# Supplementary material for: Transcriptome Analysis of Salt-Sensitive and Tolerant Genotypes Reveals Salt-Tolerance Metabolic Pathways in Sugar Beet
Source: Int J Mol Sci. 2019 Nov 25;20(23):5910. doi: 10.3390/ijms20235910 (PMC6928841; doi:10.3390/ijms20235910)
Supplement: Supplementary file 1 [file ijms-20-05910-s001.zip]

Archive with 8 entries (7 files):
- Supplementary/
- Supplementary/Supplementary Table S1 and S8.docx
- Supplementary/Table S2.xls
- Supplementary/Table S3.xls
- Supplementary/Table S4.xls
- Supplementary/Table S5.xls
- Supplementary/Table S6.xls
- Supplementary/Table S7.xls
