# Supplementary material for: Transcriptome Analysis of Salt-Sensitive and Tolerant Genotypes Reveals Salt-Tolerance Metabolic Pathways in Sugar Beet
Source: Int J Mol Sci. 2019 Nov 25;20(23):5910. doi: 10.3390/ijms20235910 (PMC6928841; doi:10.3390/ijms20235910)
Supplement: Supplementary file 1 [file ijms-20-05910-s001.zip › Supplementary/Table S2.xls]

Table S2. Identification of SNPs in salt-sensitive cultivar S710
Chr	pos	ref	alt	S710_0_1	S710_0_2	S710_0_3	S710_280_1	S710_280_2	S710_280_3	region	gene	nucl	protein	type
1	10240	T	C	C	Y	C	C	C	C	UTR5	gene:BVRB_1g000010	_	_	_
1	23640	G	A	A	R	A	A	A	A	exonic	gene:BVRB_1g000010	G->A	S->S	synonymous SNV
1	40383	C	T	T	Y	T	T	T	T	exonic	gene:BVRB_1g000020	G->A	D->N	nonsynonymous SNV
1	46645	A	G	G	R	G	G	G	G	exonic	gene:BVRB_1g000020	T->C	Y->Y	synonymous SNV
1	47400	A	G	G	R	G	G	G	G	exonic	gene:BVRB_1g000020	T->C	S->P	nonsynonymous SNV
1	47599	A	G	G	R	G	G	G	G	exonic	gene:BVRB_1g000020	T->C	D->D	synonymous SNV
1	52334	C	T	T	Y	T	T	T	T	exonic	gene:BVRB_1g000040	C->T	L->F	nonsynonymous SNV
1	52853	C	T	T	Y	T	T	T	T	exonic	gene:BVRB_1g000040	C->T	V->V	synonymous SNV
1	154859	G	A	A	A	A	A	A	A	exonic	gene:BVRB_1g000130	C->T	G->G	synonymous SNV
1	155108	G	A	A	R	A	A	A	A	exonic	gene:BVRB_1g000130	C->T	R->R	synonymous SNV
1	182679	T	C	C	C	C	C	C	C	intronic	gene:BVRB_1g000170	_	_	_
1	186298	A	G	G	R	G	G	G	G	UTR5	gene:BVRB_1g000180	_	_	_
1	190594	C	G	G	G	G	G	G	G	exonic	gene:BVRB_1g000190	C->G	D->E	nonsynonymous SNV
1	190771	A	C	C	M	C	M	M	M	exonic	gene:BVRB_1g000190	A->C	K->N	nonsynonymous SNV
1	244052	C	T	T	Y	T	Y	Y	Y	exonic	gene:BVRB_1g000250	C->T	S->S	synonymous SNV
1	245665	G	A	A	R	A	A	A	A	UTR3	gene:BVRB_1g000260	_	_	_
1	250871	C	G	G	S	G	S	S	S	exonic	gene:BVRB_1g000260	G->C	K->N	nonsynonymous SNV
1	250901	C	T	T	Y	T	Y	Y	Y	exonic	gene:BVRB_1g000260	G->A	P->P	synonymous SNV
1	259746	C	T	T	Y	T	T	T	T	UTR5	gene:BVRB_1g000280	_	_	_
1	259776	A	G	G	R	G	G	G	G	exonic	gene:BVRB_1g000280	A->G	E->E	synonymous SNV
1	259928	A	G	G	R	G	R	R	R	exonic	gene:BVRB_1g000280	A->G	N->S	nonsynonymous SNV
1	259995	T	C	C	Y	C	C	C	C	exonic	gene:BVRB_1g000280	T->C	R->R	synonymous SNV
1	260292	G	A	A	R	A	A	A	A	exonic	gene:BVRB_1g000280	G->A	P->P	synonymous SNV
1	260293	G	C	C	S	C	C	C	C	exonic	gene:BVRB_1g000280	G->C	A->P	nonsynonymous SNV
1	260728	C	T	T	Y	T	Y	Y	Y	exonic	gene:BVRB_1g000280	C->T	T->T	synonymous SNV
1	277825	T	C	C	Y	C	C	C	C	exonic	gene:BVRB_1g000290	T->C	D->D	synonymous SNV
1	298899	C	T	T	Y	T	T	T	T	exonic	gene:BVRB_1g000300	C->T	Y->Y	synonymous SNV
1	299379	T	C	C	Y	C	Y	Y	Y	exonic	gene:BVRB_1g000300	T->C	D->D	synonymous SNV
1	339988	C	T	T	Y	T	T	T	T	UTR3	gene:BVRB_1g000310	_	_	_
1	341502	C	T	T	Y	T	Y	Y	Y	exonic	gene:BVRB_1g000320	G->A	V->I	nonsynonymous SNV
1	385444	C	T	T	Y	T	T	T	T	exonic	gene:BVRB_1g000350	G->A	S->N	nonsynonymous SNV
1	387090	C	T	T	Y	T	T	T	T	exonic	gene:BVRB_1g000350	G->A	E->E	synonymous SNV
1	393815	C	T	T	Y	T	T	T	T	exonic	gene:BVRB_1g000350	G->A	R->Q	nonsynonymous SNV
1	393833	G	A	A	R	A	A	A	A	exonic	gene:BVRB_1g000350	C->T	S->L	nonsynonymous SNV
1	396739	T	A	A	W	A	A	A	A	UTR5	gene:BVRB_1g000360	_	_	_
1	532743	T	C	Y	C	Y	C	C	C	exonic	gene:BVRB_1g000460	A->G	T->A	nonsynonymous SNV
1	566965	C	T	T	T	T	Y	T	T	exonic	gene:BVRB_1g000500	C->T	S->S	synonymous SNV
1	567159	T	G	G	G	G	G	G	G	exonic	gene:BVRB_1g000500	T->G	V->G	nonsynonymous SNV
1	579969	A	G	G	G	G	G	G	G	exonic	gene:BVRB_1g000510	A->G	L->L	synonymous SNV
1	579996	C	T	T	T	T	T	T	T	exonic	gene:BVRB_1g000510	C->T	S->S	synonymous SNV
1	581523	G	A	A	A	A	A	A	A	exonic	gene:BVRB_1g000520	G->A	M->I	nonsynonymous SNV
1	637706	C	T	Y	Y	Y	Y	Y	Y	exonic	gene:BVRB_1g000560	C->T	N->N	synonymous SNV
1	637955	G	A	R	R	R	R	R	R	exonic	gene:BVRB_1g000560	G->A	M->I	nonsynonymous SNV
1	638240	A	G	G	G	G	G	G	G	exonic	gene:BVRB_1g000560	A->G	Q->Q	synonymous SNV
1	638954	A	T	W	W	W	W	W	W	exonic	gene:BVRB_1g000560	A->T	S->S	synonymous SNV
1	639325	C	T	Y	Y	Y	Y	Y	Y	exonic	gene:BVRB_1g000560	C->T	P->P	synonymous SNV
1	642180	G	A	R	R	R	R	R	R	exonic	gene:BVRB_1g000560	G->A	A->A	synonymous SNV
1	642475	C	T	T	T	T	T	T	T	exonic	gene:BVRB_1g000560	C->T	S->S	synonymous SNV
1	642542	G	A	A	A	A	A	A	A	exonic	gene:BVRB_1g000560	G->A	E->K	nonsynonymous SNV
1	642972	G	A	A	A	A	A	A	A	exonic	gene:BVRB_1g000560	G->A	K->K	synonymous SNV
1	643023	A	T	W	W	W	W	W	W	exonic	gene:BVRB_1g000560	A->T	K->N	nonsynonymous SNV
1	662106	A	G	G	G	G	G	G	G	exonic	gene:BVRB_1g000590	T->C	D->D	synonymous SNV
1	662399	C	G	G	S	G	S	S	S	UTR5	gene:BVRB_1g000590	_	_	_
1	664100	A	C	C	C	C	C	C	C	UTR5	gene:BVRB_1g000590	_	_	_
1	709492	T	C	C	C	C	C	C	C	exonic	gene:BVRB_1g000640	T->C	L->L	synonymous SNV
1	709807	C	T	T	T	T	T	T	T	exonic	gene:BVRB_1g000640	C->T	D->D	synonymous SNV
1	738036	A	G	G	R	G	R	R	R	exonic	gene:BVRB_1g000680	A->G	L->L	synonymous SNV
1	744727	G	A	A	A	A	A	A	A	exonic	gene:BVRB_1g000680	G->A	S->N	nonsynonymous SNV
1	745002	A	T	T	T	T	T	T	T	exonic	gene:BVRB_1g000680	A->T	A->A	synonymous SNV
1	866108	G	T	T	T	T	T	T	T	UTR5	gene:BVRB_1g000780	_	_	_
1	866294	C	T	T	T	T	T	T	T	exonic	gene:BVRB_1g000780	C->T	H->H	synonymous SNV
1	906557	A	T	T	T	T	T	T	T	exonic	gene:BVRB_1g000810	T->A	L->L	synonymous SNV
1	906559	G	A	A	A	A	A	A	A	exonic	gene:BVRB_1g000810	C->T	L->F	nonsynonymous SNV
1	908299	T	C	C	C	C	C	C	C	UTR5	gene:BVRB_1g000810	_	_	_
1	928289	G	T	T	T	T	T	T	T	exonic	gene:BVRB_1g000820	G->T	E->D	nonsynonymous SNV
1	935321	G	A	R	R	R	A	A	A	UTR3	gene:BVRB_1g000820	_	_	_
1	972895	G	A	R	R	R	R	R	R	exonic	gene:BVRB_1g000880	C->T	R->C	nonsynonymous SNV
1	978334	C	T	Y	Y	Y	Y	Y	Y	exonic	gene:BVRB_1g000890	C->T	T->I	nonsynonymous SNV
1	978377	T	C	C	C	C	C	C	C	exonic	gene:BVRB_1g000890	T->C	L->L	synonymous SNV
1	978386	T	C	Y	Y	Y	C	Y	Y	exonic	gene:BVRB_1g000890	T->C	T->T	synonymous SNV
1	978489	T	G	G	G	G	G	G	G	exonic	gene:BVRB_1g000890	T->G	F->V	nonsynonymous SNV
1	978697	C	T	Y	Y	Y	Y	Y	Y	exonic	gene:BVRB_1g000890	C->T	A->V	nonsynonymous SNV
1	978719	G	C	S	S	S	S	S	S	exonic	gene:BVRB_1g000890	G->C	V->V	synonymous SNV
1	979757	A	G	G	G	G	G	G	G	exonic	gene:BVRB_1g000890	A->G	S->S	synonymous SNV
1	979769	A	C	C	C	C	C	C	C	exonic	gene:BVRB_1g000890	A->C	T->T	synonymous SNV
1	996970	A	G	R	R	R	R	R	R	exonic	gene:BVRB_1g000920	A->G	A->A	synonymous SNV
1	997245	C	T	Y	Y	Y	Y	Y	Y	exonic	gene:BVRB_1g000920	C->T	Y->Y	synonymous SNV
1	997272	C	T	Y	Y	Y	Y	Y	Y	exonic	gene:BVRB_1g000920	C->T	I->I	synonymous SNV
1	1005436	A	G	G	G	G	G	G	G	UTR5	gene:BVRB_1g000940	_	_	_
1	1009285	T	C	Y	Y	Y	Y	Y	Y	exonic	gene:BVRB_1g000940	T->C	S->S	synonymous SNV
1	1015038	C	T	T	Y	T	Y	Y	Y	exonic	gene:BVRB_1g000960	G->A	K->K	synonymous SNV
1	1542962	A	T	T	T	T	W	W	W	exonic	gene:BVRB_1g001450	A->T	E->V	nonsynonymous SNV
1	1542963	A	G	G	G	G	R	R	R	exonic	gene:BVRB_1g001450	A->G	E->E	synonymous SNV
1	1543793	T	C	C	C	C	Y	Y	Y	exonic	gene:BVRB_1g001450	T->C	C->R	nonsynonymous SNV
1	1544555	C	T	T	T	T	Y	Y	Y	exonic	gene:BVRB_1g001450	C->T	T->T	synonymous SNV
1	1548972	A	C	C	C	C	M	M	M	exonic	gene:BVRB_1g001450	A->C	R->S	nonsynonymous SNV
1	1548985	C	A	A	A	A	M	M	M	exonic	gene:BVRB_1g001450	C->A	Q->K	nonsynonymous SNV
1	1954983	A	T	T	W	T	W	T	T	exonic	gene:BVRB_1g001790	T->A	P->P	synonymous SNV
1	1960330	A	G	R	R	R	R	G	G	exonic	gene:BVRB_1g001800	A->G	N->D	nonsynonymous SNV
1	1988659	T	C	Y	Y	Y	Y	C	Y	exonic	gene:BVRB_1g001850	T->C	F->F	synonymous SNV
1	1989655	C	T	Y	Y	Y	Y	T	Y	exonic	gene:BVRB_1g001850	C->T	H->H	synonymous SNV
1	1990553	G	A	R	R	R	R	A	R	exonic	gene:BVRB_1g001850	G->A	A->A	synonymous SNV
1	2363618	T	G	K	K	K	K	G	G	exonic	gene:BVRB_1g002230	T->G	L->L	synonymous SNV
1	2445295	T	A	A	A	A	A	A	A	exonic	gene:BVRB_1g002290	A->T	E->D	nonsynonymous SNV
1	2453033	A	G	G	R	R	G	G	G	UTR5	gene:BVRB_1g002310	_	_	_
1	2453041	G	T	T	T	T	T	T	T	UTR5	gene:BVRB_1g002310	_	_	_
1	2495246	A	G	G	G	G	G	G	G	UTR3	gene:BVRB_1g002340	_	_	_
1	2509628	C	T	T	T	T	T	T	Y	exonic	gene:BVRB_1g002370	G->A	C->Y	nonsynonymous SNV
1	2509696	A	C	C	C	C	C	C	M	exonic	gene:BVRB_1g002370	T->G	L->L	synonymous SNV
1	2865393	C	T	Y	T	Y	Y	Y	Y	exonic	gene:BVRB_1g002560	C->T	L->L	synonymous SNV
1	2993410	T	C	C	C	C	C	C	C	exonic	gene:BVRB_1g002700	T->C	A->A	synonymous SNV
1	3182775	T	A	A	A	A	A	A	A	exonic	gene:BVRB_1g002880	A->T	N->I	nonsynonymous SNV
1	3558570	C	T	T	T	T	T	T	T	UTR5	gene:BVRB_1g003280	_	_	_
1	3558587	T	C	C	C	C	C	C	C	UTR5	gene:BVRB_1g003280	_	_	_
1	3559465	A	G	G	G	G	G	G	G	intronic	gene:BVRB_1g003280	_	_	_
1	3564257	G	A	A	A	A	A	A	A	UTR3	gene:BVRB_1g003280	_	_	_
1	3577609	T	A	W	A	W	W	W	W	exonic	gene:BVRB_1g003300	A->T	T->T	synonymous SNV
1	3577876	T	G	K	G	K	K	K	K	exonic	gene:BVRB_1g003300	A->C	T->T	synonymous SNV
1	3759591	T	C	C	C	C	Y	Y	Y	UTR3	gene:BVRB_1g003460	_	_	_
1	3768399	A	G	G	G	G	R	R	R	exonic	gene:BVRB_1g003470	T->C	Y->Y	synonymous SNV
1	3768877	A	G	G	G	G	R	R	R	exonic	gene:BVRB_1g003470	T->C	I->T	nonsynonymous SNV
1	3768897	G	A	A	A	A	R	R	R	exonic	gene:BVRB_1g003470	C->T	V->V	synonymous SNV
1	3943309	A	G	R	R	R	R	R	G	exonic	gene:BVRB_1g003590	T->C	P->P	synonymous SNV
1	3944568	G	A	R	R	R	R	R	A	exonic	gene:BVRB_1g003590	C->T	A->V	nonsynonymous SNV
1	3960240	C	A	M	A	M	M	M	A	exonic	gene:BVRB_1g003610	C->A	I->I	synonymous SNV
1	3960252	A	T	T	T	T	T	T	T	exonic	gene:BVRB_1g003610	A->T	V->V	synonymous SNV
1	3982786	A	G	G	R	G	G	G	G	UTR5	gene:BVRB_1g003640	_	_	_
1	4039529	C	T	T	T	T	T	T	T	exonic	gene:BVRB_1g003720	G->A	E->E	synonymous SNV
1	4046694	T	C	C	C	C	C	C	C	exonic	gene:BVRB_1g003730	A->G	I->V	nonsynonymous SNV
1	4047286	A	G	G	G	G	G	G	G	exonic	gene:BVRB_1g003730	T->C	D->D	synonymous SNV
1	4078972	C	A	M	M	A	M	A	A	exonic	gene:BVRB_1g003760	G->T	A->S	nonsynonymous SNV
1	4315292	T	C	Y	Y	Y	Y	C	C	exonic	gene:BVRB_1g003990	A->G	K->R	nonsynonymous SNV
1	4315490	C	G	S	S	S	G	G	G	exonic	gene:BVRB_1g003990	G->C	A->A	synonymous SNV
1	4315531	C	A	A	A	A	A	A	A	exonic	gene:BVRB_1g003990	G->T	V->F	nonsynonymous SNV
1	4405660	T	C	Y	Y	Y	Y	Y	Y	UTR3	gene:BVRB_1g004050	_	_	_
1	4424153	A	T	T	T	T	T	T	T	intronic	gene:BVRB_1g004060	_	_	_
1	4425440	A	G	G	G	G	G	G	G	intronic	gene:BVRB_1g004060	_	_	_
1	4441589	G	A	A	A	A	A	A	R	exonic	gene:BVRB_1g004080	G->A	R->R	synonymous SNV
1	4453365	A	G	G	G	G	G	G	R	exonic	gene:BVRB_1g004090	A->G	N->S	nonsynonymous SNV
1	4454865	A	G	G	G	G	G	G	R	exonic	gene:BVRB_1g004090	A->G	K->R	nonsynonymous SNV
1	4456047	C	G	G	G	G	G	G	S	exonic	gene:BVRB_1g004090	C->G	L->L	synonymous SNV
1	4459757	C	T	T	T	T	T	T	Y	UTR5	gene:BVRB_1g004100	_	_	_
1	4465935	A	G	G	G	G	G	G	R	UTR3	gene:BVRB_1g004100	_	_	_
1	4475297	T	G	G	G	G	G	G	K	exonic	gene:BVRB_1g004120	T->G	N->K	nonsynonymous SNV
1	4540230	C	A	A	A	A	A	A	A	UTR3	gene:BVRB_1g004200	_	_	_
1	4718305	G	T	T	T	T	T	T	T	exonic	gene:BVRB_1g004340	G->T	L->L	synonymous SNV
1	4723339	T	C	Y	Y	Y	C	C	C	exonic	gene:BVRB_1g004350	A->G	A->A	synonymous SNV
1	4778548	G	A	A	A	A	R	R	R	exonic	gene:BVRB_1g004400	G->A	R->Q	nonsynonymous SNV
1	4782377	C	T	T	T	T	Y	Y	Y	exonic	gene:BVRB_1g004400	C->T	A->A	synonymous SNV
1	4782795	A	G	G	G	G	R	R	R	exonic	gene:BVRB_1g004400	A->G	I->V	nonsynonymous SNV
1	4794909	G	C	C	S	C	S	S	S	upstream	gene:BVRB_1g004410	_	_	_
1	4810347	A	G	G	G	G	G	G	G	exonic	gene:BVRB_1g004420	T->C	D->D	synonymous SNV
1	4810674	A	G	G	R	G	R	R	R	exonic	gene:BVRB_1g004420	T->C	Y->Y	synonymous SNV
1	4832319	C	A	A	M	A	M	M	M	exonic	gene:BVRB_1g004440	C->A	P->P	synonymous SNV
1	4836960	C	T	T	Y	T	Y	Y	Y	exonic	gene:BVRB_1g004450	G->A	T->T	synonymous SNV
1	4846731	A	G	R	R	R	G	G	R	exonic	gene:BVRB_1g004460	A->G	S->S	synonymous SNV
1	4860331	T	G	G	G	G	G	G	G	UTR3	gene:BVRB_1g004490	_	_	_
1	4862924	A	G	R	G	R	G	G	R	exonic	gene:BVRB_1g004490	T->C	F->F	synonymous SNV
1	5006104	G	A	R	A	R	A	A	A	exonic	gene:BVRB_1g004590	C->T	L->L	synonymous SNV
1	5099188	T	C	C	C	C	C	C	C	exonic	gene:BVRB_1g004650	T->C	G->G	synonymous SNV
1	5099323	A	G	G	G	G	G	G	G	exonic	gene:BVRB_1g004650	A->G	L->L	synonymous SNV
1	5099332	G	A	A	A	A	A	A	A	exonic	gene:BVRB_1g004650	G->A	K->K	synonymous SNV
1	5100968	T	C	C	C	C	C	C	C	exonic	gene:BVRB_1g004650	T->C	L->L	synonymous SNV
1	5102426	T	G	G	G	G	G	G	G	exonic	gene:BVRB_1g004650	T->G	D->E	nonsynonymous SNV
1	5153646	A	G	G	R	G	R	R	R	exonic	gene:BVRB_1g004720	A->G	I->V	nonsynonymous SNV
1	5153694	T	C	C	Y	C	Y	Y	Y	exonic	gene:BVRB_1g004720	T->C	L->L	synonymous SNV
1	5157293	C	T	T	T	T	Y	Y	Y	exonic	gene:BVRB_1g004720	C->T	H->H	synonymous SNV
1	5159918	T	A	A	A	A	A	A	A	exonic	gene:BVRB_1g004730	T->A	S->T	nonsynonymous SNV
1	5218689	G	A	A	R	A	R	R	R	exonic	gene:BVRB_1g004770	G->A	D->N	nonsynonymous SNV
1	5230045	G	T	T	T	T	K	K	K	exonic	gene:BVRB_1g004790	G->T	M->I	nonsynonymous SNV
1	5233605	T	C	C	C	C	Y	Y	Y	exonic	gene:BVRB_1g004800	A->G	L->L	synonymous SNV
1	5236398	A	G	G	G	G	G	G	G	UTR3	gene:BVRB_1g004810	_	_	_
1	5243803	A	T	T	T	T	T	T	T	exonic	gene:BVRB_1g004820	A->T	H->L	nonsynonymous SNV
1	5452534	A	G	R	G	R	R	R	R	UTR3	gene:BVRB_1g004980	_	_	_
1	5452576	A	G	G	G	G	R	R	R	UTR3	gene:BVRB_1g004980	_	_	_
1	5467185	G	A	A	A	A	R	R	R	exonic	gene:BVRB_1g004990	G->A	T->T	synonymous SNV
1	5467299	T	C	Y	C	Y	Y	Y	Y	exonic	gene:BVRB_1g004990	T->C	S->S	synonymous SNV
1	5467894	G	A	R	A	R	R	R	R	exonic	gene:BVRB_1g004990	G->A	C->Y	nonsynonymous SNV
1	5474234	G	A	R	A	R	R	R	R	exonic	gene:BVRB_1g004990	G->A	A->A	synonymous SNV
1	6042998	A	G	R	R	R	R	R	G	exonic	gene:BVRB_1g005490	T->C	N->N	synonymous SNV
1	6183683	A	G	G	G	G	G	G	G	exonic	gene:BVRB_1g005600	A->G	K->E	nonsynonymous SNV
1	6256871	T	C	C	C	C	C	C	C	exonic	gene:BVRB_1g005660	T->C	F->F	synonymous SNV
1	6262899	A	G	G	G	G	R	R	R	exonic	gene:BVRB_1g005660	A->G	V->V	synonymous SNV
1	6297841	C	T	Y	Y	Y	Y	Y	Y	exonic	gene:BVRB_1g005690	C->T	D->D	synonymous SNV
1	6343365	A	G	G	G	G	G	G	G	intronic	gene:BVRB_1g005700	_	_	_
1	6348403	G	A	A	A	A	A	A	A	UTR3	gene:BVRB_1g005700	_	_	_
1	6398682	A	G	R	R	R	R	R	G	exonic	gene:BVRB_1g005780	A->G	S->S	synonymous SNV
1	6449504	C	T	Y	Y	Y	Y	Y	T	exonic	gene:BVRB_1g005850	G->A	S->S	synonymous SNV
1	6449540	A	T	W	W	W	W	W	T	exonic	gene:BVRB_1g005850	T->A	T->T	synonymous SNV
1	6544319	C	T	Y	T	Y	Y	Y	T	UTR3	gene:BVRB_1g005920	_	_	_
1	6545199	A	G	R	G	R	R	R	G	intronic	gene:BVRB_1g005920	_	_	_
1	6567307	G	A	R	A	R	R	R	A	exonic	gene:BVRB_1g005940	G->A	E->E	synonymous SNV
1	6569242	T	A	W	A	W	W	W	A	exonic	gene:BVRB_1g005940	T->A	S->T	nonsynonymous SNV
1	6663627	T	C	Y	C	Y	Y	Y	C	UTR3	gene:BVRB_1g006050	_	_	_
1	7096026	A	G	G	G	G	G	G	G	UTR3	gene:BVRB_1g006450	_	_	_
1	7241062	T	G	G	G	G	G	G	G	exonic	gene:BVRB_1g006570	A->C	V->V	synonymous SNV
1	7339278	C	A	A	A	A	M	M	M	upstream	gene:BVRB_1g006610	_	_	_
1	7444679	T	C	C	C	C	C	C	C	UTR3	gene:BVRB_1g006690	_	_	_
1	7456079	G	A	R	R	R	R	A	R	exonic	gene:BVRB_1g006710	G->A	E->E	synonymous SNV
1	7460430	C	A	M	M	M	M	A	M	exonic	gene:BVRB_1g006720	C->A	I->I	synonymous SNV
1	7493937	C	A	M	M	M	M	A	M	exonic	gene:BVRB_1g006750	C->A	P->T	nonsynonymous SNV
1	7494029	G	T	K	K	K	K	T	K	exonic	gene:BVRB_1g006750	G->T	S->S	synonymous SNV
1	7494038	T	C	Y	Y	Y	Y	C	Y	exonic	gene:BVRB_1g006750	T->C	L->L	synonymous SNV
1	7494191	T	C	Y	Y	Y	Y	C	Y	exonic	gene:BVRB_1g006750	T->C	T->T	synonymous SNV
1	7494380	C	T	Y	Y	Y	Y	T	Y	exonic	gene:BVRB_1g006750	C->T	D->D	synonymous SNV
1	7494635	C	T	Y	Y	Y	Y	T	Y	exonic	gene:BVRB_1g006750	C->T	D->D	synonymous SNV
1	7494798	T	C	Y	Y	Y	Y	C	Y	exonic	gene:BVRB_1g006750	T->C	L->L	synonymous SNV
1	7495357	T	G	K	K	K	K	G	K	exonic	gene:BVRB_1g006750	T->G	C->G	nonsynonymous SNV
1	7579745	G	T	K	K	K	K	T	K	exonic	gene:BVRB_1g006840	G->T	R->R	synonymous SNV
1	7579766	G	T	K	K	K	K	T	K	exonic	gene:BVRB_1g006840	G->T	L->L	synonymous SNV
1	7580377	G	A	R	R	R	R	A	R	exonic	gene:BVRB_1g006840	G->A	K->K	synonymous SNV
1	7581867	T	G	K	K	K	K	G	K	exonic	gene:BVRB_1g006840	T->G	S->A	nonsynonymous SNV
1	7581994	T	A	W	W	W	W	A	W	exonic	gene:BVRB_1g006840	T->A	L->H	nonsynonymous SNV
1	7583874	C	T	Y	Y	Y	Y	T	Y	UTR3	gene:BVRB_1g006850	_	_	_
1	7586901	A	T	T	T	T	T	T	T	UTR5	gene:BVRB_1g006850	_	_	_
1	7590425	C	A	A	A	A	A	A	A	UTR3	gene:BVRB_1g006860	_	_	_
1	7608874	A	G	G	G	G	G	G	G	UTR3	gene:BVRB_1g006880	_	_	_
1	7608898	T	G	G	G	G	G	G	G	UTR3	gene:BVRB_1g006880	_	_	_
1	7609737	C	T	T	T	T	T	T	T	exonic	gene:BVRB_1g006880	G->A	S->S	synonymous SNV
1	7609839	A	G	G	G	G	G	G	G	exonic	gene:BVRB_1g006880	T->C	S->S	synonymous SNV
1	7609971	C	T	T	T	T	T	T	T	exonic	gene:BVRB_1g006880	G->A	S->S	synonymous SNV
1	7806097	T	C	C	C	C	C	C	C	exonic	gene:BVRB_1g007030	T->C	S->S	synonymous SNV
1	7827445	A	G	G	G	G	G	G	G	exonic	gene:BVRB_1g007040	A->G	Q->Q	synonymous SNV
1	7827501	T	C	Y	C	C	C	Y	Y	exonic	gene:BVRB_1g007040	T->C	V->A	nonsynonymous SNV
1	7827748	T	C	C	C	Y	Y	Y	Y	exonic	gene:BVRB_1g007040	T->C	S->S	synonymous SNV
1	7831936	T	A	A	A	A	A	A	A	exonic	gene:BVRB_1g007050	T->A	I->K	nonsynonymous SNV
1	7832573	A	G	G	G	G	G	G	G	exonic	gene:BVRB_1g007050	A->G	T->T	synonymous SNV
1	7832583	T	C	C	C	C	C	C	C	exonic	gene:BVRB_1g007050	T->C	S->P	nonsynonymous SNV
1	7833431	A	G	G	G	G	G	G	G	UTR3	gene:BVRB_1g007050	_	_	_
1	7839928	C	T	T	T	T	T	T	T	UTR3	gene:BVRB_1g007060	_	_	_
1	7839967	T	A	A	A	A	A	A	A	UTR3	gene:BVRB_1g007060	_	_	_
1	7840088	G	A	A	A	A	A	A	A	UTR3	gene:BVRB_1g007060	_	_	_
1	7840244	A	G	G	G	G	G	G	G	exonic	gene:BVRB_1g007060	T->C	I->I	synonymous SNV
1	8465604	T	G	G	K	G	G	G	G	exonic	gene:BVRB_1g007500	A->C	K->Q	nonsynonymous SNV
1	8599627	G	C	S	S	S	S	S	S	exonic	gene:BVRB_1g007540	G->C	G->G	synonymous SNV
1	8605462	T	C	C	Y	C	Y	C	C	UTR3	gene:BVRB_1g007550	_	_	_
1	8609903	G	A	R	R	R	R	R	R	exonic	gene:BVRB_1g007550	C->T	S->S	synonymous SNV
1	8610749	A	G	R	R	R	R	R	R	exonic	gene:BVRB_1g007550	T->C	I->I	synonymous SNV
1	8615608	A	G	G	R	G	R	G	G	exonic	gene:BVRB_1g007550	T->C	S->S	synonymous SNV
1	10318758	C	T	Y	Y	Y	Y	T	T	exonic	gene:BVRB_1g008330	G->A	Q->Q	synonymous SNV
1	10535487	A	G	R	R	R	G	G	G	exonic	gene:BVRB_1g008450	T->C	I->I	synonymous SNV
1	10538409	G	T	K	K	K	K	T	T	exonic	gene:BVRB_1g008450	C->A	T->K	nonsynonymous SNV
1	10654605	A	G	R	R	R	R	G	G	exonic	gene:BVRB_1g008490	A->G	Q->Q	synonymous SNV
1	10654862	G	A	R	R	R	R	A	A	exonic	gene:BVRB_1g008490	G->A	A->A	synonymous SNV
1	10654877	C	T	Y	Y	Y	Y	T	T	exonic	gene:BVRB_1g008490	C->T	S->S	synonymous SNV
1	10654941	C	T	Y	Y	Y	T	T	T	exonic	gene:BVRB_1g008490	C->T	L->L	synonymous SNV
1	10656427	A	G	R	R	R	R	G	G	exonic	gene:BVRB_1g008490	A->G	A->A	synonymous SNV
1	10659055	A	G	R	R	R	G	G	G	exonic	gene:BVRB_1g008490	A->G	L->L	synonymous SNV
1	10659107	A	G	R	R	R	R	G	G	exonic	gene:BVRB_1g008490	A->G	N->D	nonsynonymous SNV
1	18281078	T	C	C	C	C	C	C	C	UTR3	gene:BVRB_1g011310	_	_	_
1	18306473	G	A	A	A	A	A	A	A	exonic	gene:BVRB_1g011310	C->T	P->P	synonymous SNV
1	18309749	A	G	G	G	G	G	G	G	exonic	gene:BVRB_1g011310	T->C	H->H	synonymous SNV
1	18310336	A	G	G	G	G	G	G	G	exonic	gene:BVRB_1g011310	T->C	N->N	synonymous SNV
1	18378199	T	C	C	C	C	C	C	C	intronic	gene:BVRB_1g011320	_	_	_
1	18379675	C	A	A	A	A	A	A	A	intronic	gene:BVRB_1g011320	_	_	_
1	18379689	G	A	A	A	A	A	A	A	intronic	gene:BVRB_1g011320	_	_	_
1	18379945	G	A	A	A	A	A	A	A	intronic	gene:BVRB_1g011320	_	_	_
1	18381578	G	A	A	A	A	A	A	A	intronic	gene:BVRB_1g011320	_	_	_
1	18438764	C	T	T	T	T	Y	Y	T	UTR3	gene:BVRB_1g011330	_	_	_
1	18469015	C	T	T	T	T	T	T	T	exonic	gene:BVRB_1g011340	C->T	A->A	synonymous SNV
1	18485696	T	A	A	A	A	W	A	A	exonic	gene:BVRB_1g011350	A->T	P->P	synonymous SNV
1	18700359	A	G	G	G	G	R	G	G	exonic	gene:BVRB_1g011380	A->G	R->R	synonymous SNV
1	18875681	T	C	C	C	C	Y	C	C	exonic	gene:BVRB_1g011420	T->C	L->L	synonymous SNV
1	18877471	A	G	G	G	G	R	G	G	exonic	gene:BVRB_1g011420	A->G	A->A	synonymous SNV
1	18877510	C	T	T	T	T	Y	T	T	exonic	gene:BVRB_1g011420	C->T	G->G	synonymous SNV
1	26426758	T	C	C	C	C	C	C	C	exonic	gene:BVRB_1g013090	T->C	S->S	synonymous SNV
1	26427303	A	G	G	G	G	G	G	G	exonic	gene:BVRB_1g013090	A->G	Q->Q	synonymous SNV
1	26427483	C	T	T	T	T	T	T	T	UTR3	gene:BVRB_1g013090	_	_	_
1	26569230	C	A	A	M	A	M	M	A	exonic	gene:BVRB_1g013150	G->T	V->L	nonsynonymous SNV
1	26573802	A	G	G	G	G	G	G	G	exonic	gene:BVRB_1g013150	T->C	L->L	synonymous SNV
1	26802350	A	G	G	G	G	G	G	G	exonic	gene:BVRB_1g013190	A->G	K->E	nonsynonymous SNV
1	26819591	A	G	G	G	G	G	G	G	exonic	gene:BVRB_1g013200	T->C	S->S	synonymous SNV
1	26964077	T	C	C	Y	C	Y	Y	C	exonic	gene:BVRB_1g013250	T->C	F->L	nonsynonymous SNV
1	26964097	T	C	C	Y	C	Y	Y	C	exonic	gene:BVRB_1g013250	T->C	D->D	synonymous SNV
1	26968408	A	T	T	W	T	W	W	T	exonic	gene:BVRB_1g013250	A->T	P->P	synonymous SNV
1	26968409	T	C	C	Y	C	Y	Y	C	exonic	gene:BVRB_1g013250	T->C	F->L	nonsynonymous SNV
1	26979965	A	G	G	R	G	R	R	G	UTR5	gene:BVRB_1g013260	_	_	_
1	26985978	A	G	G	R	G	R	R	G	downstream	gene:BVRB_1g013260	_	_	_
1	27104955	C	G	G	S	G	S	S	G	exonic	gene:BVRB_1g013300	G->C	Q->H	nonsynonymous SNV
1	27105343	C	T	T	Y	T	Y	Y	T	exonic	gene:BVRB_1g013300	G->A	V->M	nonsynonymous SNV
1	27105457	A	C	C	M	C	M	M	C	exonic	gene:BVRB_1g013300	T->G	F->V	nonsynonymous SNV
1	27338247	G	C	C	S	C	S	S	C	exonic	gene:BVRB_1g013330	G->C	S->S	synonymous SNV
1	27338751	T	C	C	Y	C	Y	Y	C	exonic	gene:BVRB_1g013330	T->C	P->P	synonymous SNV
1	27338760	G	A	A	R	A	R	R	A	exonic	gene:BVRB_1g013330	G->A	L->L	synonymous SNV
1	27339329	T	A	A	W	A	W	W	A	exonic	gene:BVRB_1g013330	T->A	I->I	synonymous SNV
1	27404348	T	C	C	Y	C	Y	Y	C	exonic	gene:BVRB_1g013360	T->C	V->A	nonsynonymous SNV
1	27404397	G	A	A	R	A	R	R	A	exonic	gene:BVRB_1g013360	G->A	E->E	synonymous SNV
1	27576939	G	T	T	K	T	K	K	T	exonic	gene:BVRB_1g013410	C->A	G->G	synonymous SNV
1	27578040	T	A	A	W	A	W	W	A	exonic	gene:BVRB_1g013410	A->T	K->N	nonsynonymous SNV
1	27578050	A	T	T	W	T	W	W	T	exonic	gene:BVRB_1g013410	T->A	I->N	nonsynonymous SNV
1	27642569	G	T	T	K	T	K	K	T	UTR3	gene:BVRB_1g013450	_	_	_
1	27643524	C	T	T	Y	T	Y	Y	T	UTR5	gene:BVRB_1g013460	_	_	_
1	27643821	C	G	G	S	G	S	S	G	exonic	gene:BVRB_1g013460	C->G	P->R	nonsynonymous SNV
1	27643838	G	C	C	S	C	S	S	C	exonic	gene:BVRB_1g013460	G->C	A->P	nonsynonymous SNV
1	27644598	T	C	C	Y	C	Y	Y	C	exonic	gene:BVRB_1g013460	T->C	I->T	nonsynonymous SNV
1	27727034	G	A	A	R	A	R	R	A	exonic	gene:BVRB_1g013480	C->T	A->A	synonymous SNV
1	27729552	A	T	T	W	T	W	W	T	exonic	gene:BVRB_1g013480	T->A	S->R	nonsynonymous SNV
1	27763037	T	C	C	Y	C	Y	Y	C	exonic	gene:BVRB_1g013490	A->G	R->R	synonymous SNV
1	27767004	G	A	A	R	A	R	R	A	exonic	gene:BVRB_1g013500	C->T	S->S	synonymous SNV
1	27767096	C	T	T	Y	T	Y	Y	T	exonic	gene:BVRB_1g013500	G->A	D->N	nonsynonymous SNV
1	27767749	T	C	C	Y	C	Y	Y	C	exonic	gene:BVRB_1g013500	A->G	I->V	nonsynonymous SNV
1	27770069	C	G	G	S	G	S	S	G	exonic	gene:BVRB_1g013500	G->C	E->Q	nonsynonymous SNV
1	27894901	G	T	T	K	T	K	K	T	exonic	gene:BVRB_1g013520	C->A	V->V	synonymous SNV
1	28878829	C	T	Y	Y	Y	Y	Y	Y	UTR5	gene:BVRB_1g013630	_	_	_
1	28970808	C	A	A	M	A	M	M	A	UTR5	gene:BVRB_1g013650	_	_	_
1	29189753	T	A	A	W	A	W	W	A	exonic	gene:BVRB_1g013670	T->A	L->M	nonsynonymous SNV
1	29718773	T	G	G	K	G	K	K	G	UTR5	gene:BVRB_1g013750	_	_	_
1	29718864	T	A	A	W	A	W	W	A	exonic	gene:BVRB_1g013750	T->A	T->T	synonymous SNV
1	29719189	C	G	G	S	G	S	S	G	exonic	gene:BVRB_1g013750	C->G	H->D	nonsynonymous SNV
1	30006015	G	T	T	K	T	K	K	T	exonic	gene:BVRB_1g013820	G->T	W->C	nonsynonymous SNV
1	30028291	C	T	T	Y	T	Y	Y	T	exonic	gene:BVRB_1g013820	C->T	D->D	synonymous SNV
1	30030768	C	T	T	T	T	Y	T	Y	intronic	gene:BVRB_1g013820	_	_	_
1	30030802	A	C	C	C	C	C	C	C	intronic	gene:BVRB_1g013820	_	_	_
1	30037341	C	T	T	Y	T	Y	Y	T	exonic	gene:BVRB_1g013820	C->T	A->V	nonsynonymous SNV
1	30038378	T	A	A	W	A	W	W	A	exonic	gene:BVRB_1g013820	T->A	S->T	nonsynonymous SNV
1	30039928	T	C	C	Y	C	Y	Y	C	exonic	gene:BVRB_1g013820	T->C	H->H	synonymous SNV
1	30076785	C	G	G	S	G	S	S	G	exonic	gene:BVRB_1g013830	G->C	T->T	synonymous SNV
1	30376944	T	C	C	Y	C	Y	Y	C	exonic	gene:BVRB_1g013880	A->G	K->R	nonsynonymous SNV
1	30377270	G	C	C	S	C	S	S	C	exonic	gene:BVRB_1g013880	C->G	S->S	synonymous SNV
1	30377396	G	A	A	R	A	R	R	A	UTR5	gene:BVRB_1g013880	_	_	_
1	30474436	C	G	G	S	G	S	S	G	exonic	gene:BVRB_1g013900	C->G	H->D	nonsynonymous SNV
1	30606629	C	T	T	Y	T	Y	Y	T	UTR3	gene:BVRB_1g013920	_	_	_
1	30633866	T	C	C	Y	C	Y	Y	C	exonic	gene:BVRB_1g013930	T->C	S->P	nonsynonymous SNV
1	30634193	C	G	G	S	G	S	S	G	exonic	gene:BVRB_1g013930	C->G	L->V	nonsynonymous SNV
1	30634489	G	T	T	K	T	K	K	T	exonic	gene:BVRB_1g013930	G->T	V->V	synonymous SNV
1	30636697	G	T	T	K	T	K	K	T	exonic	gene:BVRB_1g013930	G->T	T->T	synonymous SNV
1	30636851	T	G	G	K	G	K	K	G	exonic	gene:BVRB_1g013930	T->G	L->V	nonsynonymous SNV
1	30636865	G	T	T	K	T	K	K	T	exonic	gene:BVRB_1g013930	G->T	E->D	nonsynonymous SNV
1	30638841	T	C	C	Y	C	Y	Y	C	UTR3	gene:BVRB_1g013930	_	_	_
1	30762958	T	C	C	Y	C	Y	Y	C	exonic	gene:BVRB_1g013950	T->C	F->F	synonymous SNV
1	30763391	A	G	G	R	G	R	R	G	UTR3	gene:BVRB_1g013950	_	_	_
1	30808849	T	A	A	W	A	W	W	A	exonic	gene:BVRB_1g013980	A->T	R->W	nonsynonymous SNV
1	30809108	C	T	T	Y	T	Y	Y	T	exonic	gene:BVRB_1g013980	G->A	T->T	synonymous SNV
1	30810404	T	C	C	Y	C	Y	Y	C	exonic	gene:BVRB_1g013980	A->G	D->G	nonsynonymous SNV
1	30960997	T	G	G	K	G	K	K	G	exonic	gene:BVRB_1g014020	T->G	A->A	synonymous SNV
1	31096637	G	A	A	R	A	R	R	A	exonic	gene:BVRB_1g014070	G->A	R->R	synonymous SNV
1	31843258	A	T	T	W	T	T	W	T	intergenic	gene:BVRB_1g014230(dist=56268)	_	_	_
1	32743878	C	A	M	M	M	M	M	M	UTR3	gene:BVRB_1g014570	_	_	_
1	32802878	A	G	R	R	R	R	R	R	exonic	gene:BVRB_1g014610	T->C	A->A	synonymous SNV
1	32803278	A	G	R	R	R	R	R	R	exonic	gene:BVRB_1g014610	T->C	F->F	synonymous SNV
1	32803684	A	G	R	R	R	R	R	R	exonic	gene:BVRB_1g014610	T->C	G->G	synonymous SNV
1	32804870	G	T	K	K	K	K	K	K	exonic	gene:BVRB_1g014610	C->A	V->V	synonymous SNV
1	32804891	T	C	Y	Y	Y	Y	Y	Y	exonic	gene:BVRB_1g014610	A->G	R->R	synonymous SNV
1	32818368	A	T	W	W	W	W	W	W	UTR5	gene:BVRB_1g014620	_	_	_
1	33006153	T	G	G	G	G	G	G	G	UTR3	gene:BVRB_1g014740	_	_	_
1	33071518	C	G	G	G	G	G	G	G	exonic	gene:BVRB_1g014780	G->C	S->T	nonsynonymous SNV
1	33107797	A	G	R	G	G	G	G	G	exonic	gene:BVRB_1g014810	T->C	I->I	synonymous SNV
1	33185610	T	C	C	C	C	C	C	C	exonic	gene:BVRB_1g014850	T->C	I->I	synonymous SNV
1	33326732	C	T	T	T	T	T	T	T	exonic	gene:BVRB_1g014900	C->T	S->F	nonsynonymous SNV
1	33326750	C	T	T	T	T	T	T	T	exonic	gene:BVRB_1g014900	C->T	A->V	nonsynonymous SNV
1	33400702	A	G	G	G	G	G	G	G	exonic	gene:BVRB_1g015000	T->C	I->I	synonymous SNV
1	33400758	G	C	C	C	C	C	C	C	exonic	gene:BVRB_1g015000	C->G	L->V	nonsynonymous SNV
1	33400804	G	A	A	A	A	A	A	A	exonic	gene:BVRB_1g015000	C->T	S->S	synonymous SNV
1	33405678	C	T	T	T	T	T	T	T	exonic	gene:BVRB_1g015000	G->A	R->R	synonymous SNV
1	33406057	C	T	T	T	T	T	T	T	exonic	gene:BVRB_1g015000	G->A	R->K	nonsynonymous SNV
1	33419694	C	A	A	A	A	A	A	A	exonic	gene:BVRB_1g015010	C->A	T->N	nonsynonymous SNV
1	33447547	C	T	T	T	T	T	T	T	exonic	gene:BVRB_1g015060	G->A	V->I	nonsynonymous SNV
1	33449151	C	T	T	T	T	T	T	T	exonic	gene:BVRB_1g015060	G->A	E->E	synonymous SNV
1	33583250	T	G	G	G	G	G	G	G	exonic	gene:BVRB_1g015150	T->G	T->T	synonymous SNV
1	33583487	T	C	Y	Y	Y	Y	Y	C	exonic	gene:BVRB_1g015150	T->C	I->I	synonymous SNV
1	33674988	A	G	G	G	G	R	R	G	exonic	gene:BVRB_1g015200	T->C	G->G	synonymous SNV
1	33675390	A	G	G	G	G	R	R	G	exonic	gene:BVRB_1g015200	T->C	Y->Y	synonymous SNV
1	33675421	G	A	A	A	A	R	R	A	exonic	gene:BVRB_1g015200	C->T	T->M	nonsynonymous SNV
1	33675509	C	T	T	T	T	Y	Y	T	exonic	gene:BVRB_1g015200	G->A	V->I	nonsynonymous SNV
1	33676649	T	A	A	A	A	W	W	A	exonic	gene:BVRB_1g015200	A->T	M->L	nonsynonymous SNV
1	33696983	T	C	C	C	C	Y	Y	C	exonic	gene:BVRB_1g015210	T->C	C->C	synonymous SNV
1	33955635	A	G	G	G	G	R	R	G	UTR3	gene:BVRB_1g015330	_	_	_
1	34068495	T	C	Y	C	Y	C	C	Y	exonic	gene:BVRB_1g015390	T->C	H->H	synonymous SNV
1	34086631	A	G	R	G	R	G	G	R	exonic	gene:BVRB_1g015410	T->C	L->L	synonymous SNV
1	34159310	C	A	M	M	M	M	M	M	exonic	gene:BVRB_1g015460	C->A	P->P	synonymous SNV
1	34246523	A	C	C	C	C	M	M	C	exonic	gene:BVRB_1g015540	A->C	S->S	synonymous SNV
1	34252451	T	C	C	C	C	C	C	C	exonic	gene:BVRB_1g015540	T->C	L->L	synonymous SNV
1	34273676	G	A	A	A	A	A	A	A	exonic	gene:BVRB_1g015540	G->A	P->P	synonymous SNV
1	34275045	A	G	G	G	G	G	G	G	UTR3	gene:BVRB_1g015540	_	_	_
1	34275047	A	G	G	G	G	G	G	G	UTR3	gene:BVRB_1g015540	_	_	_
1	34486701	A	G	R	R	R	G	G	G	exonic	gene:BVRB_1g015720	A->G	P->P	synonymous SNV
1	34500441	C	T	T	T	T	T	T	T	UTR3	gene:BVRB_1g015740	_	_	_
1	34500463	T	C	Y	Y	Y	C	C	C	UTR3	gene:BVRB_1g015740	_	_	_
1	34508096	G	A	A	A	A	A	A	A	exonic	gene:BVRB_1g015740	C->T	D->D	synonymous SNV
1	34521866	T	C	Y	Y	Y	C	C	C	exonic	gene:BVRB_1g015750	A->G	L->L	synonymous SNV
1	34521938	A	G	R	R	R	G	G	G	exonic	gene:BVRB_1g015750	T->C	D->D	synonymous SNV
1	34535771	G	A	R	R	R	A	A	A	exonic	gene:BVRB_1g015750	C->T	L->L	synonymous SNV
1	34593824	A	G	R	R	R	G	G	G	exonic	gene:BVRB_1g015780	T->C	R->R	synonymous SNV
1	34633280	A	G	R	R	R	G	G	G	UTR5	gene:BVRB_1g015790	_	_	_
1	34930338	G	A	A	R	A	A	A	A	exonic	gene:BVRB_1g015970	C->T	N->N	synonymous SNV
1	34930988	G	A	A	R	A	A	A	A	exonic	gene:BVRB_1g015970	C->T	N->N	synonymous SNV
1	34931953	G	A	A	R	A	A	A	A	exonic	gene:BVRB_1g015970	C->T	L->L	synonymous SNV
2	237240	C	T	T	T	T	T	T	T	exonic	gene:BVRB_2g023600	G->A	S->S	synonymous SNV
2	253946	T	G	G	G	G	K	G	G	UTR3	gene:BVRB_2g023620	_	_	_
2	257232	T	C	C	C	C	C	C	C	exonic	gene:BVRB_2g023620	A->G	T->T	synonymous SNV
2	258386	G	A	A	A	A	A	A	R	exonic	gene:BVRB_2g023620	C->T	S->S	synonymous SNV
2	259188	G	A	R	R	R	A	A	A	exonic	gene:BVRB_2g023620	C->T	R->R	synonymous SNV
2	415651	C	T	T	T	T	T	T	T	exonic	gene:BVRB_2g023700	G->A	K->K	synonymous SNV
2	424657	T	C	C	C	C	C	C	C	UTR5	gene:BVRB_2g023710	_	_	_
2	424674	C	T	Y	Y	Y	Y	T	Y	UTR5	gene:BVRB_2g023710	_	_	_
2	519733	A	G	G	G	G	R	R	R	exonic	gene:BVRB_2g023820	T->C	N->N	synonymous SNV
2	531041	T	G	G	G	G	K	K	K	UTR3	gene:BVRB_2g023830	_	_	_
2	606570	T	C	C	C	C	Y	Y	Y	UTR3	gene:BVRB_2g023920	_	_	_
2	715462	T	C	C	C	C	Y	Y	Y	exonic	gene:BVRB_2g024020	A->G	Q->Q	synonymous SNV
2	808034	C	T	T	T	T	Y	Y	Y	intronic	gene:BVRB_2g024080	_	_	_
2	867788	T	C	C	C	C	Y	Y	Y	UTR3	gene:BVRB_2g024140	_	_	_
2	889007	C	T	T	T	T	Y	Y	Y	exonic	gene:BVRB_2g024160	C->T	A->A	synonymous SNV
2	898109	A	T	T	T	T	W	W	W	exonic	gene:BVRB_2g024180	A->T	S->S	synonymous SNV
2	1085352	A	G	G	G	G	G	G	G	exonic	gene:BVRB_2g024350	T->C	S->P	nonsynonymous SNV
2	1085684	A	C	C	C	C	M	M	M	exonic	gene:BVRB_2g024350	T->G	L->R	nonsynonymous SNV
2	1872615	T	C	C	C	C	Y	C	Y	exonic	gene:BVRB_2g025110	T->C	D->D	synonymous SNV
2	1873400	A	T	T	T	T	T	T	T	exonic	gene:BVRB_2g025110	A->T	Y->F	nonsynonymous SNV
2	2557857	G	A	R	R	R	R	R	R	exonic	gene:BVRB_2g025700	C->T	T->T	synonymous SNV
2	2563775	G	A	R	R	R	R	R	R	exonic	gene:BVRB_2g025700	C->T	I->I	synonymous SNV
2	2587956	C	T	T	T	T	T	T	T	intergenic	gene:BVRB_2g025720(dist=5501)	_	_	_
2	2740388	T	C	Y	Y	Y	C	C	Y	exonic	gene:BVRB_2g025910	A->G	V->V	synonymous SNV
2	2740654	A	G	R	R	R	G	G	R	exonic	gene:BVRB_2g025910	T->C	S->P	nonsynonymous SNV
2	2749466	C	G	G	G	G	G	G	G	exonic	gene:BVRB_2g025930	G->C	R->R	synonymous SNV
2	2749692	T	A	A	A	A	A	A	A	exonic	gene:BVRB_2g025930	A->T	D->V	nonsynonymous SNV
2	2757737	A	T	T	T	T	T	T	T	exonic	gene:BVRB_2g025940	A->T	P->P	synonymous SNV
2	2758802	T	A	A	A	A	A	A	A	exonic	gene:BVRB_2g025940	T->A	S->S	synonymous SNV
2	2778236	C	T	Y	Y	Y	Y	Y	Y	exonic	gene:BVRB_2g025990	C->T	V->V	synonymous SNV
2	2795054	T	A	W	W	W	W	W	W	exonic	gene:BVRB_2g026010	T->A	H->Q	nonsynonymous SNV
2	2795394	G	A	R	R	R	R	R	R	exonic	gene:BVRB_2g026010	G->A	V->I	nonsynonymous SNV
2	2802558	T	C	Y	Y	Y	Y	Y	Y	exonic	gene:BVRB_2g026010	T->C	S->P	nonsynonymous SNV
2	2819968	A	T	W	W	W	W	W	W	UTR3	gene:BVRB_2g026030	_	_	_
2	2865639	T	C	Y	Y	Y	C	C	Y	UTR5	gene:BVRB_2g026070	_	_	_
2	2869399	G	A	R	R	R	R	R	R	exonic	gene:BVRB_2g026080	C->T	N->N	synonymous SNV
2	2873979	C	T	Y	Y	Y	Y	Y	Y	exonic	gene:BVRB_2g026090	C->T	V->V	synonymous SNV
2	2890509	C	T	Y	Y	Y	Y	Y	Y	exonic	gene:BVRB_2g026100	G->A	A->A	synonymous SNV
2	2891819	A	G	R	R	R	R	R	R	exonic	gene:BVRB_2g026100	T->C	H->H	synonymous SNV
2	2893074	G	A	R	R	R	R	R	R	exonic	gene:BVRB_2g026100	C->T	F->F	synonymous SNV
2	2907445	G	A	R	R	R	R	R	R	exonic	gene:BVRB_2g026120	G->A	L->L	synonymous SNV
2	2908444	C	T	Y	Y	Y	Y	Y	Y	exonic	gene:BVRB_2g026120	C->T	I->I	synonymous SNV
2	2951802	G	A	A	A	A	A	A	A	exonic	gene:BVRB_2g026170	G->A	K->K	synonymous SNV
2	2976667	G	A	R	R	R	R	R	A	exonic	gene:BVRB_2g026200	C->T	S->S	synonymous SNV
2	2977689	G	A	R	R	R	R	R	A	exonic	gene:BVRB_2g026200	C->T	A->A	synonymous SNV
2	2978270	A	T	W	W	W	W	W	T	exonic	gene:BVRB_2g026200	T->A	I->K	nonsynonymous SNV
2	2995087	A	G	R	R	R	R	R	R	exonic	gene:BVRB_2g026210	A->G	S->S	synonymous SNV
2	2995507	T	C	Y	Y	Y	Y	Y	Y	exonic	gene:BVRB_2g026210	T->C	I->I	synonymous SNV
2	3002846	C	T	Y	Y	Y	Y	Y	Y	exonic	gene:BVRB_2g026230	C->T	T->I	nonsynonymous SNV
2	3010626	T	A	W	W	W	W	W	W	exonic	gene:BVRB_2g026240	T->A	V->V	synonymous SNV
2	3055402	G	T	K	K	K	K	K	T	exonic	gene:BVRB_2g026280	G->T	K->N	nonsynonymous SNV
2	3055894	C	A	M	M	M	M	M	A	exonic	gene:BVRB_2g026280	C->A	N->K	nonsynonymous SNV
2	3072185	A	G	G	G	G	R	R	R	exonic	gene:BVRB_2g026300	A->G	N->S	nonsynonymous SNV
2	3072448	G	T	T	T	T	K	K	K	exonic	gene:BVRB_2g026300	G->T	P->P	synonymous SNV
2	3073295	A	G	G	G	G	R	R	R	exonic	gene:BVRB_2g026300	A->G	G->G	synonymous SNV
2	3073546	G	T	K	K	K	K	K	K	exonic	gene:BVRB_2g026300	G->T	E->D	nonsynonymous SNV
2	3074803	A	G	R	R	R	R	R	R	exonic	gene:BVRB_2g026300	A->G	S->G	nonsynonymous SNV
2	3075269	C	G	G	G	G	S	S	S	exonic	gene:BVRB_2g026300	C->G	F->L	nonsynonymous SNV
2	3075776	G	T	K	K	K	K	K	K	exonic	gene:BVRB_2g026300	G->T	R->M	nonsynonymous SNV
2	3075924	C	T	Y	Y	Y	Y	Y	Y	exonic	gene:BVRB_2g026300	C->T	I->I	synonymous SNV
2	3075937	G	C	S	S	S	S	S	S	exonic	gene:BVRB_2g026300	G->C	V->L	nonsynonymous SNV
2	3078788	C	G	S	S	S	S	S	S	exonic	gene:BVRB_2g026310	G->C	A->P	nonsynonymous SNV
2	3078882	G	A	R	R	R	R	R	R	exonic	gene:BVRB_2g026310	C->T	N->N	synonymous SNV
2	3079724	G	A	A	A	A	R	R	A	exonic	gene:BVRB_2g026310	C->T	L->L	synonymous SNV
2	3087975	C	T	T	T	T	Y	Y	T	exonic	gene:BVRB_2g026320	G->A	G->G	synonymous SNV
2	3265634	C	A	A	A	A	M	M	M	exonic	gene:BVRB_2g026460	C->A	I->I	synonymous SNV
2	3265848	A	G	G	G	G	R	R	R	exonic	gene:BVRB_2g026460	A->G	K->E	nonsynonymous SNV
2	3265889	T	C	C	C	C	Y	Y	Y	exonic	gene:BVRB_2g026460	T->C	D->D	synonymous SNV
2	3267376	A	G	R	R	R	R	R	R	exonic	gene:BVRB_2g026460	A->G	K->R	nonsynonymous SNV
2	3268048	A	G	G	G	G	R	R	R	exonic	gene:BVRB_2g026460	A->G	K->K	synonymous SNV
2	3268323	C	T	T	T	T	Y	Y	Y	exonic	gene:BVRB_2g026460	C->T	G->G	synonymous SNV
2	3279718	C	G	S	S	S	S	S	S	exonic	gene:BVRB_2g026480	C->G	L->V	nonsynonymous SNV
2	3282779	G	A	R	R	R	R	R	R	UTR3	gene:BVRB_2g026480	_	_	_
2	3426567	T	C	Y	Y	Y	Y	Y	Y	exonic	gene:BVRB_2g026650	T->C	N->N	synonymous SNV
2	3426576	T	C	Y	Y	Y	Y	Y	Y	exonic	gene:BVRB_2g026650	T->C	V->V	synonymous SNV
2	3544673	C	T	Y	Y	Y	Y	Y	T	UTR3	gene:BVRB_2g026750	_	_	_
2	3580571	A	G	R	R	R	R	R	G	exonic	gene:BVRB_2g026800	A->G	R->R	synonymous SNV
2	3580589	A	T	W	W	W	W	W	T	exonic	gene:BVRB_2g026800	A->T	T->T	synonymous SNV
2	3584306	A	G	G	G	G	G	G	G	exonic	gene:BVRB_2g026800	A->G	S->S	synonymous SNV
2	3584349	G	A	A	A	A	A	A	A	exonic	gene:BVRB_2g026800	G->A	V->I	nonsynonymous SNV
2	3589256	G	C	C	C	C	C	C	C	UTR3	gene:BVRB_2g026810	_	_	_
2	3590332	C	T	T	T	T	T	T	T	exonic	gene:BVRB_2g026810	G->A	A->T	nonsynonymous SNV
2	3625930	G	T	K	K	K	K	K	T	intronic	gene:BVRB_2g026840	_	_	_
2	3626473	A	G	R	R	R	R	R	R	intronic	gene:BVRB_2g026840	_	_	_
2	3633084	A	G	R	G	R	R	R	R	exonic	gene:BVRB_2g026850	T->C	L->L	synonymous SNV
2	3633523	C	A	M	M	M	M	M	M	intronic	gene:BVRB_2g026850	_	_	_
2	3633697	C	T	T	T	T	T	T	T	intronic	gene:BVRB_2g026850	_	_	_
2	3633707	T	C	C	C	C	C	C	C	intronic	gene:BVRB_2g026850	_	_	_
2	3634397	A	G	G	G	G	G	G	G	UTR5	gene:BVRB_2g026850	_	_	_
2	3767774	G	C	C	S	C	C	C	S	UTR5	gene:BVRB_2g026950	_	_	_
2	3792937	T	C	C	C	C	Y	Y	C	exonic	gene:BVRB_2g026960	T->C	I->I	synonymous SNV
2	3796561	C	A	A	A	A	M	M	A	exonic	gene:BVRB_2g026970	G->T	R->R	synonymous SNV
2	3797159	T	G	G	G	G	K	G	G	exonic	gene:BVRB_2g026970	A->C	I->L	nonsynonymous SNV
2	3827107	C	T	T	T	T	T	T	T	exonic	gene:BVRB_2g026990	C->T	S->S	synonymous SNV
2	3827677	C	T	T	T	T	Y	Y	T	exonic	gene:BVRB_2g026990	C->T	T->T	synonymous SNV
2	3827779	C	T	T	T	T	Y	Y	T	exonic	gene:BVRB_2g026990	C->T	D->D	synonymous SNV
2	3834715	A	G	G	G	G	G	G	G	UTR3	gene:BVRB_2g027010	_	_	_
2	3843989	C	T	T	T	T	T	T	T	exonic	gene:BVRB_2g027020	C->T	G->G	synonymous SNV
2	3844406	G	T	T	T	T	T	T	T	exonic	gene:BVRB_2g027020	G->T	G->G	synonymous SNV
2	3844710	T	C	C	C	C	C	C	C	exonic	gene:BVRB_2g027020	T->C	V->V	synonymous SNV
2	3846108	C	T	T	T	T	T	T	T	exonic	gene:BVRB_2g027020	C->T	L->L	synonymous SNV
2	3992757	C	A	A	A	A	A	A	A	exonic	gene:BVRB_2g027180	G->T	A->A	synonymous SNV
2	4064838	A	G	G	G	G	G	G	G	UTR5	gene:BVRB_2g027280	_	_	_
2	4065429	G	A	A	A	A	A	A	A	exonic	gene:BVRB_2g027280	G->A	T->T	synonymous SNV
2	4065432	T	A	A	A	A	A	A	A	exonic	gene:BVRB_2g027280	T->A	V->V	synonymous SNV
2	4079561	C	T	T	T	T	T	T	T	exonic	gene:BVRB_2g027310	C->T	I->I	synonymous SNV
2	4326932	A	G	G	G	G	R	R	G	exonic	gene:BVRB_2g027540	A->G	I->V	nonsynonymous SNV
2	4326933	T	C	C	C	C	Y	C	C	exonic	gene:BVRB_2g027540	T->C	I->T	nonsynonymous SNV
2	4330477	T	C	Y	Y	Y	Y	Y	C	exonic	gene:BVRB_2g027540	T->C	I->I	synonymous SNV
2	4330796	G	A	R	R	R	R	R	A	exonic	gene:BVRB_2g027540	G->A	V->I	nonsynonymous SNV
2	4330804	T	A	A	A	A	A	A	A	exonic	gene:BVRB_2g027540	T->A	P->P	synonymous SNV
2	4330954	T	C	C	C	C	Y	C	C	exonic	gene:BVRB_2g027540	T->C	N->N	synonymous SNV
2	4331523	A	G	G	G	G	R	G	G	UTR3	gene:BVRB_2g027540	_	_	_
2	4333915	A	G	R	R	R	R	G	G	exonic	gene:BVRB_2g027550	T->C	F->F	synonymous SNV
2	4334744	C	T	Y	Y	Y	T	T	T	exonic	gene:BVRB_2g027550	G->A	V->I	nonsynonymous SNV
2	4339431	G	T	K	K	K	K	T	T	exonic	gene:BVRB_2g027550	C->A	I->I	synonymous SNV
2	4339493	T	G	K	K	K	K	K	G	exonic	gene:BVRB_2g027550	A->C	N->H	nonsynonymous SNV
2	4339559	C	T	Y	Y	Y	Y	Y	T	exonic	gene:BVRB_2g027550	G->A	V->I	nonsynonymous SNV
2	4346502	C	G	S	S	S	G	G	G	upstream	gene:BVRB_2g027560	_	_	_
2	4350964	A	T	W	W	W	T	T	T	exonic	gene:BVRB_2g027570	T->A	R->R	synonymous SNV
2	4352637	G	A	R	R	R	R	R	A	exonic	gene:BVRB_2g027570	C->T	D->D	synonymous SNV
2	4354883	G	A	R	R	R	R	R	A	exonic	gene:BVRB_2g027570	C->T	S->S	synonymous SNV
2	4356087	G	T	K	K	K	T	T	T	exonic	gene:BVRB_2g027570	C->A	P->Q	nonsynonymous SNV
2	4356380	A	G	R	R	R	G	G	G	exonic	gene:BVRB_2g027570	T->C	C->C	synonymous SNV
2	4359299	G	A	R	R	R	A	A	A	exonic	gene:BVRB_2g027570	C->T	P->P	synonymous SNV
2	4360232	A	G	R	R	R	R	R	G	exonic	gene:BVRB_2g027570	T->C	S->S	synonymous SNV
2	4364458	C	T	T	T	T	T	T	T	exonic	gene:BVRB_2g027580	C->T	S->S	synonymous SNV
2	4364467	T	C	C	C	C	C	C	C	exonic	gene:BVRB_2g027580	T->C	F->F	synonymous SNV
2	4379943	G	T	K	K	K	K	K	T	UTR3	gene:BVRB_2g027610	_	_	_
2	4382442	T	C	Y	Y	Y	Y	Y	C	exonic	gene:BVRB_2g027610	A->G	L->L	synonymous SNV
2	4384080	G	A	R	R	R	A	A	A	exonic	gene:BVRB_2g027610	C->T	S->S	synonymous SNV
2	4392873	T	C	Y	Y	Y	C	C	C	exonic	gene:BVRB_2g027620	T->C	L->L	synonymous SNV
2	4423879	T	C	Y	Y	Y	C	C	C	exonic	gene:BVRB_2g027660	T->C	D->D	synonymous SNV
2	4453545	T	C	Y	C	C	C	C	C	UTR3	gene:BVRB_2g027690	_	_	_
2	4487352	C	T	T	T	T	T	T	T	UTR3	gene:BVRB_2g027740	_	_	_
2	4487373	T	A	A	A	A	A	A	A	UTR3	gene:BVRB_2g027740	_	_	_
2	4487453	A	T	T	T	T	T	T	T	UTR3	gene:BVRB_2g027740	_	_	_
2	4607569	T	C	Y	Y	Y	Y	Y	C	UTR3	gene:BVRB_2g027800	_	_	_
2	4638792	G	C	S	S	S	S	C	C	exonic	gene:BVRB_2g027820	G->C	V->V	synonymous SNV
2	4638908	A	G	R	R	R	R	G	G	exonic	gene:BVRB_2g027820	A->G	Q->R	nonsynonymous SNV
2	4641502	G	T	T	T	T	T	T	T	UTR3	gene:BVRB_2g027820	_	_	_
2	4643486	T	C	Y	Y	Y	Y	Y	C	exonic	gene:BVRB_2g027840	A->G	A->A	synonymous SNV
2	4648466	G	A	R	R	R	R	R	A	exonic	gene:BVRB_2g027840	C->T	G->G	synonymous SNV
2	4654729	G	C	C	C	C	C	C	C	intronic	gene:BVRB_2g027850	_	_	_
2	4677952	C	T	T	T	T	T	T	T	exonic	gene:BVRB_2g027870	G->A	D->N	nonsynonymous SNV
2	4678862	A	G	R	R	R	R	R	G	exonic	gene:BVRB_2g027870	T->C	L->L	synonymous SNV
2	4680058	G	A	R	A	A	R	R	A	UTR5	gene:BVRB_2g027870	_	_	_
2	4749715	G	A	A	A	A	R	R	A	exonic	gene:BVRB_2g027900	C->T	T->I	nonsynonymous SNV
2	4756438	G	A	A	A	A	A	A	A	UTR3	gene:BVRB_2g027910	_	_	_
2	4765924	T	C	C	C	C	Y	Y	C	exonic	gene:BVRB_2g027930	T->C	H->H	synonymous SNV
2	4766242	G	A	A	A	A	R	R	A	exonic	gene:BVRB_2g027930	G->A	T->T	synonymous SNV
2	4804969	T	C	C	C	C	C	C	C	exonic	gene:BVRB_2g027950	T->C	F->S	nonsynonymous SNV
2	4825805	C	T	Y	Y	Y	Y	Y	Y	exonic	gene:BVRB_2g027970	C->T	S->S	synonymous SNV
2	4825832	G	A	R	R	R	R	R	R	exonic	gene:BVRB_2g027970	G->A	L->L	synonymous SNV
2	4839894	T	A	A	A	A	A	A	A	exonic	gene:BVRB_2g027990	T->A	A->A	synonymous SNV
2	4852184	C	T	T	T	T	T	T	T	exonic	gene:BVRB_2g028000	G->A	L->L	synonymous SNV
2	4853068	T	C	C	C	C	C	C	C	exonic	gene:BVRB_2g028000	A->G	E->E	synonymous SNV
2	4866321	A	G	G	G	G	G	G	G	exonic	gene:BVRB_2g028020	A->G	A->A	synonymous SNV
2	4866979	T	C	C	C	C	C	C	C	exonic	gene:BVRB_2g028020	T->C	N->N	synonymous SNV
2	4870731	A	G	R	R	R	R	R	G	exonic	gene:BVRB_2g028030	T->C	L->L	synonymous SNV
2	5079527	T	C	Y	C	C	Y	Y	C	exonic	gene:BVRB_2g028140	A->G	D->G	nonsynonymous SNV
2	5218271	G	C	S	S	S	S	S	C	exonic	gene:BVRB_2g028240	C->G	V->V	synonymous SNV
2	5247373	A	T	W	W	W	W	W	T	exonic	gene:BVRB_2g028280	T->A	L->L	synonymous SNV
2	6589521	A	G	R	G	R	R	G	G	exonic	gene:BVRB_2g029680	A->G	D->G	nonsynonymous SNV
2	7100052	T	C	C	C	C	C	C	C	intergenic	gene:BVRB_2g030000(dist=32999)	_	_	_
2	7100153	T	C	C	C	C	C	C	C	intergenic	gene:BVRB_2g030000(dist=33100)	_	_	_
2	7153918	T	C	Y	Y	Y	Y	Y	C	exonic	gene:BVRB_2g030030	A->G	S->S	synonymous SNV
2	7159363	T	C	Y	Y	Y	Y	Y	C	exonic	gene:BVRB_2g030030	A->G	A->A	synonymous SNV
2	7182895	T	C	Y	Y	Y	Y	Y	C	exonic	gene:BVRB_2g030060	A->G	L->L	synonymous SNV
2	7182901	C	A	M	M	M	M	M	A	exonic	gene:BVRB_2g030060	G->T	R->R	synonymous SNV
2	7818491	T	G	K	K	K	G	G	G	exonic	gene:BVRB_2g030590	A->C	Y->S	nonsynonymous SNV
2	7818869	G	A	R	R	R	A	A	A	exonic	gene:BVRB_2g030590	C->T	T->I	nonsynonymous SNV
2	7819210	T	C	Y	Y	Y	C	C	C	exonic	gene:BVRB_2g030590	A->G	T->T	synonymous SNV
2	7819980	A	G	R	R	R	G	G	G	exonic	gene:BVRB_2g030590	T->C	D->D	synonymous SNV
2	7854357	A	G	R	R	R	G	G	G	exonic	gene:BVRB_2g030610	T->C	L->P	nonsynonymous SNV
2	7854461	A	G	R	R	R	G	G	G	exonic	gene:BVRB_2g030610	T->C	L->S	nonsynonymous SNV
2	7878255	A	C	M	M	M	C	C	C	exonic	gene:BVRB_2g030620	A->C	R->R	synonymous SNV
2	7890218	T	G	K	K	K	G	G	G	exonic	gene:BVRB_2g030630	T->G	D->E	nonsynonymous SNV
2	7890975	A	G	R	R	R	G	G	G	exonic	gene:BVRB_2g030630	A->G	V->V	synonymous SNV
2	7891026	G	A	R	R	R	A	A	A	exonic	gene:BVRB_2g030630	G->A	R->R	synonymous SNV
2	7892736	A	G	R	R	R	G	G	G	exonic	gene:BVRB_2g030630	A->G	T->T	synonymous SNV
2	7893971	A	T	W	W	W	T	T	T	exonic	gene:BVRB_2g030630	A->T	P->P	synonymous SNV
2	7939746	A	C	M	M	M	C	C	C	exonic	gene:BVRB_2g030670	T->G	S->S	synonymous SNV
2	7939752	G	A	R	R	R	A	A	A	exonic	gene:BVRB_2g030670	C->T	D->D	synonymous SNV
2	7998964	C	T	Y	Y	Y	Y	T	T	exonic	gene:BVRB_2g030700	C->T	F->F	synonymous SNV
2	7999058	C	G	S	S	S	S	G	G	exonic	gene:BVRB_2g030700	C->G	P->A	nonsynonymous SNV
2	8195828	C	T	Y	T	Y	Y	T	T	exonic	gene:BVRB_2g030830	G->A	R->H	nonsynonymous SNV
2	8234934	T	C	C	C	C	Y	Y	C	exonic	gene:BVRB_2g030860	A->G	E->E	synonymous SNV
2	8242937	A	G	G	G	G	R	R	G	exonic	gene:BVRB_2g030870	T->C	N->N	synonymous SNV
2	8243638	A	T	T	T	T	W	W	T	exonic	gene:BVRB_2g030870	T->A	I->I	synonymous SNV
2	8243896	G	T	K	T	T	K	K	T	exonic	gene:BVRB_2g030870	C->A	R->S	nonsynonymous SNV
2	8245772	G	C	S	C	C	S	S	C	exonic	gene:BVRB_2g030870	C->G	R->R	synonymous SNV
2	8334464	G	T	K	K	K	K	K	T	exonic	gene:BVRB_2g030950	G->T	G->G	synonymous SNV
2	8335330	T	C	Y	Y	Y	Y	Y	C	exonic	gene:BVRB_2g030950	T->C	R->R	synonymous SNV
2	8337982	C	T	Y	Y	Y	Y	Y	T	exonic	gene:BVRB_2g030950	C->T	A->A	synonymous SNV
2	8338405	A	G	R	R	R	R	R	G	exonic	gene:BVRB_2g030950	A->G	A->A	synonymous SNV
2	8646365	G	A	A	R	A	A	A	A	UTR5	gene:BVRB_2g031140	_	_	_
2	8851898	T	A	W	A	W	W	W	A	exonic	gene:BVRB_2g031220	A->T	L->L	synonymous SNV
2	8875099	T	C	Y	C	Y	Y	Y	C	exonic	gene:BVRB_2g031230	A->G	I->V	nonsynonymous SNV
2	8875210	C	T	Y	T	Y	Y	Y	T	exonic	gene:BVRB_2g031230	G->A	V->I	nonsynonymous SNV
2	8875532	A	G	R	G	R	R	R	G	exonic	gene:BVRB_2g031230	T->C	T->T	synonymous SNV
2	8988780	G	A	R	A	R	R	R	A	UTR5	gene:BVRB_2g031290	_	_	_
2	9245247	C	T	T	T	T	Y	T	T	exonic	gene:BVRB_2g031480	G->A	L->L	synonymous SNV
2	9292969	A	C	C	C	C	M	C	C	exonic	gene:BVRB_2g031500	A->C	Q->H	nonsynonymous SNV
2	9300493	C	T	T	T	T	Y	T	T	exonic	gene:BVRB_2g031510	C->T	S->L	nonsynonymous SNV
2	9300635	C	T	T	T	T	Y	T	T	exonic	gene:BVRB_2g031510	C->T	H->H	synonymous SNV
2	9300689	T	C	C	C	C	Y	C	C	exonic	gene:BVRB_2g031510	T->C	D->D	synonymous SNV
2	9301838	A	C	C	C	C	M	C	C	exonic	gene:BVRB_2g031510	A->C	I->I	synonymous SNV
2	9301889	G	A	A	A	A	R	A	A	exonic	gene:BVRB_2g031510	G->A	V->V	synonymous SNV
2	9304191	T	C	C	C	C	Y	C	C	exonic	gene:BVRB_2g031510	T->C	I->I	synonymous SNV
2	9305239	A	C	C	C	C	M	C	C	exonic	gene:BVRB_2g031510	A->C	I->I	synonymous SNV
2	9306047	T	C	C	C	C	Y	C	C	exonic	gene:BVRB_2g031510	T->C	N->N	synonymous SNV
2	9306851	C	A	A	A	A	M	A	A	exonic	gene:BVRB_2g031510	C->A	A->A	synonymous SNV
2	9350844	T	A	W	W	W	W	W	W	exonic	gene:BVRB_2g031560	A->T	R->R	synonymous SNV
2	9350951	G	C	S	S	S	S	S	S	exonic	gene:BVRB_2g031560	C->G	Q->E	nonsynonymous SNV
2	9351061	C	T	Y	Y	Y	Y	Y	Y	exonic	gene:BVRB_2g031560	G->A	G->D	nonsynonymous SNV
2	9436473	A	C	C	C	C	C	C	C	UTR3	gene:BVRB_2g031620	_	_	_
2	9440196	A	T	T	T	T	T	T	T	upstream	gene:BVRB_2g031630	_	_	_
2	9446759	G	T	T	T	T	T	T	T	exonic	gene:BVRB_2g031640	C->A	A->E	nonsynonymous SNV
2	9447397	G	A	A	A	A	A	A	A	intronic	gene:BVRB_2g031640	_	_	_
2	10649876	T	C	C	C	C	Y	C	C	exonic	gene:BVRB_2g032340	A->G	K->K	synonymous SNV
2	10649879	C	T	T	T	T	Y	T	T	exonic	gene:BVRB_2g032340	G->A	A->A	synonymous SNV
2	10744182	C	G	G	S	G	S	S	S	UTR3	gene:BVRB_2g032380	_	_	_
2	10748328	C	T	T	T	T	T	T	T	exonic	gene:BVRB_2g032380	G->A	V->I	nonsynonymous SNV
2	10794338	G	A	A	A	A	A	A	A	UTR3	gene:BVRB_2g032420	_	_	_
2	10869008	A	T	T	T	T	T	T	T	exonic	gene:BVRB_2g032480	T->A	P->P	synonymous SNV
2	10896562	G	C	S	S	S	C	C	C	exonic	gene:BVRB_2g032500	C->G	T->S	nonsynonymous SNV
2	10896735	T	C	Y	Y	Y	C	C	C	exonic	gene:BVRB_2g032500	A->G	V->V	synonymous SNV
2	10908601	T	C	C	C	C	C	C	C	exonic	gene:BVRB_2g032510	T->C	V->V	synonymous SNV
2	10954415	G	A	A	A	A	A	A	A	UTR5	gene:BVRB_2g032530	_	_	_
2	15273775	A	C	C	C	C	M	M	C	exonic	gene:BVRB_2g034930	A->C	T->P	nonsynonymous SNV
2	15273864	T	G	G	G	G	K	K	G	exonic	gene:BVRB_2g034930	T->G	H->Q	nonsynonymous SNV
2	15328035	T	C	Y	Y	Y	Y	Y	Y	UTR5	gene:BVRB_2g034970	_	_	_
2	15549743	A	G	R	R	R	R	R	R	exonic	gene:BVRB_2g035040	T->C	Y->Y	synonymous SNV
2	18768847	C	T	Y	Y	Y	Y	Y	T	exonic	gene:BVRB_2g036500	C->T	A->A	synonymous SNV
2	18977243	G	C	C	C	C	C	C	C	intergenic	gene:BVRB_2g036550(dist=54444)	_	_	_
2	18977291	G	A	A	A	A	A	A	A	intergenic	gene:BVRB_2g036550(dist=54492)	_	_	_
2	19423230	T	C	Y	C	Y	Y	Y	Y	exonic	gene:BVRB_2g036690	T->C	F->F	synonymous SNV
2	19492815	C	T	Y	T	Y	Y	Y	Y	UTR3	gene:BVRB_2g036730	_	_	_
2	19494159	A	C	M	C	M	M	M	M	intronic	gene:BVRB_2g036730	_	_	_
2	19494180	G	A	R	A	R	R	R	R	intronic	gene:BVRB_2g036730	_	_	_
2	19733187	C	T	T	T	T	Y	T	T	exonic	gene:BVRB_2g036760	C->T	T->T	synonymous SNV
2	19742863	C	T	Y	T	Y	Y	Y	Y	UTR3	gene:BVRB_2g036760	_	_	_
2	21010631	A	G	G	G	G	R	R	G	exonic	gene:BVRB_2g037080	T->C	A->A	synonymous SNV
2	21838645	G	T	K	T	T	K	T	T	UTR3	gene:BVRB_2g037340	_	_	_
2	21845251	G	A	A	A	A	R	A	A	exonic	gene:BVRB_2g037350	C->T	I->I	synonymous SNV
2	21845973	T	G	K	G	G	K	G	G	exonic	gene:BVRB_2g037350	A->C	T->P	nonsynonymous SNV
2	21890031	G	A	R	A	A	R	A	A	exonic	gene:BVRB_2g037370	G->A	D->N	nonsynonymous SNV
2	21890590	T	C	C	C	C	Y	C	C	exonic	gene:BVRB_2g037370	T->C	V->A	nonsynonymous SNV
2	21890933	G	A	R	R	R	R	R	A	exonic	gene:BVRB_2g037370	G->A	A->A	synonymous SNV
2	23480615	A	G	R	G	G	R	G	G	exonic	gene:BVRB_2g037740	A->G	I->V	nonsynonymous SNV
2	23480635	A	G	G	G	G	R	G	G	exonic	gene:BVRB_2g037740	A->G	R->R	synonymous SNV
2	23483629	A	G	G	G	G	R	G	G	exonic	gene:BVRB_2g037740	A->G	S->S	synonymous SNV
2	23519366	C	T	T	T	T	Y	T	T	exonic	gene:BVRB_2g037780	G->A	V->I	nonsynonymous SNV
2	23526196	C	T	Y	T	T	Y	T	T	exonic	gene:BVRB_2g037780	G->A	E->E	synonymous SNV
2	23529245	T	G	G	G	G	K	G	G	UTR5	gene:BVRB_2g037780	_	_	_
2	23573789	G	A	A	A	A	R	A	A	UTR3	gene:BVRB_2g037790	_	_	_
2	23666083	T	C	Y	C	C	Y	C	C	UTR3	gene:BVRB_2g037810	_	_	_
2	23666252	A	G	G	G	G	R	G	G	UTR3	gene:BVRB_2g037810	_	_	_
2	23672305	A	G	G	G	G	R	G	G	exonic	gene:BVRB_2g037810	T->C	H->H	synonymous SNV
2	23672988	A	G	R	G	R	R	G	R	exonic	gene:BVRB_2g037810	T->C	T->T	synonymous SNV
2	23672989	G	A	R	A	R	R	A	R	exonic	gene:BVRB_2g037810	C->T	T->I	nonsynonymous SNV
2	23676735	A	G	G	G	G	R	G	G	exonic	gene:BVRB_2g037810	T->C	S->S	synonymous SNV
2	23988595	G	T	T	K	K	K	K	K	exonic	gene:BVRB_2g037890	C->A	R->R	synonymous SNV
2	24395199	T	G	G	G	G	G	G	G	exonic	gene:BVRB_2g037980	T->G	V->V	synonymous SNV
2	24585767	T	C	C	C	C	C	C	C	exonic	gene:BVRB_2g038000	T->C	D->D	synonymous SNV
2	24585857	G	A	A	A	A	A	A	A	exonic	gene:BVRB_2g038000	G->A	Q->Q	synonymous SNV
2	24588399	A	G	G	G	G	G	G	G	exonic	gene:BVRB_2g038000	A->G	K->R	nonsynonymous SNV
2	24660010	T	A	A	A	A	A	A	A	exonic	gene:BVRB_2g038010	A->T	I->F	nonsynonymous SNV
2	24663594	T	A	A	W	A	W	W	W	exonic	gene:BVRB_2g038010	A->T	H->L	nonsynonymous SNV
2	25066589	G	A	R	A	R	R	R	R	exonic	gene:BVRB_2g038110	C->T	A->V	nonsynonymous SNV
2	25066855	T	C	Y	C	Y	Y	Y	Y	exonic	gene:BVRB_2g038110	A->G	K->K	synonymous SNV
2	25066927	A	C	M	C	M	M	M	M	exonic	gene:BVRB_2g038110	T->G	H->Q	nonsynonymous SNV
2	26845652	G	A	R	R	R	A	A	A	exonic	gene:BVRB_2g038380	G->A	G->E	nonsynonymous SNV
2	27259258	T	C	Y	C	Y	Y	C	Y	UTR5	gene:BVRB_2g038490	_	_	_
2	28442771	G	A	A	A	A	A	A	A	exonic	gene:BVRB_2g039010	C->T	N->N	synonymous SNV
2	28443236	A	G	G	G	G	G	G	G	exonic	gene:BVRB_2g039010	T->C	F->F	synonymous SNV
2	28479246	A	C	C	C	C	C	C	C	UTR5	gene:BVRB_2g039040	_	_	_
2	29108065	T	C	C	C	C	C	C	C	exonic	gene:BVRB_2g039200	T->C	L->L	synonymous SNV
2	29108082	T	C	C	C	C	C	C	C	exonic	gene:BVRB_2g039200	T->C	V->V	synonymous SNV
2	29189883	G	C	C	C	C	C	C	C	exonic	gene:BVRB_2g039210	C->G	V->V	synonymous SNV
2	29235467	A	G	G	G	G	G	G	G	UTR3	gene:BVRB_2g039220	_	_	_
2	29235763	T	C	C	C	C	C	C	C	exonic	gene:BVRB_2g039220	A->G	A->A	synonymous SNV
2	29238563	C	T	T	T	T	T	T	T	exonic	gene:BVRB_2g039220	G->A	V->M	nonsynonymous SNV
2	29246772	G	A	A	A	A	A	A	A	exonic	gene:BVRB_2g039220	C->T	D->D	synonymous SNV
2	29246808	G	C	C	C	C	C	C	C	exonic	gene:BVRB_2g039220	C->G	F->L	nonsynonymous SNV
2	29285853	C	G	G	G	G	G	G	G	exonic	gene:BVRB_2g039230	G->C	S->T	nonsynonymous SNV
2	29285993	T	C	C	Y	Y	C	C	C	exonic	gene:BVRB_2g039230	A->G	Q->Q	synonymous SNV
2	29286986	A	C	C	C	C	C	C	C	exonic	gene:BVRB_2g039230	T->G	A->A	synonymous SNV
2	29357054	C	G	G	G	G	G	G	G	UTR3	gene:BVRB_2g039240	_	_	_
2	29363449	G	A	A	A	A	A	A	A	exonic	gene:BVRB_2g039240	C->T	T->T	synonymous SNV
2	29363572	T	C	C	C	C	C	C	C	exonic	gene:BVRB_2g039240	A->G	S->S	synonymous SNV
2	29363889	G	A	A	A	A	A	A	A	exonic	gene:BVRB_2g039240	C->T	G->G	synonymous SNV
2	30799859	A	C	M	M	M	M	M	C	exonic	gene:BVRB_2g039580	T->G	I->M	nonsynonymous SNV
2	30930647	A	G	R	R	R	R	R	G	exonic	gene:BVRB_2g039600	T->C	L->L	synonymous SNV
2	30930759	A	C	M	M	M	M	M	C	exonic	gene:BVRB_2g039600	T->G	P->P	synonymous SNV
2	30931543	A	G	R	R	R	R	R	G	exonic	gene:BVRB_2g039600	T->C	L->P	nonsynonymous SNV
2	32194199	C	T	T	T	T	T	T	T	intronic	gene:BVRB_2g039860	_	_	_
2	32469215	C	T	T	Y	T	Y	Y	Y	exonic	gene:BVRB_2g039950	G->A	R->K	nonsynonymous SNV
2	32469421	T	G	G	K	G	K	K	K	exonic	gene:BVRB_2g039950	A->C	A->A	synonymous SNV
2	32469451	T	G	G	G	G	G	G	G	exonic	gene:BVRB_2g039950	A->C	T->T	synonymous SNV
2	32470474	G	T	T	K	T	K	K	K	exonic	gene:BVRB_2g039950	C->A	L->M	nonsynonymous SNV
2	32471842	A	T	T	W	T	W	W	W	exonic	gene:BVRB_2g039950	T->A	V->D	nonsynonymous SNV
2	32476291	A	G	G	G	G	G	G	G	UTR5	gene:BVRB_2g039950	_	_	_
2	32480766	A	G	G	G	G	G	G	G	exonic	gene:BVRB_2g039960	T->C	F->F	synonymous SNV
2	32504628	G	A	A	A	A	A	A	A	exonic	gene:BVRB_2g039970	G->A	A->T	nonsynonymous SNV
2	32565341	T	A	A	W	A	W	W	W	exonic	gene:BVRB_2g039990	A->T	A->A	synonymous SNV
2	32603646	C	T	T	T	T	Y	Y	T	exonic	gene:BVRB_2g040000	C->T	S->S	synonymous SNV
2	32618288	T	C	Y	C	C	Y	Y	C	exonic	gene:BVRB_2g040020	A->G	G->G	synonymous SNV
2	33733552	T	C	C	C	C	Y	Y	C	exonic	gene:BVRB_2g040380	T->C	Y->Y	synonymous SNV
2	33844878	G	A	R	A	A	R	R	A	intergenic	gene:BVRB_2g040430(dist=5746)	_	_	_
2	33847323	T	C	C	C	C	Y	Y	C	intergenic	gene:BVRB_2g040430(dist=8191)	_	_	_
2	33847633	G	C	S	C	C	S	S	C	intergenic	gene:BVRB_2g040430(dist=8501)	_	_	_
2	34070590	C	T	T	T	T	Y	Y	T	exonic	gene:BVRB_2g040490	C->T	G->G	synonymous SNV
2	34078577	G	A	R	A	A	R	R	A	exonic	gene:BVRB_2g040500	C->T	L->L	synonymous SNV
2	34085555	A	G	R	G	G	R	R	G	exonic	gene:BVRB_2g040500	T->C	G->G	synonymous SNV
2	35284624	C	T	Y	T	Y	Y	Y	Y	exonic	gene:BVRB_2g040990	C->T	I->I	synonymous SNV
2	35406715	G	A	R	A	R	R	R	R	intronic	gene:BVRB_2g041050	_	_	_
2	35409698	C	G	S	G	S	S	S	S	exonic	gene:BVRB_2g041050	C->G	I->M	nonsynonymous SNV
2	35435860	C	T	Y	T	Y	Y	Y	Y	exonic	gene:BVRB_2g041080	C->T	H->H	synonymous SNV
2	35435871	G	A	R	A	R	R	R	R	exonic	gene:BVRB_2g041080	G->A	C->Y	nonsynonymous SNV
2	35436571	A	G	R	G	R	R	R	R	exonic	gene:BVRB_2g041080	A->G	A->A	synonymous SNV
2	35448582	T	C	Y	C	Y	Y	Y	Y	exonic	gene:BVRB_2g041090	A->G	T->T	synonymous SNV
2	35449939	C	T	Y	T	Y	Y	Y	Y	exonic	gene:BVRB_2g041090	G->A	V->I	nonsynonymous SNV
2	35482396	A	G	R	G	R	R	R	R	exonic	gene:BVRB_2g041100	T->C	L->L	synonymous SNV
2	35664841	G	A	R	A	R	R	R	R	exonic	gene:BVRB_2g041220	C->T	L->L	synonymous SNV
2	35824193	T	C	Y	C	Y	Y	Y	Y	exonic	gene:BVRB_2g041370	T->C	G->G	synonymous SNV
2	36244786	A	T	W	T	W	W	T	W	exonic	gene:BVRB_2g041580	T->A	A->A	synonymous SNV
2	36353704	G	A	R	A	R	R	A	R	exonic	gene:BVRB_2g041620	G->A	V->I	nonsynonymous SNV
2	36360255	T	A	W	A	W	W	A	W	exonic	gene:BVRB_2g041620	T->A	L->H	nonsynonymous SNV
2	36384349	T	A	W	A	W	W	A	W	exonic	gene:BVRB_2g041630	T->A	G->G	synonymous SNV
2	36384541	T	C	Y	C	Y	Y	C	Y	exonic	gene:BVRB_2g041630	T->C	L->L	synonymous SNV
2	36386474	C	A	M	A	M	M	A	M	exonic	gene:BVRB_2g041630	C->A	G->G	synonymous SNV
2	36798031	A	G	R	G	R	R	G	R	exonic	gene:BVRB_2g041820	T->C	I->I	synonymous SNV
2	37090504	C	T	Y	T	Y	Y	T	Y	exonic	gene:BVRB_2g041980	C->T	S->L	nonsynonymous SNV
2	37634152	A	G	R	G	R	G	G	R	exonic	gene:BVRB_2g042310	A->G	T->T	synonymous SNV
2	38672526	C	T	Y	Y	Y	Y	Y	Y	exonic	gene:BVRB_2g043000	C->T	L->L	synonymous SNV
2	38674904	A	G	R	R	R	R	R	R	exonic	gene:BVRB_2g043000	A->G	S->S	synonymous SNV
2	38675288	C	T	Y	Y	Y	Y	Y	Y	exonic	gene:BVRB_2g043000	C->T	T->T	synonymous SNV
2	38675781	A	C	M	M	M	M	M	M	UTR3	gene:BVRB_2g043000	_	_	_
2	38679257	A	G	R	R	R	R	R	R	exonic	gene:BVRB_2g043010	T->C	F->F	synonymous SNV
2	38680552	G	C	S	S	S	S	S	S	exonic	gene:BVRB_2g043010	C->G	G->G	synonymous SNV
2	38706904	A	C	M	M	M	M	M	M	exonic	gene:BVRB_2g043030	T->G	L->R	nonsynonymous SNV
2	38706905	G	A	R	R	R	R	R	R	exonic	gene:BVRB_2g043030	C->T	L->F	nonsynonymous SNV
2	38707180	A	G	R	R	R	R	R	R	exonic	gene:BVRB_2g043030	T->C	R->R	synonymous SNV
2	38726725	T	G	K	K	K	K	K	K	exonic	gene:BVRB_2g043030	A->C	I->L	nonsynonymous SNV
2	38751830	C	T	Y	Y	Y	Y	Y	Y	exonic	gene:BVRB_2g043040	G->A	T->T	synonymous SNV
2	38752305	A	G	R	R	R	R	R	R	exonic	gene:BVRB_2g043040	T->C	L->S	nonsynonymous SNV
2	38752450	C	A	M	M	M	M	M	M	exonic	gene:BVRB_2g043040	G->T	A->S	nonsynonymous SNV
2	38752727	C	T	Y	Y	Y	Y	Y	Y	exonic	gene:BVRB_2g043040	G->A	L->L	synonymous SNV
2	38753656	G	C	S	S	S	S	S	S	exonic	gene:BVRB_2g043040	C->G	H->D	nonsynonymous SNV
2	38763663	T	C	Y	Y	Y	Y	Y	Y	exonic	gene:BVRB_2g043050	A->G	N->S	nonsynonymous SNV
2	38764473	T	G	K	K	K	K	K	K	exonic	gene:BVRB_2g043050	A->C	M->L	nonsynonymous SNV
2	38893785	A	G	R	R	R	R	R	R	intronic	gene:BVRB_2g043190	_	_	_
2	39056479	C	T	T	T	T	T	T	T	exonic	gene:BVRB_2g043290	G->A	G->G	synonymous SNV
2	39056485	C	T	T	T	T	T	T	T	exonic	gene:BVRB_2g043290	G->A	P->P	synonymous SNV
2	39077663	C	T	T	T	T	T	T	T	UTR3	gene:BVRB_2g043320	_	_	_
2	39079579	C	T	T	T	T	T	T	T	exonic	gene:BVRB_2g043320	G->A	D->N	nonsynonymous SNV
2	39080034	A	G	G	G	G	G	G	G	exonic	gene:BVRB_2g043320	T->C	S->P	nonsynonymous SNV
2	39080078	A	T	T	T	T	T	T	T	exonic	gene:BVRB_2g043320	T->A	V->D	nonsynonymous SNV
2	39080430	G	C	C	C	C	C	C	C	exonic	gene:BVRB_2g043320	C->G	Q->E	nonsynonymous SNV
2	39080965	A	G	G	G	G	G	G	G	exonic	gene:BVRB_2g043320	T->C	F->F	synonymous SNV
2	39084388	C	G	G	G	G	G	G	G	exonic	gene:BVRB_2g043320	G->C	K->N	nonsynonymous SNV
2	39098070	A	G	G	G	G	G	G	G	UTR5	gene:BVRB_2g043330	_	_	_
2	39101873	G	T	T	T	T	T	T	T	UTR3	gene:BVRB_2g043340	_	_	_
2	39105482	T	G	G	G	G	G	G	G	exonic	gene:BVRB_2g043340	A->C	R->R	synonymous SNV
2	39331938	G	A	R	R	R	A	A	R	exonic	gene:BVRB_2g043480	C->T	G->G	synonymous SNV
2	39386901	T	C	C	C	C	C	C	C	exonic	gene:BVRB_2g043530	A->G	H->R	nonsynonymous SNV
2	39387077	G	A	A	A	A	A	A	A	exonic	gene:BVRB_2g043530	C->T	S->S	synonymous SNV
2	39388495	A	T	T	T	T	T	T	T	exonic	gene:BVRB_2g043530	T->A	I->N	nonsynonymous SNV
2	39437386	G	C	C	C	C	C	C	C	exonic	gene:BVRB_2g043590	G->C	A->P	nonsynonymous SNV
2	39438474	T	C	C	C	C	C	C	C	exonic	gene:BVRB_2g043590	T->C	H->H	synonymous SNV
2	39438627	G	A	A	A	A	A	A	A	exonic	gene:BVRB_2g043590	G->A	L->L	synonymous SNV
2	39438789	A	C	C	C	C	C	C	C	exonic	gene:BVRB_2g043590	A->C	S->S	synonymous SNV
2	39490402	A	G	G	R	G	R	R	R	exonic	gene:BVRB_2g043610	A->G	K->K	synonymous SNV
2	39532695	T	G	K	G	K	K	K	K	exonic	gene:BVRB_2g043640	T->G	V->V	synonymous SNV
2	39532875	T	C	C	C	C	C	C	C	exonic	gene:BVRB_2g043640	T->C	T->T	synonymous SNV
2	39576303	C	T	Y	T	Y	T	T	Y	exonic	gene:BVRB_2g043710	G->A	G->G	synonymous SNV
2	39577592	T	G	K	G	K	K	K	K	exonic	gene:BVRB_2g043710	A->C	R->R	synonymous SNV
2	39582637	T	C	Y	C	Y	C	C	Y	exonic	gene:BVRB_2g043710	A->G	I->V	nonsynonymous SNV
2	39778309	C	T	Y	T	Y	T	T	Y	exonic	gene:BVRB_2g043820	C->T	S->F	nonsynonymous SNV
2	39782439	A	G	R	G	R	G	G	R	exonic	gene:BVRB_2g043820	A->G	I->V	nonsynonymous SNV
2	39797198	G	A	R	R	R	A	A	A	exonic	gene:BVRB_2g043860	C->T	Y->Y	synonymous SNV
2	39798676	A	G	R	R	R	G	G	G	exonic	gene:BVRB_2g043860	T->C	D->D	synonymous SNV
2	39802767	C	T	Y	Y	Y	T	T	T	exonic	gene:BVRB_2g043870	C->T	Y->Y	synonymous SNV
2	39978042	T	C	C	Y	C	Y	Y	C	exonic	gene:BVRB_2g044000	T->C	D->D	synonymous SNV
2	40180669	A	G	R	R	R	R	R	R	exonic	gene:BVRB_2g044260	A->G	V->V	synonymous SNV
3	62698	A	C	M	M	M	M	M	M	exonic	gene:BVRB_3g047990	A->C	D->A	nonsynonymous SNV
3	63533	G	A	R	R	R	R	R	R	exonic	gene:BVRB_3g047990	G->A	P->P	synonymous SNV
3	66246	A	G	R	R	R	R	R	R	exonic	gene:BVRB_3g047990	A->G	P->P	synonymous SNV
3	87567	T	A	W	W	W	W	W	W	exonic	gene:BVRB_3g048020	T->A	S->S	synonymous SNV
3	151562	A	G	R	R	R	R	R	R	exonic	gene:BVRB_3g048070	A->G	A->A	synonymous SNV
3	429344	T	C	C	C	C	C	C	C	exonic	gene:BVRB_3g048430	T->C	S->P	nonsynonymous SNV
3	429480	C	G	G	G	G	G	G	G	exonic	gene:BVRB_3g048430	C->G	T->S	nonsynonymous SNV
3	439839	T	C	C	C	C	C	C	C	UTR3	gene:BVRB_3g048460	_	_	_
3	447404	T	A	A	A	A	A	A	A	exonic	gene:BVRB_3g048480	A->T	S->C	nonsynonymous SNV
3	463641	C	T	T	Y	T	T	T	T	exonic	gene:BVRB_3g048510	G->A	Q->Q	synonymous SNV
3	584395	C	T	T	Y	T	T	T	Y	exonic	gene:BVRB_3g048590	C->T	D->D	synonymous SNV
3	863039	A	G	R	R	R	R	G	R	UTR3	gene:BVRB_3g048770	_	_	_
3	877023	T	C	C	C	C	C	C	C	exonic	gene:BVRB_3g048770	A->G	N->D	nonsynonymous SNV
3	883643	G	C	C	C	C	C	C	C	exonic	gene:BVRB_3g048780	C->G	S->S	synonymous SNV
3	886527	T	A	W	W	W	W	A	W	UTR5	gene:BVRB_3g048780	_	_	_
3	909358	A	G	G	G	G	G	G	G	exonic	gene:BVRB_3g048820	T->C	C->C	synonymous SNV
3	909467	C	G	G	G	G	G	G	G	exonic	gene:BVRB_3g048820	G->C	C->S	nonsynonymous SNV
3	968828	G	A	R	R	A	A	A	A	UTR5	gene:BVRB_3g048890	_	_	_
3	1001830	A	G	G	G	G	G	G	G	exonic	gene:BVRB_3g048910	T->C	S->S	synonymous SNV
3	1568282	C	A	A	M	A	A	M	A	exonic	gene:BVRB_3g049380	G->T	V->L	nonsynonymous SNV
3	1574195	C	T	T	T	T	T	T	T	UTR3	gene:BVRB_3g049390	_	_	_
3	1575766	T	C	C	C	C	C	C	C	exonic	gene:BVRB_3g049390	A->G	E->E	synonymous SNV
3	1576926	T	C	C	C	C	C	C	C	exonic	gene:BVRB_3g049390	A->G	N->D	nonsynonymous SNV
3	1863657	A	G	G	G	G	G	G	G	UTR5	gene:BVRB_3g049680	_	_	_
3	1870656	C	T	T	T	T	T	T	T	exonic	gene:BVRB_3g049690	G->A	T->T	synonymous SNV
3	1872399	C	T	Y	Y	Y	Y	Y	T	exonic	gene:BVRB_3g049690	G->A	R->K	nonsynonymous SNV
3	1879107	G	A	R	R	R	R	R	A	exonic	gene:BVRB_3g049720	C->T	N->N	synonymous SNV
3	1879599	A	G	G	G	G	G	G	G	exonic	gene:BVRB_3g049720	T->C	T->T	synonymous SNV
3	1880091	A	G	R	R	R	R	R	G	exonic	gene:BVRB_3g049720	T->C	I->I	synonymous SNV
3	1880268	G	A	R	R	R	R	R	A	exonic	gene:BVRB_3g049720	C->T	F->F	synonymous SNV
3	1890641	T	C	C	C	C	C	C	C	exonic	gene:BVRB_3g049730	A->G	S->S	synonymous SNV
3	1900060	T	C	C	C	C	C	C	C	exonic	gene:BVRB_3g049740	T->C	I->T	nonsynonymous SNV
3	1938006	C	A	M	M	M	M	M	M	exonic	gene:BVRB_3g049790	G->T	E->D	nonsynonymous SNV
3	1938018	C	T	T	T	T	T	T	T	exonic	gene:BVRB_3g049790	G->A	E->E	synonymous SNV
3	1945358	C	T	Y	Y	Y	Y	Y	Y	exonic	gene:BVRB_3g049810	C->T	S->S	synonymous SNV
3	1945403	C	T	T	T	T	Y	Y	T	exonic	gene:BVRB_3g049810	C->T	S->S	synonymous SNV
3	1948946	G	A	R	R	R	R	R	R	exonic	gene:BVRB_3g049810	G->A	R->H	nonsynonymous SNV
3	1950447	A	G	G	G	G	G	G	R	UTR3	gene:BVRB_3g049820	_	_	_
3	1967709	A	G	R	R	R	R	R	R	exonic	gene:BVRB_3g049830	A->G	T->A	nonsynonymous SNV
3	1968575	G	A	A	A	A	A	A	A	exonic	gene:BVRB_3g049830	G->A	E->E	synonymous SNV
3	1969966	C	T	T	T	T	T	T	T	exonic	gene:BVRB_3g049830	C->T	H->Y	nonsynonymous SNV
3	1969995	C	T	Y	Y	Y	Y	Y	Y	exonic	gene:BVRB_3g049830	C->T	Y->Y	synonymous SNV
3	1970029	C	T	Y	Y	Y	Y	Y	Y	exonic	gene:BVRB_3g049830	C->T	L->L	synonymous SNV
3	1970808	C	T	T	T	T	T	T	T	exonic	gene:BVRB_3g049830	C->T	N->N	synonymous SNV
3	1972527	C	A	A	A	A	A	A	A	exonic	gene:BVRB_3g049830	C->A	Q->K	nonsynonymous SNV
3	1973288	C	T	T	T	T	T	T	T	UTR3	gene:BVRB_3g049830	_	_	_
3	2100978	A	G	G	G	G	G	G	G	exonic	gene:BVRB_3g049990	T->C	T->T	synonymous SNV
3	2152759	A	G	G	G	G	G	R	G	exonic	gene:BVRB_3g050030	A->G	A->A	synonymous SNV
3	2192469	C	A	A	A	A	A	A	A	UTR3	gene:BVRB_3g050060	_	_	_
3	2307682	G	A	A	A	A	A	A	R	exonic	gene:BVRB_3g050190	G->A	P->P	synonymous SNV
3	2309906	G	A	R	R	R	R	R	R	exonic	gene:BVRB_3g050190	G->A	V->M	nonsynonymous SNV
3	2391962	C	G	G	G	G	G	G	G	exonic	gene:BVRB_3g050250	C->G	T->T	synonymous SNV
3	2392351	C	T	T	T	T	T	T	T	UTR3	gene:BVRB_3g050250	_	_	_
3	2415003	C	T	T	Y	T	T	T	T	exonic	gene:BVRB_3g050290	G->A	G->D	nonsynonymous SNV
3	2415248	G	T	T	K	T	T	T	T	exonic	gene:BVRB_3g050290	C->A	I->I	synonymous SNV
3	2536497	G	A	R	R	R	R	R	A	exonic	gene:BVRB_3g050420	G->A	A->T	nonsynonymous SNV
3	2550098	T	C	C	C	C	C	C	C	exonic	gene:BVRB_3g050440	A->G	Q->R	nonsynonymous SNV
3	2550366	T	A	A	A	A	A	A	A	exonic	gene:BVRB_3g050440	A->T	R->R	synonymous SNV
3	2550639	C	T	T	T	T	T	T	T	exonic	gene:BVRB_3g050440	G->A	V->V	synonymous SNV
3	2592918	A	G	R	R	R	R	R	R	exonic	gene:BVRB_3g050480	A->G	P->P	synonymous SNV
3	2596431	G	A	R	R	R	R	R	R	exonic	gene:BVRB_3g050480	G->A	T->T	synonymous SNV
3	2596521	G	A	A	A	A	A	A	A	exonic	gene:BVRB_3g050480	G->A	G->G	synonymous SNV
3	2621983	T	C	C	C	C	C	C	C	exonic	gene:BVRB_3g050530	T->C	S->S	synonymous SNV
3	2623247	C	G	S	S	S	S	S	S	exonic	gene:BVRB_3g050530	C->G	P->R	nonsynonymous SNV
3	2624784	T	C	Y	Y	Y	Y	Y	Y	exonic	gene:BVRB_3g050530	T->C	T->T	synonymous SNV
3	2624967	G	C	S	S	S	S	S	S	exonic	gene:BVRB_3g050530	G->C	S->T	nonsynonymous SNV
3	2637452	T	C	Y	Y	Y	Y	Y	Y	exonic	gene:BVRB_3g050570	T->C	S->S	synonymous SNV
3	2669441	A	C	M	M	M	M	M	M	UTR3	gene:BVRB_3g050620	_	_	_
3	2669442	T	G	K	K	K	K	K	K	UTR3	gene:BVRB_3g050620	_	_	_
3	2676400	T	C	Y	Y	Y	Y	Y	Y	exonic	gene:BVRB_3g050620	A->G	Q->R	nonsynonymous SNV
3	2677026	G	A	R	R	R	R	R	R	intronic	gene:BVRB_3g050620	_	_	_
3	2677833	A	G	R	R	R	R	R	R	exonic	gene:BVRB_3g050620	T->C	L->L	synonymous SNV
3	2680366	G	A	R	R	R	R	R	R	exonic	gene:BVRB_3g050620	C->T	R->R	synonymous SNV
3	2686101	G	A	A	A	A	A	A	A	exonic	gene:BVRB_3g050630	G->A	G->G	synonymous SNV
3	2686383	C	G	G	G	G	G	G	G	exonic	gene:BVRB_3g050630	C->G	S->S	synonymous SNV
3	2686939	T	C	C	C	C	C	C	C	exonic	gene:BVRB_3g050630	T->C	Y->Y	synonymous SNV
3	2698991	G	A	R	R	R	R	R	R	exonic	gene:BVRB_3g050650	G->A	V->I	nonsynonymous SNV
3	2742543	C	T	Y	Y	Y	Y	Y	Y	exonic	gene:BVRB_3g050710	G->A	D->N	nonsynonymous SNV
3	2742649	G	A	R	R	R	R	R	R	exonic	gene:BVRB_3g050710	C->T	H->H	synonymous SNV
3	2819031	A	T	W	W	W	W	W	T	exonic	gene:BVRB_3g050780	A->T	Q->L	nonsynonymous SNV
3	3298627	T	G	G	G	G	G	G	G	exonic	gene:BVRB_3g051250	T->G	T->T	synonymous SNV
3	3298648	C	G	G	G	G	G	G	G	exonic	gene:BVRB_3g051250	C->G	G->G	synonymous SNV
3	3298759	C	A	A	A	A	A	A	A	exonic	gene:BVRB_3g051250	C->A	A->A	synonymous SNV
3	3304597	T	A	A	A	A	A	A	A	exonic	gene:BVRB_3g051250	T->A	G->G	synonymous SNV
3	3341977	C	G	G	G	G	G	G	G	exonic	gene:BVRB_3g051310	G->C	V->V	synonymous SNV
3	3341992	C	G	G	G	G	G	G	G	exonic	gene:BVRB_3g051310	G->C	G->G	synonymous SNV
3	3352541	T	C	C	C	C	C	C	C	exonic	gene:BVRB_3g051330	T->C	A->A	synonymous SNV
3	3359019	A	G	G	G	G	G	G	G	exonic	gene:BVRB_3g051340	T->C	L->S	nonsynonymous SNV
3	3359405	C	T	T	T	T	T	T	T	UTR5	gene:BVRB_3g051340	_	_	_
3	3406585	G	A	A	A	A	A	A	A	UTR3	gene:BVRB_3g051400	_	_	_
3	3406842	G	A	A	A	A	A	A	A	exonic	gene:BVRB_3g051400	C->T	Y->Y	synonymous SNV
3	3406851	A	G	G	G	G	G	G	G	exonic	gene:BVRB_3g051400	T->C	G->G	synonymous SNV
3	3407034	A	C	M	C	C	C	C	C	exonic	gene:BVRB_3g051400	T->G	S->S	synonymous SNV
3	3407040	G	A	R	A	A	A	A	A	exonic	gene:BVRB_3g051400	C->T	I->I	synonymous SNV
3	3407256	G	A	R	A	A	A	A	A	exonic	gene:BVRB_3g051400	C->T	F->F	synonymous SNV
3	3407286	A	G	G	G	G	G	G	G	exonic	gene:BVRB_3g051400	T->C	D->D	synonymous SNV
3	3410651	C	T	T	T	T	T	T	T	exonic	gene:BVRB_3g051400	G->A	A->A	synonymous SNV
3	3425402	T	G	G	G	G	G	G	G	exonic	gene:BVRB_3g051420	A->C	G->G	synonymous SNV
3	3496518	A	G	G	G	G	G	G	G	exonic	gene:BVRB_3g051500	A->G	L->L	synonymous SNV
3	3496806	T	C	C	C	C	C	C	C	exonic	gene:BVRB_3g051500	T->C	D->D	synonymous SNV
3	3499433	A	T	T	T	T	T	T	T	UTR3	gene:BVRB_3g051500	_	_	_
3	3534915	C	A	A	A	A	A	A	A	UTR5	gene:BVRB_3g051560	_	_	_
3	3540638	G	A	A	A	A	A	A	A	exonic	gene:BVRB_3g051560	G->A	P->P	synonymous SNV
3	3546290	T	A	A	A	A	A	A	A	exonic	gene:BVRB_3g051570	A->T	N->Y	nonsynonymous SNV
3	3582561	T	G	G	G	G	G	G	G	UTR3	gene:BVRB_3g051600	_	_	_
3	3582621	G	A	A	A	A	A	A	A	UTR3	gene:BVRB_3g051600	_	_	_
3	3636639	G	T	T	T	T	T	T	T	exonic	gene:BVRB_3g051660	G->T	V->L	nonsynonymous SNV
3	3637652	T	C	C	C	C	C	C	C	exonic	gene:BVRB_3g051660	T->C	F->F	synonymous SNV
3	3637752	G	C	C	C	C	C	C	C	exonic	gene:BVRB_3g051660	G->C	E->Q	nonsynonymous SNV
3	3638290	C	T	T	T	T	T	T	T	intronic	gene:BVRB_3g051660	_	_	_
3	3660609	A	G	G	G	G	G	G	G	exonic	gene:BVRB_3g051700	T->C	L->L	synonymous SNV
3	3660762	A	G	G	G	G	G	G	G	exonic	gene:BVRB_3g051700	T->C	L->L	synonymous SNV
3	3660865	A	T	T	T	T	T	T	W	exonic	gene:BVRB_3g051700	T->A	A->A	synonymous SNV
3	3661552	G	A	A	A	A	A	A	A	exonic	gene:BVRB_3g051700	C->T	D->D	synonymous SNV
3	3678787	G	A	A	A	A	A	A	A	exonic	gene:BVRB_3g051720	G->A	A->A	synonymous SNV
3	3678896	A	T	T	T	T	T	T	T	exonic	gene:BVRB_3g051720	A->T	I->F	nonsynonymous SNV
3	3678907	A	T	T	T	T	T	T	T	exonic	gene:BVRB_3g051720	A->T	I->I	synonymous SNV
3	3679777	C	T	T	T	T	T	T	T	exonic	gene:BVRB_3g051720	C->T	S->S	synonymous SNV
3	3685383	A	G	G	G	G	G	G	G	exonic	gene:BVRB_3g051730	A->G	R->R	synonymous SNV
3	3685528	A	C	C	C	C	C	C	C	exonic	gene:BVRB_3g051730	A->C	R->R	synonymous SNV
3	3685563	G	T	T	T	T	T	T	T	exonic	gene:BVRB_3g051730	G->T	S->S	synonymous SNV
3	3685789	G	C	C	C	C	C	C	C	exonic	gene:BVRB_3g051730	G->C	V->L	nonsynonymous SNV
3	3687294	T	C	C	C	C	C	C	C	exonic	gene:BVRB_3g051730	T->C	L->L	synonymous SNV
3	3687296	G	C	C	C	C	C	C	C	exonic	gene:BVRB_3g051730	G->C	L->F	nonsynonymous SNV
3	3705689	C	T	T	T	T	T	T	T	exonic	gene:BVRB_3g051750	C->T	S->S	synonymous SNV
3	3705866	T	C	C	C	C	C	C	C	exonic	gene:BVRB_3g051750	T->C	S->P	nonsynonymous SNV
3	3706079	G	A	A	A	A	A	A	A	exonic	gene:BVRB_3g051750	G->A	R->R	synonymous SNV
3	3706289	C	G	G	G	G	G	G	G	exonic	gene:BVRB_3g051750	C->G	R->R	synonymous SNV
3	3709680	A	G	G	G	G	G	G	G	UTR5	gene:BVRB_3g051760	_	_	_
3	3743562	C	G	G	G	G	G	G	G	exonic	gene:BVRB_3g051790	C->G	A->A	synonymous SNV
3	3745060	A	T	W	T	T	T	T	T	exonic	gene:BVRB_3g051790	A->T	N->I	nonsynonymous SNV
3	3748955	C	T	T	T	T	T	T	T	exonic	gene:BVRB_3g051800	G->A	L->L	synonymous SNV
3	3749157	T	C	C	C	C	C	C	C	exonic	gene:BVRB_3g051800	A->G	D->G	nonsynonymous SNV
3	3765063	A	T	T	T	T	T	T	T	exonic	gene:BVRB_3g051820	T->A	T->T	synonymous SNV
3	3767104	T	C	C	C	C	C	C	C	exonic	gene:BVRB_3g051820	A->G	N->S	nonsynonymous SNV
3	3855623	C	G	G	G	G	G	G	G	exonic	gene:BVRB_3g051880	C->G	A->A	synonymous SNV
3	3855679	T	C	C	C	C	C	C	C	exonic	gene:BVRB_3g051880	T->C	F->S	nonsynonymous SNV
3	3856044	G	C	C	C	C	C	C	C	exonic	gene:BVRB_3g051880	G->C	L->L	synonymous SNV
3	3858823	A	C	C	C	C	C	C	C	UTR3	gene:BVRB_3g051880	_	_	_
3	3864989	T	C	C	C	C	C	C	C	exonic	gene:BVRB_3g051890	T->C	I->I	synonymous SNV
3	3865055	C	T	T	T	T	T	T	T	exonic	gene:BVRB_3g051890	C->T	N->N	synonymous SNV
3	3866063	A	G	G	G	G	G	G	G	exonic	gene:BVRB_3g051890	A->G	V->V	synonymous SNV
3	3866819	G	A	A	A	A	A	A	A	exonic	gene:BVRB_3g051890	G->A	M->I	nonsynonymous SNV
3	3872451	G	A	A	A	A	A	A	A	exonic	gene:BVRB_3g051890	G->A	A->T	nonsynonymous SNV
3	3872528	C	T	T	T	T	T	T	T	exonic	gene:BVRB_3g051890	C->T	G->G	synonymous SNV
3	3872832	A	G	G	G	G	G	G	G	exonic	gene:BVRB_3g051890	A->G	S->G	nonsynonymous SNV
3	3872846	G	C	C	C	C	C	C	C	exonic	gene:BVRB_3g051890	G->C	V->V	synonymous SNV
3	3872867	A	G	G	G	G	G	G	G	exonic	gene:BVRB_3g051890	A->G	E->E	synonymous SNV
3	3875963	A	G	G	G	G	G	G	G	UTR3	gene:BVRB_3g051900	_	_	_
3	3884786	T	G	K	G	G	K	G	G	UTR5	gene:BVRB_3g051910	_	_	_
3	3895235	C	T	T	T	T	T	T	T	exonic	gene:BVRB_3g051910	C->T	P->P	synonymous SNV
3	3904307	C	T	Y	T	T	T	T	T	exonic	gene:BVRB_3g051920	C->T	F->F	synonymous SNV
3	3937749	T	C	C	C	C	C	C	C	UTR5	gene:BVRB_3g051930	_	_	_
3	3942490	A	G	G	G	G	G	G	G	exonic	gene:BVRB_3g051930	A->G	L->L	synonymous SNV
3	3973157	C	T	T	T	T	T	T	T	UTR3	gene:BVRB_3g051950	_	_	_
3	4000486	T	C	C	C	C	C	C	C	exonic	gene:BVRB_3g051980	T->C	F->F	synonymous SNV
3	4038291	C	T	T	T	T	T	T	T	exonic	gene:BVRB_3g052010	C->T	D->D	synonymous SNV
3	4039815	G	A	A	A	A	A	A	A	exonic	gene:BVRB_3g052010	G->A	E->E	synonymous SNV
3	4040666	C	T	T	T	T	T	T	T	exonic	gene:BVRB_3g052010	C->T	D->D	synonymous SNV
3	4041074	G	A	A	A	A	A	A	A	UTR3	gene:BVRB_3g052010	_	_	_
3	4187671	G	A	A	A	A	A	A	A	exonic	gene:BVRB_3g052110	G->A	P->P	synonymous SNV
3	4187890	G	T	K	T	T	T	T	T	exonic	gene:BVRB_3g052110	G->T	M->I	nonsynonymous SNV
3	4188315	A	T	T	T	T	T	T	T	UTR3	gene:BVRB_3g052110	_	_	_
3	4235334	C	T	T	T	T	T	T	T	exonic	gene:BVRB_3g052140	C->T	N->N	synonymous SNV
3	4236780	A	T	T	T	T	T	T	T	exonic	gene:BVRB_3g052140	A->T	K->N	nonsynonymous SNV
3	4259946	T	C	C	C	C	C	C	C	exonic	gene:BVRB_3g052160	T->C	F->F	synonymous SNV
3	4260529	T	A	A	A	A	A	A	A	exonic	gene:BVRB_3g052160	T->A	S->T	nonsynonymous SNV
3	4260543	A	G	G	G	G	G	G	G	exonic	gene:BVRB_3g052160	A->G	E->E	synonymous SNV
3	4260756	T	C	C	C	C	C	C	C	exonic	gene:BVRB_3g052160	T->C	G->G	synonymous SNV
3	4370444	A	T	T	T	T	T	T	T	exonic	gene:BVRB_3g052250	A->T	E->D	nonsynonymous SNV
3	4569710	T	A	A	W	A	A	A	A	exonic	gene:BVRB_3g052420	A->T	G->G	synonymous SNV
3	4575971	C	A	A	M	A	A	A	A	exonic	gene:BVRB_3g052420	G->T	A->S	nonsynonymous SNV
3	4866257	C	T	T	Y	T	T	T	T	UTR3	gene:BVRB_3g052590	_	_	_
3	4867489	C	T	T	T	T	T	T	T	intronic	gene:BVRB_3g052590	_	_	_
3	4869215	A	G	G	G	G	G	G	G	intronic	gene:BVRB_3g052590	_	_	_
3	4883396	G	A	A	R	A	A	A	A	exonic	gene:BVRB_3g052610	C->T	S->S	synonymous SNV
3	5103603	C	T	Y	Y	Y	Y	Y	T	exonic	gene:BVRB_3g052900	G->A	A->T	nonsynonymous SNV
3	5109473	G	A	R	A	R	R	R	A	exonic	gene:BVRB_3g052910	C->T	R->R	synonymous SNV
3	5244901	T	C	C	C	C	C	C	C	UTR5	gene:BVRB_3g052960	_	_	_
3	5244931	C	G	G	G	G	G	G	G	UTR5	gene:BVRB_3g052960	_	_	_
3	5245987	A	G	G	G	G	G	G	G	exonic	gene:BVRB_3g052960	A->G	N->S	nonsynonymous SNV
3	5246069	G	A	A	A	A	A	A	A	exonic	gene:BVRB_3g052960	G->A	R->R	synonymous SNV
3	5246971	G	A	A	A	A	A	A	A	exonic	gene:BVRB_3g052960	G->A	Q->Q	synonymous SNV
3	5246980	G	A	A	A	A	A	A	A	exonic	gene:BVRB_3g052960	G->A	Q->Q	synonymous SNV
3	5277549	T	C	C	Y	C	C	C	C	UTR3	gene:BVRB_3g052980	_	_	_
3	5474047	C	G	S	G	S	G	S	G	exonic	gene:BVRB_3g053160	C->G	L->V	nonsynonymous SNV
3	5475232	A	G	R	G	R	R	R	G	exonic	gene:BVRB_3g053160	A->G	I->V	nonsynonymous SNV
3	5475504	C	T	Y	T	Y	Y	Y	T	exonic	gene:BVRB_3g053160	C->T	H->Y	nonsynonymous SNV
3	5475577	C	A	M	A	M	M	M	A	UTR3	gene:BVRB_3g053160	_	_	_
3	5502881	C	T	Y	T	Y	Y	Y	T	UTR5	gene:BVRB_3g053200	_	_	_
3	5563332	G	A	R	A	R	R	R	A	exonic	gene:BVRB_3g053250	G->A	L->L	synonymous SNV
3	5564569	A	G	R	G	R	R	R	G	intronic	gene:BVRB_3g053250	_	_	_
3	5564750	C	T	Y	T	Y	Y	Y	T	exonic	gene:BVRB_3g053250	C->T	Y->Y	synonymous SNV
3	5567615	C	T	Y	T	Y	Y	Y	T	exonic	gene:BVRB_3g053250	C->T	A->V	nonsynonymous SNV
3	5569383	C	T	Y	T	Y	Y	Y	T	UTR3	gene:BVRB_3g053260	_	_	_
3	5577686	T	C	Y	C	Y	Y	Y	C	UTR3	gene:BVRB_3g053270	_	_	_
3	5578340	G	A	R	A	R	R	R	A	UTR3	gene:BVRB_3g053280	_	_	_
3	5663239	C	T	T	T	T	T	T	T	exonic	gene:BVRB_3g053390	G->A	P->P	synonymous SNV
3	5763424	A	G	R	G	R	R	R	G	exonic	gene:BVRB_3g053500	T->C	Y->H	nonsynonymous SNV
3	5764395	G	A	R	A	R	R	R	A	exonic	gene:BVRB_3g053500	C->T	T->I	nonsynonymous SNV
3	5808879	C	T	Y	T	Y	Y	Y	T	exonic	gene:BVRB_3g053530	C->T	H->Y	nonsynonymous SNV
3	5839003	G	A	R	A	R	R	R	A	exonic	gene:BVRB_3g053560	G->A	E->E	synonymous SNV
3	5839454	T	G	K	G	K	K	K	G	exonic	gene:BVRB_3g053560	T->G	S->A	nonsynonymous SNV
3	5872103	T	C	C	C	C	C	C	C	exonic	gene:BVRB_3g053610	A->G	A->A	synonymous SNV
3	5872315	C	A	A	A	A	A	A	A	exonic	gene:BVRB_3g053610	G->T	A->S	nonsynonymous SNV
3	5872487	G	A	A	A	A	A	A	A	exonic	gene:BVRB_3g053610	C->T	S->S	synonymous SNV
3	5873098	G	C	C	C	C	C	C	C	exonic	gene:BVRB_3g053610	C->G	L->V	nonsynonymous SNV
3	5873937	G	A	A	A	A	A	A	A	UTR5	gene:BVRB_3g053610	_	_	_
3	5961089	T	C	C	C	C	C	C	C	exonic	gene:BVRB_3g053660	A->G	K->K	synonymous SNV
3	6040246	A	G	G	G	G	G	G	G	UTR3	gene:BVRB_3g053730	_	_	_
3	6215674	T	C	C	C	C	C	C	C	exonic	gene:BVRB_3g053860	A->G	I->V	nonsynonymous SNV
3	6248734	C	T	Y	T	Y	Y	Y	T	exonic	gene:BVRB_3g053870	C->T	D->D	synonymous SNV
3	6252567	C	T	Y	T	Y	Y	Y	T	exonic	gene:BVRB_3g053870	C->T	A->V	nonsynonymous SNV
3	6252595	T	C	Y	C	Y	Y	Y	C	exonic	gene:BVRB_3g053870	T->C	S->S	synonymous SNV
3	6292958	A	C	C	C	C	C	C	C	exonic	gene:BVRB_3g053900	A->C	G->G	synonymous SNV
3	6293063	A	C	M	C	M	M	M	C	exonic	gene:BVRB_3g053900	A->C	K->T	nonsynonymous SNV
3	6294260	G	A	A	A	A	A	A	A	exonic	gene:BVRB_3g053910	C->T	I->I	synonymous SNV
3	6295871	C	T	T	T	T	T	T	T	exonic	gene:BVRB_3g053910	G->A	K->K	synonymous SNV
3	6368074	C	T	T	T	T	T	T	T	intergenic	gene:BVRB_3g054000(dist=4281)	_	_	_
3	7315868	T	C	Y	C	Y	Y	Y	C	exonic	gene:BVRB_3g054780	A->G	K->R	nonsynonymous SNV
3	7370075	C	A	M	A	M	M	M	A	intergenic	gene:BVRB_3g054810(dist=6999)	_	_	_
3	7480301	T	C	C	C	C	Y	Y	C	exonic	gene:BVRB_3g054880	T->C	M->T	nonsynonymous SNV
3	7487508	T	C	C	C	C	Y	Y	C	exonic	gene:BVRB_3g054880	T->C	C->C	synonymous SNV
3	7495893	T	A	A	A	A	W	W	A	UTR3	gene:BVRB_3g054880	_	_	_
3	7624505	T	C	C	C	C	C	C	C	exonic	gene:BVRB_3g055020	A->G	K->E	nonsynonymous SNV
3	7626190	C	T	T	T	T	Y	Y	T	exonic	gene:BVRB_3g055020	G->A	V->M	nonsynonymous SNV
3	7627234	G	C	C	C	C	C	C	C	UTR5	gene:BVRB_3g055020	_	_	_
3	7673748	T	C	C	C	C	Y	Y	C	exonic	gene:BVRB_3g055070	T->C	D->D	synonymous SNV
3	7682338	C	A	A	A	A	M	M	A	UTR3	gene:BVRB_3g055070	_	_	_
3	8196967	A	T	T	T	T	W	W	T	exonic	gene:BVRB_3g055410	A->T	T->S	nonsynonymous SNV
3	8244675	G	C	C	C	C	S	S	C	exonic	gene:BVRB_3g055440	G->C	R->R	synonymous SNV
3	8245623	A	C	C	C	C	C	C	C	exonic	gene:BVRB_3g055440	A->C	G->G	synonymous SNV
3	8246193	T	C	C	C	C	C	C	C	exonic	gene:BVRB_3g055440	T->C	S->S	synonymous SNV
3	8253662	C	T	T	T	T	Y	Y	T	UTR3	gene:BVRB_3g055460	_	_	_
3	8256839	T	C	C	C	C	Y	Y	C	UTR3	gene:BVRB_3g055460	_	_	_
3	8258610	A	G	G	G	G	R	R	G	exonic	gene:BVRB_3g055460	T->C	V->V	synonymous SNV
3	8496762	C	T	Y	Y	Y	Y	Y	T	exonic	gene:BVRB_3g055680	G->A	A->A	synonymous SNV
3	8579273	T	C	Y	Y	Y	C	C	C	exonic	gene:BVRB_3g055720	T->C	S->S	synonymous SNV
3	8744027	C	T	Y	Y	Y	T	T	T	exonic	gene:BVRB_3g055840	C->T	F->F	synonymous SNV
3	8757352	T	G	K	K	K	G	K	G	exonic	gene:BVRB_3g055860	T->G	F->C	nonsynonymous SNV
3	8760218	T	C	Y	Y	Y	C	C	C	exonic	gene:BVRB_3g055870	A->G	R->R	synonymous SNV
3	8767661	T	A	W	W	W	A	A	A	exonic	gene:BVRB_3g055870	A->T	M->L	nonsynonymous SNV
3	8767668	G	A	R	R	R	A	A	A	exonic	gene:BVRB_3g055870	C->T	G->G	synonymous SNV
3	8769042	C	T	Y	Y	Y	T	T	T	exonic	gene:BVRB_3g055870	G->A	A->A	synonymous SNV
3	8774363	T	G	K	K	K	G	G	G	exonic	gene:BVRB_3g055870	A->C	N->H	nonsynonymous SNV
3	8786575	A	G	G	G	G	G	G	G	UTR5	gene:BVRB_3g055880	_	_	_
3	8789655	C	T	T	T	T	T	T	T	exonic	gene:BVRB_3g055880	C->T	H->Y	nonsynonymous SNV
3	8790287	A	G	G	G	G	G	G	G	intronic	gene:BVRB_3g055880	_	_	_
3	8794252	T	A	A	A	A	A	A	A	intergenic	gene:BVRB_3g055880(dist=3478)	_	_	_
3	8878605	G	C	S	S	S	S	S	C	UTR5	gene:BVRB_3g055990	_	_	_
3	9368095	T	A	W	A	W	W	A	A	exonic	gene:BVRB_3g056190	A->T	A->A	synonymous SNV
3	9456482	T	C	Y	C	Y	Y	C	C	exonic	gene:BVRB_3g056230	T->C	V->V	synonymous SNV
3	9456682	T	C	Y	C	Y	Y	C	C	exonic	gene:BVRB_3g056230	T->C	N->N	synonymous SNV
3	9525784	C	T	Y	T	Y	Y	T	T	exonic	gene:BVRB_3g056270	G->A	E->E	synonymous SNV
3	9527023	C	T	Y	T	Y	Y	T	T	exonic	gene:BVRB_3g056270	G->A	Q->Q	synonymous SNV
3	9529765	C	T	Y	T	Y	Y	T	T	exonic	gene:BVRB_3g056270	G->A	A->A	synonymous SNV
3	9565926	T	A	W	A	W	W	A	A	exonic	gene:BVRB_3g056290	A->T	S->S	synonymous SNV
3	9566004	A	G	R	G	R	R	G	G	exonic	gene:BVRB_3g056290	T->C	C->C	synonymous SNV
3	9566281	G	T	K	T	K	K	T	T	exonic	gene:BVRB_3g056290	C->A	H->N	nonsynonymous SNV
3	9569067	G	C	S	C	S	S	C	C	exonic	gene:BVRB_3g056290	C->G	P->P	synonymous SNV
3	9569802	G	A	R	A	R	R	A	A	exonic	gene:BVRB_3g056290	C->T	I->I	synonymous SNV
3	9580153	T	G	K	G	K	K	G	G	exonic	gene:BVRB_3g056290	A->C	E->A	nonsynonymous SNV
3	9644265	C	A	A	A	A	M	A	A	exonic	gene:BVRB_3g056320	C->A	A->A	synonymous SNV
3	9644706	G	A	A	A	A	R	A	A	exonic	gene:BVRB_3g056320	G->A	A->A	synonymous SNV
3	9645885	G	A	R	A	R	R	A	A	exonic	gene:BVRB_3g056330	C->T	D->D	synonymous SNV
3	9656063	A	T	W	T	W	W	T	T	exonic	gene:BVRB_3g056340	A->T	L->L	synonymous SNV
3	9895540	C	T	Y	T	Y	T	T	Y	UTR3	gene:BVRB_3g056420	_	_	_
3	10040884	G	A	A	A	A	R	A	A	exonic	gene:BVRB_3g056450	C->T	F->F	synonymous SNV
3	10158539	C	T	T	T	T	Y	T	T	exonic	gene:BVRB_3g056480	G->A	E->E	synonymous SNV
3	10545418	C	T	Y	Y	Y	Y	Y	T	UTR5	gene:BVRB_3g056650	_	_	_
3	10545721	A	G	R	R	R	G	G	G	exonic	gene:BVRB_3g056650	A->G	Q->R	nonsynonymous SNV
3	10545748	T	C	Y	Y	Y	C	C	C	exonic	gene:BVRB_3g056650	T->C	F->S	nonsynonymous SNV
3	10723315	A	C	M	M	M	C	C	C	exonic	gene:BVRB_3g056700	A->C	K->T	nonsynonymous SNV
3	10728925	T	C	Y	Y	Y	C	C	C	exonic	gene:BVRB_3g056700	T->C	V->A	nonsynonymous SNV
3	10729151	C	G	S	S	S	G	G	G	exonic	gene:BVRB_3g056700	C->G	V->V	synonymous SNV
3	10729230	C	G	S	S	S	G	G	G	exonic	gene:BVRB_3g056700	C->G	P->A	nonsynonymous SNV
3	10734385	A	G	R	R	R	G	G	G	downstream	gene:BVRB_3g056700	_	_	_
3	10737230	T	C	C	C	C	C	C	C	exonic	gene:BVRB_3g056710	T->C	L->L	synonymous SNV
3	10737992	A	T	W	T	T	T	T	T	intronic	gene:BVRB_3g056710	_	_	_
3	15349052	C	T	Y	T	Y	T	T	Y	exonic	gene:BVRB_3g059040	C->T	V->V	synonymous SNV
3	15352786	C	T	Y	T	Y	T	T	Y	exonic	gene:BVRB_3g059040	C->T	G->G	synonymous SNV
3	15354458	G	A	R	R	R	A	A	R	exonic	gene:BVRB_3g059040	G->A	R->R	synonymous SNV
3	15354576	G	A	R	R	R	A	A	R	exonic	gene:BVRB_3g059040	G->A	G->R	nonsynonymous SNV
3	15354577	G	A	R	R	R	A	A	R	exonic	gene:BVRB_3g059040	G->A	G->E	nonsynonymous SNV
3	15359325	T	C	Y	Y	Y	C	C	Y	exonic	gene:BVRB_3g059040	T->C	C->C	synonymous SNV
3	15464634	C	G	S	S	S	G	G	S	UTR3	gene:BVRB_3g059120	_	_	_
3	15466018	A	G	R	G	R	G	G	R	exonic	gene:BVRB_3g059120	T->C	N->N	synonymous SNV
3	15469006	C	T	Y	T	Y	T	T	Y	exonic	gene:BVRB_3g059120	G->A	K->K	synonymous SNV
3	15475694	G	A	R	R	R	A	A	R	exonic	gene:BVRB_3g059120	C->T	D->D	synonymous SNV
3	15475724	G	A	R	A	R	A	A	R	exonic	gene:BVRB_3g059120	C->T	R->R	synonymous SNV
3	15753257	T	A	W	W	W	A	A	W	UTR3	gene:BVRB_3g059210	_	_	_
3	15753304	G	C	S	S	S	C	C	S	UTR3	gene:BVRB_3g059210	_	_	_
3	15962821	A	C	C	C	C	C	C	C	exonic	gene:BVRB_3g059270	A->C	X->S	stoploss SNV
3	18039181	G	T	K	T	K	K	T	K	UTR5	gene:BVRB_3g060020	_	_	_
3	18066080	A	T	W	T	W	W	T	W	exonic	gene:BVRB_3g060030	A->T	T->S	nonsynonymous SNV
3	18067232	G	A	A	A	A	A	A	A	exonic	gene:BVRB_3g060030	G->A	M->I	nonsynonymous SNV
3	18067595	G	A	R	A	R	R	A	R	exonic	gene:BVRB_3g060030	G->A	L->L	synonymous SNV
3	18067778	A	G	G	G	G	G	G	G	exonic	gene:BVRB_3g060030	A->G	V->V	synonymous SNV
3	18067789	G	C	S	C	S	S	C	S	exonic	gene:BVRB_3g060030	G->C	S->T	nonsynonymous SNV
3	18283002	C	G	S	G	S	S	G	S	exonic	gene:BVRB_3g060140	C->G	P->A	nonsynonymous SNV
3	18285771	A	C	M	C	M	M	C	M	exonic	gene:BVRB_3g060140	A->C	A->A	synonymous SNV
3	18291828	T	C	Y	C	Y	Y	C	Y	exonic	gene:BVRB_3g060140	T->C	V->V	synonymous SNV
3	18324675	T	C	Y	C	Y	Y	C	Y	UTR3	gene:BVRB_3g060170	_	_	_
3	18324751	T	G	K	G	G	G	G	G	UTR3	gene:BVRB_3g060170	_	_	_
3	18324888	G	A	R	A	R	R	A	R	exonic	gene:BVRB_3g060170	C->T	T->T	synonymous SNV
3	18325278	A	T	T	T	T	T	T	T	exonic	gene:BVRB_3g060170	T->A	D->E	nonsynonymous SNV
3	18349967	C	A	A	A	A	A	A	A	exonic	gene:BVRB_3g060190	C->A	R->R	synonymous SNV
3	18350092	T	C	Y	C	Y	Y	C	Y	exonic	gene:BVRB_3g060190	T->C	T->T	synonymous SNV
3	18351951	C	T	T	T	T	T	T	T	exonic	gene:BVRB_3g060190	C->T	L->L	synonymous SNV
3	18353371	T	C	C	C	C	C	C	C	exonic	gene:BVRB_3g060190	T->C	L->L	synonymous SNV
3	18359279	T	G	K	G	K	G	G	K	exonic	gene:BVRB_3g060190	T->G	L->W	nonsynonymous SNV
3	18359426	G	A	A	A	A	A	A	A	exonic	gene:BVRB_3g060190	G->A	S->N	nonsynonymous SNV
3	18362359	T	C	C	C	C	C	C	C	exonic	gene:BVRB_3g060190	T->C	V->V	synonymous SNV
3	18362480	C	G	G	G	G	G	G	G	exonic	gene:BVRB_3g060190	C->G	S->C	nonsynonymous SNV
3	18365192	T	C	C	C	C	C	C	C	exonic	gene:BVRB_3g060190	T->C	N->N	synonymous SNV
3	18373255	C	T	Y	T	Y	Y	T	Y	exonic	gene:BVRB_3g060200	G->A	D->N	nonsynonymous SNV
3	18373879	T	C	Y	C	Y	Y	C	Y	exonic	gene:BVRB_3g060200	A->G	P->P	synonymous SNV
3	18387732	T	G	G	G	G	G	G	G	exonic	gene:BVRB_3g060210	T->G	D->E	nonsynonymous SNV
3	18419015	A	G	G	G	G	G	G	G	exonic	gene:BVRB_3g060230	A->G	L->L	synonymous SNV
3	18892939	C	T	Y	T	Y	Y	T	T	exonic	gene:BVRB_3g060480	C->T	T->T	synonymous SNV
3	18894944	A	G	R	G	R	R	G	G	exonic	gene:BVRB_3g060480	A->G	T->A	nonsynonymous SNV
3	18897198	T	G	K	G	K	K	G	G	UTR3	gene:BVRB_3g060490	_	_	_
3	18903626	A	G	R	G	R	R	G	G	exonic	gene:BVRB_3g060490	T->C	L->S	nonsynonymous SNV
3	18915269	C	T	Y	T	Y	Y	T	T	exonic	gene:BVRB_3g060510	G->A	R->R	synonymous SNV
3	18988940	C	T	Y	T	Y	Y	T	T	exonic	gene:BVRB_3g060560	G->A	K->K	synonymous SNV
3	19074343	A	T	T	T	T	T	T	T	UTR5	gene:BVRB_3g060600	_	_	_
3	19185790	T	C	Y	C	Y	Y	C	Y	exonic	gene:BVRB_3g060680	A->G	E->E	synonymous SNV
3	19586656	A	T	W	T	W	W	T	T	UTR5	gene:BVRB_3g060880	_	_	_
3	19586694	T	A	W	A	W	W	A	A	UTR5	gene:BVRB_3g060880	_	_	_
3	19591842	C	T	Y	T	Y	Y	T	T	UTR5	gene:BVRB_3g060890	_	_	_
3	19609035	A	T	W	T	W	W	T	T	UTR5	gene:BVRB_3g060900	_	_	_
3	19748960	T	G	K	G	K	K	G	G	exonic	gene:BVRB_3g061020	T->G	R->R	synonymous SNV
3	19834984	C	T	Y	T	Y	Y	T	T	exonic	gene:BVRB_3g061060	C->T	T->I	nonsynonymous SNV
3	19947866	T	C	Y	C	Y	Y	C	C	intronic	gene:BVRB_3g061140	_	_	_
3	21563683	C	T	T	T	T	Y	Y	T	UTR3	gene:BVRB_3g062060	_	_	_
3	21564048	C	T	T	T	T	Y	Y	T	UTR3	gene:BVRB_3g062060	_	_	_
3	21564053	G	A	A	A	A	R	R	A	UTR3	gene:BVRB_3g062060	_	_	_
3	21567819	T	A	A	A	A	W	W	A	exonic	gene:BVRB_3g062060	A->T	T->T	synonymous SNV
3	21569451	A	C	C	C	C	M	M	C	exonic	gene:BVRB_3g062060	T->G	V->G	nonsynonymous SNV
3	21572731	A	T	T	T	T	W	W	T	exonic	gene:BVRB_3g062060	T->A	A->A	synonymous SNV
3	21573272	A	G	G	G	G	R	R	G	exonic	gene:BVRB_3g062060	T->C	D->D	synonymous SNV
3	21573871	G	A	A	A	A	R	R	A	exonic	gene:BVRB_3g062060	C->T	L->L	synonymous SNV
3	23000453	A	G	G	G	G	G	G	G	exonic	gene:BVRB_3g062900	T->C	S->S	synonymous SNV
3	23094785	A	G	R	G	R	R	G	G	exonic	gene:BVRB_3g062960	A->G	A->A	synonymous SNV
3	23096180	A	G	R	G	R	R	R	G	exonic	gene:BVRB_3g062960	A->G	T->T	synonymous SNV
3	23099445	G	A	R	A	R	R	A	A	UTR5	gene:BVRB_3g062970	_	_	_
3	23102876	C	G	S	G	S	S	G	G	intronic	gene:BVRB_3g062970	_	_	_
3	23275097	A	G	R	G	G	R	G	G	exonic	gene:BVRB_3g063100	A->G	R->R	synonymous SNV
3	23276250	A	G	G	G	G	R	G	G	exonic	gene:BVRB_3g063100	A->G	G->G	synonymous SNV
3	23330190	T	C	C	C	C	C	C	C	exonic	gene:BVRB_3g063130	T->C	L->L	synonymous SNV
3	23352880	T	A	W	A	W	A	A	A	exonic	gene:BVRB_3g063140	T->A	G->G	synonymous SNV
3	23355508	G	A	A	A	A	A	A	A	exonic	gene:BVRB_3g063140	G->A	L->L	synonymous SNV
3	23356082	A	G	R	G	R	G	G	G	exonic	gene:BVRB_3g063140	A->G	Q->Q	synonymous SNV
3	23356876	T	G	G	G	G	G	G	G	UTR3	gene:BVRB_3g063140	_	_	_
3	23366840	G	A	R	A	R	A	A	A	exonic	gene:BVRB_3g063150	G->A	R->R	synonymous SNV
3	23366867	C	T	Y	T	Y	T	T	T	exonic	gene:BVRB_3g063150	C->T	G->G	synonymous SNV
3	23367483	G	C	S	C	S	S	S	C	UTR3	gene:BVRB_3g063150	_	_	_
3	23373040	A	G	G	G	G	G	G	G	exonic	gene:BVRB_3g063160	A->G	Q->R	nonsynonymous SNV
3	23374541	A	G	G	G	G	G	G	G	exonic	gene:BVRB_3g063160	A->G	S->S	synonymous SNV
3	23494474	T	A	W	A	W	W	W	W	intronic	gene:BVRB_3g063260	_	_	_
3	23495281	C	G	S	G	S	S	S	S	intronic	gene:BVRB_3g063260	_	_	_
3	23495462	A	C	M	C	M	M	M	M	intronic	gene:BVRB_3g063260	_	_	_
3	23654776	A	G	R	G	R	G	G	G	exonic	gene:BVRB_3g063370	A->G	I->V	nonsynonymous SNV
3	23684598	A	T	W	T	W	T	T	T	exonic	gene:BVRB_3g063380	A->T	P->P	synonymous SNV
3	23684781	G	A	R	A	R	R	R	A	exonic	gene:BVRB_3g063380	G->A	E->E	synonymous SNV
3	23685627	T	C	Y	C	Y	Y	Y	C	UTR3	gene:BVRB_3g063380	_	_	_
3	23765058	C	T	T	T	T	T	T	T	exonic	gene:BVRB_3g063460	G->A	G->D	nonsynonymous SNV
3	23810334	A	G	G	R	G	R	R	G	exonic	gene:BVRB_3g063540	A->G	D->G	nonsynonymous SNV
3	23925253	C	T	T	Y	T	Y	Y	T	exonic	gene:BVRB_3g063590	C->T	R->R	synonymous SNV
3	23925797	C	T	T	Y	T	Y	Y	T	exonic	gene:BVRB_3g063590	C->T	L->L	synonymous SNV
3	23925843	G	A	A	R	A	R	R	A	exonic	gene:BVRB_3g063590	G->A	G->E	nonsynonymous SNV
3	23933674	C	T	T	Y	T	T	T	T	exonic	gene:BVRB_3g063600	C->T	D->D	synonymous SNV
3	23934839	A	G	G	R	G	R	R	G	exonic	gene:BVRB_3g063600	A->G	T->A	nonsynonymous SNV
3	23938682	G	A	A	R	A	R	A	A	UTR3	gene:BVRB_3g063600	_	_	_
3	23965452	T	A	A	W	W	W	W	A	exonic	gene:BVRB_3g063620	T->A	W->R	nonsynonymous SNV
3	24280352	G	T	T	K	T	K	T	T	exonic	gene:BVRB_3g063860	C->A	I->I	synonymous SNV
3	24601539	T	C	C	C	C	Y	Y	C	exonic	gene:BVRB_3g064110	T->C	Y->Y	synonymous SNV
3	24607627	G	A	A	A	A	R	R	A	intronic	gene:BVRB_3g064120	_	_	_
3	24709994	C	T	T	T	T	Y	Y	T	exonic	gene:BVRB_3g064230	G->A	L->L	synonymous SNV
3	24757421	A	G	G	G	G	G	G	G	exonic	gene:BVRB_3g064270	T->C	D->D	synonymous SNV
3	24980280	C	T	T	T	T	T	T	T	UTR5	gene:BVRB_3g064450	_	_	_
3	25027948	T	C	C	C	C	C	C	C	exonic	gene:BVRB_3g064500	A->G	R->R	synonymous SNV
3	25028280	C	T	T	T	T	T	T	T	UTR5	gene:BVRB_3g064500	_	_	_
3	25198372	C	A	A	A	A	A	A	A	exonic	gene:BVRB_3g064720	G->T	A->A	synonymous SNV
3	25256551	G	A	A	R	A	R	R	R	exonic	gene:BVRB_3g064790	G->A	P->P	synonymous SNV
3	25549568	G	A	R	R	A	R	R	A	exonic	gene:BVRB_3g065010	C->T	A->V	nonsynonymous SNV
3	25555061	T	C	C	Y	C	Y	Y	C	exonic	gene:BVRB_3g065010	A->G	R->R	synonymous SNV
3	25585639	A	G	G	G	G	R	R	G	exonic	gene:BVRB_3g065040	T->C	G->G	synonymous SNV
3	25587641	C	T	T	T	T	T	T	T	exonic	gene:BVRB_3g065040	G->A	P->P	synonymous SNV
3	25599446	A	G	G	R	G	R	R	R	exonic	gene:BVRB_3g065060	T->C	D->D	synonymous SNV
3	25600555	G	A	A	R	A	R	R	R	exonic	gene:BVRB_3g065060	C->T	Y->Y	synonymous SNV
3	25657950	T	A	A	A	A	W	W	A	exonic	gene:BVRB_3g065080	A->T	A->A	synonymous SNV
3	25690793	G	A	A	A	A	R	R	A	exonic	gene:BVRB_3g065110	C->T	H->H	synonymous SNV
3	25692665	C	T	T	T	T	Y	Y	T	exonic	gene:BVRB_3g065110	G->A	L->L	synonymous SNV
3	25692795	A	G	G	G	G	R	R	G	exonic	gene:BVRB_3g065110	T->C	T->T	synonymous SNV
3	25694880	G	T	T	T	T	K	K	T	exonic	gene:BVRB_3g065110	C->A	I->I	synonymous SNV
3	25696866	T	C	C	C	C	Y	Y	C	exonic	gene:BVRB_3g065110	A->G	Q->Q	synonymous SNV
3	25827656	A	G	G	G	G	R	R	R	exonic	gene:BVRB_3g065240	A->G	E->E	synonymous SNV
3	25829003	T	C	C	C	C	Y	Y	Y	exonic	gene:BVRB_3g065250	A->G	E->E	synonymous SNV
3	25832776	A	T	T	T	T	T	T	T	exonic	gene:BVRB_3g065250	T->A	C->S	nonsynonymous SNV
3	25832794	C	G	G	G	G	G	G	G	exonic	gene:BVRB_3g065250	G->C	V->L	nonsynonymous SNV
3	25901596	A	G	G	G	G	R	R	R	exonic	gene:BVRB_3g065350	T->C	H->H	synonymous SNV
3	25909677	A	G	G	G	G	G	G	G	exonic	gene:BVRB_3g065350	T->C	I->T	nonsynonymous SNV
3	25953980	G	C	C	C	C	S	S	S	exonic	gene:BVRB_3g065440	G->C	L->L	synonymous SNV
3	25954055	C	T	T	T	T	Y	Y	Y	exonic	gene:BVRB_3g065440	C->T	D->D	synonymous SNV
3	25954362	A	G	G	G	G	G	G	G	exonic	gene:BVRB_3g065440	A->G	T->A	nonsynonymous SNV
3	25954739	A	G	G	G	G	G	G	G	exonic	gene:BVRB_3g065440	A->G	E->E	synonymous SNV
3	25959564	C	G	G	G	G	S	S	S	UTR3	gene:BVRB_3g065450	_	_	_
3	25964631	T	C	C	C	C	C	C	C	exonic	gene:BVRB_3g065460	A->G	G->G	synonymous SNV
3	25965249	T	C	C	C	C	C	C	C	exonic	gene:BVRB_3g065460	A->G	P->P	synonymous SNV
3	25965797	A	G	G	G	G	G	G	G	exonic	gene:BVRB_3g065460	T->C	F->F	synonymous SNV
3	25973241	A	T	T	T	T	T	T	T	UTR3	gene:BVRB_3g065470	_	_	_
3	25983509	G	C	C	C	C	C	C	C	exonic	gene:BVRB_3g065480	G->C	L->L	synonymous SNV
3	25991029	T	G	G	G	G	G	G	G	exonic	gene:BVRB_3g065480	T->G	Y->D	nonsynonymous SNV
3	26266619	G	A	R	R	A	R	R	R	exonic	gene:BVRB_3g065730	C->T	Y->Y	synonymous SNV
3	26267021	G	A	R	R	R	R	R	R	exonic	gene:BVRB_3g065730	C->T	D->D	synonymous SNV
3	26302187	C	T	T	Y	T	Y	Y	T	exonic	gene:BVRB_3g065760	G->A	M->I	nonsynonymous SNV
3	26304505	G	A	A	R	A	R	R	A	exonic	gene:BVRB_3g065760	C->T	I->I	synonymous SNV
3	26357153	C	G	S	S	G	S	S	G	exonic	gene:BVRB_3g065810	G->C	V->L	nonsynonymous SNV
3	26476709	T	A	A	W	A	W	W	A	exonic	gene:BVRB_3g065940	A->T	I->L	nonsynonymous SNV
4	57835	T	A	W	W	W	W	W	W	exonic	gene:BVRB_4g070850	A->T	T->S	nonsynonymous SNV
4	62798	G	A	A	A	A	A	A	A	exonic	gene:BVRB_4g070860	G->A	A->A	synonymous SNV
4	102862	A	T	T	W	T	T	T	T	exonic	gene:BVRB_4g070930	A->T	A->A	synonymous SNV
4	192996	T	G	G	G	G	G	G	G	UTR3	gene:BVRB_4g070970	_	_	_
4	315450	T	C	C	Y	C	Y	Y	Y	UTR5;UTR3	gene:BVRB_4g071160;gene:BVRB_4g071150	_	_	_
4	315998	G	A	A	R	A	R	R	R	UTR5;UTR3	gene:BVRB_4g071160;gene:BVRB_4g071150	_	_	_
4	340442	C	T	T	Y	T	Y	Y	Y	exonic	gene:BVRB_4g071170	C->T	V->V	synonymous SNV
4	340449	T	C	C	C	C	C	C	C	exonic	gene:BVRB_4g071170	T->C	Y->H	nonsynonymous SNV
4	342315	G	A	A	R	A	R	R	R	exonic	gene:BVRB_4g071170	G->A	V->V	synonymous SNV
4	342318	A	G	G	G	G	G	G	G	exonic	gene:BVRB_4g071170	A->G	S->S	synonymous SNV
4	343262	A	G	G	R	G	R	R	R	exonic	gene:BVRB_4g071170	A->G	E->E	synonymous SNV
4	343375	T	C	C	C	C	C	C	C	exonic	gene:BVRB_4g071170	T->C	I->T	nonsynonymous SNV
4	344537	C	G	G	S	G	S	S	S	exonic	gene:BVRB_4g071170	C->G	A->G	nonsynonymous SNV
4	344545	A	T	T	T	T	T	T	T	exonic	gene:BVRB_4g071170	A->T	T->S	nonsynonymous SNV
4	344790	A	G	G	R	G	R	R	R	exonic	gene:BVRB_4g071170	A->G	P->P	synonymous SNV
4	344800	A	G	G	G	G	G	G	G	exonic	gene:BVRB_4g071170	A->G	I->V	nonsynonymous SNV
4	344898	T	A	A	A	A	A	A	A	exonic	gene:BVRB_4g071170	T->A	G->G	synonymous SNV
4	346331	T	C	C	Y	C	Y	Y	Y	exonic	gene:BVRB_4g071170	T->C	S->S	synonymous SNV
4	346858	A	G	G	G	G	G	G	G	exonic	gene:BVRB_4g071170	A->G	L->L	synonymous SNV
4	346868	C	A	A	M	A	M	M	M	exonic	gene:BVRB_4g071170	C->A	L->M	nonsynonymous SNV
4	347423	G	A	A	R	A	R	R	R	UTR3	gene:BVRB_4g071170	_	_	_
4	347504	G	A	A	R	A	R	R	R	UTR3	gene:BVRB_4g071170	_	_	_
4	350618	A	C	C	C	C	C	C	C	UTR5	gene:BVRB_4g071190	_	_	_
4	367918	C	T	T	Y	T	Y	Y	Y	exonic	gene:BVRB_4g071220	C->T	P->L	nonsynonymous SNV
4	369884	T	C	C	Y	C	Y	Y	Y	exonic	gene:BVRB_4g071220	T->C	V->A	nonsynonymous SNV
4	408010	T	C	C	Y	C	Y	Y	Y	UTR3	gene:BVRB_4g071270	_	_	_
4	418442	A	G	G	R	G	R	R	R	exonic	gene:BVRB_4g071280	A->G	S->S	synonymous SNV
4	439362	G	T	T	K	T	K	K	K	UTR3	gene:BVRB_4g071330	_	_	_
4	528758	C	T	Y	Y	T	Y	Y	Y	exonic	gene:BVRB_4g071450	G->A	V->I	nonsynonymous SNV
4	549570	T	C	C	Y	C	C	C	C	exonic	gene:BVRB_4g071490	A->G	R->G	nonsynonymous SNV
4	678738	C	T	T	Y	T	T	T	T	UTR3	gene:BVRB_4g071620	_	_	_
4	699401	C	A	A	M	A	A	A	A	UTR5	gene:BVRB_4g071620	_	_	_
4	739774	A	G	G	R	G	G	G	G	exonic	gene:BVRB_4g071690	A->G	N->S	nonsynonymous SNV
4	763070	G	A	A	R	A	A	A	A	exonic	gene:BVRB_4g071710	G->A	Q->Q	synonymous SNV
4	772679	T	C	C	Y	C	C	C	C	exonic	gene:BVRB_4g071710	T->C	N->N	synonymous SNV
4	776641	A	G	G	R	G	R	R	R	exonic	gene:BVRB_4g071720	A->G	T->A	nonsynonymous SNV
4	776709	T	C	C	Y	C	Y	Y	Y	exonic	gene:BVRB_4g071720	T->C	G->G	synonymous SNV
4	776772	T	C	C	Y	C	Y	Y	Y	exonic	gene:BVRB_4g071720	T->C	C->C	synonymous SNV
4	797635	G	A	A	R	A	A	A	A	exonic	gene:BVRB_4g071750	G->A	T->T	synonymous SNV
4	797704	T	C	C	Y	C	Y	Y	Y	exonic	gene:BVRB_4g071750	T->C	G->G	synonymous SNV
4	879865	G	A	A	R	A	A	A	A	exonic	gene:BVRB_4g071840	C->T	T->T	synonymous SNV
4	890496	C	T	T	Y	T	Y	Y	Y	exonic	gene:BVRB_4g071860	C->T	L->L	synonymous SNV
4	891838	T	C	C	Y	C	Y	Y	Y	exonic	gene:BVRB_4g071860	T->C	D->D	synonymous SNV
4	892756	A	G	G	R	G	R	R	R	exonic	gene:BVRB_4g071860	A->G	E->E	synonymous SNV
4	892772	G	T	K	K	T	K	K	K	exonic	gene:BVRB_4g071860	G->T	A->S	nonsynonymous SNV
4	893575	T	C	C	Y	C	Y	Y	Y	exonic	gene:BVRB_4g071860	T->C	C->C	synonymous SNV
4	894571	C	T	T	Y	T	Y	Y	Y	exonic	gene:BVRB_4g071860	C->T	S->S	synonymous SNV
4	895928	T	A	A	W	A	W	W	W	exonic	gene:BVRB_4g071860	T->A	V->V	synonymous SNV
4	954403	T	C	C	C	C	C	C	C	exonic	gene:BVRB_4g072000	T->C	A->A	synonymous SNV
4	956397	G	T	T	K	T	T	T	T	exonic	gene:BVRB_4g072000	G->T	C->F	nonsynonymous SNV
4	958054	A	T	W	W	T	W	W	W	exonic	gene:BVRB_4g072000	A->T	T->S	nonsynonymous SNV
4	959893	T	C	C	C	C	C	C	C	exonic	gene:BVRB_4g072000	T->C	F->F	synonymous SNV
4	968031	T	C	C	Y	C	C	C	C	exonic	gene:BVRB_4g072010	T->C	N->N	synonymous SNV
4	968405	T	C	C	Y	C	C	C	C	exonic	gene:BVRB_4g072010	T->C	D->D	synonymous SNV
4	971069	A	T	T	W	T	T	T	T	exonic	gene:BVRB_4g072010	A->T	E->V	nonsynonymous SNV
4	1564492	T	A	A	W	A	W	W	W	exonic	gene:BVRB_4g072500	A->T	I->I	synonymous SNV
4	1564573	G	A	A	R	A	R	R	R	exonic	gene:BVRB_4g072500	C->T	D->D	synonymous SNV
4	1564751	T	C	C	Y	C	Y	Y	Y	exonic	gene:BVRB_4g072500	A->G	K->R	nonsynonymous SNV
4	1565000	A	T	T	W	T	W	W	W	exonic	gene:BVRB_4g072500	T->A	T->T	synonymous SNV
4	1567095	A	G	R	R	R	R	R	R	exonic	gene:BVRB_4g072500	T->C	L->L	synonymous SNV
4	1569431	C	T	Y	Y	Y	Y	Y	Y	exonic	gene:BVRB_4g072500	G->A	Q->Q	synonymous SNV
4	1569830	A	T	T	W	T	W	W	W	exonic	gene:BVRB_4g072500	T->A	V->E	nonsynonymous SNV
4	1571572	A	G	R	R	R	R	R	R	exonic	gene:BVRB_4g072500	T->C	G->G	synonymous SNV
4	1589748	G	A	A	R	A	R	R	R	exonic	gene:BVRB_4g072520	G->A	R->R	synonymous SNV
4	1589931	G	A	A	R	A	R	R	R	exonic	gene:BVRB_4g072520	G->A	E->E	synonymous SNV
4	1589940	A	C	C	M	C	M	M	M	exonic	gene:BVRB_4g072520	A->C	R->R	synonymous SNV
4	1590751	G	A	A	R	A	R	R	R	exonic	gene:BVRB_4g072520	G->A	A->T	nonsynonymous SNV
4	1590923	A	G	G	R	G	R	R	R	exonic	gene:BVRB_4g072520	A->G	N->S	nonsynonymous SNV
4	1591872	T	A	A	W	A	W	W	W	exonic	gene:BVRB_4g072520	T->A	G->G	synonymous SNV
4	1592184	A	T	T	W	T	W	W	W	UTR3	gene:BVRB_4g072520	_	_	_
4	1806150	C	A	A	M	A	M	M	M	exonic	gene:BVRB_4g072750	G->T	V->V	synonymous SNV
4	1806246	T	C	C	Y	C	Y	Y	Y	exonic	gene:BVRB_4g072750	A->G	L->L	synonymous SNV
4	1806327	C	G	G	S	G	S	S	S	UTR5	gene:BVRB_4g072750	_	_	_
4	1832664	A	C	C	C	C	M	M	M	exonic	gene:BVRB_4g072780	A->C	D->A	nonsynonymous SNV
4	2525259	T	C	C	Y	C	C	C	C	exonic	gene:BVRB_4g073440	A->G	E->E	synonymous SNV
4	2563373	G	A	A	A	A	A	A	A	intronic	gene:BVRB_4g073470	_	_	_
4	2795910	C	T	T	Y	T	T	T	T	exonic	gene:BVRB_4g073660	C->T	V->V	synonymous SNV
4	2796801	G	A	A	R	A	A	A	A	exonic	gene:BVRB_4g073660	G->A	Q->Q	synonymous SNV
4	2857982	C	T	T	T	T	T	T	Y	exonic	gene:BVRB_4g073720	G->A	A->T	nonsynonymous SNV
4	2864293	T	C	C	C	C	C	C	C	exonic	gene:BVRB_4g073740	A->G	E->G	nonsynonymous SNV
4	2879606	T	A	A	A	A	A	A	A	exonic	gene:BVRB_4g073750	A->T	I->I	synonymous SNV
4	2887698	G	A	R	R	R	R	R	R	UTR5	gene:BVRB_4g073750	_	_	_
4	2905031	C	T	T	T	T	T	T	T	exonic	gene:BVRB_4g073770	C->T	D->D	synonymous SNV
4	2960180	T	G	G	G	G	G	G	G	exonic	gene:BVRB_4g073850	A->C	I->L	nonsynonymous SNV
4	2963280	T	C	C	C	C	C	C	C	exonic	gene:BVRB_4g073850	A->G	I->V	nonsynonymous SNV
4	2978866	C	A	M	A	A	A	A	A	UTR5	gene:BVRB_4g073860	_	_	_
4	2979798	G	T	T	T	T	T	T	T	UTR5	gene:BVRB_4g073860	_	_	_
4	2985334	A	C	C	C	C	C	C	C	exonic	gene:BVRB_4g073870	T->G	H->Q	nonsynonymous SNV
4	2985850	A	G	G	G	G	G	G	G	exonic	gene:BVRB_4g073870	T->C	L->L	synonymous SNV
4	2990323	G	A	A	A	A	A	A	A	exonic	gene:BVRB_4g073870	C->T	D->D	synonymous SNV
4	2992765	T	C	C	C	C	C	C	C	exonic	gene:BVRB_4g073870	A->G	T->A	nonsynonymous SNV
4	3034027	T	C	C	C	C	C	C	C	exonic	gene:BVRB_4g073890	T->C	D->D	synonymous SNV
4	3034662	A	G	G	G	G	G	G	G	exonic	gene:BVRB_4g073890	A->G	L->L	synonymous SNV
4	3197883	C	T	T	T	T	T	T	T	UTR3	gene:BVRB_4g074090	_	_	_
4	3219019	C	T	T	Y	T	Y	Y	Y	exonic	gene:BVRB_4g074130	C->T	Y->Y	synonymous SNV
4	3237628	G	A	A	R	A	R	R	R	exonic	gene:BVRB_4g074150	C->T	I->I	synonymous SNV
4	3245241	T	C	C	Y	C	Y	Y	Y	exonic	gene:BVRB_4g074150	A->G	I->V	nonsynonymous SNV
4	3293734	G	A	A	A	A	A	A	A	exonic	gene:BVRB_4g074230	G->A	G->G	synonymous SNV
4	3293995	T	A	A	A	A	A	A	A	exonic	gene:BVRB_4g074230	T->A	P->P	synonymous SNV
4	3294100	G	A	A	A	A	A	A	A	exonic	gene:BVRB_4g074230	G->A	E->E	synonymous SNV
4	3294882	T	C	C	C	C	C	C	C	UTR3	gene:BVRB_4g074240	_	_	_
4	3294889	G	A	R	A	A	A	A	A	UTR3	gene:BVRB_4g074240	_	_	_
4	3331819	A	G	R	G	G	G	G	G	exonic	gene:BVRB_4g074310	A->G	P->P	synonymous SNV
4	3331957	T	C	C	C	C	C	C	C	exonic	gene:BVRB_4g074310	T->C	T->T	synonymous SNV
4	3332583	A	G	G	G	G	G	G	G	UTR3	gene:BVRB_4g074310	_	_	_
4	3339579	T	C	C	C	C	C	C	C	exonic	gene:BVRB_4g074330	T->C	N->N	synonymous SNV
4	3343941	C	T	T	T	T	T	T	T	exonic	gene:BVRB_4g074330	C->T	G->G	synonymous SNV
4	3346427	C	T	T	T	T	T	T	T	exonic	gene:BVRB_4g074330	C->T	S->S	synonymous SNV
4	3347766	G	A	A	A	A	A	A	A	UTR3	gene:BVRB_4g074330	_	_	_
4	3347787	T	C	C	C	C	C	C	C	UTR3	gene:BVRB_4g074330	_	_	_
4	3349781	G	T	K	T	T	T	T	T	exonic	gene:BVRB_4g074340	C->A	P->T	nonsynonymous SNV
4	3428041	A	T	T	T	T	T	T	T	exonic	gene:BVRB_4g074410	A->T	G->G	synonymous SNV
4	3493015	T	G	K	K	K	K	K	K	UTR3	gene:BVRB_4g074480	_	_	_
4	3497059	C	T	Y	Y	Y	Y	Y	Y	UTR3	gene:BVRB_4g074480	_	_	_
4	3857642	G	T	T	K	T	T	T	K	exonic	gene:BVRB_4g074800	C->A	I->I	synonymous SNV
4	3875049	T	C	C	Y	C	C	C	Y	exonic	gene:BVRB_4g074820	T->C	L->L	synonymous SNV
4	3876036	G	A	A	R	A	A	A	R	exonic	gene:BVRB_4g074820	G->A	P->P	synonymous SNV
4	3876773	C	T	T	Y	T	T	T	Y	exonic	gene:BVRB_4g074820	C->T	N->N	synonymous SNV
4	3879678	G	T	T	K	T	T	T	T	exonic	gene:BVRB_4g074820	G->T	V->L	nonsynonymous SNV
4	3880933	G	A	R	R	A	A	A	A	exonic	gene:BVRB_4g074820	G->A	E->K	nonsynonymous SNV
4	3889157	A	G	G	R	G	G	G	G	exonic	gene:BVRB_4g074840	T->C	D->D	synonymous SNV
4	3889242	C	T	T	Y	T	T	T	T	exonic	gene:BVRB_4g074840	G->A	S->N	nonsynonymous SNV
4	3889826	C	A	A	M	A	A	A	M	exonic	gene:BVRB_4g074840	G->T	E->D	nonsynonymous SNV
4	3889877	A	C	C	M	C	C	C	M	exonic	gene:BVRB_4g074840	T->G	A->A	synonymous SNV
4	3890685	A	G	G	R	G	G	G	R	exonic	gene:BVRB_4g074840	T->C	G->G	synonymous SNV
4	3890986	G	A	A	R	A	A	A	A	exonic	gene:BVRB_4g074840	C->T	A->V	nonsynonymous SNV
4	3895371	T	A	A	W	A	A	A	W	intronic	gene:BVRB_4g074850	_	_	_
4	3915977	A	G	G	R	G	G	G	R	UTR3	gene:BVRB_4g074870	_	_	_
4	3986428	T	G	G	K	G	G	G	G	intronic	gene:BVRB_4g074970	_	_	_
4	4289489	C	T	T	T	T	Y	Y	T	exonic	gene:BVRB_4g075290	C->T	T->T	synonymous SNV
4	4289531	G	A	A	A	A	R	R	A	exonic	gene:BVRB_4g075290	G->A	Q->Q	synonymous SNV
4	4300733	G	A	A	A	A	R	R	A	UTR3	gene:BVRB_4g075300	_	_	_
4	4339354	T	C	C	C	C	Y	Y	C	UTR5	gene:BVRB_4g075350	_	_	_
4	4339392	A	G	G	G	G	R	R	G	UTR5	gene:BVRB_4g075350	_	_	_
4	4339570	A	T	T	T	T	W	W	T	exonic	gene:BVRB_4g075350	A->T	I->I	synonymous SNV
4	4339703	G	T	T	T	T	K	K	T	exonic	gene:BVRB_4g075350	G->T	A->S	nonsynonymous SNV
4	4339842	T	A	A	A	A	W	W	A	UTR3	gene:BVRB_4g075350	_	_	_
4	4342370	T	C	C	C	C	Y	Y	C	exonic	gene:BVRB_4g075360	T->C	L->L	synonymous SNV
4	4534793	T	C	C	C	C	Y	Y	C	UTR5	gene:BVRB_4g075620	_	_	_
4	4729454	C	T	T	Y	T	Y	Y	T	exonic	gene:BVRB_4g075810	C->T	P->P	synonymous SNV
4	4752758	T	C	C	Y	C	C	C	C	exonic	gene:BVRB_4g075840	T->C	T->T	synonymous SNV
4	4758967	C	T	Y	Y	Y	Y	Y	Y	exonic	gene:BVRB_4g075850	C->T	V->V	synonymous SNV
4	5030795	C	A	A	M	A	M	M	M	exonic	gene:BVRB_4g076160	C->A	F->L	nonsynonymous SNV
4	5030975	T	C	C	Y	C	Y	Y	Y	exonic	gene:BVRB_4g076160	T->C	N->N	synonymous SNV
4	5032837	C	A	A	M	A	M	M	M	UTR3	gene:BVRB_4g076160	_	_	_
4	5190047	G	A	A	R	A	R	R	R	exonic	gene:BVRB_4g076290	G->A	P->P	synonymous SNV
4	5193492	T	C	C	Y	C	Y	Y	Y	exonic	gene:BVRB_4g076290	T->C	I->T	nonsynonymous SNV
4	5199454	T	C	C	Y	C	Y	Y	Y	exonic	gene:BVRB_4g076310	A->G	N->D	nonsynonymous SNV
4	5486292	G	A	R	R	A	R	R	R	exonic	gene:BVRB_4g076600	C->T	D->D	synonymous SNV
4	5861949	G	A	A	R	A	A	A	A	exonic	gene:BVRB_4g076960	C->T	P->S	nonsynonymous SNV
4	6059289	A	G	G	R	G	R	R	G	exonic	gene:BVRB_4g077140	T->C	G->G	synonymous SNV
4	6473406	T	C	C	Y	C	C	C	C	exonic	gene:BVRB_4g077460	A->G	K->E	nonsynonymous SNV
4	6474404	C	T	Y	Y	T	T	T	Y	exonic	gene:BVRB_4g077460	G->A	R->K	nonsynonymous SNV
4	6474407	C	T	Y	Y	T	T	T	Y	exonic	gene:BVRB_4g077460	G->A	R->H	nonsynonymous SNV
4	6575874	G	A	A	R	A	R	R	A	exonic	gene:BVRB_4g077610	C->T	A->V	nonsynonymous SNV
4	6575915	G	A	A	R	A	R	R	A	exonic	gene:BVRB_4g077610	C->T	N->N	synonymous SNV
4	6576325	C	T	T	Y	T	Y	Y	T	exonic	gene:BVRB_4g077610	G->A	V->I	nonsynonymous SNV
4	6578858	A	C	M	M	C	M	M	M	exonic	gene:BVRB_4g077610	T->G	S->R	nonsynonymous SNV
4	6578861	T	G	G	K	G	K	K	K	exonic	gene:BVRB_4g077610	A->C	A->A	synonymous SNV
4	6625825	C	T	T	Y	T	Y	Y	Y	exonic	gene:BVRB_4g077670	C->T	I->I	synonymous SNV
4	6626489	T	C	C	Y	C	Y	Y	Y	exonic	gene:BVRB_4g077670	T->C	S->P	nonsynonymous SNV
4	6689783	T	C	C	C	C	C	C	C	UTR5;UTR3	gene:BVRB_4g077750;gene:BVRB_4g077760	_	_	_
4	6690533	T	A	W	W	A	A	A	A	UTR5;UTR3	gene:BVRB_4g077750;gene:BVRB_4g077760	_	_	_
4	6947106	T	C	C	Y	C	C	C	C	UTR3	gene:BVRB_4g078020	_	_	_
4	7030980	C	T	T	Y	T	T	T	T	exonic	gene:BVRB_4g078090	G->A	D->N	nonsynonymous SNV
4	7036870	G	A	A	R	A	A	A	A	exonic	gene:BVRB_4g078090	C->T	D->D	synonymous SNV
4	7036946	A	G	G	R	G	G	G	G	exonic	gene:BVRB_4g078090	T->C	V->A	nonsynonymous SNV
4	7037650	A	T	T	W	T	T	T	T	exonic	gene:BVRB_4g078090	T->A	I->I	synonymous SNV
4	7304646	G	C	C	S	C	S	S	S	exonic	gene:BVRB_4g078300	C->G	L->L	synonymous SNV
4	7305067	T	C	C	Y	C	Y	Y	Y	exonic	gene:BVRB_4g078300	A->G	A->A	synonymous SNV
4	7306189	T	G	G	K	G	K	K	K	exonic	gene:BVRB_4g078300	A->C	R->R	synonymous SNV
4	7306378	G	A	A	R	A	R	R	R	exonic	gene:BVRB_4g078300	C->T	H->H	synonymous SNV
4	7345965	T	C	C	Y	C	Y	Y	Y	UTR5	gene:BVRB_4g078340	_	_	_
4	7346030	A	T	T	W	T	W	W	W	UTR5	gene:BVRB_4g078340	_	_	_
4	7352196	G	A	A	R	A	R	R	R	exonic	gene:BVRB_4g078350	C->T	D->D	synonymous SNV
4	7352340	G	A	A	R	A	R	R	R	exonic	gene:BVRB_4g078350	C->T	N->N	synonymous SNV
4	7415862	G	T	T	T	T	T	T	K	UTR3	gene:BVRB_4g078410	_	_	_
4	7467084	A	G	G	G	G	G	G	G	exonic	gene:BVRB_4g078480	A->G	E->E	synonymous SNV
4	7645639	G	A	A	R	A	R	R	R	exonic	gene:BVRB_4g078570	G->A	R->R	synonymous SNV
4	7645741	C	T	T	Y	T	Y	Y	Y	exonic	gene:BVRB_4g078570	C->T	V->V	synonymous SNV
4	7647477	A	G	G	R	G	R	R	R	exonic	gene:BVRB_4g078570	A->G	K->R	nonsynonymous SNV
4	7656669	A	G	R	R	R	R	R	R	exonic	gene:BVRB_4g078580	A->G	I->V	nonsynonymous SNV
4	7680521	A	T	T	W	T	W	W	W	exonic	gene:BVRB_4g078600	A->T	I->I	synonymous SNV
4	7689236	G	A	A	R	A	R	R	R	exonic	gene:BVRB_4g078610	G->A	V->V	synonymous SNV
4	7715366	C	T	T	T	T	Y	Y	Y	UTR3	gene:BVRB_4g078630	_	_	_
4	7715437	A	G	G	G	G	G	G	G	UTR3	gene:BVRB_4g078630	_	_	_
4	7828721	C	T	Y	Y	Y	Y	Y	Y	exonic	gene:BVRB_4g078650	C->T	C->C	synonymous SNV
4	7829756	T	C	Y	C	Y	Y	Y	Y	exonic	gene:BVRB_4g078650	T->C	D->D	synonymous SNV
4	7845853	C	T	T	T	T	T	T	T	exonic	gene:BVRB_4g078670	G->A	V->I	nonsynonymous SNV
4	7846155	A	G	R	G	R	R	R	R	exonic	gene:BVRB_4g078670	T->C	T->T	synonymous SNV
4	7850103	C	T	T	Y	T	T	T	T	exonic	gene:BVRB_4g078680	C->T	V->V	synonymous SNV
4	7851564	C	T	Y	T	Y	Y	Y	Y	exonic	gene:BVRB_4g078680	C->T	D->D	synonymous SNV
4	7900677	T	C	Y	C	Y	Y	Y	Y	exonic	gene:BVRB_4g078730	T->C	Y->Y	synonymous SNV
4	7927896	T	A	W	W	W	W	W	W	exonic	gene:BVRB_4g078770	A->T	I->I	synonymous SNV
4	7927923	A	G	R	R	R	R	R	R	exonic	gene:BVRB_4g078770	T->C	D->D	synonymous SNV
4	8000497	G	A	A	R	A	A	A	A	UTR3	gene:BVRB_4g078800	_	_	_
4	8000549	G	T	T	K	T	T	T	T	UTR3	gene:BVRB_4g078800	_	_	_
4	8006471	C	A	A	M	A	A	A	A	exonic	gene:BVRB_4g078810	C->A	L->M	nonsynonymous SNV
4	8034398	A	T	W	W	W	W	W	W	exonic	gene:BVRB_4g078890	T->A	S->S	synonymous SNV
4	8051997	G	A	R	R	R	R	R	R	exonic	gene:BVRB_4g078900	G->A	Q->Q	synonymous SNV
4	8058108	G	A	R	R	R	R	R	R	UTR3	gene:BVRB_4g078900	_	_	_
4	8324292	T	C	C	C	C	C	C	C	exonic	gene:BVRB_4g079070	T->C	L->L	synonymous SNV
4	8324934	C	G	G	G	G	G	G	G	exonic	gene:BVRB_4g079070	C->G	L->V	nonsynonymous SNV
4	8326195	A	C	C	C	C	C	C	C	UTR3	gene:BVRB_4g079070	_	_	_
4	8328354	T	G	G	G	G	G	G	G	exonic	gene:BVRB_4g079080	A->C	Y->S	nonsynonymous SNV
4	8328734	G	A	A	A	A	A	A	A	exonic	gene:BVRB_4g079080	C->T	V->V	synonymous SNV
4	8331880	C	G	G	S	G	G	G	G	exonic	gene:BVRB_4g079080	G->C	S->T	nonsynonymous SNV
4	8437693	C	T	Y	Y	Y	Y	T	Y	exonic	gene:BVRB_4g079160	G->A	E->K	nonsynonymous SNV
4	8438040	T	C	C	C	C	C	C	C	exonic	gene:BVRB_4g079160	A->G	D->G	nonsynonymous SNV
4	9192437	A	G	G	G	G	G	G	G	exonic	gene:BVRB_4g079650	T->C	A->A	synonymous SNV
4	9193156	A	G	G	G	G	G	G	G	exonic	gene:BVRB_4g079650	T->C	S->P	nonsynonymous SNV
4	9193452	T	C	Y	Y	Y	Y	Y	Y	exonic	gene:BVRB_4g079650	A->G	D->G	nonsynonymous SNV
4	9194578	T	C	C	C	C	C	C	C	exonic	gene:BVRB_4g079650	A->G	T->A	nonsynonymous SNV
4	10300608	C	T	Y	T	Y	Y	Y	Y	UTR5	gene:BVRB_4g080510	_	_	_
4	10796760	G	T	T	K	T	T	T	T	UTR3	gene:BVRB_4g080860	_	_	_
4	10798282	C	T	T	Y	T	T	T	T	exonic	gene:BVRB_4g080860	G->A	D->N	nonsynonymous SNV
4	10798549	C	T	T	Y	T	T	T	T	exonic	gene:BVRB_4g080860	G->A	R->H	nonsynonymous SNV
4	10803891	C	T	T	Y	T	T	T	T	exonic	gene:BVRB_4g080860	G->A	P->P	synonymous SNV
4	10804528	C	A	A	M	A	A	A	A	exonic	gene:BVRB_4g080860	G->T	D->Y	nonsynonymous SNV
4	10890921	A	G	G	G	G	G	G	G	UTR5	gene:BVRB_4g080930	_	_	_
4	10896635	C	G	G	G	G	G	G	G	exonic	gene:BVRB_4g080940	C->G	T->S	nonsynonymous SNV
4	10896830	C	T	T	T	T	T	T	T	exonic	gene:BVRB_4g080940	C->T	T->M	nonsynonymous SNV
4	10923951	C	A	A	A	A	A	A	A	exonic	gene:BVRB_4g080970	C->A	A->E	nonsynonymous SNV
4	10988415	G	A	R	R	R	R	A	R	exonic	gene:BVRB_4g081020	G->A	L->L	synonymous SNV
4	10988430	G	A	R	R	R	R	A	R	exonic	gene:BVRB_4g081020	G->A	K->K	synonymous SNV
4	10995041	C	T	T	T	T	T	T	T	exonic	gene:BVRB_4g081020	C->T	A->V	nonsynonymous SNV
4	10995079	A	G	G	G	G	G	G	G	exonic	gene:BVRB_4g081020	A->G	T->A	nonsynonymous SNV
4	10995264	G	T	T	T	T	T	T	T	UTR3	gene:BVRB_4g081020	_	_	_
4	10998058	A	G	R	R	R	R	R	R	exonic	gene:BVRB_4g081030	A->G	T->A	nonsynonymous SNV
4	15396366	G	T	T	T	T	T	T	T	UTR3	gene:BVRB_4g083060	_	_	_
4	15732487	G	C	S	C	S	S	S	S	exonic	gene:BVRB_4g083220	C->G	Q->E	nonsynonymous SNV
4	15732650	G	C	C	C	C	C	C	C	exonic	gene:BVRB_4g083220	C->G	I->M	nonsynonymous SNV
4	15780527	A	G	R	G	R	R	R	R	exonic	gene:BVRB_4g083240	T->C	S->S	synonymous SNV
4	15827930	C	T	T	T	T	T	T	T	UTR5	gene:BVRB_4g083260	_	_	_
4	15874892	T	C	C	C	C	C	C	C	UTR3	gene:BVRB_4g083260	_	_	_
4	18196623	G	T	T	T	T	K	K	T	UTR5	gene:BVRB_4g084050	_	_	_
4	18210891	A	G	G	G	G	R	R	G	intronic	gene:BVRB_4g084060	_	_	_
4	18538199	G	T	T	T	T	T	T	T	UTR3	gene:BVRB_4g084130	_	_	_
4	18538555	C	T	T	T	T	T	T	T	exonic	gene:BVRB_4g084130	G->A	L->L	synonymous SNV
4	18538606	G	A	A	A	A	A	A	A	exonic	gene:BVRB_4g084130	C->T	L->L	synonymous SNV
4	18538947	C	T	T	T	T	T	T	T	exonic	gene:BVRB_4g084130	G->A	D->N	nonsynonymous SNV
4	18539025	A	C	C	C	C	C	C	C	exonic	gene:BVRB_4g084130	T->G	S->A	nonsynonymous SNV
4	18548338	T	C	C	C	C	C	C	C	exonic	gene:BVRB_4g084130	A->G	V->V	synonymous SNV
4	18548395	C	G	G	G	G	G	G	G	exonic	gene:BVRB_4g084130	G->C	E->D	nonsynonymous SNV
4	18548679	T	C	C	C	C	C	C	C	exonic	gene:BVRB_4g084130	A->G	A->A	synonymous SNV
4	18551092	A	G	G	G	G	G	G	G	UTR5	gene:BVRB_4g084130	_	_	_
4	18593697	C	G	G	G	G	G	G	G	exonic	gene:BVRB_4g084140	C->G	P->A	nonsynonymous SNV
4	18608025	T	G	G	G	G	G	G	G	exonic	gene:BVRB_4g084150	A->C	S->S	synonymous SNV
4	18686286	T	C	C	C	C	C	C	C	exonic	gene:BVRB_4g084190	T->C	N->N	synonymous SNV
4	18686379	T	C	C	C	C	C	C	C	exonic	gene:BVRB_4g084190	T->C	D->D	synonymous SNV
4	18699768	A	T	T	T	T	T	T	T	exonic	gene:BVRB_4g084200	T->A	L->M	nonsynonymous SNV
4	18699799	T	C	C	C	C	C	C	C	exonic	gene:BVRB_4g084200	A->G	E->E	synonymous SNV
4	18757724	G	A	A	R	A	A	A	A	exonic	gene:BVRB_4g084220	C->T	P->L	nonsynonymous SNV
4	18772973	C	A	A	A	A	A	A	A	UTR3	gene:BVRB_4g084230	_	_	_
4	18773755	A	G	G	G	G	G	G	G	exonic	gene:BVRB_4g084230	T->C	V->A	nonsynonymous SNV
4	21990632	C	T	Y	T	T	T	Y	T	exonic	gene:BVRB_4g085180	C->T	L->L	synonymous SNV
4	24327893	C	A	A	M	A	M	M	A	exonic	gene:BVRB_4g086010	G->T	E->D	nonsynonymous SNV
4	24332743	G	A	A	A	A	R	R	A	exonic	gene:BVRB_4g086010	C->T	D->D	synonymous SNV
4	24538760	G	C	C	S	C	S	S	C	exonic	gene:BVRB_4g086070	C->G	V->V	synonymous SNV
4	24539942	C	T	T	Y	T	Y	Y	T	exonic	gene:BVRB_4g086070	G->A	V->I	nonsynonymous SNV
4	24539991	G	A	A	R	A	R	R	A	exonic	gene:BVRB_4g086070	C->T	D->D	synonymous SNV
4	24549343	T	A	A	W	A	W	W	A	exonic	gene:BVRB_4g086070	A->T	S->S	synonymous SNV
4	24549741	G	T	T	K	T	K	K	T	exonic	gene:BVRB_4g086070	C->A	R->R	synonymous SNV
4	24549787	T	C	C	Y	C	Y	Y	C	exonic	gene:BVRB_4g086070	A->G	Q->Q	synonymous SNV
4	24550247	C	G	G	S	G	S	S	G	exonic	gene:BVRB_4g086070	G->C	G->A	nonsynonymous SNV
4	24550362	G	A	A	R	A	R	R	A	exonic	gene:BVRB_4g086070	C->T	P->S	nonsynonymous SNV
4	24585515	A	G	G	R	G	R	R	G	UTR3	gene:BVRB_4g086080	_	_	_
4	25618399	C	T	T	Y	T	T	T	T	exonic	gene:BVRB_4g086540	G->A	V->I	nonsynonymous SNV
4	25623007	T	C	C	Y	C	Y	Y	C	UTR3	gene:BVRB_4g086550	_	_	_
4	25895545	G	A	A	A	A	R	R	A	exonic	gene:BVRB_4g086620	G->A	L->L	synonymous SNV
4	25895647	A	G	G	G	G	G	G	G	exonic	gene:BVRB_4g086620	A->G	T->T	synonymous SNV
4	25896776	T	G	G	G	G	K	K	G	exonic	gene:BVRB_4g086620	T->G	L->L	synonymous SNV
4	25897318	A	G	G	G	G	R	R	G	exonic	gene:BVRB_4g086620	A->G	S->S	synonymous SNV
4	25904956	A	G	G	G	G	G	G	G	exonic	gene:BVRB_4g086620	A->G	R->R	synonymous SNV
4	26010753	T	A	A	W	A	W	W	A	exonic	gene:BVRB_4g086670	A->T	Y->F	nonsynonymous SNV
4	26075467	G	C	S	S	C	S	S	C	exonic	gene:BVRB_4g086720	G->C	C->S	nonsynonymous SNV
4	26099093	C	G	G	G	G	G	G	G	intergenic	gene:BVRB_4g086730(dist=8732)	_	_	_
4	26099263	C	G	G	G	G	G	G	G	intergenic	gene:BVRB_4g086730(dist=8902)	_	_	_
4	26099524	A	T	T	T	T	T	T	T	intergenic	gene:BVRB_4g086730(dist=9163)	_	_	_
4	26099539	A	C	C	C	C	C	C	C	intergenic	gene:BVRB_4g086730(dist=9178)	_	_	_
4	26103655	G	A	A	A	A	A	A	A	exonic	gene:BVRB_4g086740	G->A	G->S	nonsynonymous SNV
4	26104288	G	A	R	A	R	R	R	A	exonic	gene:BVRB_4g086740	G->A	Q->Q	synonymous SNV
4	26105582	G	T	K	K	K	K	K	K	exonic	gene:BVRB_4g086740	G->T	A->S	nonsynonymous SNV
4	26105584	A	G	R	R	R	R	R	R	exonic	gene:BVRB_4g086740	A->G	A->A	synonymous SNV
4	27267883	G	A	A	R	A	A	A	A	exonic	gene:BVRB_4g086950	C->T	A->V	nonsynonymous SNV
4	27273191	C	T	T	Y	T	T	T	T	UTR5	gene:BVRB_4g086950	_	_	_
4	27397240	G	A	A	A	A	A	A	A	exonic	gene:BVRB_4g087050	G->A	L->L	synonymous SNV
4	27423447	A	G	G	G	G	G	G	G	UTR3	gene:BVRB_4g087060	_	_	_
4	27573306	G	A	A	A	A	A	A	A	UTR3	gene:BVRB_4g087220	_	_	_
4	27573484	A	T	T	T	T	T	T	T	UTR3	gene:BVRB_4g087220	_	_	_
4	27573741	T	G	G	G	G	G	G	G	exonic	gene:BVRB_4g087220	A->C	S->S	synonymous SNV
4	27574924	G	A	A	A	A	A	A	A	exonic	gene:BVRB_4g087220	C->T	S->S	synonymous SNV
4	27575987	T	A	A	A	A	A	A	A	exonic	gene:BVRB_4g087220	A->T	P->P	synonymous SNV
4	27576050	T	C	C	C	C	C	C	C	exonic	gene:BVRB_4g087220	A->G	S->S	synonymous SNV
4	27578238	C	T	T	T	T	T	T	T	exonic	gene:BVRB_4g087220	G->A	R->H	nonsynonymous SNV
4	27579099	T	A	A	A	A	A	A	A	exonic	gene:BVRB_4g087220	A->T	P->P	synonymous SNV
4	27687752	G	C	C	C	C	C	C	C	exonic	gene:BVRB_4g087280	G->C	S->T	nonsynonymous SNV
4	27690978	T	C	C	Y	C	C	C	C	exonic	gene:BVRB_4g087280	T->C	A->A	synonymous SNV
4	27840794	G	A	A	A	A	A	A	A	exonic	gene:BVRB_4g087370	G->A	G->G	synonymous SNV
4	28032615	G	C	C	C	C	C	C	C	UTR3	gene:BVRB_4g087440	_	_	_
4	28392606	G	A	A	R	A	R	R	A	exonic	gene:BVRB_4g087590	G->A	A->T	nonsynonymous SNV
4	28870242	A	G	G	R	G	G	G	G	exonic	gene:BVRB_4g087830	A->G	V->V	synonymous SNV
4	28875834	G	T	T	K	T	K	K	T	exonic	gene:BVRB_4g087840	G->T	R->R	synonymous SNV
4	28879427	C	T	T	Y	T	T	T	T	exonic	gene:BVRB_4g087840	C->T	R->R	synonymous SNV
4	28953303	C	T	T	Y	T	Y	Y	T	UTR3	gene:BVRB_4g087900	_	_	_
4	28955440	G	T	T	K	T	T	T	T	UTR3	gene:BVRB_4g087910	_	_	_
4	28964632	G	A	A	A	A	A	A	A	UTR5	gene:BVRB_4g087930	_	_	_
4	28966650	C	T	T	T	T	T	T	T	exonic	gene:BVRB_4g087930	C->T	L->L	synonymous SNV
4	28967374	C	A	A	A	A	A	A	A	UTR3	gene:BVRB_4g087940	_	_	_
4	28967573	G	A	A	A	A	A	A	A	UTR3	gene:BVRB_4g087940	_	_	_
4	28969819	G	A	A	R	A	A	A	A	exonic	gene:BVRB_4g087940	C->T	L->L	synonymous SNV
4	29358725	C	G	G	G	G	G	G	G	intronic	gene:BVRB_4g088130	_	_	_
4	29362506	C	G	G	G	G	G	G	G	UTR3	gene:BVRB_4g088130	_	_	_
4	29362515	A	G	G	G	G	G	G	G	UTR3	gene:BVRB_4g088130	_	_	_
4	29362582	C	T	T	T	Y	T	T	T	UTR3	gene:BVRB_4g088130	_	_	_
4	29386242	C	T	T	T	T	T	T	T	exonic	gene:BVRB_4g088170	C->T	H->Y	nonsynonymous SNV
4	29387629	A	G	G	R	G	R	R	G	exonic	gene:BVRB_4g088170	A->G	T->A	nonsynonymous SNV
4	29393493	A	G	G	G	G	G	G	G	exonic	gene:BVRB_4g088180	T->C	V->A	nonsynonymous SNV
4	29394278	C	T	T	T	T	T	T	T	exonic	gene:BVRB_4g088180	G->A	V->V	synonymous SNV
4	29397252	A	C	C	C	C	C	C	C	UTR3	gene:BVRB_4g088190	_	_	_
4	29397302	A	G	G	G	G	G	G	G	exonic	gene:BVRB_4g088190	T->C	D->D	synonymous SNV
4	29397527	T	C	C	C	C	C	C	C	exonic	gene:BVRB_4g088190	A->G	K->K	synonymous SNV
4	29397578	G	T	T	T	T	T	T	T	exonic	gene:BVRB_4g088190	C->A	P->P	synonymous SNV
4	29397846	C	G	G	G	G	G	G	G	exonic	gene:BVRB_4g088190	G->C	C->S	nonsynonymous SNV
4	29397976	G	A	A	A	A	A	A	A	exonic	gene:BVRB_4g088190	C->T	P->S	nonsynonymous SNV
4	29398310	A	C	C	C	C	C	C	C	exonic	gene:BVRB_4g088190	T->G	D->E	nonsynonymous SNV
4	29398415	A	T	T	T	T	T	T	T	exonic	gene:BVRB_4g088190	T->A	D->E	nonsynonymous SNV
4	29429526	G	A	A	A	A	A	A	A	exonic	gene:BVRB_4g088210	G->A	V->I	nonsynonymous SNV
4	29429600	T	C	C	C	C	C	C	C	exonic	gene:BVRB_4g088210	T->C	L->L	synonymous SNV
4	29446326	A	G	G	G	G	G	G	G	exonic	gene:BVRB_4g088230	A->G	R->G	nonsynonymous SNV
4	29449852	T	G	G	G	G	G	G	G	UTR3	gene:BVRB_4g088250	_	_	_
4	29449997	C	T	T	T	T	T	T	T	UTR3	gene:BVRB_4g088250	_	_	_
4	29496724	G	T	T	K	T	T	T	T	UTR3	gene:BVRB_4g088270	_	_	_
4	29496932	C	T	T	Y	T	Y	Y	T	exonic	gene:BVRB_4g088270	G->A	S->S	synonymous SNV
4	29499942	T	C	C	C	C	Y	Y	C	exonic	gene:BVRB_4g088270	A->G	R->R	synonymous SNV
4	29690882	G	A	A	A	A	A	A	A	exonic	gene:BVRB_4g088370	G->A	R->R	synonymous SNV
4	29734687	A	G	G	R	G	R	R	G	exonic	gene:BVRB_4g088420	T->C	V->V	synonymous SNV
4	29739715	A	G	G	R	G	R	R	G	UTR3	gene:BVRB_4g088430	_	_	_
4	29739742	T	G	G	G	G	G	G	G	UTR3	gene:BVRB_4g088430	_	_	_
4	29742890	C	T	T	Y	T	Y	Y	T	exonic	gene:BVRB_4g088430	G->A	R->H	nonsynonymous SNV
4	29742893	A	G	G	R	G	R	R	G	exonic	gene:BVRB_4g088430	T->C	L->P	nonsynonymous SNV
4	29747575	G	A	A	A	A	A	A	A	exonic	gene:BVRB_4g088430	C->T	N->N	synonymous SNV
4	30027704	T	G	G	G	G	G	G	G	UTR3	gene:BVRB_4g088620	_	_	_
4	30347680	G	A	A	A	A	A	A	A	exonic	gene:BVRB_4g088910	C->T	H->H	synonymous SNV
4	30351089	G	A	A	A	A	A	A	A	exonic	gene:BVRB_4g088910	C->T	P->P	synonymous SNV
4	30358530	C	T	T	T	T	T	T	T	exonic	gene:BVRB_4g088920	C->T	S->S	synonymous SNV
4	30363262	T	A	A	A	A	A	A	A	exonic	gene:BVRB_4g088920	T->A	D->E	nonsynonymous SNV
4	30365506	A	G	G	G	G	G	G	G	exonic	gene:BVRB_4g088920	A->G	I->V	nonsynonymous SNV
4	31525296	A	C	C	M	C	C	C	C	UTR3	gene:BVRB_4g089690	_	_	_
4	31839851	T	C	C	Y	C	C	C	C	exonic	gene:BVRB_4g090010	A->G	E->E	synonymous SNV
4	31839890	A	G	G	R	G	G	G	G	exonic	gene:BVRB_4g090010	T->C	L->L	synonymous SNV
4	31864466	G	A	A	R	A	A	A	A	UTR3	gene:BVRB_4g090020	_	_	_
4	31864469	G	C	C	S	C	C	C	C	UTR3	gene:BVRB_4g090020	_	_	_
4	31865827	C	T	T	Y	T	T	T	T	UTR3	gene:BVRB_4g090040	_	_	_
4	31891590	C	T	T	Y	T	T	T	T	UTR3	gene:BVRB_4g090050	_	_	_
4	31909759	T	A	A	A	A	A	A	A	UTR5	gene:BVRB_4g090060	_	_	_
4	31910298	T	C	C	Y	C	C	C	C	exonic	gene:BVRB_4g090060	T->C	L->L	synonymous SNV
4	31935879	C	T	T	T	T	T	T	T	exonic	gene:BVRB_4g090100	C->T	L->L	synonymous SNV
4	31935980	T	C	C	C	C	C	C	C	exonic	gene:BVRB_4g090100	T->C	A->A	synonymous SNV
4	31940355	T	C	C	C	C	C	C	C	UTR3	gene:BVRB_4g090100	_	_	_
4	31940581	A	G	G	G	G	G	G	G	UTR3	gene:BVRB_4g090100	_	_	_
4	31944405	C	T	T	T	T	T	T	T	exonic	gene:BVRB_4g090110	G->A	L->L	synonymous SNV
4	32482582	C	T	T	T	T	T	T	T	exonic	gene:BVRB_4g090730	C->T	L->L	synonymous SNV
4	32485951	C	T	T	T	T	T	T	T	exonic	gene:BVRB_4g090730	C->T	A->A	synonymous SNV
4	32576481	A	C	C	C	C	C	C	C	UTR5	gene:BVRB_4g090850	_	_	_
4	32578937	T	C	C	C	C	C	C	C	UTR3	gene:BVRB_4g090850	_	_	_
4	32578946	C	A	M	A	A	A	A	A	UTR3	gene:BVRB_4g090850	_	_	_
4	32589327	G	A	A	A	A	A	A	A	UTR3	gene:BVRB_4g090860	_	_	_
4	32593551	G	C	C	C	C	C	C	C	exonic	gene:BVRB_4g090870	G->C	S->S	synonymous SNV
4	32806651	G	A	R	A	A	A	A	A	exonic	gene:BVRB_4g091080	G->A	S->S	synonymous SNV
4	32806863	A	G	G	G	G	G	G	G	exonic	gene:BVRB_4g091080	A->G	A->A	synonymous SNV
4	32850315	A	G	G	G	G	G	G	G	exonic	gene:BVRB_4g091130	T->C	I->I	synonymous SNV
5	286551	T	G	G	K	G	K	K	K	exonic	gene:BVRB_5g097790	A->C	L->L	synonymous SNV
5	309473	C	T	T	T	T	T	T	T	UTR3	gene:BVRB_5g097810	_	_	_
5	355279	T	C	C	C	C	C	C	C	exonic	gene:BVRB_5g097850	T->C	L->L	synonymous SNV
5	421531	C	T	T	T	T	T	T	T	exonic	gene:BVRB_5g097920	C->T	D->D	synonymous SNV
5	423102	A	G	G	G	G	G	G	G	UTR3	gene:BVRB_5g097920	_	_	_
5	664567	A	T	T	T	T	T	T	T	exonic	gene:BVRB_5g098090	T->A	V->E	nonsynonymous SNV
5	806771	A	C	C	C	C	C	C	C	exonic	gene:BVRB_5g098190	A->C	I->L	nonsynonymous SNV
5	876045	A	G	R	R	R	R	G	R	exonic	gene:BVRB_5g098280	T->C	D->D	synonymous SNV
5	944672	G	A	R	R	R	R	A	R	exonic	gene:BVRB_5g098360	C->T	Y->Y	synonymous SNV
5	945254	A	G	R	R	R	R	G	R	exonic	gene:BVRB_5g098360	T->C	F->F	synonymous SNV
5	1038548	T	C	Y	Y	Y	C	C	Y	UTR5	gene:BVRB_5g098420	_	_	_
5	1099035	A	G	R	R	R	G	G	R	UTR3	gene:BVRB_5g098480	_	_	_
5	1099296	C	T	Y	Y	Y	Y	T	Y	UTR3	gene:BVRB_5g098480	_	_	_
5	1505566	C	T	Y	Y	Y	T	T	T	exonic	gene:BVRB_5g098870	G->A	R->R	synonymous SNV
5	1928702	T	C	Y	C	Y	Y	Y	C	exonic	gene:BVRB_5g099340	T->C	L->S	nonsynonymous SNV
5	1928801	G	A	R	A	R	R	R	A	exonic	gene:BVRB_5g099340	G->A	R->H	nonsynonymous SNV
5	1929194	C	T	Y	T	Y	Y	Y	T	exonic	gene:BVRB_5g099340	C->T	A->V	nonsynonymous SNV
5	1929602	C	G	S	G	S	S	S	G	exonic	gene:BVRB_5g099340	C->G	A->G	nonsynonymous SNV
5	1932338	A	G	R	G	R	R	R	G	exonic	gene:BVRB_5g099340	A->G	S->S	synonymous SNV
5	1937342	C	T	Y	T	Y	Y	Y	T	exonic	gene:BVRB_5g099340	C->T	P->L	nonsynonymous SNV
5	1937868	A	G	R	G	R	R	R	G	exonic	gene:BVRB_5g099340	A->G	L->L	synonymous SNV
5	1939093	T	C	Y	C	Y	Y	Y	C	exonic	gene:BVRB_5g099340	T->C	C->C	synonymous SNV
5	1968990	T	G	G	G	G	G	G	G	exonic	gene:BVRB_5g099380	T->G	L->L	synonymous SNV
5	1982927	A	T	W	T	W	W	W	T	exonic	gene:BVRB_5g099400	A->T	T->T	synonymous SNV
5	2303155	T	A	A	A	A	A	A	A	exonic	gene:BVRB_5g099660	T->A	L->M	nonsynonymous SNV
5	2305247	C	T	T	T	T	T	T	T	UTR3	gene:BVRB_5g099660	_	_	_
5	2315374	A	G	G	G	G	R	R	R	exonic	gene:BVRB_5g099670	A->G	E->E	synonymous SNV
5	2379376	C	T	Y	T	Y	Y	Y	T	exonic	gene:BVRB_5g099720	C->T	D->D	synonymous SNV
5	2408754	T	C	C	C	C	C	C	C	UTR3	gene:BVRB_5g099740	_	_	_
5	2409909	C	G	G	G	G	G	G	G	exonic	gene:BVRB_5g099740	G->C	T->T	synonymous SNV
5	2410197	A	G	G	G	G	G	G	G	exonic	gene:BVRB_5g099740	T->C	Y->Y	synonymous SNV
5	2424705	A	G	R	G	R	R	R	G	exonic	gene:BVRB_5g099740	T->C	A->A	synonymous SNV
5	2424864	G	A	A	A	A	A	A	A	exonic	gene:BVRB_5g099740	C->T	R->R	synonymous SNV
5	2481898	G	A	A	A	A	A	A	A	UTR3	gene:BVRB_5g099760	_	_	_
5	2483075	C	T	T	T	T	Y	T	T	exonic	gene:BVRB_5g099760	G->A	S->S	synonymous SNV
5	2484025	A	G	R	G	R	R	R	G	exonic	gene:BVRB_5g099760	T->C	V->A	nonsynonymous SNV
5	2488538	C	T	T	T	T	T	T	T	exonic	gene:BVRB_5g099760	G->A	G->S	nonsynonymous SNV
5	2533580	G	A	A	A	A	A	A	A	exonic	gene:BVRB_5g099790	C->T	A->V	nonsynonymous SNV
5	2737001	C	T	T	T	T	T	T	T	exonic	gene:BVRB_5g099960	G->A	S->N	nonsynonymous SNV
5	2807690	C	T	T	T	T	T	T	T	exonic	gene:BVRB_5g100010	C->T	N->N	synonymous SNV
5	2868795	A	G	R	G	R	R	R	G	exonic	gene:BVRB_5g100050	T->C	S->P	nonsynonymous SNV
5	2933256	A	G	G	G	G	G	G	G	exonic	gene:BVRB_5g100100	A->G	G->G	synonymous SNV
5	2936845	A	G	R	G	R	R	R	G	exonic	gene:BVRB_5g100100	A->G	V->V	synonymous SNV
5	2969792	A	G	R	G	R	R	R	G	UTR5	gene:BVRB_5g100130	_	_	_
5	2994470	C	A	M	A	M	M	M	A	exonic	gene:BVRB_5g100150	G->T	S->S	synonymous SNV
5	2994842	A	C	M	C	M	M	M	C	exonic	gene:BVRB_5g100150	T->G	N->K	nonsynonymous SNV
5	2996292	A	G	R	G	R	R	R	G	exonic	gene:BVRB_5g100150	T->C	I->T	nonsynonymous SNV
5	3000570	T	C	Y	C	Y	Y	Y	C	exonic	gene:BVRB_5g100160	T->C	C->R	nonsynonymous SNV
5	3002492	G	C	S	C	S	S	S	C	UTR3	gene:BVRB_5g100170	_	_	_
5	3003062	G	C	S	C	S	S	S	C	UTR3	gene:BVRB_5g100180	_	_	_
5	3004096	G	A	R	A	R	R	R	A	exonic	gene:BVRB_5g100180	C->T	S->S	synonymous SNV
5	3004357	C	T	Y	T	Y	Y	Y	T	exonic	gene:BVRB_5g100180	G->A	M->I	nonsynonymous SNV
5	3004423	G	A	R	A	R	R	R	A	exonic	gene:BVRB_5g100180	C->T	Y->Y	synonymous SNV
5	3005493	A	G	R	G	R	R	R	G	exonic	gene:BVRB_5g100180	T->C	M->T	nonsynonymous SNV
5	3005549	A	G	R	G	R	R	R	G	exonic	gene:BVRB_5g100180	T->C	Y->Y	synonymous SNV
5	3005926	G	A	R	A	R	R	R	A	exonic	gene:BVRB_5g100180	C->T	P->S	nonsynonymous SNV
5	3007256	A	G	R	G	R	R	R	G	exonic	gene:BVRB_5g100180	T->C	T->T	synonymous SNV
5	3007355	G	A	R	A	R	R	R	A	exonic	gene:BVRB_5g100180	C->T	F->F	synonymous SNV
5	3018158	G	T	K	T	K	K	K	T	exonic	gene:BVRB_5g100200	C->A	L->I	nonsynonymous SNV
5	3018504	T	A	W	A	W	W	W	A	exonic	gene:BVRB_5g100200	A->T	V->V	synonymous SNV
5	3021548	C	G	S	G	S	S	S	G	UTR5	gene:BVRB_5g100200	_	_	_
5	3033086	T	A	A	A	A	W	A	A	exonic	gene:BVRB_5g100210	A->T	I->I	synonymous SNV
5	3192709	A	G	R	G	R	R	R	G	exonic	gene:BVRB_5g100300	A->G	K->K	synonymous SNV
5	3192757	G	A	R	A	R	R	R	A	exonic	gene:BVRB_5g100300	G->A	L->L	synonymous SNV
5	3195857	C	T	Y	T	Y	Y	Y	T	UTR3	gene:BVRB_5g100300	_	_	_
5	3279932	T	C	Y	C	Y	Y	Y	C	exonic	gene:BVRB_5g100370	T->C	C->C	synonymous SNV
5	3279989	C	T	Y	T	Y	Y	Y	T	exonic	gene:BVRB_5g100370	C->T	A->A	synonymous SNV
5	3280373	A	G	R	G	R	R	R	G	exonic	gene:BVRB_5g100370	A->G	L->L	synonymous SNV
5	3280671	C	A	M	A	M	M	M	A	exonic	gene:BVRB_5g100370	C->A	R->R	synonymous SNV
5	3297392	G	A	R	A	R	R	R	A	exonic	gene:BVRB_5g100390	G->A	A->T	nonsynonymous SNV
5	3297837	C	G	G	G	G	S	G	G	exonic	gene:BVRB_5g100390	C->G	T->S	nonsynonymous SNV
5	3315588	T	G	G	G	G	G	G	G	exonic	gene:BVRB_5g100420	A->C	E->A	nonsynonymous SNV
5	3359421	T	G	K	G	G	G	G	G	exonic	gene:BVRB_5g100460	T->G	S->S	synonymous SNV
5	3615474	T	G	K	G	K	G	G	G	exonic	gene:BVRB_5g100630	T->G	S->S	synonymous SNV
5	3615652	A	G	R	G	R	R	G	G	exonic	gene:BVRB_5g100630	A->G	T->T	synonymous SNV
5	3643431	T	C	C	C	C	C	C	C	UTR3	gene:BVRB_5g100650	_	_	_
5	3645540	G	A	A	A	A	R	A	A	exonic	gene:BVRB_5g100670	G->A	L->L	synonymous SNV
5	3672742	T	A	A	A	A	A	A	A	UTR3	gene:BVRB_5g100700	_	_	_
5	3672755	C	A	A	A	A	A	A	A	UTR3	gene:BVRB_5g100700	_	_	_
5	3673067	T	G	G	G	G	G	G	G	UTR3	gene:BVRB_5g100700	_	_	_
5	3675724	C	T	T	T	T	T	T	T	exonic	gene:BVRB_5g100700	G->A	V->I	nonsynonymous SNV
5	3689777	G	A	A	A	A	A	A	A	exonic	gene:BVRB_5g100710	G->A	V->I	nonsynonymous SNV
5	3697596	C	T	T	T	T	T	T	T	exonic	gene:BVRB_5g100710	C->T	A->V	nonsynonymous SNV
5	3697670	G	A	A	A	A	A	A	A	exonic	gene:BVRB_5g100710	G->A	D->N	nonsynonymous SNV
5	3707072	G	C	C	C	C	C	C	C	exonic	gene:BVRB_5g100710	G->C	V->L	nonsynonymous SNV
5	3707219	C	G	G	G	G	G	G	G	exonic	gene:BVRB_5g100710	C->G	Q->E	nonsynonymous SNV
5	3707248	A	G	G	G	G	G	G	G	exonic	gene:BVRB_5g100710	A->G	S->S	synonymous SNV
5	3707871	A	G	G	G	G	G	G	G	exonic	gene:BVRB_5g100710	A->G	N->S	nonsynonymous SNV
5	3708299	T	C	C	C	C	C	C	C	exonic	gene:BVRB_5g100710	T->C	L->L	synonymous SNV
5	3708432	C	A	A	A	A	A	A	A	exonic	gene:BVRB_5g100710	C->A	P->Q	nonsynonymous SNV
5	3835783	T	C	Y	C	Y	C	C	C	exonic	gene:BVRB_5g100900	A->G	I->M	nonsynonymous SNV
5	3862392	G	A	R	A	R	A	A	A	exonic	gene:BVRB_5g100910	C->T	G->G	synonymous SNV
5	3870268	C	T	Y	T	Y	T	T	T	exonic	gene:BVRB_5g100920	C->T	T->T	synonymous SNV
5	3873464	T	G	K	G	K	G	G	G	exonic	gene:BVRB_5g100920	T->G	V->G	nonsynonymous SNV
5	3873519	C	T	Y	T	Y	T	T	T	exonic	gene:BVRB_5g100920	C->T	T->T	synonymous SNV
5	3873710	C	T	Y	T	Y	T	T	T	exonic	gene:BVRB_5g100920	C->T	L->L	synonymous SNV
5	3891056	A	G	R	G	R	G	G	G	exonic	gene:BVRB_5g100930	A->G	A->A	synonymous SNV
5	3981866	A	G	R	G	R	R	R	R	exonic	gene:BVRB_5g100990	T->C	N->N	synonymous SNV
5	3983008	T	C	Y	C	Y	Y	Y	Y	exonic	gene:BVRB_5g100990	A->G	R->R	synonymous SNV
5	3983265	A	G	G	G	G	R	R	R	exonic	gene:BVRB_5g100990	T->C	L->L	synonymous SNV
5	3986952	T	C	Y	C	Y	Y	Y	Y	exonic	gene:BVRB_5g100990	A->G	Q->R	nonsynonymous SNV
5	3988385	T	C	C	C	C	Y	Y	Y	exonic	gene:BVRB_5g100990	A->G	L->L	synonymous SNV
5	3999232	G	A	R	A	R	R	R	R	UTR3	gene:BVRB_5g101000	_	_	_
5	3999254	T	C	C	C	C	C	C	C	UTR3	gene:BVRB_5g101000	_	_	_
5	4256393	G	A	A	A	A	A	A	A	exonic	gene:BVRB_5g101150	G->A	R->H	nonsynonymous SNV
5	4369429	T	C	C	C	C	C	C	C	exonic	gene:BVRB_5g101220	A->G	S->S	synonymous SNV
5	5389478	G	A	R	A	R	A	A	A	UTR3	gene:BVRB_5g101860	_	_	_
5	5565741	T	C	C	Y	C	Y	C	Y	exonic	gene:BVRB_5g101960	A->G	E->E	synonymous SNV
5	5586866	T	A	W	W	W	W	A	W	exonic	gene:BVRB_5g101970	A->T	V->V	synonymous SNV
5	5586992	A	G	G	R	G	R	G	R	exonic	gene:BVRB_5g101970	T->C	C->C	synonymous SNV
5	5587559	C	A	A	M	A	M	A	M	exonic	gene:BVRB_5g101970	G->T	S->S	synonymous SNV
5	5615639	A	G	G	R	G	R	G	R	exonic	gene:BVRB_5g101980	A->G	I->M	nonsynonymous SNV
5	5619254	C	T	Y	Y	Y	Y	T	Y	exonic	gene:BVRB_5g101990	C->T	T->M	nonsynonymous SNV
5	5650861	A	G	R	R	R	R	G	R	exonic	gene:BVRB_5g102020	T->C	N->N	synonymous SNV
5	5651072	A	G	R	R	G	R	G	R	exonic	gene:BVRB_5g102020	T->C	D->D	synonymous SNV
5	5654464	A	G	G	G	G	R	G	R	exonic	gene:BVRB_5g102020	T->C	I->T	nonsynonymous SNV
5	5721891	A	G	R	R	R	R	G	R	exonic	gene:BVRB_5g102080	T->C	Y->Y	synonymous SNV
5	5723031	A	G	R	R	R	R	G	R	UTR5	gene:BVRB_5g102080	_	_	_
5	5919633	A	G	G	R	G	R	G	G	UTR3	gene:BVRB_5g102270	_	_	_
5	5921030	A	G	G	G	G	G	G	G	exonic	gene:BVRB_5g102270	T->C	S->P	nonsynonymous SNV
5	5940492	C	A	M	A	M	A	A	A	UTR5	gene:BVRB_5g102300	_	_	_
5	5940767	A	G	G	G	G	G	G	G	exonic	gene:BVRB_5g102300	A->G	K->R	nonsynonymous SNV
5	5940804	T	C	C	Y	C	Y	C	C	exonic	gene:BVRB_5g102300	T->C	V->V	synonymous SNV
5	5946796	G	A	A	A	A	A	A	A	exonic	gene:BVRB_5g102300	G->A	T->T	synonymous SNV
5	6180884	A	G	R	G	R	G	G	G	exonic	gene:BVRB_5g102380	A->G	S->S	synonymous SNV
5	6192966	A	T	W	W	W	W	T	T	exonic	gene:BVRB_5g102380	A->T	Y->F	nonsynonymous SNV
5	6193180	A	T	W	W	W	W	T	T	exonic	gene:BVRB_5g102380	A->T	S->S	synonymous SNV
5	6237054	T	G	K	K	K	K	G	K	intergenic	gene:BVRB_5g102420(dist=2347)	_	_	_
5	6266854	T	C	Y	C	Y	C	C	C	exonic	gene:BVRB_5g102460	A->G	P->P	synonymous SNV
5	6266893	A	C	M	M	M	M	C	M	exonic	gene:BVRB_5g102460	T->G	T->T	synonymous SNV
5	6267939	G	C	S	S	S	S	C	S	exonic	gene:BVRB_5g102460	C->G	A->A	synonymous SNV
5	6274155	T	A	W	W	W	W	A	W	exonic	gene:BVRB_5g102460	A->T	T->T	synonymous SNV
5	6281501	C	T	Y	Y	Y	Y	T	Y	exonic	gene:BVRB_5g102470	C->T	Y->Y	synonymous SNV
5	6380195	T	G	G	G	G	G	G	G	exonic	gene:BVRB_5g102500	T->G	S->A	nonsynonymous SNV
5	6380452	T	C	C	C	C	C	C	C	exonic	gene:BVRB_5g102500	T->C	T->T	synonymous SNV
5	6380542	G	A	R	A	R	A	A	A	exonic	gene:BVRB_5g102500	G->A	S->S	synonymous SNV
5	6381591	C	A	M	A	M	A	A	A	exonic	gene:BVRB_5g102500	C->A	R->R	synonymous SNV
5	6382856	C	T	Y	T	Y	T	T	T	exonic	gene:BVRB_5g102500	C->T	T->T	synonymous SNV
5	6424361	T	C	Y	Y	Y	C	C	C	exonic	gene:BVRB_5g102530	T->C	V->A	nonsynonymous SNV
5	6425435	G	A	A	A	A	A	A	A	exonic	gene:BVRB_5g102530	G->A	K->K	synonymous SNV
5	6442864	C	T	Y	Y	Y	T	T	T	exonic	gene:BVRB_5g102560	G->A	V->I	nonsynonymous SNV
5	6443057	A	G	G	G	G	G	G	G	exonic	gene:BVRB_5g102560	T->C	F->L	nonsynonymous SNV
5	6766947	A	G	R	G	R	G	G	G	UTR3	gene:BVRB_5g102820	_	_	_
5	6766950	T	C	C	C	C	C	C	C	UTR3	gene:BVRB_5g102820	_	_	_
5	6769005	G	A	R	A	R	A	A	A	exonic	gene:BVRB_5g102820	C->T	A->V	nonsynonymous SNV
5	6770377	C	T	Y	T	Y	T	T	T	exonic	gene:BVRB_5g102820	G->A	A->A	synonymous SNV
5	6771032	T	C	Y	C	Y	C	C	C	exonic	gene:BVRB_5g102820	A->G	K->K	synonymous SNV
5	6772986	T	G	K	G	K	G	G	G	exonic	gene:BVRB_5g102820	A->C	G->G	synonymous SNV
5	6773158	T	C	Y	C	Y	C	C	C	exonic	gene:BVRB_5g102820	A->G	N->S	nonsynonymous SNV
5	6774029	T	C	Y	C	Y	C	C	C	exonic	gene:BVRB_5g102820	A->G	G->G	synonymous SNV
5	6779806	T	C	Y	C	Y	C	C	C	exonic	gene:BVRB_5g102820	A->G	K->K	synonymous SNV
5	6787262	G	A	R	A	R	A	A	A	exonic	gene:BVRB_5g102830	G->A	R->K	nonsynonymous SNV
5	6863948	T	G	G	G	G	G	G	G	exonic	gene:BVRB_5g102900	T->G	V->V	synonymous SNV
5	6867055	G	A	A	A	A	A	A	A	exonic	gene:BVRB_5g102900	G->A	V->I	nonsynonymous SNV
5	6867087	G	T	T	T	T	T	T	T	exonic	gene:BVRB_5g102900	G->T	T->T	synonymous SNV
5	6925777	C	A	A	A	A	A	A	A	exonic	gene:BVRB_5g102960	C->A	A->A	synonymous SNV
5	6925789	A	G	G	G	G	G	G	G	exonic	gene:BVRB_5g102960	A->G	E->E	synonymous SNV
5	6934434	A	G	G	G	G	G	G	G	exonic	gene:BVRB_5g102970	A->G	L->L	synonymous SNV
5	6934619	C	T	T	T	Y	T	T	T	exonic	gene:BVRB_5g102970	C->T	T->I	nonsynonymous SNV
5	6943604	C	T	T	T	T	T	T	T	UTR3	gene:BVRB_5g102980	_	_	_
5	6949855	T	A	A	A	A	A	A	A	exonic	gene:BVRB_5g103000	A->T	A->A	synonymous SNV
5	6949891	G	T	T	T	T	T	T	T	exonic	gene:BVRB_5g103000	C->A	V->V	synonymous SNV
5	6952886	A	G	G	G	G	G	G	G	exonic	gene:BVRB_5g103000	T->C	L->L	synonymous SNV
5	6953885	G	T	K	T	K	T	T	T	exonic	gene:BVRB_5g103000	C->A	T->T	synonymous SNV
5	6954158	G	A	R	A	R	A	A	A	exonic	gene:BVRB_5g103000	C->T	S->S	synonymous SNV
5	6960500	C	A	A	A	A	A	A	A	exonic	gene:BVRB_5g103000	G->T	A->A	synonymous SNV
5	6960521	G	A	R	A	A	A	A	A	exonic	gene:BVRB_5g103000	C->T	T->T	synonymous SNV
5	6961576	A	G	R	G	R	G	G	G	exonic	gene:BVRB_5g103000	T->C	S->S	synonymous SNV
5	6969781	G	A	R	A	R	A	A	A	exonic	gene:BVRB_5g103000	C->T	N->N	synonymous SNV
5	7028340	G	A	A	A	A	A	A	A	exonic	gene:BVRB_5g103040	G->A	V->M	nonsynonymous SNV
5	7066970	A	G	G	G	G	G	G	G	exonic	gene:BVRB_5g103060	A->G	L->L	synonymous SNV
5	7067900	C	T	T	T	T	T	T	T	exonic	gene:BVRB_5g103060	C->T	Y->Y	synonymous SNV
5	7069652	G	A	A	A	A	A	A	A	UTR3	gene:BVRB_5g103070	_	_	_
5	7069925	T	C	C	C	C	C	C	C	exonic	gene:BVRB_5g103070	A->G	N->S	nonsynonymous SNV
5	7069978	T	C	C	C	C	C	C	C	exonic	gene:BVRB_5g103070	A->G	T->T	synonymous SNV
5	7070758	G	A	A	A	A	A	A	A	exonic	gene:BVRB_5g103070	C->T	P->S	nonsynonymous SNV
5	7071049	T	C	C	C	C	C	C	C	exonic	gene:BVRB_5g103070	A->G	K->E	nonsynonymous SNV
5	7072826	C	T	T	T	T	T	T	T	exonic	gene:BVRB_5g103070	G->A	A->T	nonsynonymous SNV
5	7158434	T	C	C	C	C	C	C	C	intergenic	gene:BVRB_5g103100(dist=57634)	_	_	_
5	7194387	T	C	Y	Y	Y	Y	C	C	UTR5	gene:BVRB_5g103120	_	_	_
5	7215023	G	A	R	R	R	R	A	A	exonic	gene:BVRB_5g103140	G->A	A->A	synonymous SNV
5	7215197	G	T	K	T	K	T	T	T	exonic	gene:BVRB_5g103140	G->T	E->D	nonsynonymous SNV
5	7215389	T	C	Y	C	Y	C	C	C	exonic	gene:BVRB_5g103140	T->C	I->I	synonymous SNV
5	7247007	C	T	Y	T	Y	T	T	T	exonic	gene:BVRB_5g103170	C->T	S->S	synonymous SNV
5	7250774	A	G	G	R	G	R	G	G	exonic	gene:BVRB_5g103170	A->G	P->P	synonymous SNV
5	8159039	A	C	M	C	M	C	C	M	exonic	gene:BVRB_5g103720	A->C	R->R	synonymous SNV
5	8196231	C	T	T	T	T	Y	T	Y	exonic	gene:BVRB_5g103760	C->T	A->V	nonsynonymous SNV
5	8197648	G	A	A	A	A	R	A	R	exonic	gene:BVRB_5g103770	C->T	A->V	nonsynonymous SNV
5	8233923	A	T	W	W	W	W	W	W	intronic	gene:BVRB_5g103860	_	_	_
5	8395941	C	G	G	G	G	S	G	S	UTR3	gene:BVRB_5g103910	_	_	_
5	8435790	A	G	G	G	G	G	G	R	exonic	gene:BVRB_5g103920	T->C	L->L	synonymous SNV
5	8475681	G	A	R	A	R	R	A	R	exonic	gene:BVRB_5g103950	C->T	I->I	synonymous SNV
5	8488027	T	C	C	C	C	Y	C	Y	exonic	gene:BVRB_5g103960	A->G	R->R	synonymous SNV
5	8489156	T	A	W	A	W	W	A	W	exonic	gene:BVRB_5g103960	A->T	T->T	synonymous SNV
5	8946366	A	G	G	R	G	R	G	G	exonic	gene:BVRB_5g104190	T->C	L->L	synonymous SNV
5	8962674	A	T	T	W	T	W	T	T	exonic	gene:BVRB_5g104210	T->A	L->L	synonymous SNV
5	9187388	A	G	G	G	G	G	G	G	UTR5	gene:BVRB_5g104360	_	_	_
5	9329423	T	C	Y	C	Y	C	C	C	exonic	gene:BVRB_5g104440	A->G	T->T	synonymous SNV
5	9334259	A	G	R	G	R	G	G	G	exonic	gene:BVRB_5g104440	T->C	C->C	synonymous SNV
5	9402193	C	T	Y	T	Y	T	T	T	exonic	gene:BVRB_5g104500	C->T	G->G	synonymous SNV
5	9423976	C	T	T	T	T	Y	T	Y	exonic	gene:BVRB_5g104530	G->A	V->I	nonsynonymous SNV
5	9425182	G	A	R	A	R	R	A	R	exonic	gene:BVRB_5g104530	C->T	N->N	synonymous SNV
5	9426956	A	G	R	G	R	R	G	R	exonic	gene:BVRB_5g104530	T->C	Y->H	nonsynonymous SNV
5	9427919	C	A	A	A	A	M	A	M	exonic	gene:BVRB_5g104530	G->T	A->A	synonymous SNV
5	9959874	T	C	Y	Y	Y	Y	C	Y	exonic	gene:BVRB_5g104750	A->G	L->L	synonymous SNV
5	10405854	A	G	G	G	G	G	G	G	exonic	gene:BVRB_5g104910	T->C	V->V	synonymous SNV
5	10426801	C	G	G	G	G	G	G	G	exonic	gene:BVRB_5g104920	G->C	V->L	nonsynonymous SNV
5	10429234	A	T	T	T	T	T	T	T	exonic	gene:BVRB_5g104920	T->A	D->E	nonsynonymous SNV
5	10429562	C	T	T	T	T	T	T	T	exonic	gene:BVRB_5g104920	G->A	L->L	synonymous SNV
5	10661535	C	T	T	T	T	T	T	T	exonic	gene:BVRB_5g105040	C->T	I->I	synonymous SNV
5	10662909	C	T	T	T	T	T	T	T	exonic	gene:BVRB_5g105040	C->T	G->G	synonymous SNV
5	10663721	G	A	A	A	A	A	A	A	exonic	gene:BVRB_5g105050	C->T	A->A	synonymous SNV
5	10663755	C	G	G	G	G	G	G	G	exonic	gene:BVRB_5g105050	G->C	S->T	nonsynonymous SNV
5	10664995	G	A	A	A	A	A	A	A	exonic	gene:BVRB_5g105050	C->T	R->R	synonymous SNV
5	10668397	C	A	A	A	A	A	A	A	exonic	gene:BVRB_5g105050	G->T	L->F	nonsynonymous SNV
5	10725904	A	G	G	G	G	G	G	G	exonic	gene:BVRB_5g105070	A->G	L->L	synonymous SNV
5	10729106	A	G	G	G	G	G	G	G	UTR3	gene:BVRB_5g105070	_	_	_
5	10744365	G	A	R	R	R	R	A	A	exonic	gene:BVRB_5g105090	C->T	V->V	synonymous SNV
5	10745399	A	T	W	W	W	W	T	W	exonic	gene:BVRB_5g105090	T->A	G->G	synonymous SNV
5	10745406	G	C	S	S	S	S	C	S	exonic	gene:BVRB_5g105090	C->G	S->C	nonsynonymous SNV
5	10745558	G	A	A	A	A	A	A	A	exonic	gene:BVRB_5g105090	C->T	T->T	synonymous SNV
5	10745647	C	T	T	T	T	Y	T	Y	exonic	gene:BVRB_5g105090	G->A	V->M	nonsynonymous SNV
5	10748477	A	G	R	R	R	R	G	R	exonic	gene:BVRB_5g105090	T->C	G->G	synonymous SNV
5	10772462	A	G	G	G	G	G	G	G	UTR3	gene:BVRB_5g105120	_	_	_
5	10775080	G	A	A	A	A	A	A	A	exonic	gene:BVRB_5g105120	C->T	G->G	synonymous SNV
5	10775773	T	C	C	C	C	C	C	C	exonic	gene:BVRB_5g105120	A->G	T->A	nonsynonymous SNV
5	10776482	A	C	C	C	C	C	C	C	exonic	gene:BVRB_5g105120	T->G	A->A	synonymous SNV
5	10796405	T	A	A	A	A	A	A	A	exonic	gene:BVRB_5g105130	T->A	S->T	nonsynonymous SNV
5	10808668	G	C	C	C	C	C	C	C	exonic	gene:BVRB_5g105140	G->C	G->G	synonymous SNV
5	10947930	C	T	Y	Y	Y	Y	T	Y	exonic	gene:BVRB_5g105210	G->A	V->I	nonsynonymous SNV
5	10996241	A	T	T	T	T	T	T	T	exonic	gene:BVRB_5g105250	T->A	F->Y	nonsynonymous SNV
5	10998001	A	G	G	G	G	G	G	G	intronic	gene:BVRB_5g105250	_	_	_
5	10999871	G	C	S	S	S	S	C	S	UTR3	gene:BVRB_5g105260	_	_	_
5	15042690	A	G	R	R	R	R	G	R	exonic	gene:BVRB_5g106850	A->G	T->A	nonsynonymous SNV
5	15042995	G	A	A	R	A	R	A	R	UTR3	gene:BVRB_5g106850	_	_	_
5	18237848	G	T	T	T	T	T	T	T	exonic	gene:BVRB_5g107920	C->A	T->N	nonsynonymous SNV
5	18259052	A	C	C	C	C	C	C	C	downstream	gene:BVRB_5g107950	_	_	_
5	18269862	C	G	G	G	G	G	G	G	exonic	gene:BVRB_5g107960	G->C	E->Q	nonsynonymous SNV
5	18325528	T	C	Y	C	C	C	C	C	exonic	gene:BVRB_5g107980	T->C	D->D	synonymous SNV
5	18406068	C	T	Y	T	T	T	T	T	exonic	gene:BVRB_5g108010	G->A	A->A	synonymous SNV
5	18638986	A	G	R	G	R	R	G	R	UTR5	gene:BVRB_5g108060	_	_	_
5	18638992	G	T	K	T	K	K	T	K	UTR5	gene:BVRB_5g108060	_	_	_
5	18646298	G	A	R	A	R	A	A	R	exonic	gene:BVRB_5g108070	C->T	S->S	synonymous SNV
5	18744491	T	C	C	C	C	C	C	C	exonic	gene:BVRB_5g108090	T->C	C->R	nonsynonymous SNV
5	18744670	G	A	A	A	A	A	A	A	exonic	gene:BVRB_5g108090	G->A	P->P	synonymous SNV
5	18745369	G	A	A	A	A	A	A	A	exonic	gene:BVRB_5g108090	G->A	E->E	synonymous SNV
5	18745738	G	A	A	A	A	A	A	A	exonic	gene:BVRB_5g108090	G->A	L->L	synonymous SNV
5	18947087	G	C	S	S	S	S	S	S	UTR3	gene:BVRB_5g108190	_	_	_
5	18947490	T	C	Y	C	Y	Y	C	Y	UTR3	gene:BVRB_5g108190	_	_	_
5	18947935	C	T	Y	T	Y	Y	T	Y	UTR5	gene:BVRB_5g108200	_	_	_
5	18949052	G	T	K	T	K	K	T	K	UTR3	gene:BVRB_5g108210	_	_	_
5	18949899	C	G	S	G	S	S	G	S	UTR5	gene:BVRB_5g108210	_	_	_
5	18950076	G	A	A	A	A	A	A	A	upstream;downstream	gene:BVRB_5g108210	_	_	_
5	18963944	A	G	R	G	R	G	G	R	exonic	gene:BVRB_5g108250	T->C	L->P	nonsynonymous SNV
5	18964444	G	A	A	A	A	A	A	A	exonic	gene:BVRB_5g108250	C->T	I->I	synonymous SNV
5	18964709	A	G	R	G	R	R	G	R	exonic	gene:BVRB_5g108250	T->C	I->T	nonsynonymous SNV
5	18966582	T	C	C	C	C	C	C	C	UTR3	gene:BVRB_5g108260	_	_	_
5	18966809	G	C	S	C	S	S	C	S	UTR3	gene:BVRB_5g108260	_	_	_
5	18967087	G	C	S	C	C	C	C	C	UTR3	gene:BVRB_5g108260	_	_	_
5	19027808	C	G	S	G	S	S	G	S	exonic	gene:BVRB_5g108290	G->C	A->A	synonymous SNV
5	19042956	G	A	R	A	R	R	A	R	exonic	gene:BVRB_5g108290	C->T	S->S	synonymous SNV
5	19103009	G	A	R	A	R	R	A	R	exonic	gene:BVRB_5g108300	G->A	P->P	synonymous SNV
5	19103923	G	A	R	A	R	R	A	R	UTR3	gene:BVRB_5g108300	_	_	_
5	19189007	T	C	Y	C	Y	C	C	Y	exonic	gene:BVRB_5g108340	T->C	N->N	synonymous SNV
5	19194746	G	A	R	A	R	R	A	R	UTR3	gene:BVRB_5g108340	_	_	_
5	19297084	G	C	C	C	C	C	C	C	UTR5	gene:BVRB_5g108350	_	_	_
5	19297989	G	A	R	A	R	R	A	R	UTR5	gene:BVRB_5g108350	_	_	_
5	19298426	A	G	R	G	R	R	G	R	UTR5	gene:BVRB_5g108350	_	_	_
5	19300185	G	T	K	K	K	K	T	K	UTR5	gene:BVRB_5g108350	_	_	_
5	19300190	A	G	R	R	R	R	G	R	UTR5	gene:BVRB_5g108350	_	_	_
5	19364395	A	G	R	G	R	R	G	R	exonic	gene:BVRB_5g108390	T->C	L->L	synonymous SNV
5	19367182	C	T	Y	T	Y	Y	T	Y	exonic	gene:BVRB_5g108390	G->A	L->L	synonymous SNV
5	19400194	A	G	R	G	R	G	G	R	exonic	gene:BVRB_5g108410	T->C	V->A	nonsynonymous SNV
5	19660571	T	G	K	G	K	K	G	K	exonic	gene:BVRB_5g108490	T->G	D->E	nonsynonymous SNV
5	19718033	C	T	Y	T	Y	Y	T	Y	exonic	gene:BVRB_5g108500	C->T	T->M	nonsynonymous SNV
5	19734235	G	A	R	A	R	R	A	R	exonic	gene:BVRB_5g108500	G->A	R->K	nonsynonymous SNV
5	19763903	T	C	Y	C	Y	C	C	Y	exonic	gene:BVRB_5g108510	T->C	A->A	synonymous SNV
5	19975862	G	A	A	A	A	A	A	A	exonic	gene:BVRB_5g108570	C->T	F->F	synonymous SNV
5	19976262	G	A	A	A	A	A	A	A	exonic	gene:BVRB_5g108570	C->T	L->L	synonymous SNV
5	19976305	G	A	A	A	A	A	A	A	exonic	gene:BVRB_5g108570	C->T	H->H	synonymous SNV
5	19984386	T	C	C	C	C	C	C	C	exonic	gene:BVRB_5g108570	A->G	P->P	synonymous SNV
5	19987027	G	C	C	C	C	C	C	C	exonic	gene:BVRB_5g108570	C->G	A->G	nonsynonymous SNV
5	21069481	A	T	T	T	T	T	T	T	intronic	gene:BVRB_5g108930	_	_	_
5	21069515	T	C	C	C	C	C	C	C	intronic	gene:BVRB_5g108930	_	_	_
5	21966063	A	C	C	M	C	M	C	C	intergenic	gene:BVRB_5g109200(dist=23565)	_	_	_
5	21979744	C	T	T	Y	T	Y	T	T	UTR5	gene:BVRB_5g109230	_	_	_
5	24359972	C	G	G	S	G	S	G	G	UTR3	gene:BVRB_5g109880	_	_	_
5	24603940	C	A	A	M	A	M	A	A	intronic	gene:BVRB_5g109920	_	_	_
5	24615488	C	T	T	Y	T	Y	T	T	exonic	gene:BVRB_5g109930	C->T	D->D	synonymous SNV
5	24615831	A	T	T	W	T	W	T	T	exonic	gene:BVRB_5g109930	A->T	N->I	nonsynonymous SNV
5	24615840	A	G	R	R	G	R	G	G	exonic	gene:BVRB_5g109930	A->G	N->S	nonsynonymous SNV
5	24633084	C	T	T	Y	T	Y	T	T	exonic	gene:BVRB_5g109940	G->A	R->K	nonsynonymous SNV
5	24731895	C	T	T	Y	T	Y	T	T	UTR3	gene:BVRB_5g109960	_	_	_
5	24746106	T	C	C	Y	C	Y	C	C	exonic	gene:BVRB_5g109960	A->G	K->K	synonymous SNV
5	24747661	T	G	G	K	G	K	G	G	exonic	gene:BVRB_5g109960	A->C	R->R	synonymous SNV
5	24763332	A	C	C	M	C	C	C	C	UTR3	gene:BVRB_5g109970	_	_	_
5	24901527	T	G	G	K	G	K	G	G	UTR3	gene:BVRB_5g110020	_	_	_
5	24934010	G	T	T	K	T	K	T	T	UTR5	gene:BVRB_5g110030	_	_	_
5	24934100	C	T	T	Y	T	T	T	T	UTR5	gene:BVRB_5g110030	_	_	_
5	24934187	C	T	Y	Y	T	T	T	T	UTR5	gene:BVRB_5g110030	_	_	_
5	24934937	A	G	G	R	G	R	G	G	exonic	gene:BVRB_5g110030	A->G	G->G	synonymous SNV
5	25063971	T	C	C	Y	C	Y	C	C	UTR3	gene:BVRB_5g110040	_	_	_
5	25107905	C	T	T	T	T	T	T	T	exonic	gene:BVRB_5g110070	C->T	Y->Y	synonymous SNV
5	25182375	A	G	G	R	G	R	G	G	exonic	gene:BVRB_5g110090	A->G	L->L	synonymous SNV
5	25294028	G	C	S	C	S	S	C	S	intronic	gene:BVRB_5g110120	_	_	_
5	25294848	A	G	R	R	R	R	G	R	exonic	gene:BVRB_5g110120	A->G	E->E	synonymous SNV
5	25294957	G	T	K	T	K	K	T	K	exonic	gene:BVRB_5g110120	G->T	R->I	nonsynonymous SNV
5	26272728	A	T	W	W	T	W	T	T	intronic	gene:BVRB_5g110260	_	_	_
5	26300521	T	C	Y	Y	Y	Y	Y	Y	exonic	gene:BVRB_5g110290	T->C	T->T	synonymous SNV
5	26302378	T	A	A	W	A	W	A	A	exonic	gene:BVRB_5g110290	T->A	P->P	synonymous SNV
5	26369438	G	A	A	R	A	R	A	A	exonic	gene:BVRB_5g110310	G->A	E->E	synonymous SNV
5	26369859	A	G	G	R	G	R	G	G	exonic	gene:BVRB_5g110310	A->G	T->A	nonsynonymous SNV
5	26419378	A	G	R	R	R	R	G	R	exonic	gene:BVRB_5g110320	T->C	G->G	synonymous SNV
5	26423034	G	T	T	K	T	K	T	T	exonic	gene:BVRB_5g110320	C->A	P->H	nonsynonymous SNV
5	27966053	A	C	M	C	M	C	C	M	intronic	gene:BVRB_5g110740	_	_	_
5	28052498	C	A	A	A	A	A	A	A	UTR5	gene:BVRB_5g110760	_	_	_
5	28052503	G	A	A	A	A	A	A	A	UTR5	gene:BVRB_5g110760	_	_	_
5	28218381	C	T	T	T	T	T	T	T	exonic	gene:BVRB_5g110790	G->A	E->E	synonymous SNV
5	28296523	G	C	C	C	C	C	C	C	UTR3	gene:BVRB_5g110800	_	_	_
5	28305473	A	T	W	T	W	T	T	W	exonic	gene:BVRB_5g110800	T->A	P->P	synonymous SNV
5	28305482	G	A	R	A	R	A	A	R	exonic	gene:BVRB_5g110800	C->T	T->T	synonymous SNV
5	28306006	T	C	C	C	C	C	C	C	intronic	gene:BVRB_5g110800	_	_	_
5	28519384	T	C	C	C	C	C	C	C	UTR5	gene:BVRB_5g110820	_	_	_
5	28706854	T	G	G	G	G	G	G	G	UTR3	gene:BVRB_5g110880	_	_	_
5	28727458	G	A	A	A	A	A	A	A	exonic	gene:BVRB_5g110880	C->T	L->L	synonymous SNV
5	28782980	C	T	Y	T	Y	Y	T	Y	UTR3	gene:BVRB_5g110890	_	_	_
5	28879677	A	G	G	G	G	G	G	G	exonic	gene:BVRB_5g110910	T->C	A->A	synonymous SNV
5	28879710	C	T	T	T	T	T	T	T	exonic	gene:BVRB_5g110910	G->A	A->A	synonymous SNV
5	28880281	G	A	R	R	R	R	R	R	exonic	gene:BVRB_5g110910	C->T	S->F	nonsynonymous SNV
5	29155680	A	G	R	G	R	R	G	R	exonic	gene:BVRB_5g110960	T->C	N->N	synonymous SNV
5	29426360	T	G	K	G	K	K	G	K	exonic	gene:BVRB_5g111020	T->G	P->P	synonymous SNV
5	29634863	C	G	S	G	S	S	G	S	exonic	gene:BVRB_5g111090	C->G	S->W	nonsynonymous SNV
5	29789701	G	A	A	A	A	A	A	A	exonic	gene:BVRB_5g111140	C->T	A->V	nonsynonymous SNV
5	29969749	A	G	R	G	R	R	G	R	UTR3	gene:BVRB_5g111190	_	_	_
5	30094737	G	A	A	A	A	A	A	A	intergenic	gene:BVRB_5g111240(dist=11358)	_	_	_
5	30094894	A	G	G	G	G	G	G	G	intergenic	gene:BVRB_5g111240(dist=11515)	_	_	_
5	30096155	C	A	A	A	A	A	A	A	intergenic	gene:BVRB_5g111240(dist=12776)	_	_	_
5	30096248	T	C	C	C	C	C	C	C	intergenic	gene:BVRB_5g111240(dist=12869)	_	_	_
5	30096444	T	G	G	G	G	G	G	G	intergenic	gene:BVRB_5g111240(dist=13065)	_	_	_
5	31566287	A	G	R	R	R	R	G	R	exonic	gene:BVRB_5g111520	A->G	M->V	nonsynonymous SNV
5	31566297	T	C	Y	C	Y	Y	C	Y	exonic	gene:BVRB_5g111520	T->C	V->A	nonsynonymous SNV
5	31997197	C	G	S	G	S	S	G	S	UTR3	gene:BVRB_5g111630	_	_	_
5	32895660	T	C	Y	C	Y	Y	C	Y	exonic	gene:BVRB_5g111760	T->C	G->G	synonymous SNV
5	32898889	C	T	Y	T	Y	Y	T	Y	exonic	gene:BVRB_5g111760	C->T	S->S	synonymous SNV
5	33040425	T	C	Y	C	Y	Y	C	Y	exonic	gene:BVRB_5g111780	T->C	D->D	synonymous SNV
5	33040446	C	T	Y	T	Y	Y	T	Y	exonic	gene:BVRB_5g111780	C->T	Y->Y	synonymous SNV
5	33290092	C	T	Y	T	Y	T	T	Y	exonic	gene:BVRB_5g111810	G->A	S->N	nonsynonymous SNV
5	33640703	C	G	S	S	S	S	G	S	exonic	gene:BVRB_5g111870	C->G	T->S	nonsynonymous SNV
5	33641557	A	G	R	R	R	R	G	R	exonic	gene:BVRB_5g111870	A->G	I->V	nonsynonymous SNV
5	33641565	G	T	K	K	K	K	T	K	exonic	gene:BVRB_5g111870	G->T	A->A	synonymous SNV
5	33650787	C	T	Y	Y	Y	Y	T	Y	exonic	gene:BVRB_5g111870	C->T	A->A	synonymous SNV
5	33665562	T	C	Y	Y	Y	Y	C	Y	exonic	gene:BVRB_5g111870	T->C	L->L	synonymous SNV
5	33793497	T	C	Y	Y	Y	Y	C	Y	exonic	gene:BVRB_5g111950	A->G	T->A	nonsynonymous SNV
5	33896851	C	T	T	T	T	T	T	T	intronic	gene:BVRB_5g111980	_	_	_
5	33898604	A	T	T	T	T	T	T	T	exonic	gene:BVRB_5g111980	A->T	I->F	nonsynonymous SNV
5	33934155	T	G	G	G	G	G	G	G	intergenic	gene:BVRB_5g111980(dist=35341)	_	_	_
5	33934233	T	C	C	C	C	C	C	C	intergenic	gene:BVRB_5g111980(dist=35419)	_	_	_
5	34058649	A	G	R	R	R	R	G	R	exonic	gene:BVRB_5g112010	A->G	K->K	synonymous SNV
5	34543546	C	A	M	M	M	M	M	M	exonic	gene:BVRB_5g112110	C->A	A->A	synonymous SNV
5	34545709	C	G	S	G	S	G	G	S	exonic	gene:BVRB_5g112110	C->G	P->R	nonsynonymous SNV
5	34547847	C	A	M	M	M	M	M	M	exonic	gene:BVRB_5g112110	C->A	Q->K	nonsynonymous SNV
5	34547892	A	G	R	G	R	G	G	G	exonic	gene:BVRB_5g112110	A->G	S->G	nonsynonymous SNV
5	34604418	G	A	A	A	A	A	A	A	exonic	gene:BVRB_5g112140	C->T	G->G	synonymous SNV
5	34645909	T	C	Y	C	Y	C	C	Y	exonic	gene:BVRB_5g112160	A->G	Q->Q	synonymous SNV
5	34646042	A	T	W	T	W	T	T	W	exonic	gene:BVRB_5g112160	T->A	V->D	nonsynonymous SNV
5	34660766	C	A	A	A	M	A	A	A	UTR5	gene:BVRB_5g112160	_	_	_
5	34805959	G	C	S	C	S	S	C	S	UTR3	gene:BVRB_5g112240	_	_	_
5	34805971	A	T	W	T	W	W	W	W	UTR3	gene:BVRB_5g112240	_	_	_
5	34857550	G	A	R	A	R	R	A	R	exonic	gene:BVRB_5g112250	C->T	L->L	synonymous SNV
5	34857868	C	G	S	G	S	S	G	S	UTR5	gene:BVRB_5g112250	_	_	_
5	34954683	G	A	R	A	R	R	A	R	exonic	gene:BVRB_5g112270	C->T	Y->Y	synonymous SNV
5	34954723	G	A	R	A	R	R	A	R	exonic	gene:BVRB_5g112270	C->T	A->V	nonsynonymous SNV
5	34954830	T	A	W	A	W	W	A	W	exonic	gene:BVRB_5g112270	A->T	P->P	synonymous SNV
5	34954885	G	A	R	A	R	R	A	R	exonic	gene:BVRB_5g112270	C->T	A->V	nonsynonymous SNV
5	34955415	C	A	M	A	M	M	A	M	exonic	gene:BVRB_5g112270	G->T	V->V	synonymous SNV
5	34955456	C	G	S	G	S	S	G	S	exonic	gene:BVRB_5g112270	G->C	A->P	nonsynonymous SNV
5	34971964	G	A	R	A	R	A	A	R	exonic	gene:BVRB_5g112270	C->T	N->N	synonymous SNV
5	34983576	C	T	Y	T	Y	Y	T	Y	UTR5	gene:BVRB_5g112270	_	_	_
5	35557496	T	C	Y	C	Y	C	C	Y	exonic	gene:BVRB_5g112390	T->C	T->T	synonymous SNV
5	35569423	T	C	Y	C	Y	Y	C	Y	exonic	gene:BVRB_5g112390	T->C	L->L	synonymous SNV
5	35937803	A	G	R	R	R	R	G	R	exonic	gene:BVRB_5g112470	A->G	T->A	nonsynonymous SNV
5	35940449	T	C	Y	Y	Y	Y	C	Y	exonic	gene:BVRB_5g112470	T->C	I->I	synonymous SNV
5	36079308	C	T	Y	Y	Y	Y	T	Y	exonic	gene:BVRB_5g112490	G->A	R->R	synonymous SNV
5	36102102	C	T	Y	Y	Y	Y	T	Y	exonic	gene:BVRB_5g112490	G->A	S->S	synonymous SNV
5	36198691	T	C	Y	Y	Y	Y	C	Y	exonic	gene:BVRB_5g112500	A->G	I->V	nonsynonymous SNV
5	36294644	G	A	R	A	R	R	A	R	exonic	gene:BVRB_5g112510	G->A	V->I	nonsynonymous SNV
5	36294784	A	C	M	C	M	M	C	M	exonic	gene:BVRB_5g112510	A->C	N->T	nonsynonymous SNV
5	36408444	T	C	Y	C	Y	C	C	C	UTR3	gene:BVRB_5g112550	_	_	_
5	36447586	A	C	M	C	M	M	C	M	exonic	gene:BVRB_5g112560	A->C	G->G	synonymous SNV
5	36525081	T	G	K	G	K	K	G	K	exonic	gene:BVRB_5g112580	A->C	V->V	synonymous SNV
5	36525236	T	G	K	G	K	G	G	K	exonic	gene:BVRB_5g112580	A->C	K->Q	nonsynonymous SNV
5	36525882	G	A	R	A	R	R	A	R	exonic	gene:BVRB_5g112580	C->T	H->H	synonymous SNV
5	36610068	A	T	W	T	W	W	T	W	exonic	gene:BVRB_5g112590	A->T	Q->L	nonsynonymous SNV
5	36610081	G	T	K	K	K	K	T	K	exonic	gene:BVRB_5g112590	G->T	Q->H	nonsynonymous SNV
5	36679027	C	T	Y	T	Y	Y	T	Y	exonic	gene:BVRB_5g112600	G->A	G->S	nonsynonymous SNV
5	36898304	T	C	C	C	Y	Y	C	Y	intronic	gene:BVRB_5g112650	_	_	_
5	36898962	A	G	R	R	R	R	G	R	UTR5	gene:BVRB_5g112650	_	_	_
5	36899152	T	C	Y	Y	Y	Y	C	Y	UTR5	gene:BVRB_5g112650	_	_	_
5	36899268	A	G	R	R	R	R	G	R	UTR5	gene:BVRB_5g112650	_	_	_
5	36995904	C	G	S	S	S	S	G	S	exonic	gene:BVRB_5g112680	G->C	S->T	nonsynonymous SNV
5	36997932	C	A	M	A	M	M	A	M	exonic	gene:BVRB_5g112680	G->T	A->S	nonsynonymous SNV
5	36997984	G	A	R	R	R	R	A	R	exonic	gene:BVRB_5g112680	C->T	C->C	synonymous SNV
5	36998699	C	T	Y	Y	Y	Y	T	Y	exonic	gene:BVRB_5g112680	G->A	S->N	nonsynonymous SNV
5	36998767	A	C	M	M	M	M	C	M	exonic	gene:BVRB_5g112680	T->G	D->E	nonsynonymous SNV
5	37015607	A	C	M	C	M	C	C	M	exonic	gene:BVRB_5g112680	T->G	H->Q	nonsynonymous SNV
5	37731932	T	C	Y	C	Y	Y	C	Y	UTR5	gene:BVRB_5g112760	_	_	_
5	37993219	G	A	R	A	R	R	A	R	exonic	gene:BVRB_5g112800	G->A	S->S	synonymous SNV
5	37993353	C	T	Y	T	Y	Y	T	Y	exonic	gene:BVRB_5g112800	C->T	T->I	nonsynonymous SNV
5	37993354	A	G	R	G	R	R	G	R	exonic	gene:BVRB_5g112800	A->G	T->T	synonymous SNV
5	37995043	T	G	K	G	K	K	G	K	exonic	gene:BVRB_5g112800	T->G	I->M	nonsynonymous SNV
5	37996085	T	C	Y	C	Y	Y	C	Y	UTR3	gene:BVRB_5g112800	_	_	_
5	38645549	G	A	R	A	R	R	A	R	exonic	gene:BVRB_5g112940	C->T	S->S	synonymous SNV
5	39592432	G	A	R	A	R	A	A	R	exonic	gene:BVRB_5g113310	G->A	V->V	synonymous SNV
5	39592631	T	C	C	C	C	C	C	C	exonic	gene:BVRB_5g113310	T->C	D->D	synonymous SNV
5	39592810	G	T	K	T	K	K	T	K	exonic	gene:BVRB_5g113310	G->T	D->Y	nonsynonymous SNV
5	39593698	A	G	G	G	G	G	G	G	exonic	gene:BVRB_5g113310	A->G	V->V	synonymous SNV
5	39593800	T	A	W	A	W	A	A	W	exonic	gene:BVRB_5g113310	T->A	L->L	synonymous SNV
5	39594259	G	A	R	A	R	R	A	R	exonic	gene:BVRB_5g113310	G->A	S->N	nonsynonymous SNV
5	39594780	A	G	G	G	G	G	G	G	exonic	gene:BVRB_5g113310	A->G	E->E	synonymous SNV
5	39647348	A	G	G	G	G	G	G	G	exonic	gene:BVRB_5g113330	A->G	V->V	synonymous SNV
5	39649734	A	G	G	G	G	G	G	G	exonic	gene:BVRB_5g113330	A->G	Q->Q	synonymous SNV
5	39650968	T	C	C	C	C	C	C	C	exonic	gene:BVRB_5g113330	T->C	F->F	synonymous SNV
5	39654499	C	A	M	A	M	M	A	M	exonic	gene:BVRB_5g113340	G->T	P->P	synonymous SNV
5	39657338	A	G	G	G	G	G	G	G	exonic	gene:BVRB_5g113340	T->C	T->T	synonymous SNV
5	39657358	T	A	A	A	A	A	A	A	exonic	gene:BVRB_5g113340	A->T	M->L	nonsynonymous SNV
5	39664678	C	T	T	T	T	T	T	T	UTR3	gene:BVRB_5g113350	_	_	_
5	39785693	T	C	C	C	C	C	C	C	exonic	gene:BVRB_5g113380	T->C	G->G	synonymous SNV
5	39785781	G	A	A	A	A	A	A	A	exonic	gene:BVRB_5g113380	G->A	D->N	nonsynonymous SNV
5	39785979	A	G	G	G	G	G	G	G	exonic	gene:BVRB_5g113380	A->G	T->A	nonsynonymous SNV
5	39786080	A	G	G	G	G	G	G	G	exonic	gene:BVRB_5g113380	A->G	Q->Q	synonymous SNV
5	39786194	G	A	A	A	A	A	A	A	exonic	gene:BVRB_5g113380	G->A	G->G	synonymous SNV
5	39786248	A	G	G	G	G	G	G	G	exonic	gene:BVRB_5g113380	A->G	R->R	synonymous SNV
5	39786631	C	G	G	G	G	G	G	G	exonic	gene:BVRB_5g113380	C->G	A->G	nonsynonymous SNV
5	39786646	C	T	T	T	T	T	T	T	exonic	gene:BVRB_5g113380	C->T	S->F	nonsynonymous SNV
5	39788583	G	T	T	T	T	T	T	T	exonic	gene:BVRB_5g113380	G->T	P->P	synonymous SNV
5	39792952	C	T	T	T	T	T	T	T	UTR3	gene:BVRB_5g113390	_	_	_
5	39794268	G	A	A	A	A	A	A	A	exonic	gene:BVRB_5g113390	C->T	L->L	synonymous SNV
5	39795278	G	A	A	A	A	A	A	A	exonic	gene:BVRB_5g113390	C->T	T->I	nonsynonymous SNV
5	40424607	C	T	Y	T	Y	Y	T	Y	UTR3	gene:BVRB_5g113620	_	_	_
5	40425089	A	G	R	R	R	R	G	R	exonic	gene:BVRB_5g113620	T->C	L->L	synonymous SNV
5	40505908	C	G	S	S	S	S	G	S	exonic	gene:BVRB_5g113630	G->C	V->L	nonsynonymous SNV
5	40506407	T	C	C	C	C	C	C	C	exonic	gene:BVRB_5g113630	A->G	A->A	synonymous SNV
[truncated: 1,795 more rows]
