# Supplementary material for: Transcriptome Analysis of Salt-Sensitive and Tolerant Genotypes Reveals Salt-Tolerance Metabolic Pathways in Sugar Beet
Source: Int J Mol Sci. 2019 Nov 25;20(23):5910. doi: 10.3390/ijms20235910 (PMC6928841; doi:10.3390/ijms20235910)
Supplement: Supplementary file 1 [file ijms-20-05910-s001.zip › Supplementary/Table S3.xls]

## Sheet: Table S4
Table S3 Identification of SNPs in salt-tolerant cultivar T710MU
Chr	pos	ref	alt	T710MU_0_1	T710MU_0_2	T710MU_0_3	T710MU_280_1	T710MU_280_2	T710MU_280_3	region	gene	nucl	protein	type
1	10240	T	C	C	C	C	C	C	C	UTR5	gene:BVRB_1g000010	_	_	_
9	19718	C	A	M	M	M	M	M	M	exonic	gene:BVRB_9g202220	C->A	P->T	nonsynonymous SNV
1	23640	G	A	A	A	A	A	A	A	exonic	gene:BVRB_1g000010	G->A	S->S	synonymous SNV
1	23983	C	T	T	Y	T	T	Y	T	UTR3	gene:BVRB_1g000010	_	_	_
1	24027	G	A	A	R	A	A	R	A	UTR3	gene:BVRB_1g000010	_	_	_
7	25804	A	G	R	G	R	R	G	R	downstream	gene:BVRB_7g156530	_	_	_
1	26484	C	G	S	S	S	S	S	S	UTR3	gene:BVRB_1g000020	_	_	_
1	40328	C	A	A	M	A	A	M	A	exonic	gene:BVRB_1g000020	G->T	C->F	nonsynonymous SNV
1	40365	T	C	C	Y	C	C	Y	C	exonic	gene:BVRB_1g000020	A->G	K->E	nonsynonymous SNV
1	40383	C	T	T	Y	T	T	Y	T	exonic	gene:BVRB_1g000020	G->A	D->N	nonsynonymous SNV
1	40555	A	C	C	M	C	C	M	C	exonic	gene:BVRB_1g000020	T->G	T->T	synonymous SNV
7	40627	C	T	Y	T	Y	Y	T	Y	exonic	gene:BVRB_7g156570	C->T	L->L	synonymous SNV
1	46645	A	G	G	R	G	G	R	G	exonic	gene:BVRB_1g000020	T->C	Y->Y	synonymous SNV
7	46868	A	G	R	G	R	R	G	R	exonic	gene:BVRB_7g156570	A->G	G->G	synonymous SNV
1	47350	G	A	A	A	A	A	A	A	exonic	gene:BVRB_1g000020	C->T	I->I	synonymous SNV
1	47400	A	G	G	G	G	G	G	G	exonic	gene:BVRB_1g000020	T->C	S->P	nonsynonymous SNV
1	47553	C	T	T	Y	T	T	Y	T	exonic	gene:BVRB_1g000020	G->A	V->I	nonsynonymous SNV
1	47599	A	G	G	R	G	G	R	G	exonic	gene:BVRB_1g000020	T->C	D->D	synonymous SNV
1	47924	G	A	A	R	A	A	R	A	UTR5	gene:BVRB_1g000020	_	_	_
7	49609	A	G	R	G	R	R	G	R	exonic	gene:BVRB_7g156580	T->C	S->S	synonymous SNV
7	49767	C	T	Y	T	Y	Y	T	Y	exonic	gene:BVRB_7g156580	G->A	V->I	nonsynonymous SNV
1	52334	C	T	T	Y	T	T	Y	T	exonic	gene:BVRB_1g000040	C->T	L->F	nonsynonymous SNV
1	52526	T	C	C	Y	C	C	Y	C	exonic	gene:BVRB_1g000040	T->C	Y->H	nonsynonymous SNV
1	52783	A	C	C	M	C	C	M	C	exonic	gene:BVRB_1g000040	A->C	E->A	nonsynonymous SNV
1	52827	C	T	T	Y	T	T	Y	T	exonic	gene:BVRB_1g000040	C->T	L->L	synonymous SNV
4	57835	T	A	W	W	W	W	W	W	exonic	gene:BVRB_4g070850	A->T	T->S	nonsynonymous SNV
1	61852	T	C	C	Y	C	C	Y	C	intronic	gene:BVRB_1g000040	_	_	_
1	61882	T	C	C	C	C	C	C	C	intronic	gene:BVRB_1g000040	_	_	_
4	62371	G	A	A	A	A	A	A	A	exonic	gene:BVRB_4g070860	G->A	K->K	synonymous SNV
1	62457	A	T	T	W	T	T	W	T	exonic	gene:BVRB_1g000040	A->T	A->A	synonymous SNV
3	62698	A	C	M	M	M	M	M	M	exonic	gene:BVRB_3g047990	A->C	D->A	nonsynonymous SNV
4	62798	G	A	A	A	A	A	A	A	exonic	gene:BVRB_4g070860	G->A	A->A	synonymous SNV
1	65261	A	C	C	M	C	C	M	C	exonic	gene:BVRB_1g000050	T->G	S->S	synonymous SNV
1	65288	C	T	T	Y	T	T	Y	T	exonic	gene:BVRB_1g000050	G->A	L->L	synonymous SNV
3	66246	A	G	R	R	R	R	R	R	exonic	gene:BVRB_3g047990	A->G	P->P	synonymous SNV
1	68357	A	G	G	R	G	G	R	G	exonic	gene:BVRB_1g000050	T->C	Y->Y	synonymous SNV
3	69473	T	G	K	K	K	K	K	K	exonic	gene:BVRB_3g047990	T->G	S->A	nonsynonymous SNV
6	69508	C	G	S	S	S	S	S	S	UTR5	gene:BVRB_6g127200	_	_	_
6	69535	C	T	Y	Y	Y	Y	Y	Y	UTR5	gene:BVRB_6g127200	_	_	_
4	74181	A	G	G	R	G	G	R	G	UTR3	gene:BVRB_4g070900	_	_	_
6	74551	G	A	R	R	R	R	R	R	exonic	gene:BVRB_6g127200	G->A	A->A	synonymous SNV
6	79775	T	C	Y	Y	Y	Y	Y	Y	exonic	gene:BVRB_6g127200	T->C	A->A	synonymous SNV
4	84337	G	A	A	R	A	A	R	A	exonic	gene:BVRB_4g070900	C->T	V->V	synonymous SNV
6	84637	G	A	R	R	R	R	R	R	exonic	gene:BVRB_6g127200	G->A	V->I	nonsynonymous SNV
6	85199	G	C	S	S	S	S	S	S	exonic	gene:BVRB_6g127200	G->C	S->S	synonymous SNV
3	85348	G	T	K	K	K	K	K	K	UTR5	gene:BVRB_3g048020	_	_	_
3	86415	G	A	R	R	R	R	R	R	exonic	gene:BVRB_3g048020	G->A	S->S	synonymous SNV
6	87344	C	T	Y	Y	Y	Y	Y	Y	exonic	gene:BVRB_6g127200	C->T	L->L	synonymous SNV
4	87529	G	T	T	K	T	T	K	T	UTR5	gene:BVRB_4g070910	_	_	_
4	89799	A	T	T	T	T	T	T	T	intronic	gene:BVRB_4g070910	_	_	_
4	90543	G	C	C	C	C	C	C	C	intronic	gene:BVRB_4g070910	_	_	_
6	91884	C	T	Y	Y	Y	Y	Y	Y	exonic	gene:BVRB_6g127200	C->T	S->S	synonymous SNV
6	94857	T	C	Y	Y	Y	Y	Y	Y	exonic	gene:BVRB_6g127200	T->C	S->S	synonymous SNV
8	95348	C	A	M	M	M	M	M	M	UTR3	gene:BVRB_8g180890	_	_	_
7	101810	G	A	R	R	R	R	R	R	exonic	gene:BVRB_7g156620	G->A	P->P	synonymous SNV
4	102862	A	T	T	T	T	T	T	T	exonic	gene:BVRB_4g070930	A->T	A->A	synonymous SNV
8	103943	G	T	K	T	K	K	T	K	exonic	gene:BVRB_8g180890	C->A	A->A	synonymous SNV
8	104538	G	A	R	A	R	R	A	R	UTR5	gene:BVRB_8g180890	_	_	_
6	106540	A	G	R	R	R	R	R	R	exonic	gene:BVRB_6g127200	A->G	R->R	synonymous SNV
3	150251	G	A	R	R	R	R	R	R	exonic	gene:BVRB_3g048070	G->A	R->R	synonymous SNV
3	150344	T	G	K	K	K	K	K	K	exonic	gene:BVRB_3g048070	T->G	S->S	synonymous SNV
1	150677	A	G	G	G	G	G	G	G	UTR5	gene:BVRB_1g000120	_	_	_
3	151562	A	G	R	R	R	R	R	R	exonic	gene:BVRB_3g048070	A->G	A->A	synonymous SNV
1	154462	T	A	A	W	A	A	W	A	UTR3	gene:BVRB_1g000130	_	_	_
6	154996	G	A	R	A	R	R	A	R	exonic	gene:BVRB_6g127240	C->T	F->F	synonymous SNV
1	155108	G	A	A	R	A	A	R	A	exonic	gene:BVRB_1g000130	C->T	R->R	synonymous SNV
6	155492	G	A	R	R	R	R	R	R	exonic	gene:BVRB_6g127240	C->T	R->R	synonymous SNV
2	156924	A	C	M	M	M	M	M	M	exonic	gene:BVRB_2g023540	T->G	N->K	nonsynonymous SNV
2	156935	G	T	K	K	K	K	K	K	exonic	gene:BVRB_2g023540	C->A	L->I	nonsynonymous SNV
2	157024	G	A	R	R	R	R	R	R	exonic	gene:BVRB_2g023540	C->T	A->V	nonsynonymous SNV
4	157269	A	G	G	R	G	G	R	G	exonic	gene:BVRB_4g070940	T->C	L->S	nonsynonymous SNV
1	158481	G	C	C	C	C	C	C	C	exonic	gene:BVRB_1g000130	C->G	H->Q	nonsynonymous SNV
2	158590	T	C	Y	Y	Y	Y	Y	Y	exonic	gene:BVRB_2g023540	A->G	T->A	nonsynonymous SNV
8	158966	T	A	W	A	W	W	A	W	exonic	gene:BVRB_8g180930	T->A	S->T	nonsynonymous SNV
8	159010	G	A	R	R	R	R	R	R	exonic	gene:BVRB_8g180930	G->A	M->I	nonsynonymous SNV
8	180267	T	C	Y	C	Y	Y	C	Y	UTR5	gene:BVRB_8g180950	_	_	_
8	180475	T	G	K	G	K	K	G	K	exonic	gene:BVRB_8g180950	T->G	S->A	nonsynonymous SNV
8	180552	C	T	Y	T	Y	Y	T	Y	exonic	gene:BVRB_8g180950	C->T	F->F	synonymous SNV
8	180553	A	G	R	G	R	R	G	R	exonic	gene:BVRB_8g180950	A->G	M->V	nonsynonymous SNV
1	181530	C	A	A	M	A	A	M	A	exonic	gene:BVRB_1g000170	C->A	P->P	synonymous SNV
1	181841	G	T	T	T	T	T	T	T	exonic	gene:BVRB_1g000170	G->T	G->V	nonsynonymous SNV
1	181974	C	T	T	T	T	T	T	T	exonic	gene:BVRB_1g000170	C->T	A->A	synonymous SNV
1	182679	T	C	C	C	C	C	C	C	intronic	gene:BVRB_1g000170	_	_	_
1	182940	G	A	A	A	A	A	A	A	exonic	gene:BVRB_1g000170	G->A	K->K	synonymous SNV
7	183480	T	C	Y	Y	Y	Y	Y	Y	exonic	gene:BVRB_7g156700	T->C	A->A	synonymous SNV
9	184540	A	G	R	R	R	R	R	R	exonic	gene:BVRB_9g202290	A->G	E->E	synonymous SNV
7	186231	G	A	R	R	R	R	R	R	exonic	gene:BVRB_7g156700	G->A	V->I	nonsynonymous SNV
1	186298	A	G	G	R	G	G	R	G	UTR5	gene:BVRB_1g000180	_	_	_
7	187181	A	G	R	R	R	R	R	R	UTR3	gene:BVRB_7g156700	_	_	_
9	187992	C	T	Y	Y	Y	Y	Y	Y	exonic	gene:BVRB_9g202290	C->T	I->I	synonymous SNV
9	188896	C	T	Y	Y	Y	Y	Y	Y	exonic	gene:BVRB_9g202290	C->T	A->V	nonsynonymous SNV
1	190489	T	A	A	W	A	A	W	A	exonic	gene:BVRB_1g000190	T->A	P->P	synonymous SNV
6	190573	T	C	Y	C	Y	Y	C	Y	exonic	gene:BVRB_6g127270	A->G	Q->Q	synonymous SNV
1	190594	C	G	G	G	G	G	G	G	exonic	gene:BVRB_1g000190	C->G	D->E	nonsynonymous SNV
6	190804	G	A	R	A	R	R	A	R	exonic	gene:BVRB_6g127270	C->T	H->H	synonymous SNV
4	192996	T	G	G	G	G	G	G	G	UTR3	gene:BVRB_4g070970	_	_	_
7	194294	A	G	R	R	R	R	R	R	UTR5	gene:BVRB_7g156710	_	_	_
7	194601	T	A	W	W	W	W	W	W	exonic	gene:BVRB_7g156710	T->A	S->T	nonsynonymous SNV
3	195680	T	C	Y	Y	Y	Y	Y	Y	exonic	gene:BVRB_3g048100	A->G	H->R	nonsynonymous SNV
7	195958	A	C	M	M	M	M	M	M	exonic	gene:BVRB_7g156710	A->C	S->S	synonymous SNV
7	196461	G	A	R	R	R	R	R	R	UTR3	gene:BVRB_7g156710	_	_	_
6	196981	C	T	Y	T	Y	Y	T	Y	exonic	gene:BVRB_6g127270	G->A	R->Q	nonsynonymous SNV
7	197252	G	T	K	K	K	K	K	K	UTR3	gene:BVRB_7g156720	_	_	_
6	197343	G	A	R	A	R	R	A	R	exonic	gene:BVRB_6g127270	C->T	G->G	synonymous SNV
7	197645	C	G	S	S	S	S	S	S	exonic	gene:BVRB_7g156720	G->C	C->S	nonsynonymous SNV
7	197707	A	C	M	M	M	M	M	M	exonic	gene:BVRB_7g156720	T->G	L->L	synonymous SNV
7	197965	G	C	S	S	S	S	S	S	exonic	gene:BVRB_7g156720	C->G	D->E	nonsynonymous SNV
1	198156	G	A	A	R	A	A	R	A	UTR5	gene:BVRB_1g000200	_	_	_
9	198719	C	T	Y	Y	Y	Y	Y	Y	UTR3	gene:BVRB_9g202310	_	_	_
7	219438	C	T	Y	Y	Y	Y	Y	Y	exonic	gene:BVRB_7g156750	G->A	T->T	synonymous SNV
3	232182	T	A	W	W	W	W	W	W	exonic	gene:BVRB_3g048130	T->A	F->L	nonsynonymous SNV
3	234008	T	C	Y	Y	Y	Y	Y	Y	exonic	gene:BVRB_3g048130	T->C	V->A	nonsynonymous SNV
3	236961	A	C	M	M	M	M	M	M	exonic	gene:BVRB_3g048130	A->C	I->L	nonsynonymous SNV
2	238980	G	A	R	R	R	R	R	R	exonic	gene:BVRB_2g023600	C->T	I->I	synonymous SNV
2	239334	A	T	W	T	W	W	T	W	exonic	gene:BVRB_2g023600	T->A	V->V	synonymous SNV
3	240981	A	G	R	R	R	R	R	R	exonic	gene:BVRB_3g048130	A->G	K->E	nonsynonymous SNV
8	243987	T	C	Y	Y	Y	Y	Y	Y	exonic	gene:BVRB_8g181010	T->C	H->H	synonymous SNV
3	245500	C	T	Y	Y	Y	Y	Y	Y	UTR3	gene:BVRB_3g048130	_	_	_
1	245665	G	A	A	R	A	A	R	A	UTR3	gene:BVRB_1g000260	_	_	_
2	248357	A	G	R	G	R	R	G	R	exonic	gene:BVRB_2g023610	T->C	I->T	nonsynonymous SNV
1	249270	C	A	A	M	A	A	M	A	exonic	gene:BVRB_1g000260	G->T	K->N	nonsynonymous SNV
1	250871	C	G	G	S	G	G	S	G	exonic	gene:BVRB_1g000260	G->C	K->N	nonsynonymous SNV
1	250901	C	T	T	Y	T	T	Y	T	exonic	gene:BVRB_1g000260	G->A	P->P	synonymous SNV
1	253776	A	C	C	M	C	C	M	C	intronic	gene:BVRB_1g000270	_	_	_
1	253893	A	C	C	M	C	C	M	C	intronic	gene:BVRB_1g000270	_	_	_
2	257038	G	A	A	A	A	A	A	A	exonic	gene:BVRB_2g023620	C->T	N->N	synonymous SNV
2	259296	T	A	A	A	A	A	A	A	exonic	gene:BVRB_2g023620	A->T	L->L	synonymous SNV
1	259746	C	T	T	Y	T	T	Y	T	UTR5	gene:BVRB_1g000280	_	_	_
1	259776	A	G	G	R	G	G	R	G	exonic	gene:BVRB_1g000280	A->G	E->E	synonymous SNV
1	259928	A	G	G	G	G	G	G	G	exonic	gene:BVRB_1g000280	A->G	N->S	nonsynonymous SNV
1	259995	T	C	C	C	C	C	C	C	exonic	gene:BVRB_1g000280	T->C	R->R	synonymous SNV
1	260292	G	A	A	A	A	A	A	A	exonic	gene:BVRB_1g000280	G->A	P->P	synonymous SNV
1	260293	G	C	C	C	C	C	C	C	exonic	gene:BVRB_1g000280	G->C	A->P	nonsynonymous SNV
1	260728	C	T	T	T	T	T	T	T	exonic	gene:BVRB_1g000280	C->T	T->T	synonymous SNV
3	263851	C	T	Y	Y	Y	Y	Y	Y	exonic	gene:BVRB_3g048170	C->T	L->L	synonymous SNV
3	263859	T	C	Y	Y	Y	Y	Y	Y	exonic	gene:BVRB_3g048170	T->C	H->H	synonymous SNV
9	263888	C	T	Y	Y	Y	Y	Y	Y	exonic	gene:BVRB_9g202380	C->T	L->L	synonymous SNV
6	266503	G	A	R	R	R	R	R	R	exonic	gene:BVRB_6g127330	G->A	G->D	nonsynonymous SNV
6	267294	G	C	S	S	S	S	S	S	exonic	gene:BVRB_6g127330	G->C	S->T	nonsynonymous SNV
3	268978	T	G	K	K	K	K	K	K	exonic	gene:BVRB_3g048170	T->G	A->A	synonymous SNV
1	274432	G	A	A	R	R	A	R	R	exonic	gene:BVRB_1g000290	G->A	E->E	synonymous SNV
1	274684	C	A	A	M	A	A	M	A	exonic	gene:BVRB_1g000290	C->A	G->G	synonymous SNV
1	274834	C	T	T	Y	T	T	Y	T	exonic	gene:BVRB_1g000290	C->T	L->L	synonymous SNV
1	274859	A	C	C	M	C	C	M	C	exonic	gene:BVRB_1g000290	A->C	I->L	nonsynonymous SNV
1	274927	G	A	A	R	A	A	R	A	exonic	gene:BVRB_1g000290	G->A	Q->Q	synonymous SNV
1	274936	G	A	A	R	A	A	R	A	exonic	gene:BVRB_1g000290	G->A	L->L	synonymous SNV
6	276494	A	C	M	M	M	M	M	M	UTR3	gene:BVRB_6g127330	_	_	_
6	276643	C	A	M	M	M	M	M	M	UTR3	gene:BVRB_6g127330	_	_	_
1	277825	T	C	C	C	C	C	C	C	exonic	gene:BVRB_1g000290	T->C	D->D	synonymous SNV
1	277909	G	A	A	R	A	A	R	A	exonic	gene:BVRB_1g000290	G->A	R->R	synonymous SNV
1	279401	C	T	T	Y	T	T	Y	T	exonic	gene:BVRB_1g000290	C->T	L->L	synonymous SNV
9	280059	C	T	T	T	T	T	T	T	exonic	gene:BVRB_9g202390	G->A	A->T	nonsynonymous SNV
9	280102	C	T	T	T	T	T	T	T	exonic	gene:BVRB_9g202390	G->A	L->L	synonymous SNV
9	280197	G	T	K	K	K	K	K	K	exonic	gene:BVRB_9g202390	C->A	L->I	nonsynonymous SNV
9	280252	G	A	R	R	R	R	R	R	exonic	gene:BVRB_9g202390	C->T	Y->Y	synonymous SNV
9	280744	C	A	A	A	A	A	A	A	exonic	gene:BVRB_9g202390	G->T	K->N	nonsynonymous SNV
1	283158	T	C	Y	C	C	Y	C	C	intergenic	gene:BVRB_1g000290(dist=1065)	_	_	_
3	283992	A	T	T	W	T	T	W	T	exonic	gene:BVRB_3g048190	A->T	I->L	nonsynonymous SNV
3	284066	A	G	R	R	R	R	R	R	exonic	gene:BVRB_3g048190	A->G	I->M	nonsynonymous SNV
7	285696	A	T	T	T	T	T	T	T	exonic	gene:BVRB_7g156760	A->T	E->D	nonsynonymous SNV
7	285933	G	T	T	T	T	T	T	T	exonic	gene:BVRB_7g156760	G->T	V->L	nonsynonymous SNV
3	286439	G	A	R	R	R	R	R	R	exonic	gene:BVRB_3g048190	G->A	Q->Q	synonymous SNV
5	286551	T	G	K	K	K	K	K	K	exonic	gene:BVRB_5g097790	A->C	L->L	synonymous SNV
3	286801	A	G	G	R	G	G	R	G	exonic	gene:BVRB_3g048190	A->G	N->S	nonsynonymous SNV
3	286871	A	G	R	R	R	R	R	R	exonic	gene:BVRB_3g048190	A->G	A->A	synonymous SNV
7	286871	G	A	A	A	A	A	A	A	exonic	gene:BVRB_7g156760	G->A	G->G	synonymous SNV
3	286946	T	C	Y	Y	Y	Y	Y	Y	exonic	gene:BVRB_3g048190	T->C	Y->Y	synonymous SNV
7	286968	C	A	M	M	M	M	M	M	exonic	gene:BVRB_7g156760	C->A	Q->K	nonsynonymous SNV
7	287318	A	T	T	T	T	T	T	T	exonic	gene:BVRB_7g156760	A->T	M->L	nonsynonymous SNV
7	287452	T	C	C	C	C	C	C	C	exonic	gene:BVRB_7g156760	T->C	I->I	synonymous SNV
7	288040	A	T	T	T	T	T	T	T	UTR3	gene:BVRB_7g156770	_	_	_
3	288097	G	A	A	R	A	A	R	A	exonic	gene:BVRB_3g048190	G->A	R->K	nonsynonymous SNV
7	288357	A	C	C	C	C	C	C	C	UTR3	gene:BVRB_7g156770	_	_	_
7	289252	G	A	R	R	R	R	R	R	exonic	gene:BVRB_7g156770	C->T	D->D	synonymous SNV
3	289440	G	A	A	R	A	A	R	A	exonic	gene:BVRB_3g048190	G->A	A->T	nonsynonymous SNV
3	289470	C	T	T	Y	T	T	Y	T	exonic	gene:BVRB_3g048190	C->T	L->L	synonymous SNV
7	289535	T	C	C	C	C	C	C	C	exonic	gene:BVRB_7g156770	A->G	R->R	synonymous SNV
7	290537	G	C	C	C	C	C	C	C	UTR5	gene:BVRB_7g156770	_	_	_
6	290753	C	T	Y	Y	Y	Y	Y	Y	UTR5	gene:BVRB_6g127340	_	_	_
3	291569	A	G	G	R	G	G	R	G	exonic	gene:BVRB_3g048200	T->C	Y->Y	synonymous SNV
7	291582	A	G	R	R	R	R	R	R	exonic	gene:BVRB_7g156780	T->C	N->N	synonymous SNV
3	291587	A	C	C	M	C	C	M	C	exonic	gene:BVRB_3g048200	T->G	H->Q	nonsynonymous SNV
3	291842	T	C	C	Y	C	C	Y	C	exonic	gene:BVRB_3g048200	A->G	Q->Q	synonymous SNV
7	293099	T	C	Y	Y	Y	Y	Y	Y	exonic	gene:BVRB_7g156780	A->G	I->V	nonsynonymous SNV
7	293533	A	G	R	R	R	R	R	R	exonic	gene:BVRB_7g156780	T->C	Y->Y	synonymous SNV
7	294310	T	C	Y	Y	Y	Y	Y	Y	UTR5	gene:BVRB_7g156780	_	_	_
3	294824	A	G	G	R	G	G	R	G	exonic	gene:BVRB_3g048200	T->C	I->I	synonymous SNV
3	298401	T	A	A	W	A	A	W	A	exonic	gene:BVRB_3g048210	A->T	I->F	nonsynonymous SNV
1	298706	C	G	G	S	G	G	S	G	exonic	gene:BVRB_1g000300	C->G	T->S	nonsynonymous SNV
1	298740	T	C	C	Y	C	C	Y	C	exonic	gene:BVRB_1g000300	T->C	H->H	synonymous SNV
1	298896	C	T	T	Y	T	T	Y	T	exonic	gene:BVRB_1g000300	C->T	T->T	synonymous SNV
1	298899	C	T	T	Y	T	T	Y	T	exonic	gene:BVRB_1g000300	C->T	Y->Y	synonymous SNV
1	298961	A	G	G	R	G	G	R	G	exonic	gene:BVRB_1g000300	A->G	D->G	nonsynonymous SNV
1	299379	T	C	C	Y	C	C	Y	C	exonic	gene:BVRB_1g000300	T->C	D->D	synonymous SNV
1	301898	A	C	C	M	C	C	M	C	exonic	gene:BVRB_1g000300	A->C	I->I	synonymous SNV
4	306373	C	T	T	Y	T	T	Y	T	intronic	gene:BVRB_4g071150	_	_	_
7	307740	A	G	G	G	G	G	G	G	exonic	gene:BVRB_7g156790	T->C	S->S	synonymous SNV
3	309005	A	G	G	R	G	G	R	G	exonic	gene:BVRB_3g048240	T->C	G->G	synonymous SNV
4	315450	T	C	C	Y	C	C	Y	C	UTR5;UTR3	gene:BVRB_4g071160;gene:BVRB_4g071150	_	_	_
8	318369	G	A	A	R	A	A	R	A	exonic	gene:BVRB_8g181100	C->T	L->L	synonymous SNV
8	318591	A	G	G	R	G	G	R	G	exonic	gene:BVRB_8g181100	T->C	D->D	synonymous SNV
8	319059	A	G	R	R	R	R	R	R	exonic	gene:BVRB_8g181100	T->C	P->P	synonymous SNV
8	319093	T	C	Y	Y	Y	Y	Y	Y	exonic	gene:BVRB_8g181100	A->G	Y->C	nonsynonymous SNV
8	324704	G	C	C	C	C	C	C	C	intronic	gene:BVRB_8g181100	_	_	_
9	325563	G	A	A	A	A	A	A	A	exonic	gene:BVRB_9g202410	C->T	I->I	synonymous SNV
7	326674	C	T	Y	Y	Y	Y	Y	Y	UTR5	gene:BVRB_7g156800	_	_	_
4	331575	C	T	Y	Y	Y	Y	Y	Y	UTR5	gene:BVRB_4g071160	_	_	_
5	332963	G	T	K	T	K	K	T	K	exonic	gene:BVRB_5g097830	C->A	T->K	nonsynonymous SNV
5	333197	T	A	W	W	W	W	W	W	exonic	gene:BVRB_5g097830	A->T	D->V	nonsynonymous SNV
7	339608	A	G	G	G	G	G	G	G	UTR5	gene:BVRB_7g156820	_	_	_
7	340096	C	T	T	T	T	T	T	T	UTR5	gene:BVRB_7g156820	_	_	_
7	340198	T	C	C	Y	C	C	Y	C	exonic	gene:BVRB_7g156820	T->C	I->I	synonymous SNV
4	340442	C	T	T	T	T	T	T	T	exonic	gene:BVRB_4g071170	C->T	V->V	synonymous SNV
4	340449	T	C	C	C	C	C	C	C	exonic	gene:BVRB_4g071170	T->C	Y->H	nonsynonymous SNV
7	340663	A	T	T	W	T	T	W	T	exonic	gene:BVRB_7g156820	A->T	Q->H	nonsynonymous SNV
1	341502	C	T	T	Y	T	T	Y	T	exonic	gene:BVRB_1g000320	G->A	V->I	nonsynonymous SNV
4	342315	G	A	A	R	A	A	R	A	exonic	gene:BVRB_4g071170	G->A	V->V	synonymous SNV
4	342318	A	G	G	G	G	G	G	G	exonic	gene:BVRB_4g071170	A->G	S->S	synonymous SNV
7	342758	G	C	C	S	C	C	S	C	exonic	gene:BVRB_7g156820	G->C	G->R	nonsynonymous SNV
4	343262	A	G	G	R	G	G	R	G	exonic	gene:BVRB_4g071170	A->G	E->E	synonymous SNV
4	343375	T	C	C	C	C	C	C	C	exonic	gene:BVRB_4g071170	T->C	I->T	nonsynonymous SNV
7	343430	A	G	G	G	G	G	G	G	exonic	gene:BVRB_7g156820	A->G	E->G	nonsynonymous SNV
7	343598	A	G	G	G	G	G	G	G	exonic	gene:BVRB_7g156820	A->G	A->A	synonymous SNV
7	343993	G	A	A	A	A	A	A	A	exonic	gene:BVRB_7g156820	G->A	G->E	nonsynonymous SNV
7	344428	T	G	K	K	K	K	K	K	exonic	gene:BVRB_7g156820	T->G	I->S	nonsynonymous SNV
4	344537	C	G	G	S	G	G	S	G	exonic	gene:BVRB_4g071170	C->G	A->G	nonsynonymous SNV
4	344545	A	T	T	T	T	T	T	T	exonic	gene:BVRB_4g071170	A->T	T->S	nonsynonymous SNV
4	344790	A	G	G	R	G	G	R	G	exonic	gene:BVRB_4g071170	A->G	P->P	synonymous SNV
4	344800	A	G	G	G	G	G	G	G	exonic	gene:BVRB_4g071170	A->G	I->V	nonsynonymous SNV
4	344898	T	A	A	A	A	A	A	A	exonic	gene:BVRB_4g071170	T->A	G->G	synonymous SNV
7	346155	T	C	C	Y	C	C	Y	C	exonic	gene:BVRB_7g156830	T->C	I->I	synonymous SNV
4	346331	T	C	C	Y	C	C	Y	C	exonic	gene:BVRB_4g071170	T->C	S->S	synonymous SNV
4	346868	C	A	A	M	A	A	M	A	exonic	gene:BVRB_4g071170	C->A	L->M	nonsynonymous SNV
4	347423	G	A	A	R	A	A	R	A	UTR3	gene:BVRB_4g071170	_	_	_
4	347504	G	A	A	R	A	A	R	A	UTR3	gene:BVRB_4g071170	_	_	_
9	347542	T	G	G	G	G	G	G	G	exonic	gene:BVRB_9g202430	A->C	R->R	synonymous SNV
4	347555	C	T	T	Y	T	T	Y	T	UTR3	gene:BVRB_4g071170	_	_	_
4	350618	A	C	C	C	C	C	C	C	UTR5	gene:BVRB_4g071190	_	_	_
4	357033	A	C	C	M	C	C	M	C	exonic	gene:BVRB_4g071200	T->G	V->V	synonymous SNV
4	357296	A	G	G	G	G	G	G	G	exonic	gene:BVRB_4g071200	T->C	L->L	synonymous SNV
9	364295	A	G	G	G	G	G	G	G	exonic	gene:BVRB_9g202450	T->C	G->G	synonymous SNV
2	364815	G	A	A	R	A	A	R	A	exonic	gene:BVRB_2g023670	G->A	L->L	synonymous SNV
2	364983	A	C	C	M	C	C	M	C	exonic	gene:BVRB_2g023670	A->C	S->S	synonymous SNV
2	365053	C	A	A	M	A	A	M	A	exonic	gene:BVRB_2g023670	C->A	R->R	synonymous SNV
2	365094	A	G	G	R	G	G	R	G	exonic	gene:BVRB_2g023670	A->G	A->A	synonymous SNV
4	367954	C	T	T	Y	T	T	Y	T	exonic	gene:BVRB_4g071220	C->T	S->F	nonsynonymous SNV
2	368641	C	A	A	M	A	A	M	A	exonic	gene:BVRB_2g023670	C->A	P->P	synonymous SNV
2	368647	A	G	G	R	G	G	R	G	exonic	gene:BVRB_2g023670	A->G	K->K	synonymous SNV
4	368769	C	T	T	Y	T	T	Y	T	exonic	gene:BVRB_4g071220	C->T	L->L	synonymous SNV
4	368771	G	A	A	R	A	A	R	A	exonic	gene:BVRB_4g071220	G->A	L->L	synonymous SNV
1	368888	T	G	G	K	G	G	K	G	exonic	gene:BVRB_1g000330	A->C	K->Q	nonsynonymous SNV
1	369074	G	T	T	K	T	T	K	T	exonic	gene:BVRB_1g000330	C->A	S->S	synonymous SNV
4	369430	C	A	A	M	A	A	M	A	exonic	gene:BVRB_4g071220	C->A	P->T	nonsynonymous SNV
4	369884	T	C	C	Y	C	C	Y	C	exonic	gene:BVRB_4g071220	T->C	V->A	nonsynonymous SNV
3	377767	A	G	R	R	R	R	R	R	UTR5	gene:BVRB_3g048300	_	_	_
3	380055	A	G	R	R	R	R	R	R	exonic	gene:BVRB_3g048300	A->G	I->M	nonsynonymous SNV
3	380421	G	C	S	S	S	S	S	S	exonic	gene:BVRB_3g048300	G->C	E->D	nonsynonymous SNV
3	380760	A	C	M	M	M	M	M	M	exonic	gene:BVRB_3g048300	A->C	V->V	synonymous SNV
2	383497	C	G	G	S	G	G	S	G	exonic	gene:BVRB_2g023680	G->C	V->L	nonsynonymous SNV
2	383563	T	C	C	C	C	C	C	C	exonic	gene:BVRB_2g023680	A->G	K->E	nonsynonymous SNV
2	384593	G	C	C	S	C	C	S	C	exonic	gene:BVRB_2g023680	C->G	S->S	synonymous SNV
1	384741	A	C	C	M	C	C	M	C	UTR3	gene:BVRB_1g000350	_	_	_
1	385444	C	T	T	Y	T	T	Y	T	exonic	gene:BVRB_1g000350	G->A	S->N	nonsynonymous SNV
2	385619	A	G	R	R	R	R	R	R	exonic	gene:BVRB_2g023680	T->C	L->S	nonsynonymous SNV
1	387090	C	T	T	Y	T	T	Y	T	exonic	gene:BVRB_1g000350	G->A	E->E	synonymous SNV
2	387681	G	C	S	S	S	S	S	S	exonic	gene:BVRB_2g023680	C->G	T->S	nonsynonymous SNV
2	387725	T	C	Y	Y	Y	Y	Y	Y	exonic	gene:BVRB_2g023680	A->G	E->E	synonymous SNV
2	387741	G	A	R	R	R	R	R	R	exonic	gene:BVRB_2g023680	C->T	S->L	nonsynonymous SNV
3	392319	C	T	T	T	T	T	T	T	exonic	gene:BVRB_3g048330	C->T	N->N	synonymous SNV
3	392387	A	C	C	C	C	C	C	C	exonic	gene:BVRB_3g048330	A->C	N->T	nonsynonymous SNV
1	393815	C	T	T	Y	T	T	Y	T	exonic	gene:BVRB_1g000350	G->A	R->Q	nonsynonymous SNV
1	393833	G	A	A	R	A	A	R	A	exonic	gene:BVRB_1g000350	C->T	S->L	nonsynonymous SNV
1	396739	T	A	A	W	A	A	W	A	UTR5	gene:BVRB_1g000360	_	_	_
3	405475	T	C	C	C	C	C	C	C	exonic	gene:BVRB_3g048350	T->C	L->P	nonsynonymous SNV
3	405636	A	G	G	R	G	G	R	G	exonic	gene:BVRB_3g048350	A->G	I->V	nonsynonymous SNV
4	405641	G	A	A	R	A	A	R	A	exonic	gene:BVRB_4g071260	G->A	S->N	nonsynonymous SNV
3	405715	C	G	G	S	G	G	S	G	exonic	gene:BVRB_3g048350	C->G	S->C	nonsynonymous SNV
4	405729	C	T	T	T	T	T	T	T	exonic	gene:BVRB_4g071260	C->T	A->A	synonymous SNV
4	406272	T	A	A	A	A	A	A	A	exonic	gene:BVRB_4g071260	T->A	S->R	nonsynonymous SNV
4	406329	T	C	C	C	C	C	C	C	exonic	gene:BVRB_4g071260	T->C	F->F	synonymous SNV
2	406644	T	C	Y	Y	Y	Y	Y	Y	exonic	gene:BVRB_2g023690	T->C	Y->H	nonsynonymous SNV
4	407972	C	G	G	S	G	G	S	G	downstream	gene:BVRB_4g071260	_	_	_
2	408096	A	G	R	R	R	R	R	R	exonic	gene:BVRB_2g023690	A->G	T->T	synonymous SNV
5	408630	T	C	Y	C	Y	Y	C	Y	UTR5	gene:BVRB_5g097910	_	_	_
5	408725	G	A	R	A	R	R	A	R	UTR5	gene:BVRB_5g097910	_	_	_
2	408728	T	A	A	W	A	A	W	A	exonic	gene:BVRB_2g023690	T->A	G->G	synonymous SNV
2	408779	T	C	C	C	C	C	C	C	exonic	gene:BVRB_2g023690	T->C	N->N	synonymous SNV
6	408782	C	T	Y	Y	Y	Y	Y	Y	exonic	gene:BVRB_6g127460	G->A	P->P	synonymous SNV
2	409391	A	T	W	W	W	W	W	W	exonic	gene:BVRB_2g023690	A->T	I->I	synonymous SNV
5	410721	T	C	Y	C	Y	Y	C	Y	exonic	gene:BVRB_5g097910	T->C	D->D	synonymous SNV
4	410767	T	A	A	W	A	A	W	A	exonic	gene:BVRB_4g071270	A->T	A->A	synonymous SNV
5	410846	C	G	S	G	S	S	G	S	exonic	gene:BVRB_5g097910	C->G	G->G	synonymous SNV
7	415305	T	A	A	W	A	A	W	A	UTR3	gene:BVRB_7g156880	_	_	_
3	415352	T	G	G	G	G	G	G	G	exonic	gene:BVRB_3g048380	A->C	R->R	synonymous SNV
4	418439	G	T	T	K	T	T	K	T	exonic	gene:BVRB_4g071280	G->T	A->A	synonymous SNV
4	418442	A	G	G	R	G	G	R	G	exonic	gene:BVRB_4g071280	A->G	S->S	synonymous SNV
1	418776	T	G	G	K	G	G	K	G	UTR3	gene:BVRB_1g000370	_	_	_
4	421893	A	T	T	W	T	T	W	T	exonic	gene:BVRB_4g071280	A->T	G->G	synonymous SNV
1	424439	C	T	T	Y	T	T	Y	T	exonic	gene:BVRB_1g000370	G->A	A->T	nonsynonymous SNV
2	424674	C	T	Y	Y	Y	Y	Y	Y	UTR5	gene:BVRB_2g023710	_	_	_
4	427064	T	C	C	Y	C	C	Y	C	exonic	gene:BVRB_4g071300	A->G	Q->Q	synonymous SNV
2	427465	A	G	G	G	G	G	G	G	exonic	gene:BVRB_2g023710	A->G	I->V	nonsynonymous SNV
3	429063	C	G	S	S	S	S	S	S	UTR5	gene:BVRB_3g048410	_	_	_
3	429215	A	T	T	T	T	T	T	T	UTR5	gene:BVRB_3g048410	_	_	_
3	429344	T	C	C	C	C	C	C	C	exonic	gene:BVRB_3g048430	T->C	S->P	nonsynonymous SNV
3	429480	C	G	G	G	G	G	G	G	exonic	gene:BVRB_3g048430	C->G	T->S	nonsynonymous SNV
3	429702	G	A	A	A	A	A	A	A	upstream;downstream	gene:BVRB_3g048410;gene:BVRB_3g048430	_	_	_
2	434747	A	T	T	W	T	T	W	T	exonic	gene:BVRB_2g023720	A->T	S->S	synonymous SNV
3	437010	T	C	C	Y	C	C	Y	C	UTR5	gene:BVRB_3g048450	_	_	_
3	438496	C	T	T	T	T	T	T	T	exonic	gene:BVRB_3g048450	C->T	S->S	synonymous SNV
3	438634	G	A	A	A	A	A	A	A	exonic	gene:BVRB_3g048450	G->A	Q->Q	synonymous SNV
3	438676	A	T	T	T	T	T	T	T	exonic	gene:BVRB_3g048450	A->T	G->G	synonymous SNV
3	438787	T	A	A	A	A	A	A	A	exonic	gene:BVRB_3g048450	T->A	G->G	synonymous SNV
3	439287	G	C	C	S	C	C	S	C	upstream;downstream	gene:BVRB_3g048460	_	_	_
3	439324	C	G	G	S	G	G	S	G	upstream;downstream	gene:BVRB_3g048460	_	_	_
3	442870	G	A	A	R	A	A	R	A	exonic	gene:BVRB_3g048480	C->T	F->F	synonymous SNV
7	442889	T	C	C	C	C	C	C	C	exonic	gene:BVRB_7g156900	T->C	C->C	synonymous SNV
3	443029	C	T	T	T	T	T	T	T	exonic	gene:BVRB_3g048480	G->A	V->I	nonsynonymous SNV
3	443996	G	T	T	T	T	T	T	T	exonic	gene:BVRB_3g048480	C->A	R->R	synonymous SNV
3	444554	G	A	A	R	A	A	R	A	exonic	gene:BVRB_3g048480	C->T	H->Y	nonsynonymous SNV
3	445191	C	T	T	T	T	T	T	T	exonic	gene:BVRB_3g048480	G->A	L->L	synonymous SNV
7	446083	A	G	G	R	G	G	R	G	exonic	gene:BVRB_7g156900	A->G	K->R	nonsynonymous SNV
7	446403	G	A	A	R	A	A	R	A	UTR3	gene:BVRB_7g156900	_	_	_
3	447404	T	A	A	A	A	A	A	A	exonic	gene:BVRB_3g048480	A->T	S->C	nonsynonymous SNV
3	450499	T	C	C	Y	C	C	Y	C	exonic	gene:BVRB_3g048480	A->G	R->R	synonymous SNV
7	450550	C	T	T	T	T	T	T	T	intronic	gene:BVRB_7g156910	_	_	_
3	450631	C	A	A	A	A	A	A	A	exonic	gene:BVRB_3g048480	G->T	G->G	synonymous SNV
7	452474	G	A	A	R	A	A	R	A	exonic	gene:BVRB_7g156910	C->T	S->S	synonymous SNV
7	455062	C	T	T	T	T	T	T	T	exonic	gene:BVRB_7g156910	G->A	A->A	synonymous SNV
7	455083	C	T	T	T	T	T	T	T	exonic	gene:BVRB_7g156910	G->A	K->K	synonymous SNV
3	460382	T	C	C	C	C	C	C	C	exonic	gene:BVRB_3g048500	A->G	T->A	nonsynonymous SNV
3	460618	T	G	G	G	G	G	G	G	exonic	gene:BVRB_3g048500	A->C	Q->P	nonsynonymous SNV
3	460662	C	G	G	G	G	G	G	G	exonic	gene:BVRB_3g048500	G->C	K->N	nonsynonymous SNV
3	460851	G	A	A	A	A	A	A	A	exonic	gene:BVRB_3g048500	C->T	A->A	synonymous SNV
3	460968	G	C	S	C	S	S	C	S	exonic	gene:BVRB_3g048500	C->G	I->M	nonsynonymous SNV
3	460992	A	G	R	R	R	R	R	R	exonic	gene:BVRB_3g048500	T->C	C->C	synonymous SNV
3	464738	C	T	Y	T	Y	Y	T	Y	exonic	gene:BVRB_3g048510	G->A	E->E	synonymous SNV
8	465304	A	G	G	R	G	G	R	G	exonic	gene:BVRB_8g181160	T->C	I->I	synonymous SNV
3	467748	T	C	C	C	C	C	C	C	exonic	gene:BVRB_3g048510	A->G	M->V	nonsynonymous SNV
7	468539	G	C	C	C	C	C	C	C	exonic	gene:BVRB_7g156940	G->C	S->S	synonymous SNV
8	468823	T	C	C	Y	C	C	Y	C	exonic	gene:BVRB_8g181160	A->G	S->S	synonymous SNV
8	469271	C	T	T	Y	T	T	Y	T	exonic	gene:BVRB_8g181160	G->A	R->Q	nonsynonymous SNV
8	469601	T	C	C	Y	C	C	Y	C	exonic	gene:BVRB_8g181160	A->G	H->R	nonsynonymous SNV
7	469860	C	G	G	G	G	G	G	G	exonic	gene:BVRB_7g156940	C->G	S->S	synonymous SNV
7	470085	A	G	G	G	G	G	G	G	exonic	gene:BVRB_7g156940	A->G	P->P	synonymous SNV
7	470244	T	C	C	C	C	C	C	C	exonic	gene:BVRB_7g156940	T->C	H->H	synonymous SNV
8	473308	G	A	A	R	A	A	R	A	exonic	gene:BVRB_8g181160	C->T	C->C	synonymous SNV
8	478785	T	C	C	Y	C	C	Y	C	exonic	gene:BVRB_8g181170	A->G	L->L	synonymous SNV
7	483380	C	T	T	T	T	T	T	T	exonic	gene:BVRB_7g156950	G->A	E->E	synonymous SNV
7	483777	C	T	T	Y	T	T	Y	T	exonic	gene:BVRB_7g156950	G->A	S->N	nonsynonymous SNV
8	488566	T	A	A	W	A	A	W	A	exonic	gene:BVRB_8g181180	T->A	C->S	nonsynonymous SNV
8	489510	T	C	C	Y	C	C	Y	C	exonic	gene:BVRB_8g181180	T->C	C->C	synonymous SNV
8	489609	G	T	T	K	T	T	K	T	exonic	gene:BVRB_8g181180	G->T	K->N	nonsynonymous SNV
6	510002	A	G	G	G	G	G	G	G	UTR3	gene:BVRB_6g127480	_	_	_
6	515099	A	G	G	G	G	G	G	G	exonic	gene:BVRB_6g127490	T->C	H->H	synonymous SNV
3	518050	G	A	R	R	R	R	R	R	exonic	gene:BVRB_3g048540	C->T	L->L	synonymous SNV
2	519733	A	G	G	R	G	G	R	G	exonic	gene:BVRB_2g023820	T->C	N->N	synonymous SNV
7	521061	A	G	G	G	G	G	G	G	exonic	gene:BVRB_7g156980	A->G	I->V	nonsynonymous SNV
2	524028	A	C	C	C	C	C	C	C	intronic	gene:BVRB_2g023820	_	_	_
6	525791	G	T	T	T	T	T	T	T	exonic	gene:BVRB_6g127500	C->A	V->V	synonymous SNV
4	528758	C	T	Y	Y	Y	Y	Y	Y	exonic	gene:BVRB_4g071450	G->A	V->I	nonsynonymous SNV
8	528901	T	C	C	Y	C	C	Y	C	exonic	gene:BVRB_8g181210	A->G	E->E	synonymous SNV
8	528910	G	A	A	R	A	A	R	A	exonic	gene:BVRB_8g181210	C->T	A->A	synonymous SNV
6	528989	T	C	C	C	C	C	C	C	exonic	gene:BVRB_6g127500	A->G	A->A	synonymous SNV
2	531041	T	G	G	K	G	G	K	G	UTR3	gene:BVRB_2g023830	_	_	_
1	532550	T	C	C	C	C	C	C	C	exonic	gene:BVRB_1g000460	A->G	N->S	nonsynonymous SNV
1	532555	G	A	A	A	A	A	A	A	exonic	gene:BVRB_1g000460	C->T	S->S	synonymous SNV
1	532738	A	G	G	G	G	G	G	G	exonic	gene:BVRB_1g000460	T->C	C->C	synonymous SNV
1	532743	T	C	C	C	C	C	C	C	exonic	gene:BVRB_1g000460	A->G	T->A	nonsynonymous SNV
2	534757	G	A	A	R	A	A	R	A	exonic	gene:BVRB_2g023830	C->T	I->I	synonymous SNV
4	537045	T	C	Y	Y	Y	Y	Y	Y	UTR3	gene:BVRB_4g071460	_	_	_
7	538931	A	G	G	R	G	G	R	G	exonic	gene:BVRB_7g157000	A->G	T->A	nonsynonymous SNV
7	539737	A	G	G	G	G	G	G	G	exonic	gene:BVRB_7g157000	A->G	P->P	synonymous SNV
7	540381	A	G	G	R	G	G	R	G	exonic	gene:BVRB_7g157000	A->G	R->R	synonymous SNV
7	540532	C	G	G	S	G	G	S	G	exonic	gene:BVRB_7g157000	C->G	P->A	nonsynonymous SNV
7	545197	A	T	T	W	T	T	W	T	exonic	gene:BVRB_7g157000	A->T	A->A	synonymous SNV
2	548343	G	A	R	R	R	R	R	R	exonic	gene:BVRB_2g023870	C->T	F->F	synonymous SNV
7	550901	T	C	C	C	C	C	C	C	exonic	gene:BVRB_7g157010	A->G	I->V	nonsynonymous SNV
9	551863	C	T	T	T	T	T	T	T	exonic	gene:BVRB_9g202550	G->A	Q->Q	synonymous SNV
9	551866	A	G	G	G	G	G	G	G	exonic	gene:BVRB_9g202550	T->C	F->F	synonymous SNV
7	558498	A	C	C	C	C	C	C	C	UTR5	gene:BVRB_7g157020	_	_	_
1	566965	C	T	T	T	T	T	T	T	exonic	gene:BVRB_1g000500	C->T	S->S	synonymous SNV
1	567159	T	G	G	G	G	G	G	G	exonic	gene:BVRB_1g000500	T->G	V->G	nonsynonymous SNV
7	570659	C	T	T	Y	T	T	Y	T	exonic	gene:BVRB_7g157020	C->T	S->L	nonsynonymous SNV
7	571887	G	T	T	T	T	T	T	T	UTR3	gene:BVRB_7g157020	_	_	_
9	576237	C	T	T	T	T	T	T	T	UTR3	gene:BVRB_9g202580	_	_	_
9	576344	A	G	G	G	G	G	G	G	exonic	gene:BVRB_9g202580	T->C	L->L	synonymous SNV
1	577966	T	C	C	C	C	C	C	C	exonic	gene:BVRB_1g000510	T->C	T->T	synonymous SNV
9	578596	T	G	G	G	G	G	G	G	exonic	gene:BVRB_9g202580	A->C	R->R	synonymous SNV
9	579779	T	C	C	C	C	C	C	C	exonic	gene:BVRB_9g202580	A->G	L->L	synonymous SNV
1	579969	A	G	G	G	G	G	G	G	exonic	gene:BVRB_1g000510	A->G	L->L	synonymous SNV
1	579996	C	T	T	T	T	T	T	T	exonic	gene:BVRB_1g000510	C->T	S->S	synonymous SNV
1	580281	G	C	C	C	C	C	C	C	UTR3	gene:BVRB_1g000510	_	_	_
1	581523	G	A	A	A	A	A	A	A	exonic	gene:BVRB_1g000520	G->A	M->I	nonsynonymous SNV
9	582633	A	G	G	G	G	G	G	G	exonic	gene:BVRB_9g202580	T->C	G->G	synonymous SNV
9	583771	G	A	A	A	A	A	A	A	UTR5	gene:BVRB_9g202580	_	_	_
3	584395	C	T	T	T	T	T	T	T	exonic	gene:BVRB_3g048590	C->T	D->D	synonymous SNV
2	590460	A	G	G	R	G	G	R	G	UTR5	gene:BVRB_2g023900	_	_	_
2	606570	T	C	C	Y	C	C	Y	C	UTR3	gene:BVRB_2g023920	_	_	_
8	619351	C	T	T	Y	T	T	Y	T	exonic	gene:BVRB_8g181310	C->T	I->I	synonymous SNV
8	619354	A	C	C	M	C	C	M	C	exonic	gene:BVRB_8g181310	A->C	T->T	synonymous SNV
9	633494	A	G	G	G	G	G	G	G	downstream	gene:BVRB_9g202620	_	_	_
1	637326	C	T	T	Y	T	T	Y	T	UTR5	gene:BVRB_1g000560	_	_	_
1	637533	T	C	C	C	C	C	C	C	exonic	gene:BVRB_1g000560	T->C	F->F	synonymous SNV
1	638390	T	C	C	C	C	C	C	C	exonic	gene:BVRB_1g000560	T->C	I->I	synonymous SNV
1	638954	A	T	T	W	T	T	W	T	exonic	gene:BVRB_1g000560	A->T	S->S	synonymous SNV
1	639235	C	A	A	M	A	A	M	A	exonic	gene:BVRB_1g000560	C->A	I->I	synonymous SNV
1	639283	A	G	G	R	G	G	R	G	exonic	gene:BVRB_1g000560	A->G	S->S	synonymous SNV
1	641068	A	G	G	G	G	G	G	G	exonic	gene:BVRB_1g000560	A->G	Q->R	nonsynonymous SNV
1	642180	G	A	A	R	A	A	R	A	exonic	gene:BVRB_1g000560	G->A	A->A	synonymous SNV
1	642475	C	T	T	T	T	T	T	T	exonic	gene:BVRB_1g000560	C->T	S->S	synonymous SNV
1	642574	T	G	G	K	G	G	K	G	exonic	gene:BVRB_1g000560	T->G	L->L	synonymous SNV
1	642972	G	A	A	A	A	A	A	A	exonic	gene:BVRB_1g000560	G->A	K->K	synonymous SNV
1	643790	A	T	T	T	T	T	T	T	exonic	gene:BVRB_1g000560	A->T	S->S	synonymous SNV
8	644081	C	A	A	A	A	A	A	A	exonic	gene:BVRB_8g181320	G->T	A->S	nonsynonymous SNV
1	644394	A	T	T	T	T	T	T	T	exonic	gene:BVRB_1g000560	A->T	M->L	nonsynonymous SNV
1	644526	C	G	G	S	G	G	S	G	exonic	gene:BVRB_1g000560	C->G	Q->E	nonsynonymous SNV
1	644541	T	C	C	C	C	C	C	C	exonic	gene:BVRB_1g000560	T->C	L->L	synonymous SNV
8	645485	G	A	A	A	A	A	A	A	UTR5	gene:BVRB_8g181320	_	_	_
1	647092	A	G	G	R	G	G	R	G	UTR3	gene:BVRB_1g000560	_	_	_
8	654321	G	C	C	S	C	C	S	C	exonic	gene:BVRB_8g181330	G->C	L->F	nonsynonymous SNV
8	654662	G	A	A	R	A	A	R	A	exonic	gene:BVRB_8g181330	G->A	G->E	nonsynonymous SNV
8	654843	C	T	T	Y	T	T	Y	T	exonic	gene:BVRB_8g181330	C->T	N->N	synonymous SNV
8	656528	C	A	A	A	A	A	A	A	exonic	gene:BVRB_8g181330	C->A	G->G	synonymous SNV
8	656551	A	G	G	G	G	G	G	G	exonic	gene:BVRB_8g181330	A->G	H->R	nonsynonymous SNV
8	657560	G	C	C	C	C	C	C	C	exonic	gene:BVRB_8g181330	G->C	E->D	nonsynonymous SNV
8	657785	A	G	G	R	G	G	R	G	exonic	gene:BVRB_8g181330	A->G	S->S	synonymous SNV
8	658292	T	C	C	Y	C	C	Y	C	exonic	gene:BVRB_8g181330	T->C	N->N	synonymous SNV
8	658579	G	A	A	A	A	A	A	A	exonic	gene:BVRB_8g181330	G->A	R->H	nonsynonymous SNV
9	658608	A	C	M	M	M	M	M	M	UTR3	gene:BVRB_9g202650	_	_	_
1	664100	A	C	C	C	C	C	C	C	UTR5	gene:BVRB_1g000590	_	_	_
5	664389	C	T	T	T	T	T	T	T	exonic	gene:BVRB_5g098090	G->A	L->L	synonymous SNV
5	664567	A	T	T	T	T	T	T	T	exonic	gene:BVRB_5g098090	T->A	V->E	nonsynonymous SNV
8	666181	G	A	A	R	A	A	R	A	exonic	gene:BVRB_8g181340	C->T	Y->Y	synonymous SNV
9	667331	C	T	T	Y	T	T	Y	T	UTR3	gene:BVRB_9g202660	_	_	_
9	670843	T	C	C	Y	C	C	Y	C	UTR3	gene:BVRB_9g202660	_	_	_
9	672388	G	A	A	R	A	A	R	A	exonic	gene:BVRB_9g202660	C->T	V->V	synonymous SNV
9	673350	T	G	G	K	G	G	K	G	exonic	gene:BVRB_9g202660	A->C	I->L	nonsynonymous SNV
4	678738	C	T	T	T	T	T	T	T	UTR3	gene:BVRB_4g071620	_	_	_
4	678788	T	C	C	C	C	C	C	C	UTR3	gene:BVRB_4g071620	_	_	_
4	678960	A	G	G	G	G	G	G	G	exonic	gene:BVRB_4g071620	T->C	L->L	synonymous SNV
9	680903	C	T	T	Y	T	T	Y	T	exonic	gene:BVRB_9g202670	G->A	Q->Q	synonymous SNV
4	681062	A	T	T	T	T	T	T	T	exonic	gene:BVRB_4g071620	T->A	A->A	synonymous SNV
4	683029	C	T	T	T	T	T	T	T	exonic	gene:BVRB_4g071620	G->A	S->S	synonymous SNV
9	695665	G	C	C	S	C	C	S	C	UTR5	gene:BVRB_9g202670	_	_	_
4	699401	C	A	A	A	A	A	A	A	UTR5	gene:BVRB_4g071620	_	_	_
4	699887	A	C	C	C	C	C	C	C	UTR5	gene:BVRB_4g071620	_	_	_
9	706423	G	A	A	R	A	A	R	A	UTR3	gene:BVRB_9g202680	_	_	_
1	708858	C	T	T	Y	T	T	Y	T	exonic	gene:BVRB_1g000640	C->T	P->L	nonsynonymous SNV
1	709492	T	C	C	Y	C	C	Y	C	exonic	gene:BVRB_1g000640	T->C	L->L	synonymous SNV
1	709807	C	T	T	Y	T	T	Y	T	exonic	gene:BVRB_1g000640	C->T	D->D	synonymous SNV
9	710085	C	T	T	Y	T	T	Y	T	exonic	gene:BVRB_9g202680	G->A	G->G	synonymous SNV
2	715462	T	C	C	Y	C	C	Y	C	exonic	gene:BVRB_2g024020	A->G	Q->Q	synonymous SNV
7	719958	A	G	G	G	G	G	G	G	exonic	gene:BVRB_7g157140	T->C	I->I	synonymous SNV
4	724252	A	G	R	R	R	R	R	R	intronic	gene:BVRB_4g071660	_	_	_
6	725352	G	A	R	R	R	R	R	R	exonic	gene:BVRB_6g127670	C->T	V->V	synonymous SNV
6	725382	T	C	Y	Y	Y	Y	Y	Y	exonic	gene:BVRB_6g127670	A->G	E->E	synonymous SNV
1	734703	C	T	T	Y	T	T	Y	T	exonic	gene:BVRB_1g000670	G->A	L->L	synonymous SNV
7	735336	C	T	Y	Y	Y	Y	Y	Y	exonic	gene:BVRB_7g157160	C->T	H->Y	nonsynonymous SNV
4	741572	T	C	C	C	C	C	C	C	exonic	gene:BVRB_4g071690	T->C	L->L	synonymous SNV
4	742891	G	C	S	S	S	S	S	S	exonic	gene:BVRB_4g071690	G->C	A->A	synonymous SNV
4	742924	A	G	G	R	G	G	R	G	exonic	gene:BVRB_4g071690	A->G	E->E	synonymous SNV
7	743684	T	C	C	C	C	C	C	C	exonic	gene:BVRB_7g157180	A->G	T->A	nonsynonymous SNV
7	744298	C	T	Y	T	Y	Y	T	Y	exonic	gene:BVRB_7g157180	G->A	S->N	nonsynonymous SNV
1	745002	A	T	T	W	T	T	W	T	exonic	gene:BVRB_1g000680	A->T	A->A	synonymous SNV
2	748215	A	G	G	R	G	G	R	G	exonic	gene:BVRB_2g024040	A->G	S->S	synonymous SNV
8	757255	G	A	A	R	A	A	R	A	exonic	gene:BVRB_8g181410	C->T	T->I	nonsynonymous SNV
8	757272	A	G	G	R	G	G	R	G	exonic	gene:BVRB_8g181410	T->C	N->N	synonymous SNV
8	757390	C	G	G	S	G	G	S	G	exonic	gene:BVRB_8g181410	G->C	G->A	nonsynonymous SNV
8	757442	A	C	C	M	C	C	M	C	exonic	gene:BVRB_8g181410	T->G	S->A	nonsynonymous SNV
4	762356	C	T	T	T	T	T	T	T	exonic	gene:BVRB_4g071710	C->T	D->D	synonymous SNV
4	763070	G	A	A	A	A	A	A	A	exonic	gene:BVRB_4g071710	G->A	Q->Q	synonymous SNV
8	763253	A	G	G	R	G	G	R	G	exonic	gene:BVRB_8g181410	T->C	Y->Y	synonymous SNV
1	763410	A	G	G	R	G	G	R	G	exonic	gene:BVRB_1g000700	A->G	T->T	synonymous SNV
1	763431	C	T	T	Y	T	T	Y	T	exonic	gene:BVRB_1g000700	C->T	D->D	synonymous SNV
1	763485	T	C	C	Y	C	C	Y	C	exonic	gene:BVRB_1g000700	T->C	S->S	synonymous SNV
1	768626	C	T	T	T	T	T	T	T	intronic	gene:BVRB_1g000700	_	_	_
4	771953	C	T	Y	Y	Y	Y	Y	Y	exonic	gene:BVRB_4g071710	C->T	Y->Y	synonymous SNV
4	772569	T	A	W	W	W	W	W	W	exonic	gene:BVRB_4g071710	T->A	L->M	nonsynonymous SNV
4	772679	T	C	C	C	C	C	C	C	exonic	gene:BVRB_4g071710	T->C	N->N	synonymous SNV
1	773451	A	C	C	M	C	C	M	C	exonic	gene:BVRB_1g000700	A->C	L->L	synonymous SNV
1	773829	T	C	C	Y	C	C	Y	C	UTR3	gene:BVRB_1g000700	_	_	_
4	776641	A	G	R	R	R	R	R	R	exonic	gene:BVRB_4g071720	A->G	T->A	nonsynonymous SNV
4	776709	T	C	Y	Y	Y	Y	Y	Y	exonic	gene:BVRB_4g071720	T->C	G->G	synonymous SNV
4	776772	T	C	Y	Y	Y	Y	Y	Y	exonic	gene:BVRB_4g071720	T->C	C->C	synonymous SNV
8	777019	A	G	G	R	G	G	R	G	exonic	gene:BVRB_8g181440	T->C	N->N	synonymous SNV
8	777100	T	A	A	W	A	A	W	A	exonic	gene:BVRB_8g181440	A->T	G->G	synonymous SNV
4	778608	A	G	G	G	G	G	G	G	exonic	gene:BVRB_4g071720	A->G	P->P	synonymous SNV
4	779659	A	G	G	G	G	G	G	G	intronic	gene:BVRB_4g071730	_	_	_
4	785309	T	C	C	Y	C	C	Y	C	UTR5	gene:BVRB_4g071730	_	_	_
4	787484	C	T	T	T	T	T	T	T	exonic	gene:BVRB_4g071740	C->T	L->F	nonsynonymous SNV
4	789454	C	T	T	T	T	T	T	T	exonic	gene:BVRB_4g071740	C->T	F->F	synonymous SNV
4	789580	A	G	G	G	G	G	G	G	exonic	gene:BVRB_4g071740	A->G	P->P	synonymous SNV
4	789775	C	T	T	T	T	T	T	T	exonic	gene:BVRB_4g071740	C->T	F->F	synonymous SNV
4	797635	G	A	A	A	A	A	A	A	exonic	gene:BVRB_4g071750	G->A	T->T	synonymous SNV
4	797704	T	C	Y	Y	Y	Y	Y	Y	exonic	gene:BVRB_4g071750	T->C	G->G	synonymous SNV
7	800523	T	A	A	A	A	A	A	A	exonic	gene:BVRB_7g157240	A->T	V->V	synonymous SNV
7	801025	C	T	T	T	T	T	T	T	exonic	gene:BVRB_7g157240	G->A	R->K	nonsynonymous SNV
7	803018	A	T	T	W	T	T	W	T	exonic	gene:BVRB_7g157240	T->A	P->P	synonymous SNV
7	803084	C	T	Y	Y	Y	Y	Y	Y	exonic	gene:BVRB_7g157240	G->A	K->K	synonymous SNV
7	803507	T	C	Y	Y	Y	Y	Y	Y	exonic	gene:BVRB_7g157240	A->G	L->L	synonymous SNV
7	803561	A	C	M	M	M	M	M	M	exonic	gene:BVRB_7g157240	T->G	P->P	synonymous SNV
5	804763	A	G	R	G	R	R	G	R	exonic	gene:BVRB_5g098190	A->G	G->G	synonymous SNV
5	806771	A	C	C	C	C	C	C	C	exonic	gene:BVRB_5g098190	A->C	I->L	nonsynonymous SNV
2	807959	G	C	C	S	C	C	S	C	intronic	gene:BVRB_2g024080	_	_	_
2	808034	C	T	T	Y	T	T	Y	T	intronic	gene:BVRB_2g024080	_	_	_
7	819038	G	A	A	A	A	A	A	A	exonic	gene:BVRB_7g157250	C->T	P->P	synonymous SNV
5	819478	G	A	A	A	A	A	A	A	UTR3	gene:BVRB_5g098210	_	_	_
7	824055	T	A	A	A	A	A	A	A	UTR3	gene:BVRB_7g157260	_	_	_
7	824079	G	A	A	A	A	A	A	A	UTR3	gene:BVRB_7g157260	_	_	_
7	829429	C	A	A	A	A	A	A	A	intergenic	gene:BVRB_7g157260(dist=4070)	_	_	_
9	829441	G	A	R	R	R	R	R	R	UTR3	gene:BVRB_9g202770	_	_	_
9	829462	G	A	R	R	R	R	R	R	UTR3	gene:BVRB_9g202770	_	_	_
7	829541	C	T	T	T	T	T	T	T	intergenic	gene:BVRB_7g157260(dist=4182)	_	_	_
2	830031	A	C	C	M	C	C	M	C	exonic	gene:BVRB_2g024100	A->C	E->D	nonsynonymous SNV
2	830370	C	T	T	Y	T	T	Y	T	exonic	gene:BVRB_2g024100	C->T	N->N	synonymous SNV
8	830521	A	G	G	R	G	G	R	G	UTR3	gene:BVRB_8g181500	_	_	_
2	831568	G	A	A	R	A	A	R	A	exonic	gene:BVRB_2g024100	G->A	A->T	nonsynonymous SNV
7	832547	C	T	T	T	T	T	T	T	exonic	gene:BVRB_7g157270	G->A	V->I	nonsynonymous SNV
3	835519	T	C	C	Y	C	C	Y	C	exonic	gene:BVRB_3g048730	T->C	S->S	synonymous SNV
3	836666	C	T	T	Y	T	T	Y	T	exonic	gene:BVRB_3g048730	C->T	N->N	synonymous SNV
5	837056	A	C	M	C	M	M	C	M	UTR3	gene:BVRB_5g098220	_	_	_
6	843910	C	T	T	T	T	T	T	T	exonic	gene:BVRB_6g127760	C->T	P->L	nonsynonymous SNV
1	844337	C	G	G	S	G	G	S	G	exonic	gene:BVRB_1g000750	C->G	Q->E	nonsynonymous SNV
6	846049	T	G	K	K	K	K	K	K	exonic	gene:BVRB_6g127760	T->G	D->E	nonsynonymous SNV
6	846804	C	T	Y	Y	Y	Y	Y	Y	exonic	gene:BVRB_6g127760	C->T	T->I	nonsynonymous SNV
8	852970	G	A	R	A	R	R	A	R	exonic	gene:BVRB_8g181530	C->T	G->G	synonymous SNV
8	852994	C	T	Y	T	Y	Y	T	Y	exonic	gene:BVRB_8g181530	G->A	V->V	synonymous SNV
8	853315	A	G	R	G	R	R	G	R	exonic	gene:BVRB_8g181530	T->C	N->N	synonymous SNV
8	853738	T	A	W	W	W	W	W	W	exonic	gene:BVRB_8g181530	A->T	G->G	synonymous SNV
9	860502	C	A	M	M	M	M	M	M	exonic	gene:BVRB_9g202790	C->A	R->S	nonsynonymous SNV
9	862424	G	A	R	R	R	R	R	R	exonic	gene:BVRB_9g202790	G->A	S->S	synonymous SNV
7	863030	C	T	Y	Y	Y	Y	Y	Y	UTR5	gene:BVRB_7g157300	_	_	_
1	866108	G	T	T	T	T	T	T	T	UTR5	gene:BVRB_1g000780	_	_	_
1	866294	C	T	T	T	T	T	T	T	exonic	gene:BVRB_1g000780	C->T	H->H	synonymous SNV
2	867788	T	C	C	Y	C	C	Y	C	UTR3	gene:BVRB_2g024140	_	_	_
1	868058	G	C	C	C	C	C	C	C	exonic	gene:BVRB_1g000780	G->C	R->T	nonsynonymous SNV
6	871965	C	T	Y	Y	Y	Y	Y	Y	UTR5	gene:BVRB_6g127790	_	_	_
6	872347	C	T	Y	Y	Y	Y	Y	Y	exonic	gene:BVRB_6g127790	C->T	S->S	synonymous SNV
6	872398	A	G	R	R	R	R	R	R	exonic	gene:BVRB_6g127790	A->G	A->A	synonymous SNV
6	875757	G	A	R	R	R	R	R	R	intronic	gene:BVRB_6g127790	_	_	_
6	875759	G	A	R	R	R	R	R	R	intronic	gene:BVRB_6g127790	_	_	_
3	877023	T	C	C	C	C	C	C	C	exonic	gene:BVRB_3g048770	A->G	N->D	nonsynonymous SNV
6	877344	G	C	S	S	S	S	S	S	UTR3	gene:BVRB_6g127800	_	_	_
8	878693	C	T	T	Y	T	T	Y	T	exonic	gene:BVRB_8g181540	G->A	L->L	synonymous SNV
8	878746	C	T	T	Y	T	T	Y	T	exonic	gene:BVRB_8g181540	G->A	D->N	nonsynonymous SNV
8	878949	A	C	C	C	C	C	C	C	exonic	gene:BVRB_8g181540	T->G	I->R	nonsynonymous SNV
8	878969	T	C	C	C	C	C	C	C	exonic	gene:BVRB_8g181540	A->G	L->L	synonymous SNV
8	879083	C	T	T	Y	T	T	Y	T	exonic	gene:BVRB_8g181540	G->A	A->A	synonymous SNV
8	879566	T	A	A	A	A	A	A	A	exonic	gene:BVRB_8g181540	A->T	V->V	synonymous SNV
4	880090	A	G	R	R	R	R	R	R	exonic	gene:BVRB_4g071840	T->C	D->D	synonymous SNV
6	881052	G	A	R	R	R	R	R	R	exonic	gene:BVRB_6g127800	C->T	S->S	synonymous SNV
3	882182	G	A	R	R	R	R	R	R	exonic	gene:BVRB_3g048780	C->T	H->H	synonymous SNV
2	889007	C	T	T	Y	T	T	Y	T	exonic	gene:BVRB_2g024160	C->T	A->A	synonymous SNV
4	890240	C	T	T	T	T	T	T	T	UTR5	gene:BVRB_4g071860	_	_	_
4	890496	C	T	Y	Y	Y	Y	Y	Y	exonic	gene:BVRB_4g071860	C->T	L->L	synonymous SNV
4	891838	T	C	Y	Y	Y	Y	Y	Y	exonic	gene:BVRB_4g071860	T->C	D->D	synonymous SNV
4	892756	A	G	R	G	R	R	G	R	exonic	gene:BVRB_4g071860	A->G	E->E	synonymous SNV
4	892772	G	T	K	K	K	K	K	K	exonic	gene:BVRB_4g071860	G->T	A->S	nonsynonymous SNV
2	892855	T	C	C	Y	C	C	Y	C	exonic	gene:BVRB_2g024160	T->C	A->A	synonymous SNV
4	893575	T	C	Y	Y	Y	Y	Y	Y	exonic	gene:BVRB_4g071860	T->C	C->C	synonymous SNV
9	894242	G	A	R	R	R	R	R	R	exonic	gene:BVRB_9g202800	G->A	R->K	nonsynonymous SNV
4	894571	C	T	Y	Y	Y	Y	Y	Y	exonic	gene:BVRB_4g071860	C->T	S->S	synonymous SNV
9	894576	G	A	R	R	R	R	R	R	exonic	gene:BVRB_9g202800	G->A	T->T	synonymous SNV
5	894943	A	G	R	R	R	R	R	R	exonic	gene:BVRB_5g098290	T->C	F->S	nonsynonymous SNV
9	895629	C	T	Y	Y	Y	Y	Y	Y	exonic	gene:BVRB_9g202800	C->T	N->N	synonymous SNV
4	895928	T	A	W	W	W	W	W	W	exonic	gene:BVRB_4g071860	T->A	V->V	synonymous SNV
6	896573	T	C	Y	Y	Y	Y	Y	Y	UTR3	gene:BVRB_6g127820	_	_	_
6	896650	G	T	K	K	K	K	K	K	UTR3	gene:BVRB_6g127820	_	_	_
6	897448	T	C	Y	Y	Y	Y	Y	Y	UTR3	gene:BVRB_6g127840	_	_	_
4	897864	C	A	M	M	M	M	M	M	UTR3	gene:BVRB_4g071860	_	_	_
2	898109	A	T	T	W	T	T	W	T	exonic	gene:BVRB_2g024180	A->T	S->S	synonymous SNV
3	898628	A	G	G	G	G	G	G	G	exonic	gene:BVRB_3g048800	A->G	L->L	synonymous SNV
5	899283	T	A	W	A	W	W	A	W	exonic	gene:BVRB_5g098290	A->T	S->S	synonymous SNV
9	899378	C	T	Y	Y	Y	Y	Y	Y	exonic	gene:BVRB_9g202800	C->T	L->L	synonymous SNV
8	902602	T	C	C	C	C	C	C	C	UTR3	gene:BVRB_8g181550	_	_	_
4	903303	T	C	Y	Y	Y	Y	Y	Y	exonic	gene:BVRB_4g071870	A->G	T->A	nonsynonymous SNV
4	903436	G	A	A	A	A	A	A	A	exonic	gene:BVRB_4g071870	C->T	N->N	synonymous SNV
8	903645	T	C	Y	Y	Y	Y	Y	Y	exonic	gene:BVRB_8g181550	A->G	T->T	synonymous SNV
2	905950	A	G	G	R	G	G	R	G	intronic	gene:BVRB_2g024190	_	_	_
1	906392	G	A	R	A	R	R	A	R	exonic	gene:BVRB_1g000810	C->T	D->D	synonymous SNV
1	906557	A	T	T	T	T	T	T	T	exonic	gene:BVRB_1g000810	T->A	L->L	synonymous SNV
1	906559	G	A	A	A	A	A	A	A	exonic	gene:BVRB_1g000810	C->T	L->F	nonsynonymous SNV
1	908299	T	C	C	C	C	C	C	C	UTR5	gene:BVRB_1g000810	_	_	_
8	908346	A	G	R	R	R	R	R	R	UTR3	gene:BVRB_8g181560	_	_	_
3	908574	T	G	G	G	G	G	G	G	exonic	gene:BVRB_3g048820	A->C	Y->S	nonsynonymous SNV
3	909358	A	G	G	G	G	G	G	G	exonic	gene:BVRB_3g048820	T->C	C->C	synonymous SNV
3	909467	C	G	G	G	G	G	G	G	exonic	gene:BVRB_3g048820	G->C	C->S	nonsynonymous SNV
3	909592	T	G	G	G	G	G	G	G	exonic	gene:BVRB_3g048820	A->C	A->A	synonymous SNV
1	910053	C	G	S	S	S	S	S	S	UTR5	gene:BVRB_1g000810	_	_	_
6	915581	G	T	K	K	K	K	K	K	exonic	gene:BVRB_6g127870	G->T	G->V	nonsynonymous SNV
9	923735	G	T	T	T	T	T	T	T	exonic	gene:BVRB_9g202820	C->A	T->N	nonsynonymous SNV
9	923978	C	A	M	M	M	M	M	M	exonic	gene:BVRB_9g202820	G->T	G->V	nonsynonymous SNV
9	924379	G	T	K	K	K	K	K	K	exonic	gene:BVRB_9g202820	C->A	Q->K	nonsynonymous SNV
8	924691	C	T	T	T	T	T	T	T	exonic	gene:BVRB_8g181570	G->A	K->K	synonymous SNV
8	925245	T	C	Y	Y	Y	Y	Y	Y	exonic	gene:BVRB_8g181570	A->G	Q->R	nonsynonymous SNV
9	925597	C	T	Y	Y	Y	Y	Y	Y	exonic	gene:BVRB_9g202820	G->A	A->T	nonsynonymous SNV
8	925970	A	G	G	G	G	G	G	G	exonic	gene:BVRB_8g181570	T->C	N->N	synonymous SNV
9	926456	T	C	Y	Y	Y	Y	Y	Y	exonic	gene:BVRB_9g202820	A->G	K->R	nonsynonymous SNV
9	926837	A	C	M	M	M	M	M	M	exonic	gene:BVRB_9g202820	T->G	N->K	nonsynonymous SNV
1	928106	C	T	T	Y	Y	T	Y	Y	exonic	gene:BVRB_1g000820	C->T	H->H	synonymous SNV
1	928289	G	T	T	T	T	T	T	T	exonic	gene:BVRB_1g000820	G->T	E->D	nonsynonymous SNV
1	928421	G	T	T	T	T	T	T	T	exonic	gene:BVRB_1g000820	G->T	L->F	nonsynonymous SNV
4	930505	C	G	S	S	S	S	S	S	exonic	gene:BVRB_4g071960	G->C	V->L	nonsynonymous SNV
4	930603	A	G	G	R	G	G	R	G	exonic	gene:BVRB_4g071960	T->C	I->T	nonsynonymous SNV
4	930633	T	G	G	K	G	G	K	G	exonic	gene:BVRB_4g071960	A->C	D->A	nonsynonymous SNV
4	930665	C	T	Y	Y	Y	Y	Y	Y	exonic	gene:BVRB_4g071960	G->A	V->V	synonymous SNV
4	930810	C	T	Y	Y	Y	Y	Y	Y	exonic	gene:BVRB_4g071960	G->A	R->Q	nonsynonymous SNV
9	931506	G	A	R	R	R	R	R	R	exonic	gene:BVRB_9g202830	C->T	S->S	synonymous SNV
4	931906	A	G	G	R	G	G	R	G	exonic	gene:BVRB_4g071960	T->C	F->L	nonsynonymous SNV
6	934687	C	G	S	S	S	S	S	S	exonic	gene:BVRB_6g127890	G->C	V->V	synonymous SNV
6	934690	C	T	T	Y	T	T	Y	T	exonic	gene:BVRB_6g127890	G->A	R->R	synonymous SNV
9	935039	T	C	Y	Y	Y	Y	Y	Y	exonic	gene:BVRB_9g202830	A->G	P->P	synonymous SNV
6	935186	C	G	G	G	G	G	G	G	exonic	gene:BVRB_6g127890	G->C	S->T	nonsynonymous SNV
6	935191	G	C	C	C	C	C	C	C	exonic	gene:BVRB_6g127890	C->G	P->P	synonymous SNV
1	935321	G	A	R	R	R	R	R	R	UTR3	gene:BVRB_1g000820	_	_	_
9	938485	G	C	S	S	S	S	S	S	exonic	gene:BVRB_9g202830	C->G	R->R	synonymous SNV
9	938739	A	T	W	W	W	W	W	W	exonic	gene:BVRB_9g202830	T->A	D->E	nonsynonymous SNV
9	939384	T	C	Y	Y	Y	Y	Y	Y	exonic	gene:BVRB_9g202830	A->G	R->R	synonymous SNV
1	939666	A	C	M	M	M	M	M	M	UTR3	gene:BVRB_1g000840	_	_	_
1	940285	A	G	R	R	R	R	R	R	exonic	gene:BVRB_1g000840	T->C	N->N	synonymous SNV
9	942483	A	C	M	M	M	M	M	M	exonic	gene:BVRB_9g202840	T->G	V->V	synonymous SNV
6	943444	G	A	R	R	R	R	R	R	exonic	gene:BVRB_6g127900	G->A	L->L	synonymous SNV
2	943698	C	A	A	M	A	A	M	A	exonic	gene:BVRB_2g024200	C->A	R->R	synonymous SNV
2	944238	C	G	G	S	G	G	S	G	UTR3	gene:BVRB_2g024200	_	_	_
6	944356	A	G	R	G	R	R	G	R	intronic	gene:BVRB_6g127900	_	_	_
6	944675	G	A	R	R	R	R	R	R	exonic	gene:BVRB_6g127900	G->A	E->E	synonymous SNV
8	944866	C	G	S	S	S	S	S	S	exonic	gene:BVRB_8g181590	G->C	S->T	nonsynonymous SNV
8	945047	C	T	Y	Y	Y	Y	Y	Y	exonic	gene:BVRB_8g181590	G->A	V->I	nonsynonymous SNV
6	946071	C	G	G	G	G	G	G	G	exonic	gene:BVRB_6g127900	C->G	T->S	nonsynonymous SNV
6	946108	C	T	T	T	T	T	T	T	exonic	gene:BVRB_6g127900	C->T	S->S	synonymous SNV
8	947052	G	A	R	R	R	R	R	R	exonic	gene:BVRB_8g181590	C->T	S->L	nonsynonymous SNV
1	947660	T	C	C	C	C	C	C	C	UTR3	gene:BVRB_1g000850	_	_	_
1	947785	A	G	G	G	G	G	G	G	UTR3	gene:BVRB_1g000850	_	_	_
1	948449	C	T	Y	Y	Y	Y	Y	Y	exonic	gene:BVRB_1g000850	G->A	T->T	synonymous SNV
1	949964	C	T	Y	Y	Y	Y	Y	Y	exonic	gene:BVRB_1g000850	G->A	Q->Q	synonymous SNV
1	950795	C	T	T	T	T	T	T	T	exonic	gene:BVRB_1g000850	G->A	P->P	synonymous SNV
7	953387	G	A	R	R	R	R	R	R	exonic	gene:BVRB_7g157350	G->A	G->E	nonsynonymous SNV
8	953982	A	C	C	C	C	C	C	C	exonic	gene:BVRB_8g181600	T->G	L->V	nonsynonymous SNV
8	954074	A	G	R	R	R	R	R	R	exonic	gene:BVRB_8g181600	T->C	I->T	nonsynonymous SNV
7	954157	T	C	Y	Y	Y	Y	Y	Y	exonic	gene:BVRB_7g157350	T->C	T->T	synonymous SNV
4	954255	C	T	T	T	T	T	T	T	exonic	gene:BVRB_4g072000	C->T	S->F	nonsynonymous SNV
4	954403	T	C	C	Y	C	C	Y	C	exonic	gene:BVRB_4g072000	T->C	A->A	synonymous SNV
7	955183	T	C	Y	Y	Y	Y	Y	Y	exonic	gene:BVRB_7g157350	T->C	Y->Y	synonymous SNV
7	955354	G	A	R	R	R	R	R	R	exonic	gene:BVRB_7g157350	G->A	R->R	synonymous SNV
8	955941	A	T	W	W	W	W	W	W	exonic	gene:BVRB_8g181600	T->A	V->V	synonymous SNV
4	957927	G	A	A	R	A	A	R	A	exonic	gene:BVRB_4g072000	G->A	R->R	synonymous SNV
4	959938	T	C	C	Y	C	C	Y	C	exonic	gene:BVRB_4g072000	T->C	P->P	synonymous SNV
9	961026	C	T	T	T	T	T	T	T	exonic	gene:BVRB_9g202860	G->A	K->K	synonymous SNV
9	964589	A	G	G	G	G	G	G	G	exonic	gene:BVRB_9g202860	T->C	D->D	synonymous SNV
4	965319	T	C	Y	Y	Y	Y	Y	Y	exonic	gene:BVRB_4g072010	T->C	L->P	nonsynonymous SNV
4	967036	A	T	T	W	T	T	W	T	exonic	gene:BVRB_4g072010	A->T	I->I	synonymous SNV
4	967084	G	A	A	R	A	A	R	A	exonic	gene:BVRB_4g072010	G->A	R->R	synonymous SNV
4	968031	T	C	C	C	C	C	C	C	exonic	gene:BVRB_4g072010	T->C	N->N	synonymous SNV
4	968405	T	C	C	C	C	C	C	C	exonic	gene:BVRB_4g072010	T->C	D->D	synonymous SNV
3	968828	G	A	R	A	R	R	A	R	UTR5	gene:BVRB_3g048890	_	_	_
1	970631	T	C	C	C	C	C	C	C	exonic	gene:BVRB_1g000880	A->G	S->G	nonsynonymous SNV
1	970668	G	T	K	K	K	K	K	K	exonic	gene:BVRB_1g000880	C->A	F->L	nonsynonymous SNV
4	971069	A	T	T	T	T	T	T	T	exonic	gene:BVRB_4g072010	A->T	E->V	nonsynonymous SNV
4	972439	T	C	C	C	C	C	C	C	exonic	gene:BVRB_4g072010	T->C	Y->Y	synonymous SNV
4	972466	T	G	G	K	G	G	K	G	exonic	gene:BVRB_4g072010	T->G	S->S	synonymous SNV
1	972579	A	C	M	M	M	M	M	M	exonic	gene:BVRB_1g000880	T->G	V->V	synonymous SNV
1	972874	T	C	Y	Y	Y	Y	Y	Y	exonic	gene:BVRB_1g000880	A->G	N->D	nonsynonymous SNV
1	972895	G	A	R	R	R	R	R	R	exonic	gene:BVRB_1g000880	C->T	R->C	nonsynonymous SNV
4	973268	T	A	W	W	W	W	W	W	exonic	gene:BVRB_4g072010	T->A	A->A	synonymous SNV
1	973996	C	T	T	T	T	T	T	T	UTR5	gene:BVRB_1g000880	_	_	_
1	978334	C	T	Y	Y	Y	Y	Y	Y	exonic	gene:BVRB_1g000890	C->T	T->I	nonsynonymous SNV
1	978386	T	C	Y	Y	C	Y	Y	C	exonic	gene:BVRB_1g000890	T->C	T->T	synonymous SNV
1	978489	T	G	G	G	G	G	G	G	exonic	gene:BVRB_1g000890	T->G	F->V	nonsynonymous SNV
1	978515	C	A	M	M	M	M	M	M	exonic	gene:BVRB_1g000890	C->A	L->L	synonymous SNV
1	978697	C	T	Y	Y	Y	Y	Y	Y	exonic	gene:BVRB_1g000890	C->T	A->V	nonsynonymous SNV
1	978719	G	C	S	S	S	S	S	S	exonic	gene:BVRB_1g000890	G->C	V->V	synonymous SNV
1	978794	G	C	S	S	S	S	S	S	exonic	gene:BVRB_1g000890	G->C	A->A	synonymous SNV
1	979757	A	G	G	G	G	G	G	G	exonic	gene:BVRB_1g000890	A->G	S->S	synonymous SNV
1	979769	A	C	C	C	C	C	C	C	exonic	gene:BVRB_1g000890	A->C	T->T	synonymous SNV
1	979856	C	T	T	T	T	T	T	T	exonic	gene:BVRB_1g000890	C->T	F->F	synonymous SNV
1	981542	C	G	S	S	S	S	S	S	UTR3	gene:BVRB_1g000890	_	_	_
8	982664	T	C	Y	Y	Y	Y	Y	Y	exonic	gene:BVRB_8g181630	A->G	G->G	synonymous SNV
8	983868	A	G	R	R	R	R	R	R	UTR5	gene:BVRB_8g181630	_	_	_
8	984807	G	A	R	R	R	R	R	R	UTR5	gene:BVRB_8g181630	_	_	_
5	986837	G	A	R	A	R	R	A	R	UTR3	gene:BVRB_5g098400	_	_	_
8	987219	G	A	R	R	R	R	R	R	UTR5	gene:BVRB_8g181630	_	_	_
1	992438	T	C	Y	Y	Y	Y	Y	Y	exonic	gene:BVRB_1g000920	T->C	N->N	synonymous SNV
1	996859	C	T	Y	Y	Y	Y	Y	Y	exonic	gene:BVRB_1g000920	C->T	I->I	synonymous SNV
1	996952	C	T	Y	Y	Y	Y	Y	Y	exonic	gene:BVRB_1g000920	C->T	R->R	synonymous SNV
1	996970	A	G	R	R	R	R	R	R	exonic	gene:BVRB_1g000920	A->G	A->A	synonymous SNV
1	997188	C	T	Y	Y	Y	Y	Y	Y	exonic	gene:BVRB_1g000920	C->T	Y->Y	synonymous SNV
1	997245	C	T	Y	Y	Y	Y	Y	Y	exonic	gene:BVRB_1g000920	C->T	Y->Y	synonymous SNV
1	997272	C	T	Y	Y	Y	Y	Y	Y	exonic	gene:BVRB_1g000920	C->T	I->I	synonymous SNV
3	998071	C	A	A	A	A	A	A	A	exonic	gene:BVRB_3g048910	G->T	R->R	synonymous SNV
3	1000406	A	G	G	G	G	G	G	G	exonic	gene:BVRB_3g048910	T->C	D->D	synonymous SNV
3	1001830	A	G	G	G	G	G	G	G	exonic	gene:BVRB_3g048910	T->C	S->S	synonymous SNV
3	1001841	C	T	T	T	T	T	T	T	exonic	gene:BVRB_3g048910	G->A	V->I	nonsynonymous SNV
3	1003731	A	C	C	M	C	C	M	C	UTR5	gene:BVRB_3g048910	_	_	_
1	1005436	A	G	G	G	G	G	G	G	UTR5	gene:BVRB_1g000940	_	_	_
1	1005866	T	A	W	W	W	W	W	W	exonic	gene:BVRB_1g000940	T->A	V->E	nonsynonymous SNV
6	1006235	A	G	R	R	R	R	R	R	exonic	gene:BVRB_6g127940	A->G	T->T	synonymous SNV
1	1006531	T	C	C	C	C	C	C	C	exonic	gene:BVRB_1g000940	T->C	N->N	synonymous SNV
1	1007030	C	G	G	G	G	G	G	G	exonic	gene:BVRB_1g000940	C->G	V->V	synonymous SNV
1	1009240	G	A	R	R	R	R	R	R	exonic	gene:BVRB_1g000940	G->A	K->K	synonymous SNV
1	1009285	T	C	Y	Y	Y	Y	Y	Y	exonic	gene:BVRB_1g000940	T->C	S->S	synonymous SNV
1	1009293	T	C	Y	Y	Y	Y	Y	Y	UTR3	gene:BVRB_1g000940	_	_	_
1	1015038	C	T	Y	Y	Y	Y	Y	Y	exonic	gene:BVRB_1g000960	G->A	K->K	synonymous SNV
1	1015083	A	T	W	W	W	W	W	W	exonic	gene:BVRB_1g000960	T->A	T->T	synonymous SNV
1	1018083	G	C	S	S	S	S	S	S	exonic	gene:BVRB_1g000960	C->G	V->V	synonymous SNV
9	1019472	T	C	Y	Y	Y	Y	Y	Y	exonic	gene:BVRB_9g202920	A->G	T->T	synonymous SNV
9	1028939	C	T	Y	Y	Y	Y	Y	Y	exonic	gene:BVRB_9g202920	G->A	Q->Q	synonymous SNV
7	1031557	T	A	W	W	W	W	W	W	exonic	gene:BVRB_7g157380	A->T	S->S	synonymous SNV
4	1032579	A	G	R	R	R	R	R	R	intronic	gene:BVRB_4g072070	_	_	_
3	1034288	A	G	G	R	G	G	R	G	UTR3	gene:BVRB_3g048930	_	_	_
4	1034378	A	C	M	C	M	M	C	M	intronic	gene:BVRB_4g072070	_	_	_
4	1035441	G	A	R	R	A	R	R	A	intronic	gene:BVRB_4g072070	_	_	_
3	1038634	A	T	T	W	T	T	W	T	exonic	gene:BVRB_3g048930	T->A	T->T	synonymous SNV
3	1038648	C	T	T	Y	T	T	Y	T	exonic	gene:BVRB_3g048930	G->A	D->N	nonsynonymous SNV
3	1039326	T	C	C	Y	C	C	Y	C	UTR5	gene:BVRB_3g048930	_	_	_
9	1039894	G	T	K	K	K	K	K	K	exonic	gene:BVRB_9g202930	C->A	R->R	synonymous SNV
3	1043804	G	A	A	R	A	A	R	A	exonic	gene:BVRB_3g048940	C->T	P->S	nonsynonymous SNV
9	1045729	G	A	R	R	R	R	R	R	exonic	gene:BVRB_9g202930	C->T	L->L	synonymous SNV
3	1046473	A	G	G	R	G	G	R	G	exonic	gene:BVRB_3g048940	T->C	G->G	synonymous SNV
3	1049067	A	C	C	M	C	C	M	C	exonic	gene:BVRB_3g048940	T->G	V->V	synonymous SNV
2	1055840	T	G	G	G	G	G	G	G	intronic	gene:BVRB_2g024310	_	_	_
2	1056544	T	C	C	C	C	C	C	C	intronic	gene:BVRB_2g024310	_	_	_
2	1056592	C	G	G	G	G	G	G	G	UTR3	gene:BVRB_2g024310	_	_	_
2	1057006	T	C	Y	Y	C	Y	Y	C	UTR3	gene:BVRB_2g024310	_	_	_
2	1057479	A	C	M	M	M	M	M	M	UTR3	gene:BVRB_2g024310	_	_	_
3	1060677	C	T	Y	Y	Y	Y	Y	Y	exonic	gene:BVRB_3g048950	C->T	G->G	synonymous SNV
9	1061096	A	T	W	W	W	W	W	W	exonic	gene:BVRB_9g202940	T->A	I->I	synonymous SNV
3	1064356	C	T	Y	Y	Y	Y	Y	Y	exonic	gene:BVRB_3g048950	C->T	Y->Y	synonymous SNV
3	1065800	C	G	G	S	G	G	S	G	exonic	gene:BVRB_3g048950	C->G	D->E	nonsynonymous SNV
3	1065827	A	G	G	R	G	G	R	G	exonic	gene:BVRB_3g048950	A->G	T->T	synonymous SNV
3	1066027	A	G	R	R	R	R	R	R	exonic	gene:BVRB_3g048950	A->G	K->K	synonymous SNV
3	1066093	T	A	A	W	A	A	W	A	exonic	gene:BVRB_3g048950	T->A	A->A	synonymous SNV
2	1068191	A	G	G	G	G	G	G	G	exonic	gene:BVRB_2g024320	T->C	S->P	nonsynonymous SNV
8	1068662	T	C	C	C	C	C	C	C	downstream	gene:BVRB_8g181690	_	_	_
8	1068785	A	G	R	G	R	R	G	R	downstream	gene:BVRB_8g181690	_	_	_
8	1069727	G	A	R	A	R	R	A	R	exonic	gene:BVRB_8g181690	C->T	D->D	synonymous SNV
8	1069883	G	A	A	A	A	A	A	A	exonic	gene:BVRB_8g181690	C->T	D->D	synonymous SNV
8	1069898	C	T	T	T	T	T	T	T	exonic	gene:BVRB_8g181690	G->A	V->V	synonymous SNV
8	1070309	A	G	G	G	G	G	G	G	exonic	gene:BVRB_8g181690	T->C	V->V	synonymous SNV
8	1070370	G	T	T	T	T	T	T	T	exonic	gene:BVRB_8g181690	C->A	T->K	nonsynonymous SNV
9	1071823	C	T	Y	Y	Y	Y	Y	Y	exonic	gene:BVRB_9g202940	G->A	R->R	synonymous SNV
2	1075199	A	G	G	G	G	G	G	G	exonic	gene:BVRB_2g024330	A->G	T->A	nonsynonymous SNV
3	1076347	T	A	A	W	A	A	W	A	exonic	gene:BVRB_3g048970	A->T	I->I	synonymous SNV
9	1080763	C	T	Y	Y	T	Y	Y	T	UTR3	gene:BVRB_9g202960	_	_	_
9	1081025	T	C	Y	Y	Y	Y	Y	Y	UTR3	gene:BVRB_9g202960	_	_	_
6	1083385	A	T	W	W	W	W	W	W	exonic	gene:BVRB_6g127990	T->A	A->A	synonymous SNV
4	1097956	C	T	Y	T	Y	Y	T	Y	exonic	gene:BVRB_4g072100	C->T	F->F	synonymous SNV
4	1099335	A	G	R	G	R	R	G	R	exonic	gene:BVRB_4g072100	A->G	Q->Q	synonymous SNV
1	1500254	G	A	A	A	A	A	A	A	exonic	gene:BVRB_1g001410	C->T	Y->Y	synonymous SNV
5	1502467	G	A	R	R	R	R	R	R	UTR3	gene:BVRB_5g098860	_	_	_
5	1503696	A	G	R	G	R	R	G	R	exonic	gene:BVRB_5g098870	T->C	L->S	nonsynonymous SNV
1	1504260	C	T	T	Y	T	T	Y	T	exonic	gene:BVRB_1g001410	G->A	A->T	nonsynonymous SNV
5	1504533	C	G	S	G	S	S	G	S	exonic	gene:BVRB_5g098870	G->C	G->A	nonsynonymous SNV
5	1504853	A	G	R	R	R	R	R	R	exonic	gene:BVRB_5g098870	T->C	H->H	synonymous SNV
5	1505566	C	T	Y	T	Y	Y	T	Y	exonic	gene:BVRB_5g098870	G->A	R->R	synonymous SNV
1	1510949	G	T	T	K	T	T	K	T	intergenic	gene:BVRB_1g001410(dist=6460)	_	_	_
5	1526646	G	A	R	A	R	R	A	R	exonic	gene:BVRB_5g098890	C->T	N->N	synonymous SNV
7	1528591	A	G	G	G	G	G	G	G	exonic	gene:BVRB_7g157660	A->G	N->S	nonsynonymous SNV
5	1529907	A	G	R	G	R	R	G	R	exonic	gene:BVRB_5g098890	T->C	Y->Y	synonymous SNV
7	1529947	G	A	A	A	A	A	A	A	exonic	gene:BVRB_7g157660	G->A	V->V	synonymous SNV
3	1540652	T	C	Y	Y	Y	Y	Y	Y	exonic	gene:BVRB_3g049350	A->G	L->L	synonymous SNV
1	1542640	A	T	W	W	W	W	W	W	exonic	gene:BVRB_1g001450	A->T	L->F	nonsynonymous SNV
1	1542962	A	T	W	T	W	W	T	W	exonic	gene:BVRB_1g001450	A->T	E->V	nonsynonymous SNV
1	1542963	A	G	R	G	R	R	G	R	exonic	gene:BVRB_1g001450	A->G	E->E	synonymous SNV
7	1543610	G	T	T	T	T	T	T	T	downstream	gene:BVRB_7g157670	_	_	_
1	1543793	T	C	C	C	C	C	C	C	exonic	gene:BVRB_1g001450	T->C	C->R	nonsynonymous SNV
1	1544555	C	T	Y	T	Y	Y	T	Y	exonic	gene:BVRB_1g001450	C->T	T->T	synonymous SNV
7	1544629	A	G	G	G	G	G	G	G	exonic	gene:BVRB_7g157670	T->C	S->S	synonymous SNV
1	1547679	G	T	K	K	K	K	K	K	exonic	gene:BVRB_1g001450	G->T	V->V	synonymous SNV
1	1547765	A	T	T	T	T	T	T	T	exonic	gene:BVRB_1g001450	A->T	E->V	nonsynonymous SNV
1	1548972	A	C	C	C	M	C	C	M	exonic	gene:BVRB_1g001450	A->C	R->S	nonsynonymous SNV
1	1549152	T	C	C	Y	C	C	Y	C	UTR3	gene:BVRB_1g001450	_	_	_
1	1549800	A	G	G	G	G	G	G	G	exonic	gene:BVRB_1g001460	T->C	S->S	synonymous SNV
1	1552182	C	A	A	A	A	A	A	A	exonic	gene:BVRB_1g001460	G->T	E->D	nonsynonymous SNV
1	1552584	C	T	T	Y	T	T	Y	T	exonic	gene:BVRB_1g001460	G->A	G->G	synonymous SNV
3	1553305	G	A	A	A	A	A	A	A	exonic	gene:BVRB_3g049360	C->T	N->N	synonymous SNV
7	1559040	G	C	C	C	C	C	C	C	exonic	gene:BVRB_7g157680	G->C	Q->H	nonsynonymous SNV
7	1562323	C	A	A	A	A	A	A	A	exonic	gene:BVRB_7g157690	G->T	G->G	synonymous SNV
4	1562773	T	C	C	C	C	C	C	C	exonic	gene:BVRB_4g072500	A->G	K->K	synonymous SNV
4	1564492	T	A	A	A	A	A	A	A	exonic	gene:BVRB_4g072500	A->T	I->I	synonymous SNV
4	1564573	G	A	A	A	A	A	A	A	exonic	gene:BVRB_4g072500	C->T	D->D	synonymous SNV
4	1564751	T	C	C	C	C	C	C	C	exonic	gene:BVRB_4g072500	A->G	K->R	nonsynonymous SNV
4	1565000	A	T	T	T	T	T	T	T	exonic	gene:BVRB_4g072500	T->A	T->T	synonymous SNV
4	1565038	C	T	T	T	T	T	T	T	exonic	gene:BVRB_4g072500	G->A	V->I	nonsynonymous SNV
7	1565590	G	A	A	A	A	A	A	A	exonic	gene:BVRB_7g157690	C->T	F->F	synonymous SNV
7	1566191	G	A	A	A	A	A	A	A	exonic	gene:BVRB_7g157690	C->T	L->L	synonymous SNV
7	1566199	C	T	T	T	T	T	T	T	exonic	gene:BVRB_7g157690	G->A	R->K	nonsynonymous SNV
4	1566988	A	G	G	G	G	G	G	G	exonic	gene:BVRB_4g072500	T->C	P->P	synonymous SNV
4	1567533	C	T	Y	Y	Y	Y	Y	Y	exonic	gene:BVRB_4g072500	G->A	V->I	nonsynonymous SNV
3	1568282	C	A	M	M	M	M	M	M	exonic	gene:BVRB_3g049380	G->T	V->L	nonsynonymous SNV
3	1568336	C	T	Y	Y	Y	Y	Y	Y	exonic	gene:BVRB_3g049380	G->A	V->M	nonsynonymous SNV
4	1569431	C	T	Y	Y	Y	Y	Y	Y	exonic	gene:BVRB_4g072500	G->A	Q->Q	synonymous SNV
4	1569830	A	T	T	T	T	T	T	T	exonic	gene:BVRB_4g072500	T->A	V->E	nonsynonymous SNV
7	1569885	C	T	T	T	T	T	T	T	exonic	gene:BVRB_7g157690	G->A	S->S	synonymous SNV
4	1571959	T	A	W	W	W	W	W	W	exonic	gene:BVRB_4g072500	A->T	P->P	synonymous SNV
4	1572600	A	T	T	T	T	T	T	T	exonic	gene:BVRB_4g072500	T->A	S->T	nonsynonymous SNV
9	1572759	T	C	C	Y	C	C	Y	C	UTR3	gene:BVRB_9g203280	_	_	_
4	1572778	G	A	R	R	R	R	R	R	exonic	gene:BVRB_4g072500	C->T	G->G	synonymous SNV
4	1572780	C	T	T	T	T	T	T	T	exonic	gene:BVRB_4g072500	G->A	G->S	nonsynonymous SNV
9	1573240	T	C	C	Y	C	C	Y	C	exonic	gene:BVRB_9g203280	A->G	M->V	nonsynonymous SNV
3	1574195	C	T	T	Y	T	T	Y	T	UTR3	gene:BVRB_3g049390	_	_	_
4	1574894	A	T	T	W	T	T	W	T	exonic	gene:BVRB_4g072500	T->A	D->E	nonsynonymous SNV
3	1576794	C	T	T	T	T	T	T	T	exonic	gene:BVRB_3g049390	G->A	G->S	nonsynonymous SNV
9	1577362	G	C	C	S	C	C	S	C	UTR5	gene:BVRB_9g203280	_	_	_
9	1577402	T	C	C	Y	C	C	Y	C	UTR5	gene:BVRB_9g203280	_	_	_
1	1577655	A	G	R	R	R	R	R	R	exonic	gene:BVRB_1g001470	T->C	A->A	synonymous SNV
1	1577953	C	G	G	G	G	G	G	G	exonic	gene:BVRB_1g001470	G->C	R->P	nonsynonymous SNV
1	1578105	G	A	R	R	R	R	R	R	exonic	gene:BVRB_1g001470	C->T	G->G	synonymous SNV
7	1579397	G	T	T	T	T	T	T	T	exonic	gene:BVRB_7g157690	C->A	R->R	synonymous SNV
7	1579488	T	C	C	C	C	C	C	C	exonic	gene:BVRB_7g157690	A->G	V->V	synonymous SNV
7	1579649	G	A	A	A	A	A	A	A	exonic	gene:BVRB_7g157690	C->T	L->L	synonymous SNV
7	1583183	T	G	G	G	G	G	G	G	UTR5	gene:BVRB_7g157700	_	_	_
9	1583739	T	G	G	G	G	G	G	G	exonic	gene:BVRB_9g203290	A->C	I->L	nonsynonymous SNV
8	1584725	A	G	R	R	R	R	R	R	UTR3	gene:BVRB_8g182070	_	_	_
8	1587497	T	C	Y	Y	Y	Y	Y	Y	exonic	gene:BVRB_8g182080	T->C	D->D	synonymous SNV
8	1587723	C	T	Y	Y	Y	Y	Y	Y	exonic	gene:BVRB_8g182080	C->T	F->F	synonymous SNV
8	1587966	A	G	R	R	R	R	R	R	exonic	gene:BVRB_8g182080	A->G	I->V	nonsynonymous SNV
7	1588866	T	C	C	C	C	C	C	C	UTR3	gene:BVRB_7g157700	_	_	_
8	1589005	A	C	M	M	M	M	M	M	UTR3	gene:BVRB_8g182090	_	_	_
4	1589730	T	C	C	C	C	C	C	C	exonic	gene:BVRB_4g072520	T->C	F->F	synonymous SNV
4	1589748	G	A	A	A	A	A	A	A	exonic	gene:BVRB_4g072520	G->A	R->R	synonymous SNV
4	1589859	A	G	G	G	G	G	G	G	exonic	gene:BVRB_4g072520	A->G	A->A	synonymous SNV
4	1589931	G	A	A	A	A	A	A	A	exonic	gene:BVRB_4g072520	G->A	E->E	synonymous SNV
8	1590631	C	T	Y	Y	Y	Y	Y	Y	exonic	gene:BVRB_8g182090	G->A	P->P	synonymous SNV
4	1590751	G	A	A	R	A	A	R	A	exonic	gene:BVRB_4g072520	G->A	A->T	nonsynonymous SNV
4	1590923	A	G	G	G	G	G	G	G	exonic	gene:BVRB_4g072520	A->G	N->S	nonsynonymous SNV
4	1591872	T	A	A	A	A	A	A	A	exonic	gene:BVRB_4g072520	T->A	G->G	synonymous SNV
4	1592184	A	T	T	T	T	T	T	T	UTR3	gene:BVRB_4g072520	_	_	_
6	1592531	C	T	Y	T	Y	Y	T	Y	exonic	gene:BVRB_6g128330	G->A	R->R	synonymous SNV
2	1592904	A	G	R	R	R	R	R	R	exonic	gene:BVRB_2g024800	A->G	R->R	synonymous SNV
2	1594535	A	T	W	W	W	W	W	W	exonic	gene:BVRB_2g024800	A->T	I->I	synonymous SNV
7	1594960	A	G	G	G	G	G	G	G	UTR5	gene:BVRB_7g157710	_	_	_
7	1595157	G	A	A	A	A	A	A	A	exonic	gene:BVRB_7g157710	G->A	S->S	synonymous SNV
2	1595435	C	A	M	M	M	M	M	M	exonic	gene:BVRB_2g024800	C->A	I->I	synonymous SNV
7	1595596	A	G	G	G	G	G	G	G	exonic	gene:BVRB_7g157710	A->G	N->D	nonsynonymous SNV
5	1596886	G	A	A	R	A	A	R	A	exonic	gene:BVRB_5g098900	C->T	P->L	nonsynonymous SNV
5	1597185	T	C	C	Y	C	C	Y	C	exonic	gene:BVRB_5g098900	A->G	A->A	synonymous SNV
7	1597210	C	A	A	A	A	A	A	A	exonic	gene:BVRB_7g157710	C->A	A->A	synonymous SNV
2	1597645	T	C	Y	Y	Y	Y	Y	Y	exonic	gene:BVRB_2g024800	T->C	S->P	nonsynonymous SNV
2	1597735	G	A	R	R	R	R	R	R	UTR3	gene:BVRB_2g024800	_	_	_
5	1598473	T	C	C	Y	C	C	Y	C	exonic	gene:BVRB_5g098900	A->G	Q->R	nonsynonymous SNV
9	1599537	A	C	C	M	C	C	M	C	UTR5	gene:BVRB_9g203310	_	_	_
4	1804263	G	T	K	K	K	K	K	K	exonic	gene:BVRB_4g072750	C->A	L->L	synonymous SNV
4	1832338	C	T	T	T	T	T	T	T	exonic	gene:BVRB_4g072780	C->T	G->G	synonymous SNV
4	1835973	T	C	Y	Y	Y	Y	Y	Y	exonic	gene:BVRB_4g072790	T->C	S->S	synonymous SNV
1	1836324	G	T	K	K	K	K	K	K	UTR5	gene:BVRB_1g001710	_	_	_
4	1836756	G	A	R	A	R	R	A	R	exonic	gene:BVRB_4g072790	G->A	K->K	synonymous SNV
4	1837278	T	A	A	A	A	A	A	A	exonic	gene:BVRB_4g072790	T->A	T->T	synonymous SNV
4	1837341	T	C	C	C	C	C	C	C	exonic	gene:BVRB_4g072790	T->C	D->D	synonymous SNV
4	1837350	A	G	G	G	G	G	G	G	exonic	gene:BVRB_4g072790	A->G	E->E	synonymous SNV
4	1837458	A	T	T	T	T	T	T	T	exonic	gene:BVRB_4g072790	A->T	V->V	synonymous SNV
4	1838475	T	G	G	G	G	G	G	G	exonic	gene:BVRB_4g072790	T->G	V->V	synonymous SNV
4	1840072	G	A	A	A	A	A	A	A	UTR3	gene:BVRB_4g072790	_	_	_
4	1853085	C	T	T	T	T	T	T	T	exonic	gene:BVRB_4g072830	C->T	V->V	synonymous SNV
4	1853157	C	T	T	T	T	T	T	T	exonic	gene:BVRB_4g072830	C->T	I->I	synonymous SNV
4	1854960	T	C	C	C	C	C	C	C	UTR3	gene:BVRB_4g072830	_	_	_
4	1854988	C	T	Y	T	Y	Y	T	Y	UTR3	gene:BVRB_4g072830	_	_	_
3	1862551	T	C	Y	Y	Y	Y	Y	Y	UTR5	gene:BVRB_3g049680	_	_	_
3	1863657	A	G	G	G	G	G	G	G	UTR5	gene:BVRB_3g049680	_	_	_
7	1865401	A	G	G	G	G	G	G	G	UTR5	gene:BVRB_7g157890	_	_	_
2	1868230	T	C	C	C	C	C	C	C	intergenic	gene:BVRB_2g025100(dist=5180)	_	_	_
7	1868857	C	T	T	T	T	T	T	T	exonic	gene:BVRB_7g157890	C->T	S->F	nonsynonymous SNV
7	1868878	C	T	T	T	T	T	T	T	exonic	gene:BVRB_7g157890	C->T	S->L	nonsynonymous SNV
2	1870009	A	G	G	G	G	G	G	G	intergenic	gene:BVRB_2g025100(dist=6959)	_	_	_
3	1870656	C	T	T	T	T	T	T	T	exonic	gene:BVRB_3g049690	G->A	T->T	synonymous SNV
7	1870951	C	G	G	G	G	G	G	G	exonic	gene:BVRB_7g157890	C->G	Q->E	nonsynonymous SNV
7	1870955	A	C	C	C	C	C	C	C	exonic	gene:BVRB_7g157890	A->C	E->A	nonsynonymous SNV
7	1871562	A	C	C	C	C	C	C	C	exonic	gene:BVRB_7g157890	A->C	E->D	nonsynonymous SNV
7	1871874	C	A	A	A	A	A	A	A	exonic	gene:BVRB_7g157890	C->A	T->T	synonymous SNV
3	1872399	C	T	Y	Y	Y	Y	Y	Y	exonic	gene:BVRB_3g049690	G->A	R->K	nonsynonymous SNV
7	1872441	T	G	G	G	G	G	G	G	exonic	gene:BVRB_7g157890	T->G	S->S	synonymous SNV
2	1872474	G	A	A	A	A	A	A	A	exonic	gene:BVRB_2g025110	G->A	S->S	synonymous SNV
7	1872543	G	A	A	A	A	A	A	A	exonic	gene:BVRB_7g157890	G->A	E->E	synonymous SNV
2	1872579	G	C	C	C	C	C	C	C	exonic	gene:BVRB_2g025110	G->C	L->L	synonymous SNV
3	1872594	G	A	A	R	A	A	R	A	exonic	gene:BVRB_3g049690	C->T	G->G	synonymous SNV
2	1872615	T	C	C	C	C	C	C	C	exonic	gene:BVRB_2g025110	T->C	D->D	synonymous SNV
7	1872875	C	A	A	A	A	A	A	A	exonic	gene:BVRB_7g157890	C->A	A->D	nonsynonymous SNV
2	1873098	T	C	C	C	C	C	C	C	exonic	gene:BVRB_2g025110	T->C	F->F	synonymous SNV
7	1873348	G	A	A	A	A	A	A	A	exonic	gene:BVRB_7g157890	G->A	G->S	nonsynonymous SNV
2	1873400	A	T	T	T	T	T	T	T	exonic	gene:BVRB_2g025110	A->T	Y->F	nonsynonymous SNV
7	1875831	C	T	T	T	T	T	T	T	UTR3	gene:BVRB_7g157890	_	_	_
3	1879107	G	A	R	R	R	R	R	R	exonic	gene:BVRB_3g049720	C->T	N->N	synonymous SNV
7	1879336	A	G	G	G	G	G	G	G	exonic	gene:BVRB_7g157900	A->G	K->K	synonymous SNV
3	1879478	C	T	Y	Y	Y	Y	Y	Y	exonic	gene:BVRB_3g049720	G->A	D->N	nonsynonymous SNV
3	1879599	A	G	G	G	G	G	G	G	exonic	gene:BVRB_3g049720	T->C	T->T	synonymous SNV
3	1880091	A	G	R	R	R	R	R	R	exonic	gene:BVRB_3g049720	T->C	I->I	synonymous SNV
3	1880268	G	A	R	R	R	R	R	R	exonic	gene:BVRB_3g049720	C->T	F->F	synonymous SNV
6	1883657	G	C	C	C	C	C	C	C	exonic	gene:BVRB_6g128490	G->C	Q->H	nonsynonymous SNV
6	1883804	T	C	C	C	C	C	C	C	exonic	gene:BVRB_6g128490	T->C	S->S	synonymous SNV
6	1883888	T	C	C	Y	C	C	Y	C	exonic	gene:BVRB_6g128490	T->C	G->G	synonymous SNV
6	1884002	T	C	C	Y	C	C	Y	C	exonic	gene:BVRB_6g128490	T->C	G->G	synonymous SNV
6	1884071	T	C	C	C	C	C	C	C	exonic	gene:BVRB_6g128490	T->C	S->S	synonymous SNV
6	1884257	A	G	G	G	G	G	G	G	exonic	gene:BVRB_6g128490	A->G	L->L	synonymous SNV
3	1889798	T	C	C	C	C	C	C	C	UTR3	gene:BVRB_3g049730	_	_	_
3	1890641	T	C	C	C	C	C	C	C	exonic	gene:BVRB_3g049730	A->G	S->S	synonymous SNV
7	1892705	C	T	T	T	T	T	T	T	exonic	gene:BVRB_7g157920	C->T	D->D	synonymous SNV
6	1897524	T	C	C	C	C	C	C	C	exonic	gene:BVRB_6g128500	T->C	A->A	synonymous SNV
6	1897656	T	C	C	C	C	C	C	C	exonic	gene:BVRB_6g128500	T->C	A->A	synonymous SNV
4	1898277	G	A	A	A	A	A	A	A	exonic	gene:BVRB_4g072860	C->T	T->I	nonsynonymous SNV
3	1900060	T	C	C	C	C	C	C	C	exonic	gene:BVRB_3g049740	T->C	I->T	nonsynonymous SNV
6	1900494	G	A	A	A	A	A	A	A	exonic	gene:BVRB_6g128500	G->A	R->Q	nonsynonymous SNV
3	1901573	A	C	C	C	C	C	C	C	exonic	gene:BVRB_3g049740	A->C	V->V	synonymous SNV
4	1902909	C	G	S	S	S	S	S	S	exonic	gene:BVRB_4g072870	G->C	E->D	nonsynonymous SNV
6	1908809	A	T	T	T	T	T	T	T	exonic	gene:BVRB_6g128500	A->T	L->F	nonsynonymous SNV
6	1908943	A	G	G	G	G	G	G	G	exonic	gene:BVRB_6g128500	A->G	R->R	synonymous SNV
6	1909286	G	A	A	A	A	A	A	A	UTR3	gene:BVRB_6g128500	_	_	_
6	1909323	C	T	T	T	T	T	T	T	UTR3	gene:BVRB_6g128500	_	_	_
7	1909818	G	A	A	A	A	A	A	A	exonic	gene:BVRB_7g157930	C->T	T->I	nonsynonymous SNV
7	1909873	C	T	Y	T	Y	Y	T	Y	exonic	gene:BVRB_7g157930	G->A	A->T	nonsynonymous SNV
3	1910930	C	G	S	S	S	S	S	S	UTR5	gene:BVRB_3g049760	_	_	_
6	1918055	T	G	G	K	G	G	K	G	intronic	gene:BVRB_6g128510	_	_	_
6	1918764	T	C	Y	C	C	Y	C	C	UTR3	gene:BVRB_6g128510	_	_	_
3	1925193	C	T	T	T	T	T	T	T	exonic	gene:BVRB_3g049780	G->A	K->K	synonymous SNV
6	1926747	A	G	G	G	G	G	G	G	exonic	gene:BVRB_6g128530	A->G	N->D	nonsynonymous SNV
6	1926803	T	C	C	C	C	C	C	C	exonic	gene:BVRB_6g128530	T->C	Y->Y	synonymous SNV
3	1928470	G	A	R	R	R	R	R	R	UTR5	gene:BVRB_3g049780	_	_	_
5	1928702	T	C	Y	Y	Y	Y	Y	Y	exonic	gene:BVRB_5g099340	T->C	L->S	nonsynonymous SNV
5	1928801	G	A	R	R	R	R	R	R	exonic	gene:BVRB_5g099340	G->A	R->H	nonsynonymous SNV
5	1929194	C	T	Y	Y	Y	Y	Y	Y	exonic	gene:BVRB_5g099340	C->T	A->V	nonsynonymous SNV
5	1929602	C	G	S	S	S	S	S	S	exonic	gene:BVRB_5g099340	C->G	A->G	nonsynonymous SNV
5	1930247	T	C	Y	Y	Y	Y	Y	Y	exonic	gene:BVRB_5g099340	T->C	S->S	synonymous SNV
5	1930359	T	C	Y	Y	Y	Y	Y	Y	exonic	gene:BVRB_5g099340	T->C	L->L	synonymous SNV
6	1930842	G	A	A	R	A	A	R	A	exonic	gene:BVRB_6g128540	C->T	Y->Y	synonymous SNV
5	1931825	G	C	S	S	S	S	S	S	exonic	gene:BVRB_5g099340	G->C	Q->H	nonsynonymous SNV
5	1932338	A	G	R	R	R	R	R	R	exonic	gene:BVRB_5g099340	A->G	S->S	synonymous SNV
6	1934867	C	T	T	T	T	T	T	T	exonic	gene:BVRB_6g128550	C->T	T->M	nonsynonymous SNV
6	1936909	A	C	C	C	C	C	C	C	exonic	gene:BVRB_6g128550	T->G	L->R	nonsynonymous SNV
5	1937342	C	T	Y	Y	Y	Y	Y	Y	exonic	gene:BVRB_5g099340	C->T	P->L	nonsynonymous SNV
5	1937379	C	T	Y	Y	Y	Y	Y	Y	exonic	gene:BVRB_5g099340	C->T	D->D	synonymous SNV
5	1937868	A	G	R	R	R	R	R	R	exonic	gene:BVRB_5g099340	A->G	L->L	synonymous SNV
5	1939093	T	C	Y	Y	Y	Y	Y	Y	exonic	gene:BVRB_5g099340	T->C	C->C	synonymous SNV
3	1939152	A	G	R	R	R	R	R	R	UTR5	gene:BVRB_3g049790	_	_	_
9	1940795	T	C	Y	Y	Y	Y	Y	Y	exonic	gene:BVRB_9g203470	T->C	D->D	synonymous SNV
9	1941985	G	A	A	A	A	A	A	A	UTR3	gene:BVRB_9g203470	_	_	_
3	1944264	C	T	Y	Y	Y	Y	Y	Y	exonic	gene:BVRB_3g049810	C->T	D->D	synonymous SNV
3	1944639	A	G	G	G	G	G	G	G	exonic	gene:BVRB_3g049810	A->G	E->E	synonymous SNV
3	1945358	C	T	Y	Y	Y	Y	Y	Y	exonic	gene:BVRB_3g049810	C->T	S->S	synonymous SNV
3	1945403	C	T	Y	Y	Y	Y	Y	Y	exonic	gene:BVRB_3g049810	C->T	S->S	synonymous SNV
5	1946786	A	G	R	R	R	R	R	R	UTR3	gene:BVRB_5g099350	_	_	_
6	1948418	C	T	T	T	T	T	T	T	exonic	gene:BVRB_6g128590	C->T	L->L	synonymous SNV
9	1948732	A	G	G	G	G	G	G	G	exonic	gene:BVRB_9g203480	A->G	A->A	synonymous SNV
3	1948786	G	T	K	K	K	K	K	K	exonic	gene:BVRB_3g049810	G->T	A->S	nonsynonymous SNV
6	1948999	A	G	G	G	G	G	G	G	exonic	gene:BVRB_6g128590	A->G	E->E	synonymous SNV
5	1952331	C	T	Y	Y	Y	Y	Y	Y	exonic	gene:BVRB_5g099370	G->A	A->A	synonymous SNV
1	1952438	A	G	R	R	R	R	R	R	exonic	gene:BVRB_1g001790	T->C	F->F	synonymous SNV
1	1952471	C	A	M	M	M	M	M	M	exonic	gene:BVRB_1g001790	G->T	R->R	synonymous SNV
5	1953399	C	T	Y	Y	Y	Y	Y	Y	exonic	gene:BVRB_5g099370	G->A	A->A	synonymous SNV
3	1954375	C	T	T	T	T	T	T	T	exonic	gene:BVRB_3g049820	G->A	L->L	synonymous SNV
1	1954983	A	T	W	W	W	W	W	W	exonic	gene:BVRB_1g001790	T->A	P->P	synonymous SNV
7	1955685	G	A	A	A	A	A	A	A	exonic	gene:BVRB_7g157950	G->A	G->G	synonymous SNV
5	1956075	A	G	R	R	R	R	R	R	exonic	gene:BVRB_5g099370	T->C	V->V	synonymous SNV
6	1957609	C	T	T	Y	T	T	Y	T	UTR3	gene:BVRB_6g128590	_	_	_
6	1957783	A	T	T	T	T	T	T	T	UTR3	gene:BVRB_6g128600	_	_	_
9	1964387	C	T	Y	Y	Y	Y	Y	Y	exonic	gene:BVRB_9g203490	C->T	P->P	synonymous SNV
6	1964634	A	G	G	G	G	G	G	G	exonic	gene:BVRB_6g128610	A->G	T->T	synonymous SNV
9	1964636	A	T	T	T	T	T	T	T	exonic	gene:BVRB_9g203490	A->T	P->P	synonymous SNV
9	1964666	G	A	A	A	A	A	A	A	exonic	gene:BVRB_9g203490	G->A	T->T	synonymous SNV
9	1965105	C	T	Y	Y	Y	Y	Y	Y	exonic	gene:BVRB_9g203490	C->T	N->N	synonymous SNV
9	1965237	T	A	A	A	A	A	A	A	exonic	gene:BVRB_9g203490	T->A	P->P	synonymous SNV
9	1965878	A	G	R	R	R	R	R	R	exonic	gene:BVRB_9g203490	A->G	K->K	synonymous SNV
9	1965893	T	C	Y	Y	Y	Y	Y	Y	exonic	gene:BVRB_9g203490	T->C	N->N	synonymous SNV
3	1967709	A	G	R	R	R	R	R	R	exonic	gene:BVRB_3g049830	A->G	T->A	nonsynonymous SNV
9	1967734	A	G	G	G	G	G	G	G	exonic	gene:BVRB_9g203490	A->G	R->R	synonymous SNV
3	1967765	A	G	R	R	R	R	R	R	exonic	gene:BVRB_3g049830	A->G	E->E	synonymous SNV
3	1968005	G	A	R	R	R	R	R	R	exonic	gene:BVRB_3g049830	G->A	R->R	synonymous SNV
3	1968026	G	T	K	K	K	K	K	K	exonic	gene:BVRB_3g049830	G->T	S->S	synonymous SNV
3	1968575	G	A	A	A	A	A	A	A	exonic	gene:BVRB_3g049830	G->A	E->E	synonymous SNV
3	1969966	C	T	T	T	T	T	T	T	exonic	gene:BVRB_3g049830	C->T	H->Y	nonsynonymous SNV
3	1969995	C	T	Y	Y	Y	Y	Y	Y	exonic	gene:BVRB_3g049830	C->T	Y->Y	synonymous SNV
3	1970029	C	T	Y	Y	Y	Y	Y	Y	exonic	gene:BVRB_3g049830	C->T	L->L	synonymous SNV
6	1970150	A	G	G	G	G	G	G	G	exonic	gene:BVRB_6g128610	A->G	E->E	synonymous SNV
6	1970230	T	A	A	A	A	A	A	A	exonic	gene:BVRB_6g128610	T->A	V->E	nonsynonymous SNV
9	1970370	G	A	A	A	A	A	A	A	UTR3	gene:BVRB_9g203490	_	_	_
3	1970808	C	T	T	T	T	T	T	T	exonic	gene:BVRB_3g049830	C->T	N->N	synonymous SNV
7	1971855	A	G	G	G	G	G	G	G	UTR3	gene:BVRB_7g157980	_	_	_
7	1972330	T	A	A	W	A	A	W	A	exonic	gene:BVRB_7g157980	A->T	T->S	nonsynonymous SNV
3	1972527	C	A	A	A	A	A	A	A	exonic	gene:BVRB_3g049830	C->A	Q->K	nonsynonymous SNV
3	1972563	A	G	R	R	R	R	R	R	exonic	gene:BVRB_3g049830	A->G	K->E	nonsynonymous SNV
3	1972898	T	C	Y	Y	Y	Y	Y	Y	exonic	gene:BVRB_3g049830	T->C	L->L	synonymous SNV
6	1973796	C	T	T	Y	T	T	Y	T	intronic	gene:BVRB_6g128620	_	_	_
2	1974598	T	C	Y	C	Y	Y	C	Y	exonic	gene:BVRB_2g025180	A->G	L->L	synonymous SNV
6	1975857	T	C	C	C	C	C	C	C	intronic	gene:BVRB_6g128620	_	_	_
1	1979629	A	G	G	R	G	G	R	G	exonic	gene:BVRB_1g001840	A->G	P->P	synonymous SNV
3	1982342	C	T	T	T	T	T	T	T	exonic	gene:BVRB_3g049840	C->T	P->P	synonymous SNV
3	1982477	T	C	C	C	C	C	C	C	exonic	gene:BVRB_3g049840	T->C	V->V	synonymous SNV
3	1982654	T	C	C	C	C	C	C	C	exonic	gene:BVRB_3g049840	T->C	V->V	synonymous SNV
3	1982765	T	C	C	C	C	C	C	C	exonic	gene:BVRB_3g049840	T->C	H->H	synonymous SNV
5	1982894	A	G	R	R	R	R	R	R	exonic	gene:BVRB_5g099400	A->G	L->L	synonymous SNV
3	1982921	T	C	C	C	C	C	C	C	exonic	gene:BVRB_3g049840	T->C	D->D	synonymous SNV
5	1982927	A	T	W	W	W	W	W	W	exonic	gene:BVRB_5g099400	A->T	T->T	synonymous SNV
9	1982979	T	C	Y	Y	Y	Y	Y	Y	exonic	gene:BVRB_9g203500	T->C	D->D	synonymous SNV
3	1984896	C	T	T	T	T	T	T	T	exonic	gene:BVRB_3g049840	C->T	P->P	synonymous SNV
3	1985334	T	C	C	C	C	C	C	C	exonic	gene:BVRB_3g049840	T->C	S->S	synonymous SNV
9	1987728	G	A	R	R	R	R	R	R	exonic	gene:BVRB_9g203500	G->A	L->L	synonymous SNV
1	1988528	G	T	T	K	T	T	K	T	exonic	gene:BVRB_1g001850	G->T	V->L	nonsynonymous SNV
1	1988659	T	C	C	Y	C	C	Y	C	exonic	gene:BVRB_1g001850	T->C	F->F	synonymous SNV
1	1989655	C	T	T	Y	T	T	Y	T	exonic	gene:BVRB_1g001850	C->T	H->H	synonymous SNV
1	1990335	A	G	G	R	G	G	R	G	exonic	gene:BVRB_1g001850	A->G	T->A	nonsynonymous SNV
1	1990463	G	A	A	R	A	A	R	A	exonic	gene:BVRB_1g001850	G->A	R->R	synonymous SNV
1	1990553	G	A	A	R	A	A	R	A	exonic	gene:BVRB_1g001850	G->A	A->A	synonymous SNV
7	1992928	T	A	A	W	A	A	W	A	UTR5	gene:BVRB_7g157990	_	_	_
7	1993847	T	C	Y	Y	Y	Y	Y	Y	UTR5	gene:BVRB_7g157990	_	_	_
9	2105483	T	C	Y	Y	Y	Y	Y	Y	exonic	gene:BVRB_9g203600	A->G	G->G	synonymous SNV
4	2107249	T	A	A	A	A	A	A	A	exonic	gene:BVRB_4g073120	T->A	I->I	synonymous SNV
4	2107282	G	A	A	A	A	A	A	A	exonic	gene:BVRB_4g073120	G->A	Q->Q	synonymous SNV
4	2108488	A	G	G	G	G	G	G	G	intronic	gene:BVRB_4g073120	_	_	_
4	2108596	G	C	C	C	C	C	C	C	intronic	gene:BVRB_4g073120	_	_	_
4	2108884	T	C	Y	Y	Y	Y	Y	Y	intronic	gene:BVRB_4g073120	_	_	_
3	2152759	A	G	G	G	G	G	G	G	exonic	gene:BVRB_3g050030	A->G	A->A	synonymous SNV
7	2154774	C	T	T	T	T	T	T	T	exonic	gene:BVRB_7g158090	G->A	V->I	nonsynonymous SNV
9	2155244	G	A	R	R	R	R	R	R	exonic	gene:BVRB_9g203650	C->T	G->G	synonymous SNV
7	2155294	G	C	C	S	C	C	S	C	exonic	gene:BVRB_7g158090	C->G	T->T	synonymous SNV
9	2182308	G	A	R	R	R	R	R	R	exonic	gene:BVRB_9g203660	G->A	L->L	synonymous SNV
7	2185074	T	C	C	Y	C	C	Y	C	UTR3	gene:BVRB_7g158110	_	_	_
7	2185367	C	T	T	Y	T	T	Y	T	UTR3	gene:BVRB_7g158110	_	_	_
7	2185895	C	A	A	M	A	A	M	A	UTR3	gene:BVRB_7g158110	_	_	_
7	2186630	G	C	C	S	C	C	S	C	UTR3	gene:BVRB_7g158110	_	_	_
7	2187630	C	G	G	S	G	G	S	G	UTR3	gene:BVRB_7g158110	_	_	_
7	2187999	C	T	T	Y	T	T	Y	T	intronic	gene:BVRB_7g158130	_	_	_
7	2188590	T	G	G	K	G	G	K	G	exonic	gene:BVRB_7g158130	T->G	F->L	nonsynonymous SNV
3	2192469	C	A	A	A	A	A	A	A	UTR3	gene:BVRB_3g050060	_	_	_
1	2198241	G	T	T	K	T	T	K	T	UTR5	gene:BVRB_1g002060	_	_	_
1	2198471	C	T	T	Y	T	T	Y	T	exonic	gene:BVRB_1g002060	C->T	A->A	synonymous SNV
1	2199703	T	C	C	Y	C	C	Y	C	exonic	gene:BVRB_1g002060	T->C	F->F	synonymous SNV
1	2199835	T	C	C	Y	C	C	Y	C	exonic	gene:BVRB_1g002060	T->C	I->I	synonymous SNV
5	2303035	G	A	A	A	A	A	A	A	exonic	gene:BVRB_5g099660	G->A	G->S	nonsynonymous SNV
5	2303091	C	T	T	T	T	T	T	T	exonic	gene:BVRB_5g099660	C->T	S->S	synonymous SNV
5	2303155	T	A	A	A	A	A	A	A	exonic	gene:BVRB_5g099660	T->A	L->M	nonsynonymous SNV
5	2303370	G	A	A	R	A	A	R	A	exonic	gene:BVRB_5g099660	G->A	K->K	synonymous SNV
3	2309248	T	A	A	A	A	A	A	A	exonic	gene:BVRB_3g050190	T->A	V->V	synonymous SNV
3	2309738	A	T	W	W	W	W	W	W	exonic	gene:BVRB_3g050190	A->T	T->S	nonsynonymous SNV
3	2310250	C	T	T	T	T	T	T	T	exonic	gene:BVRB_3g050190	C->T	S->S	synonymous SNV
3	2310728	G	T	K	K	K	K	K	K	exonic	gene:BVRB_3g050190	G->T	V->L	nonsynonymous SNV
3	2310896	A	T	W	W	W	W	W	W	exonic	gene:BVRB_3g050190	A->T	S->C	nonsynonymous SNV
5	2315374	A	G	G	R	G	G	R	G	exonic	gene:BVRB_5g099670	A->G	E->E	synonymous SNV
5	2315440	G	A	A	R	A	A	R	A	exonic	gene:BVRB_5g099670	G->A	R->R	synonymous SNV
5	2321078	A	G	G	R	G	G	R	G	exonic	gene:BVRB_5g099670	A->G	K->K	synonymous SNV
6	2323245	G	A	A	R	A	A	R	A	exonic	gene:BVRB_6g128880	C->T	S->L	nonsynonymous SNV
5	2337444	A	G	G	G	G	G	G	G	exonic	gene:BVRB_5g099690	A->G	K->R	nonsynonymous SNV
3	2342837	A	G	R	G	R	R	G	R	exonic	gene:BVRB_3g050210	A->G	R->G	nonsynonymous SNV
3	2346031	A	T	W	T	W	W	T	W	exonic	gene:BVRB_3g050210	A->T	Y->F	nonsynonymous SNV
3	2346640	T	C	Y	Y	Y	Y	Y	Y	exonic	gene:BVRB_3g050210	T->C	M->T	nonsynonymous SNV
3	2347390	G	C	S	S	S	S	S	S	exonic	gene:BVRB_3g050210	G->C	E->Q	nonsynonymous SNV
3	2348481	C	G	S	S	S	S	S	S	exonic	gene:BVRB_3g050210	C->G	N->K	nonsynonymous SNV
3	2348571	A	T	W	W	W	W	W	W	exonic	gene:BVRB_3g050210	A->T	A->A	synonymous SNV
5	2349299	A	G	G	G	G	G	G	G	exonic	gene:BVRB_5g099700	A->G	A->A	synonymous SNV
4	2350365	A	G	R	R	R	R	R	R	exonic	gene:BVRB_4g073290	T->C	R->R	synonymous SNV
6	2350864	A	G	G	R	G	G	R	G	UTR3	gene:BVRB_6g128920	_	_	_
4	2352435	A	G	R	R	R	R	R	R	exonic	gene:BVRB_4g073290	T->C	L->L	synonymous SNV
4	2352478	T	C	Y	C	Y	Y	C	Y	exonic	gene:BVRB_4g073290	A->G	L->L	synonymous SNV
5	2352618	G	C	C	C	C	C	C	C	exonic	gene:BVRB_5g099700	G->C	V->V	synonymous SNV
6	2352702	C	A	A	A	A	A	A	A	UTR5	gene:BVRB_6g128920	_	_	_
4	2352754	T	C	Y	Y	Y	Y	Y	Y	exonic	gene:BVRB_4g073290	A->G	K->R	nonsynonymous SNV
4	2355053	A	T	W	T	W	W	T	W	exonic	gene:BVRB_4g073290	T->A	S->S	synonymous SNV
4	2355332	A	G	R	R	R	R	R	R	exonic	gene:BVRB_4g073290	T->C	R->R	synonymous SNV
4	2355544	C	T	Y	Y	Y	Y	Y	Y	exonic	gene:BVRB_4g073290	G->A	A->T	nonsynonymous SNV
4	2355589	T	C	Y	C	Y	Y	C	Y	exonic	gene:BVRB_4g073290	A->G	T->A	nonsynonymous SNV
4	2355804	T	C	Y	Y	Y	Y	Y	Y	exonic	gene:BVRB_4g073290	A->G	N->S	nonsynonymous SNV
4	2355960	A	G	R	R	R	R	R	R	exonic	gene:BVRB_4g073290	T->C	I->T	nonsynonymous SNV
4	2356156	T	C	Y	Y	Y	Y	Y	Y	exonic	gene:BVRB_4g073290	A->G	I->V	nonsynonymous SNV
7	2358701	A	G	G	R	G	G	R	G	exonic	gene:BVRB_7g158230	T->C	S->S	synonymous SNV
1	2363458	A	G	R	R	R	R	R	R	exonic	gene:BVRB_1g002230	A->G	R->R	synonymous SNV
1	2363618	T	G	G	K	G	G	K	G	exonic	gene:BVRB_1g002230	T->G	L->L	synonymous SNV
1	2365936	C	G	S	S	S	S	S	S	exonic	gene:BVRB_1g002230	C->G	S->C	nonsynonymous SNV
3	2370331	A	G	G	R	G	G	R	G	intronic	gene:BVRB_3g050220	_	_	_
4	2372560	T	A	W	W	W	W	W	W	exonic	gene:BVRB_4g073300	A->T	S->S	synonymous SNV
4	2372836	A	T	W	W	W	W	W	W	exonic	gene:BVRB_4g073300	T->A	V->V	synonymous SNV
4	2373232	A	G	R	R	R	R	R	R	exonic	gene:BVRB_4g073300	T->C	I->I	synonymous SNV
4	2373443	A	T	W	W	W	W	W	W	exonic	gene:BVRB_4g073300	T->A	T->T	synonymous SNV
4	2374402	A	G	R	R	R	R	R	R	exonic	gene:BVRB_4g073300	T->C	N->N	synonymous SNV
4	2374728	T	C	Y	Y	Y	Y	Y	Y	exonic	gene:BVRB_4g073300	A->G	S->S	synonymous SNV
6	2377573	A	G	R	R	G	R	R	G	exonic	gene:BVRB_6g128940	A->G	K->K	synonymous SNV
6	2377804	A	G	G	R	G	G	R	G	exonic	gene:BVRB_6g128940	A->G	L->L	synonymous SNV
6	2377872	C	A	A	M	A	A	M	A	exonic	gene:BVRB_6g128940	C->A	A->D	nonsynonymous SNV
6	2378080	C	A	A	M	A	A	M	A	exonic	gene:BVRB_6g128940	C->A	I->I	synonymous SNV
6	2378460	G	T	T	K	T	T	K	T	exonic	gene:BVRB_6g128940	G->T	R->L	nonsynonymous SNV
6	2378761	A	G	G	R	G	G	R	G	exonic	gene:BVRB_6g128940	A->G	R->R	synonymous SNV
6	2382929	A	G	G	R	G	G	R	G	exonic	gene:BVRB_6g128960	T->C	I->I	synonymous SNV
6	2383158	T	C	C	C	C	C	C	C	exonic	gene:BVRB_6g128960	A->G	Y->C	nonsynonymous SNV
7	2385029	G	A	R	R	R	R	R	R	UTR3	gene:BVRB_7g158240	_	_	_
7	2385480	C	T	Y	Y	Y	Y	Y	Y	UTR3	gene:BVRB_7g158240	_	_	_
6	2386563	C	T	T	Y	T	T	Y	T	UTR5	gene:BVRB_6g128960	_	_	_
3	2391926	T	C	C	C	C	C	C	C	exonic	gene:BVRB_3g050250	T->C	H->H	synonymous SNV
3	2391962	C	G	G	G	G	G	G	G	exonic	gene:BVRB_3g050250	C->G	T->T	synonymous SNV
3	2392185	G	A	A	A	A	A	A	A	exonic	gene:BVRB_3g050250	G->A	V->I	nonsynonymous SNV
3	2392190	C	T	T	T	T	T	T	T	exonic	gene:BVRB_3g050250	C->T	R->R	synonymous SNV
3	2392331	T	C	C	C	C	C	C	C	exonic	gene:BVRB_3g050250	T->C	D->D	synonymous SNV
3	2392351	C	T	T	T	T	T	T	T	UTR3	gene:BVRB_3g050250	_	_	_
1	2408306	G	A	R	R	R	R	R	R	exonic	gene:BVRB_1g002260	G->A	R->R	synonymous SNV
1	2408315	C	G	S	S	S	S	S	S	exonic	gene:BVRB_1g002260	C->G	L->L	synonymous SNV
5	2408754	T	C	C	C	C	C	C	C	UTR3	gene:BVRB_5g099740	_	_	_
5	2408983	G	A	R	A	R	R	A	R	UTR3	gene:BVRB_5g099740	_	_	_
5	2409188	A	G	R	R	R	R	R	R	exonic	gene:BVRB_5g099740	T->C	F->F	synonymous SNV
5	2409909	C	G	S	G	S	S	G	S	exonic	gene:BVRB_5g099740	G->C	T->T	synonymous SNV
5	2410197	A	G	G	G	G	G	G	G	exonic	gene:BVRB_5g099740	T->C	Y->Y	synonymous SNV
6	2410767	G	C	C	S	C	C	S	C	exonic	gene:BVRB_6g128970	G->C	R->T	nonsynonymous SNV
5	2410968	A	T	T	T	T	T	T	T	exonic	gene:BVRB_5g099740	T->A	G->G	synonymous SNV
3	2415003	C	T	Y	Y	Y	Y	Y	Y	exonic	gene:BVRB_3g050290	G->A	G->D	nonsynonymous SNV
3	2415248	G	T	K	K	K	K	K	K	exonic	gene:BVRB_3g050290	C->A	I->I	synonymous SNV
2	2415640	C	T	T	T	T	T	T	T	intronic	gene:BVRB_2g025610	_	_	_
5	2424705	A	G	G	R	G	G	R	G	exonic	gene:BVRB_5g099740	T->C	A->A	synonymous SNV
5	2424864	G	A	A	A	A	A	A	A	exonic	gene:BVRB_5g099740	C->T	R->R	synonymous SNV
5	2425341	C	G	G	G	G	G	G	G	exonic	gene:BVRB_5g099740	G->C	S->S	synonymous SNV
3	2426466	G	T	T	T	T	T	T	T	exonic	gene:BVRB_3g050310	C->A	P->H	nonsynonymous SNV
1	2445295	T	A	A	A	A	A	A	A	exonic	gene:BVRB_1g002290	A->T	E->D	nonsynonymous SNV
7	2450389	A	C	M	M	M	M	M	M	intronic	gene:BVRB_7g158280	_	_	_
7	2450551	A	G	R	R	R	R	R	R	intronic	gene:BVRB_7g158280	_	_	_
7	2450731	T	C	Y	Y	Y	Y	Y	Y	intronic	gene:BVRB_7g158280	_	_	_
1	2451569	A	G	G	G	G	G	G	G	exonic	gene:BVRB_1g002310	T->C	F->F	synonymous SNV
1	2452334	T	C	C	C	C	C	C	C	exonic	gene:BVRB_1g002310	A->G	K->K	synonymous SNV
1	2453033	A	G	G	G	G	G	G	G	UTR5	gene:BVRB_1g002310	_	_	_
1	2453041	G	T	T	T	T	T	T	T	UTR5	gene:BVRB_1g002310	_	_	_
3	2457305	G	A	R	R	R	R	R	R	exonic	gene:BVRB_3g050360	C->T	H->Y	nonsynonymous SNV
7	2461829	A	G	R	R	R	R	R	R	exonic	gene:BVRB_7g158290	A->G	T->A	nonsynonymous SNV
6	2466889	A	C	C	C	C	C	C	C	exonic	gene:BVRB_6g129030	T->G	M->R	nonsynonymous SNV
6	2467252	C	A	A	A	A	A	A	A	UTR5	gene:BVRB_6g129020	_	_	_
4	2472702	T	G	K	K	K	K	K	K	exonic	gene:BVRB_4g073390	A->C	I->I	synonymous SNV
1	2472705	C	G	G	G	G	G	G	G	upstream	gene:BVRB_1g002320	_	_	_
4	2472832	A	G	R	R	R	R	R	R	exonic	gene:BVRB_4g073390	T->C	L->P	nonsynonymous SNV
4	2473342	G	T	K	K	K	K	K	K	exonic	gene:BVRB_4g073390	C->A	T->N	nonsynonymous SNV
4	2474592	G	A	R	R	R	R	R	R	exonic	gene:BVRB_4g073390	C->T	A->V	nonsynonymous SNV
4	2476641	C	T	Y	Y	Y	Y	Y	Y	exonic	gene:BVRB_4g073390	G->A	V->I	nonsynonymous SNV
4	2476744	G	A	R	R	R	R	R	R	exonic	gene:BVRB_4g073390	C->T	D->D	synonymous SNV
4	2477361	C	G	S	S	S	S	S	S	exonic	gene:BVRB_4g073390	G->C	G->A	nonsynonymous SNV
4	2477734	C	T	Y	Y	Y	Y	Y	Y	exonic	gene:BVRB_4g073390	G->A	E->E	synonymous SNV
5	2481898	G	A	R	A	R	R	A	R	UTR3	gene:BVRB_5g099760	_	_	_
5	2483075	C	T	Y	T	Y	Y	T	Y	exonic	gene:BVRB_5g099760	G->A	S->S	synonymous SNV
4	2484288	A	T	W	W	W	W	W	W	exonic	gene:BVRB_4g073390	T->A	V->E	nonsynonymous SNV
6	2485680	T	C	C	C	C	C	C	C	UTR3	gene:BVRB_6g129050	_	_	_
5	2488538	C	T	Y	T	Y	Y	T	Y	exonic	gene:BVRB_5g099760	G->A	G->S	nonsynonymous SNV
2	2488956	A	G	R	R	R	R	R	R	UTR3	gene:BVRB_2g025640	_	_	_
6	2493561	A	C	C	M	C	C	M	C	UTR5	gene:BVRB_6g129070	_	_	_
2	2493667	C	T	Y	Y	Y	Y	Y	Y	exonic	gene:BVRB_2g025640	G->A	R->K	nonsynonymous SNV
2	2493670	G	A	R	R	R	R	R	R	exonic	gene:BVRB_2g025640	C->T	S->L	nonsynonymous SNV
2	2493876	C	T	Y	Y	Y	Y	Y	Y	exonic	gene:BVRB_2g025640	G->A	T->T	synonymous SNV
5	2497739	T	C	C	C	C	C	C	C	exonic	gene:BVRB_5g099770	T->C	N->N	synonymous SNV
5	2497760	C	T	Y	Y	Y	Y	Y	Y	exonic	gene:BVRB_5g099770	C->T	N->N	synonymous SNV
5	2498075	A	G	G	G	G	G	G	G	exonic	gene:BVRB_5g099770	A->G	A->A	synonymous SNV
5	2498087	G	A	A	A	A	A	A	A	exonic	gene:BVRB_5g099770	G->A	A->A	synonymous SNV
5	2499831	C	T	T	T	T	T	T	T	exonic	gene:BVRB_5g099770	C->T	C->C	synonymous SNV
5	2506332	G	A	A	A	A	A	A	A	exonic	gene:BVRB_5g099780	G->A	L->L	synonymous SNV
5	2506380	C	T	Y	T	Y	Y	T	Y	exonic	gene:BVRB_5g099780	C->T	H->H	synonymous SNV
4	2507152	T	C	Y	Y	Y	Y	Y	Y	exonic	gene:BVRB_4g073430	A->G	P->P	synonymous SNV
1	2509628	C	T	T	T	T	T	T	T	exonic	gene:BVRB_1g002370	G->A	C->Y	nonsynonymous SNV
5	2523665	A	T	W	W	W	W	W	W	UTR3	gene:BVRB_5g099790	_	_	_
3	2525248	T	C	C	C	C	C	C	C	UTR5	gene:BVRB_3g050400	_	_	_
4	2525259	T	C	Y	Y	Y	Y	Y	Y	exonic	gene:BVRB_4g073440	A->G	E->E	synonymous SNV
5	2528069	C	T	Y	Y	Y	Y	Y	Y	exonic	gene:BVRB_5g099790	G->A	V->I	nonsynonymous SNV
1	2530951	T	C	Y	Y	Y	Y	Y	Y	exonic	gene:BVRB_1g002390	T->C	I->T	nonsynonymous SNV
1	2531096	C	T	T	T	T	T	T	T	exonic	gene:BVRB_1g002390	C->T	F->F	synonymous SNV
5	2533466	T	C	Y	Y	Y	Y	Y	Y	exonic	gene:BVRB_5g099790	A->G	D->G	nonsynonymous SNV
5	2533580	G	A	A	A	A	A	A	A	exonic	gene:BVRB_5g099790	C->T	A->V	nonsynonymous SNV
5	2533693	T	C	Y	Y	Y	Y	Y	Y	exonic	gene:BVRB_5g099790	A->G	L->L	synonymous SNV
3	2536063	C	T	Y	Y	Y	Y	Y	Y	UTR5	gene:BVRB_3g050420	_	_	_
3	2536102	C	G	G	G	G	G	G	G	UTR5	gene:BVRB_3g050420	_	_	_
5	2538153	G	A	A	A	A	A	A	A	exonic	gene:BVRB_5g099790	C->T	A->V	nonsynonymous SNV
5	2538256	C	G	S	S	S	S	S	S	exonic	gene:BVRB_5g099790	G->C	V->L	nonsynonymous SNV
5	2538309	A	C	M	C	M	M	C	M	exonic	gene:BVRB_5g099790	T->G	F->C	nonsynonymous SNV
5	2538946	C	T	T	T	T	T	T	T	exonic	gene:BVRB_5g099790	G->A	V->I	nonsynonymous SNV
7	2547431	T	G	G	K	G	G	K	G	UTR5	gene:BVRB_7g158360	_	_	_
3	2548551	C	A	A	A	A	A	A	A	exonic	gene:BVRB_3g050440	G->T	G->G	synonymous SNV
3	2548578	A	G	R	R	R	R	R	R	exonic	gene:BVRB_3g050440	T->C	Y->Y	synonymous SNV
3	2548728	G	A	R	R	R	R	R	R	exonic	gene:BVRB_3g050440	C->T	I->I	synonymous SNV
3	2549808	C	A	A	A	A	A	A	A	intronic	gene:BVRB_3g050440	_	_	_
3	2550098	T	C	C	C	C	C	C	C	exonic	gene:BVRB_3g050440	A->G	Q->R	nonsynonymous SNV
3	2550366	T	A	A	A	A	A	A	A	exonic	gene:BVRB_3g050440	A->T	R->R	synonymous SNV
3	2550639	C	T	T	T	T	T	T	T	exonic	gene:BVRB_3g050440	G->A	V->V	synonymous SNV
3	2550666	T	A	W	W	W	W	W	W	exonic	gene:BVRB_3g050440	A->T	Q->H	nonsynonymous SNV
9	2550841	G	C	C	S	C	C	S	C	UTR3	gene:BVRB_9g203900	_	_	_
3	2551503	C	T	T	T	T	T	T	T	exonic	gene:BVRB_3g050440	G->A	V->I	nonsynonymous SNV
3	2553067	A	G	G	G	G	G	G	G	exonic	gene:BVRB_3g050440	T->C	D->D	synonymous SNV
3	2553975	G	T	K	K	K	K	K	K	exonic	gene:BVRB_3g050440	C->A	A->E	nonsynonymous SNV
3	2554099	G	A	R	R	R	R	R	R	exonic	gene:BVRB_3g050440	C->T	P->S	nonsynonymous SNV
3	2554563	C	T	T	T	T	T	T	T	exonic	gene:BVRB_3g050440	G->A	D->N	nonsynonymous SNV
3	2554969	G	A	A	A	A	A	A	A	exonic	gene:BVRB_3g050440	C->T	T->T	synonymous SNV
2	2557099	T	C	Y	Y	Y	Y	Y	Y	UTR3	gene:BVRB_2g025700	_	_	_
2	2557330	G	A	R	R	R	R	R	R	exonic	gene:BVRB_2g025700	C->T	P->L	nonsynonymous SNV
3	2557340	G	T	K	K	K	K	K	K	exonic	gene:BVRB_3g050440	C->A	T->N	nonsynonymous SNV
2	2557857	G	A	R	R	R	R	R	R	exonic	gene:BVRB_2g025700	C->T	T->T	synonymous SNV
2	2558057	G	A	R	R	R	R	R	R	exonic	gene:BVRB_2g025700	C->T	I->I	synonymous SNV
2	2558305	A	G	R	R	R	R	R	R	exonic	gene:BVRB_2g025700	T->C	M->T	nonsynonymous SNV
2	2558308	C	A	M	M	M	M	M	M	exonic	gene:BVRB_2g025700	G->T	R->M	nonsynonymous SNV
2	2558500	C	G	S	S	S	S	S	S	exonic	gene:BVRB_2g025700	G->C	R->R	synonymous SNV
9	2559955	C	T	T	T	T	T	T	T	UTR3	gene:BVRB_9g203920	_	_	_
4	2560990	C	G	G	G	G	G	G	G	UTR5	gene:BVRB_4g073470	_	_	_
2	2563775	G	A	R	R	R	R	R	R	exonic	gene:BVRB_2g025700	C->T	I->I	synonymous SNV
2	2563777	T	C	Y	Y	Y	Y	Y	Y	exonic	gene:BVRB_2g025700	A->G	I->V	nonsynonymous SNV
7	2567831	A	G	R	R	R	R	R	R	exonic	gene:BVRB_7g158400	T->C	N->N	synonymous SNV
4	2568584	A	G	G	G	G	G	G	G	exonic	gene:BVRB_4g073480	T->C	D->D	synonymous SNV
7	2574858	T	G	K	G	K	K	G	K	exonic	gene:BVRB_7g158410	A->C	I->L	nonsynonymous SNV
7	2574888	C	T	T	T	T	T	T	T	exonic	gene:BVRB_7g158410	G->A	A->T	nonsynonymous SNV
4	2577394	C	A	A	A	A	A	A	A	exonic	gene:BVRB_4g073490	C->A	S->Y	nonsynonymous SNV
9	2577921	A	G	G	G	G	G	G	G	exonic	gene:BVRB_9g203950	T->C	S->P	nonsynonymous SNV
4	2578260	C	G	G	G	G	G	G	G	exonic	gene:BVRB_4g073490	C->G	Q->E	nonsynonymous SNV
4	2578278	G	T	T	T	T	T	T	T	exonic	gene:BVRB_4g073490	G->T	A->S	nonsynonymous SNV
4	2578523	A	G	R	R	R	R	R	R	exonic	gene:BVRB_4g073490	A->G	L->L	synonymous SNV
9	2580056	C	T	Y	T	Y	Y	T	Y	exonic	gene:BVRB_9g203950	G->A	G->D	nonsynonymous SNV
9	2580751	T	C	Y	Y	Y	Y	Y	Y	exonic	gene:BVRB_9g203950	A->G	Q->Q	synonymous SNV
9	2580925	A	G	G	G	G	G	G	G	exonic	gene:BVRB_9g203950	T->C	L->L	synonymous SNV
4	2584047	T	C	Y	C	Y	Y	C	Y	exonic	gene:BVRB_4g073500	A->G	S->S	synonymous SNV
9	2587757	G	T	T	K	T	T	K	T	exonic	gene:BVRB_9g203960	C->A	S->S	synonymous SNV
3	2591005	T	A	W	W	W	W	W	W	UTR5	gene:BVRB_3g050480	_	_	_
8	2592362	C	T	T	Y	T	T	Y	T	UTR3	gene:BVRB_8g182840	_	_	_
3	2592918	A	G	G	R	G	G	R	G	exonic	gene:BVRB_3g050480	A->G	P->P	synonymous SNV
3	2596431	G	A	A	R	A	A	R	A	exonic	gene:BVRB_3g050480	G->A	T->T	synonymous SNV
3	2596521	G	A	A	A	A	A	A	A	exonic	gene:BVRB_3g050480	G->A	G->G	synonymous SNV
3	2598523	A	G	G	G	G	G	G	G	exonic	gene:BVRB_3g050490	A->G	E->E	synonymous SNV
7	2599899	A	T	T	T	T	T	T	T	exonic	gene:BVRB_7g158450	T->A	C->S	nonsynonymous SNV
7	2599948	A	G	R	R	R	R	R	R	exonic	gene:BVRB_7g158450	T->C	H->H	synonymous SNV
7	2600656	T	C	C	Y	C	C	Y	C	UTR5	gene:BVRB_7g158450	_	_	_
3	2610096	C	T	T	Y	T	T	Y	T	UTR3	gene:BVRB_3g050510	_	_	_
8	2610957	T	C	C	Y	C	C	Y	C	exonic	gene:BVRB_8g182850	T->C	D->D	synonymous SNV
3	2621983	T	C	C	C	C	C	C	C	exonic	gene:BVRB_3g050530	T->C	S->S	synonymous SNV
3	2623247	C	G	S	S	S	S	S	S	exonic	gene:BVRB_3g050530	C->G	P->R	nonsynonymous SNV
3	2624784	T	C	Y	Y	Y	Y	Y	Y	exonic	gene:BVRB_3g050530	T->C	T->T	synonymous SNV
3	2624967	G	C	S	S	S	S	S	S	exonic	gene:BVRB_3g050530	G->C	S->T	nonsynonymous SNV
3	2625394	A	G	G	G	G	G	G	G	UTR3	gene:BVRB_3g050530	_	_	_
5	2625761	A	C	M	M	M	M	M	M	UTR3	gene:BVRB_5g099880	_	_	_
4	2635841	C	T	T	Y	T	T	Y	T	exonic	gene:BVRB_4g073540	C->T	P->S	nonsynonymous SNV
3	2637452	T	C	Y	Y	Y	Y	Y	Y	exonic	gene:BVRB_3g050570	T->C	S->S	synonymous SNV
5	2638841	C	A	M	M	M	M	M	M	exonic	gene:BVRB_5g099900	G->T	A->S	nonsynonymous SNV
5	2638957	T	G	K	K	K	K	K	K	UTR5	gene:BVRB_5g099900	_	_	_
5	2638992	C	G	S	S	S	S	S	S	UTR5	gene:BVRB_5g099900	_	_	_
4	2643494	A	G	G	R	G	G	R	G	exonic	gene:BVRB_4g073550	A->G	V->V	synonymous SNV
5	2649860	C	G	G	G	G	G	G	G	intronic	gene:BVRB_5g099910	_	_	_
3	2653746	G	A	A	A	A	A	A	A	exonic	gene:BVRB_3g050600	C->T	D->D	synonymous SNV
4	2654549	A	G	R	G	R	R	G	R	UTR5	gene:BVRB_4g073570	_	_	_
3	2669199	C	G	G	G	G	G	G	G	UTR3	gene:BVRB_3g050620	_	_	_
3	2669259	A	C	M	M	M	M	M	M	UTR3	gene:BVRB_3g050620	_	_	_
3	2669354	C	T	Y	Y	T	Y	Y	T	UTR3	gene:BVRB_3g050620	_	_	_
7	2669927	C	T	T	Y	T	T	Y	T	exonic	gene:BVRB_7g158590	G->A	E->E	synonymous SNV
7	2669999	G	A	R	R	R	R	R	R	exonic	gene:BVRB_7g158590	C->T	Y->Y	synonymous SNV
7	2670477	T	G	G	K	G	G	K	G	UTR5	gene:BVRB_7g158590	_	_	_
3	2675159	A	G	R	R	R	R	R	R	exonic	gene:BVRB_3g050620	T->C	D->D	synonymous SNV
3	2676444	T	A	A	A	A	A	A	A	intronic	gene:BVRB_3g050620	_	_	_
3	2677026	G	A	R	R	R	R	R	R	intronic	gene:BVRB_3g050620	_	_	_
3	2677833	A	G	R	R	R	R	R	R	exonic	gene:BVRB_3g050620	T->C	L->L	synonymous SNV
3	2680480	G	C	S	S	S	S	S	S	exonic	gene:BVRB_3g050620	C->G	G->G	synonymous SNV
7	2682196	G	T	K	K	K	K	K	K	exonic	gene:BVRB_7g158620	C->A	R->R	synonymous SNV
7	2682425	G	A	R	R	R	R	R	R	exonic	gene:BVRB_7g158620	C->T	S->S	synonymous SNV
7	2683049	T	C	C	Y	C	C	Y	C	exonic	gene:BVRB_7g158620	A->G	E->E	synonymous SNV
7	2684049	G	A	A	R	A	A	R	A	exonic	gene:BVRB_7g158620	C->T	L->L	synonymous SNV
3	2685756	A	T	W	W	W	W	W	W	exonic	gene:BVRB_3g050630	A->T	A->A	synonymous SNV
7	2685783	T	C	C	Y	C	C	Y	C	UTR5	gene:BVRB_7g158620	_	_	_
7	2685881	T	C	Y	Y	Y	Y	Y	Y	UTR5	gene:BVRB_7g158620	_	_	_
3	2685945	A	T	T	T	T	T	T	T	exonic	gene:BVRB_3g050630	A->T	I->I	synonymous SNV
3	2686029	A	G	G	G	G	G	G	G	exonic	gene:BVRB_3g050630	A->G	A->A	synonymous SNV
3	2686101	G	A	A	A	R	A	A	R	exonic	gene:BVRB_3g050630	G->A	G->G	synonymous SNV
3	2686383	C	G	G	G	G	G	G	G	exonic	gene:BVRB_3g050630	C->G	S->S	synonymous SNV
3	2686939	T	C	C	C	C	C	C	C	exonic	gene:BVRB_3g050630	T->C	Y->Y	synonymous SNV
4	2687668	A	G	R	R	R	R	R	R	exonic	gene:BVRB_4g073590	T->C	V->V	synonymous SNV
4	2687681	A	T	T	W	T	T	W	T	exonic	gene:BVRB_4g073590	T->A	M->K	nonsynonymous SNV
4	2687793	C	T	T	Y	T	T	Y	T	exonic	gene:BVRB_4g073590	G->A	A->T	nonsynonymous SNV
7	2688079	C	T	T	T	T	T	T	T	exonic	gene:BVRB_7g158630	C->T	H->Y	nonsynonymous SNV
7	2688633	T	A	A	W	A	A	W	A	exonic	gene:BVRB_7g158630	T->A	N->K	nonsynonymous SNV
7	2688864	A	G	G	R	G	G	R	G	exonic	gene:BVRB_7g158630	A->G	R->R	synonymous SNV
7	2689296	A	G	R	R	R	R	R	R	exonic	gene:BVRB_7g158630	A->G	A->A	synonymous SNV
7	2689470	C	T	T	T	T	T	T	T	exonic	gene:BVRB_7g158630	C->T	S->S	synonymous SNV
7	2689566	C	T	Y	Y	Y	Y	Y	Y	exonic	gene:BVRB_7g158630	C->T	N->N	synonymous SNV
1	2694823	A	G	G	G	G	G	G	G	UTR5	gene:BVRB_1g002480	_	_	_
1	2695583	G	A	A	A	A	A	A	A	exonic	gene:BVRB_1g002480	G->A	E->E	synonymous SNV
3	2698991	G	A	R	R	R	R	R	R	exonic	gene:BVRB_3g050650	G->A	V->I	nonsynonymous SNV
7	2699486	T	C	Y	Y	Y	Y	Y	Y	exonic	gene:BVRB_7g158640	T->C	A->A	synonymous SNV
7	2701806	G	A	A	R	A	A	R	A	exonic	gene:BVRB_7g158640	G->A	P->P	synonymous SNV
3	2706098	A	G	G	R	G	G	R	G	exonic	gene:BVRB_3g050660	T->C	S->S	synonymous SNV
7	2708873	A	G	G	R	G	G	R	G	exonic	gene:BVRB_7g158650	A->G	T->A	nonsynonymous SNV
7	2710235	G	A	A	A	A	A	A	A	exonic	gene:BVRB_7g158650	G->A	E->E	synonymous SNV
9	2721841	A	G	R	R	R	R	R	R	exonic	gene:BVRB_9g204040	T->C	S->S	synonymous SNV
9	2723709	G	A	R	R	R	R	R	R	exonic	gene:BVRB_9g204040	C->T	S->S	synonymous SNV
9	2723846	G	A	R	R	R	R	R	R	exonic	gene:BVRB_9g204040	C->T	L->L	synonymous SNV
8	2727035	G	C	C	C	C	C	C	C	intronic	gene:BVRB_8g182960	_	_	_
9	2730899	A	G	G	G	G	G	G	G	exonic	gene:BVRB_9g204040	T->C	H->H	synonymous SNV
5	2735589	G	T	T	T	T	T	T	T	exonic	gene:BVRB_5g099960	C->A	L->I	nonsynonymous SNV
5	2735698	A	G	G	G	G	G	G	G	exonic	gene:BVRB_5g099960	T->C	D->D	synonymous SNV
5	2735869	G	A	R	R	R	R	R	R	exonic	gene:BVRB_5g099960	C->T	L->L	synonymous SNV
5	2735875	T	G	K	K	K	K	K	K	exonic	gene:BVRB_5g099960	A->C	A->A	synonymous SNV
5	2735893	T	A	A	A	A	A	A	A	exonic	gene:BVRB_5g099960	A->T	I->I	synonymous SNV
5	2736082	G	C	S	C	S	S	C	S	exonic	gene:BVRB_5g099960	C->G	R->R	synonymous SNV
5	2736721	C	T	Y	Y	Y	Y	Y	Y	exonic	gene:BVRB_5g099960	G->A	L->L	synonymous SNV
5	2736724	A	G	R	G	R	R	G	R	exonic	gene:BVRB_5g099960	T->C	A->A	synonymous SNV
5	2737001	C	T	Y	T	Y	Y	T	Y	exonic	gene:BVRB_5g099960	G->A	S->N	nonsynonymous SNV
5	2737093	T	A	A	A	W	A	A	W	exonic	gene:BVRB_5g099960	A->T	P->P	synonymous SNV
8	2739342	T	C	C	C	C	C	C	C	exonic	gene:BVRB_8g182990	A->G	I->V	nonsynonymous SNV
3	2740752	T	C	Y	Y	Y	Y	Y	Y	UTR3	gene:BVRB_3g050700	_	_	_
3	2743926	G	A	R	R	R	R	R	R	UTR5	gene:BVRB_3g050710	_	_	_
6	2744526	A	T	T	T	T	T	T	T	exonic	gene:BVRB_6g129310	A->T	I->I	synonymous SNV
6	2749756	T	C	C	C	C	C	C	C	exonic	gene:BVRB_6g129320	T->C	S->S	synonymous SNV
6	2749938	A	C	C	C	C	C	C	C	exonic	gene:BVRB_6g129320	A->C	V->V	synonymous SNV
3	2750487	T	C	C	Y	C	C	Y	C	exonic	gene:BVRB_3g050720	T->C	D->D	synonymous SNV
3	2751045	G	A	R	R	R	R	R	R	exonic	gene:BVRB_3g050720	G->A	L->L	synonymous SNV
6	2752151	T	C	C	C	C	C	C	C	exonic	gene:BVRB_6g129320	T->C	G->G	synonymous SNV
6	2752843	C	G	G	G	G	G	G	G	UTR3	gene:BVRB_6g129320	_	_	_
7	2756357	T	C	Y	Y	Y	Y	Y	Y	UTR5	gene:BVRB_7g158660	_	_	_
3	2756737	A	C	C	M	C	C	M	C	exonic	gene:BVRB_3g050730	A->C	I->L	nonsynonymous SNV
2	2757080	T	C	C	Y	C	C	Y	C	exonic	gene:BVRB_2g025940	T->C	F->F	synonymous SNV
7	2758560	A	G	R	R	R	R	R	R	exonic	gene:BVRB_7g158660	A->G	E->E	synonymous SNV
4	2783509	C	T	Y	T	Y	Y	T	Y	UTR5	gene:BVRB_4g073640	_	_	_
7	2790749	C	A	M	M	M	M	M	M	exonic	gene:BVRB_7g158680	G->T	L->L	synonymous SNV
7	2792470	T	C	Y	Y	Y	Y	Y	Y	exonic	gene:BVRB_7g158680	A->G	K->K	synonymous SNV
7	2792542	G	A	R	R	R	R	R	R	exonic	gene:BVRB_7g158680	C->T	I->I	synonymous SNV
4	2795910	C	T	Y	T	Y	Y	T	Y	exonic	gene:BVRB_4g073660	C->T	V->V	synonymous SNV
4	2797050	T	C	C	C	C	C	C	C	UTR3	gene:BVRB_4g073660	_	_	_
9	2798692	T	G	G	K	G	G	K	G	UTR3	gene:BVRB_9g204060	_	_	_
9	2798957	T	C	Y	Y	Y	Y	Y	Y	UTR5	gene:BVRB_9g204070	_	_	_
9	2799083	C	T	T	Y	T	T	Y	T	exonic	gene:BVRB_9g204070	C->T	V->V	synonymous SNV
9	2799351	T	C	C	Y	C	C	Y	C	exonic	gene:BVRB_9g204070	T->C	L->L	synonymous SNV
9	2799368	C	T	Y	Y	Y	Y	Y	Y	exonic	gene:BVRB_9g204070	C->T	T->T	synonymous SNV
9	2799504	C	T	Y	Y	Y	Y	Y	Y	exonic	gene:BVRB_9g204070	C->T	A->A	synonymous SNV
9	2800368	C	T	Y	Y	Y	Y	Y	Y	exonic	gene:BVRB_9g204070	C->T	N->N	synonymous SNV
9	2800395	C	T	Y	Y	Y	Y	Y	Y	exonic	gene:BVRB_9g204070	C->T	G->G	synonymous SNV
9	2800818	T	C	Y	Y	Y	Y	Y	Y	exonic	gene:BVRB_9g204070	T->C	P->P	synonymous SNV
9	2800866	C	T	Y	Y	Y	Y	Y	Y	exonic	gene:BVRB_9g204070	C->T	D->D	synonymous SNV
9	2804957	A	T	W	W	W	W	W	W	UTR3	gene:BVRB_9g204070	_	_	_
5	2805057	C	T	T	Y	T	T	Y	T	UTR5	gene:BVRB_5g100010	_	_	_
5	2805249	A	T	T	W	T	T	W	T	exonic	gene:BVRB_5g100010	A->T	S->S	synonymous SNV
3	2806897	T	A	W	W	W	W	W	W	UTR5	gene:BVRB_3g050770	_	_	_
9	2807688	C	T	T	Y	T	T	Y	T	exonic	gene:BVRB_9g204080	C->T	T->T	synonymous SNV
5	2807690	C	T	T	T	T	T	T	T	exonic	gene:BVRB_5g100010	C->T	N->N	synonymous SNV
5	2808344	C	T	T	Y	T	T	Y	T	exonic	gene:BVRB_5g100010	C->T	Y->Y	synonymous SNV
5	2809294	C	T	Y	Y	Y	Y	Y	Y	exonic	gene:BVRB_5g100010	C->T	Y->Y	synonymous SNV
5	2809683	T	A	W	W	W	W	W	W	exonic	gene:BVRB_5g100010	T->A	P->P	synonymous SNV
5	2809994	G	A	A	A	A	A	A	A	UTR3	gene:BVRB_5g100010	_	_	_
5	2810719	G	A	A	A	A	A	A	A	exonic	gene:BVRB_5g100020	C->T	C->C	synonymous SNV
7	2830962	T	C	C	C	C	C	C	C	exonic	gene:BVRB_7g158700	A->G	S->S	synonymous SNV
7	2831946	G	A	A	R	A	A	R	A	exonic	gene:BVRB_7g158700	C->T	F->F	synonymous SNV
7	2832397	C	T	T	T	T	T	T	T	exonic	gene:BVRB_7g158700	G->A	R->K	nonsynonymous SNV
7	2833365	G	T	T	K	T	T	K	T	exonic	gene:BVRB_7g158700	C->A	N->K	nonsynonymous SNV
7	2833382	A	G	G	R	G	G	R	G	exonic	gene:BVRB_7g158700	T->C	S->P	nonsynonymous SNV
7	2835778	A	G	G	G	G	G	G	G	exonic	gene:BVRB_7g158700	T->C	I->I	synonymous SNV
7	2835852	G	T	K	K	K	K	K	K	exonic	gene:BVRB_7g158700	C->A	L->I	nonsynonymous SNV
7	2835966	T	C	C	C	C	C	C	C	exonic	gene:BVRB_7g158700	A->G	T->A	nonsynonymous SNV
7	2836299	T	C	C	C	C	C	C	C	exonic	gene:BVRB_7g158700	A->G	T->T	synonymous SNV
9	2840303	T	A	A	A	A	A	A	A	exonic	gene:BVRB_9g204130	A->T	K->X	stopgain SNV
7	2842150	A	T	T	W	T	T	W	T	exonic	gene:BVRB_7g158700	T->A	L->L	synonymous SNV
7	2842421	T	G	G	K	G	G	K	G	exonic	gene:BVRB_7g158700	A->C	D->A	nonsynonymous SNV
7	2842446	T	G	G	K	G	G	K	G	exonic	gene:BVRB_7g158700	A->C	I->L	nonsynonymous SNV
9	2843350	T	A	A	A	A	A	A	A	exonic	gene:BVRB_9g204130	A->T	A->A	synonymous SNV
9	2844946	A	C	C	M	C	C	M	C	UTR5	gene:BVRB_9g204130	_	_	_
6	2862307	A	T	T	T	T	T	T	T	exonic	gene:BVRB_6g129420	A->T	Y->F	nonsynonymous SNV
7	2862664	A	C	C	M	C	C	M	C	exonic	gene:BVRB_7g158710	A->C	D->A	nonsynonymous SNV
4	2864293	T	C	C	C	C	C	C	C	exonic	gene:BVRB_4g073740	A->G	E->G	nonsynonymous SNV
1	2864827	G	A	A	A	A	A	A	A	exonic	gene:BVRB_1g002560	G->A	A->T	nonsynonymous SNV
4	2865154	A	G	G	G	G	G	G	G	UTR5	gene:BVRB_4g073740	_	_	_
9	2865841	T	C	C	C	Y	C	C	Y	UTR5	gene:BVRB_9g204140	_	_	_
6	2865937	A	C	C	C	C	C	C	C	exonic	gene:BVRB_6g129420	A->C	K->Q	nonsynonymous SNV
7	2866332	T	G	G	K	G	G	K	G	UTR3	gene:BVRB_7g158730	_	_	_
9	2866359	G	T	T	T	T	T	T	T	UTR5	gene:BVRB_9g204140	_	_	_
2	2866663	T	C	C	Y	C	C	Y	C	exonic	gene:BVRB_2g026070	T->C	I->I	synonymous SNV
7	2866695	T	A	W	W	W	W	W	W	exonic	gene:BVRB_7g158730	A->T	V->V	synonymous SNV
7	2868537	G	A	A	R	A	A	R	A	exonic	gene:BVRB_7g158730	C->T	S->S	synonymous SNV
7	2868563	T	C	Y	Y	Y	Y	Y	Y	exonic	gene:BVRB_7g158730	A->G	T->A	nonsynonymous SNV
5	2868795	A	G	R	R	R	R	R	R	exonic	gene:BVRB_5g100050	T->C	S->P	nonsynonymous SNV
6	2868883	C	G	G	G	G	G	G	G	exonic	gene:BVRB_6g129420	C->G	G->G	synonymous SNV
6	2869319	G	A	A	A	A	A	A	A	exonic	gene:BVRB_6g129420	G->A	A->A	synonymous SNV
2	2869402	A	C	C	C	C	C	C	C	exonic	gene:BVRB_2g026080	T->G	D->E	nonsynonymous SNV
2	2869640	G	A	A	R	A	A	R	A	exonic	gene:BVRB_2g026080	C->T	N->N	synonymous SNV
7	2873441	T	G	G	K	G	G	K	G	exonic	gene:BVRB_7g158740	A->C	N->H	nonsynonymous SNV
2	2873979	C	T	T	Y	T	T	Y	T	exonic	gene:BVRB_2g026090	C->T	V->V	synonymous SNV
7	2878863	A	C	M	M	M	M	M	M	exonic	gene:BVRB_7g158740	T->G	V->G	nonsynonymous SNV
4	2879606	T	A	A	A	A	A	A	A	exonic	gene:BVRB_4g073750	A->T	I->I	synonymous SNV
7	2886538	T	C	C	Y	C	C	Y	C	UTR3	gene:BVRB_7g158750	_	_	_
7	2886637	T	C	Y	Y	Y	Y	Y	Y	UTR3	gene:BVRB_7g158750	_	_	_
2	2891819	A	G	G	R	G	G	R	G	exonic	gene:BVRB_2g026100	T->C	H->H	synonymous SNV
2	2891870	G	C	C	S	C	C	S	C	exonic	gene:BVRB_2g026100	C->G	A->A	synonymous SNV
7	2895673	T	C	C	Y	C	C	Y	C	upstream	gene:BVRB_7g158770	_	_	_
4	2905031	C	T	Y	Y	Y	Y	Y	Y	exonic	gene:BVRB_4g073770	C->T	D->D	synonymous SNV
1	2907450	T	C	Y	Y	Y	Y	Y	Y	exonic	gene:BVRB_1g002590	T->C	I->I	synonymous SNV
1	2907738	T	C	Y	Y	Y	Y	Y	Y	exonic	gene:BVRB_1g002590	T->C	L->L	synonymous SNV
2	2908315	A	G	G	R	G	G	R	G	exonic	gene:BVRB_2g026120	A->G	T->T	synonymous SNV
2	2909929	C	T	T	Y	T	T	Y	T	exonic	gene:BVRB_2g026120	C->T	Y->Y	synonymous SNV
1	2921545	A	G	R	R	R	R	R	R	exonic	gene:BVRB_1g002620	T->C	T->T	synonymous SNV
4	2921589	A	G	R	R	R	R	R	R	exonic	gene:BVRB_4g073790	A->G	A->A	synonymous SNV
4	2921596	T	C	Y	Y	Y	Y	Y	Y	exonic	gene:BVRB_4g073790	T->C	L->L	synonymous SNV
1	2921905	C	T	Y	Y	Y	Y	Y	Y	exonic	gene:BVRB_1g002620	G->A	K->K	synonymous SNV
1	2921932	A	G	R	R	R	R	R	R	exonic	gene:BVRB_1g002620	T->C	N->N	synonymous SNV
1	2923108	G	A	R	R	R	R	R	R	exonic	gene:BVRB_1g002620	C->T	T->T	synonymous SNV
1	2923282	G	A	R	R	R	R	R	R	exonic	gene:BVRB_1g002620	C->T	S->S	synonymous SNV
1	2923400	T	A	W	W	W	W	W	W	UTR5	gene:BVRB_1g002620	_	_	_
1	2923433	T	C	Y	Y	Y	Y	Y	Y	UTR5	gene:BVRB_1g002620	_	_	_
2	2924467	A	G	G	R	G	G	R	G	exonic	gene:BVRB_2g026140	A->G	S->G	nonsynonymous SNV
6	2924682	C	T	T	T	T	T	T	T	exonic	gene:BVRB_6g129470	C->T	Y->Y	synonymous SNV
8	2925094	T	C	C	Y	C	C	Y	C	exonic	gene:BVRB_8g183110	A->G	E->E	synonymous SNV
2	2926084	C	G	G	S	G	G	S	G	exonic	gene:BVRB_2g026140	C->G	D->E	nonsynonymous SNV
2	2928085	T	C	C	Y	C	C	Y	C	UTR3	gene:BVRB_2g026140	_	_	_
5	2933256	A	G	G	G	G	G	G	G	exonic	gene:BVRB_5g100100	A->G	G->G	synonymous SNV
7	2934332	T	A	A	A	A	A	A	A	exonic	gene:BVRB_7g158800	T->A	S->S	synonymous SNV
4	2935304	G	A	R	R	R	R	R	R	exonic	gene:BVRB_4g073810	G->A	V->M	nonsynonymous SNV
5	2935934	C	T	T	Y	T	T	Y	T	intronic	gene:BVRB_5g100100	_	_	_
1	2938828	G	A	R	R	R	R	R	R	UTR3	gene:BVRB_1g002630	_	_	_
6	2939383	C	T	T	Y	T	T	Y	T	exonic	gene:BVRB_6g129500	C->T	N->N	synonymous SNV
6	2940368	T	C	C	Y	C	C	Y	C	exonic	gene:BVRB_6g129500	T->C	L->L	synonymous SNV
6	2940391	G	A	A	R	A	A	R	A	exonic	gene:BVRB_6g129500	G->A	A->A	synonymous SNV
6	2943294	C	T	T	T	T	T	T	T	exonic	gene:BVRB_6g129500	C->T	H->H	synonymous SNV
6	2943384	T	G	G	K	G	G	K	G	exonic	gene:BVRB_6g129500	T->G	V->V	synonymous SNV
6	2943642	C	T	T	Y	T	T	Y	T	exonic	gene:BVRB_6g129500	C->T	D->D	synonymous SNV
6	2947199	G	C	C	S	C	C	S	C	UTR5	gene:BVRB_6g129510	_	_	_
2	2951802	G	A	A	A	A	A	A	A	exonic	gene:BVRB_2g026170	G->A	K->K	synonymous SNV
2	2951862	A	C	C	C	C	C	C	C	exonic	gene:BVRB_2g026170	A->C	L->L	synonymous SNV
6	2959379	G	T	T	T	T	T	T	T	exonic	gene:BVRB_6g129530	C->A	T->T	synonymous SNV
6	2959727	A	C	C	C	C	C	C	C	exonic	gene:BVRB_6g129530	T->G	S->S	synonymous SNV
9	2963576	C	T	T	T	T	T	T	T	exonic	gene:BVRB_9g204180	G->A	V->V	synonymous SNV
8	2964521	A	G	G	R	G	G	R	G	exonic	gene:BVRB_8g183130	A->G	L->L	synonymous SNV
6	2965467	T	C	C	C	C	C	C	C	exonic	gene:BVRB_6g129540	A->G	E->E	synonymous SNV
8	2965721	T	C	C	Y	C	C	Y	C	exonic	gene:BVRB_8g183130	T->C	P->P	synonymous SNV
8	2966036	G	A	A	R	A	A	R	A	exonic	gene:BVRB_8g183130	G->A	P->P	synonymous SNV
5	2966104	T	A	A	W	A	A	W	A	exonic	gene:BVRB_5g100130	A->T	A->A	synonymous SNV
6	2966402	T	A	A	A	A	A	A	A	exonic	gene:BVRB_6g129540	A->T	A->A	synonymous SNV
8	2966408	T	A	A	W	A	A	W	A	exonic	gene:BVRB_8g183130	T->A	I->I	synonymous SNV
8	2966673	T	C	C	Y	C	C	Y	C	exonic	gene:BVRB_8g183130	T->C	I->T	nonsynonymous SNV
6	2967077	C	A	A	M	A	A	M	A	intronic	gene:BVRB_6g129540	_	_	_
5	2967242	C	T	Y	Y	Y	Y	Y	Y	intronic	gene:BVRB_5g100130	_	_	_
6	2967388	G	A	A	A	A	A	A	A	intronic	gene:BVRB_6g129540	_	_	_
5	2967435	T	C	C	Y	C	C	Y	C	intronic	gene:BVRB_5g100130	_	_	_
6	2967797	C	A	A	A	A	A	A	A	intronic	gene:BVRB_6g129540	_	_	_
5	2967818	T	C	C	Y	C	C	Y	C	exonic	gene:BVRB_5g100130	A->G	K->R	nonsynonymous SNV
5	2967887	T	C	C	Y	C	C	Y	C	exonic	gene:BVRB_5g100130	A->G	K->R	nonsynonymous SNV
5	2969750	T	A	W	W	W	W	W	W	UTR5	gene:BVRB_5g100130	_	_	_
5	2969792	A	G	G	R	G	G	R	G	UTR5	gene:BVRB_5g100130	_	_	_
6	2974576	G	A	A	A	A	A	A	A	intronic	gene:BVRB_6g129540	_	_	_
6	2974968	C	T	T	Y	T	T	Y	T	intronic	gene:BVRB_6g129540	_	_	_
6	2975058	A	C	C	M	C	C	M	C	intronic	gene:BVRB_6g129540	_	_	_
2	2976236	A	G	R	R	R	R	R	R	exonic	gene:BVRB_2g026190	A->G	L->L	synonymous SNV
2	2977689	G	A	R	R	R	R	R	R	exonic	gene:BVRB_2g026200	C->T	A->A	synonymous SNV
2	2978270	A	T	W	W	W	W	W	W	exonic	gene:BVRB_2g026200	T->A	I->K	nonsynonymous SNV
6	2978425	A	C	C	M	C	C	M	C	UTR5	gene:BVRB_6g129540	_	_	_
6	2980039	G	A	A	R	A	A	R	A	exonic	gene:BVRB_6g129550	G->A	R->H	nonsynonymous SNV
6	2980070	T	C	C	Y	C	C	Y	C	exonic	gene:BVRB_6g129550	T->C	T->T	synonymous SNV
6	2980154	T	C	C	Y	C	C	Y	C	exonic	gene:BVRB_6g129550	T->C	R->R	synonymous SNV
6	2982181	T	C	C	Y	C	C	Y	C	exonic	gene:BVRB_6g129550	T->C	F->F	synonymous SNV
9	2983065	G	A	R	R	R	R	R	R	exonic	gene:BVRB_9g204190	G->A	V->I	nonsynonymous SNV
9	2983475	C	A	A	A	M	A	A	M	exonic	gene:BVRB_9g204190	C->A	L->L	synonymous SNV
4	2990323	G	A	R	R	R	R	R	R	exonic	gene:BVRB_4g073870	C->T	D->D	synonymous SNV
6	2991856	G	A	A	R	A	A	R	A	exonic	gene:BVRB_6g129560	G->A	L->L	synonymous SNV
5	2992301	C	A	M	M	M	M	M	M	UTR3	gene:BVRB_5g100150	_	_	_
6	2992375	G	A	A	R	A	A	R	A	exonic	gene:BVRB_6g129560	G->A	S->S	synonymous SNV
6	2992381	C	T	T	Y	T	T	Y	T	exonic	gene:BVRB_6g129560	C->T	R->R	synonymous SNV
5	2993006	A	G	G	R	G	G	R	G	exonic	gene:BVRB_5g100150	T->C	L->S	nonsynonymous SNV
1	2993410	T	C	C	C	C	C	C	C	exonic	gene:BVRB_1g002700	T->C	A->A	synonymous SNV
5	2993454	A	C	M	M	M	M	M	M	exonic	gene:BVRB_5g100150	T->G	S->A	nonsynonymous SNV
5	2993764	C	T	T	Y	T	T	Y	T	exonic	gene:BVRB_5g100150	G->A	G->G	synonymous SNV
6	2994199	A	G	G	G	G	G	G	G	upstream	gene:BVRB_6g129570	_	_	_
5	2994470	C	A	M	M	M	M	M	M	exonic	gene:BVRB_5g100150	G->T	S->S	synonymous SNV
5	2994638	A	C	C	M	C	C	M	C	exonic	gene:BVRB_5g100150	T->G	H->Q	nonsynonymous SNV
5	2994842	A	C	M	M	M	M	M	M	exonic	gene:BVRB_5g100150	T->G	N->K	nonsynonymous SNV
6	2994968	A	T	T	W	T	T	W	T	intronic	gene:BVRB_6g129570	_	_	_
6	2995040	T	C	C	Y	C	C	Y	C	intronic	gene:BVRB_6g129570	_	_	_
5	2995106	G	A	A	R	A	A	R	A	exonic	gene:BVRB_5g100150	C->T	D->D	synonymous SNV
5	2995379	T	A	A	W	A	A	W	A	exonic	gene:BVRB_5g100150	A->T	V->V	synonymous SNV
1	2995644	A	G	G	G	G	G	G	G	exonic	gene:BVRB_1g002700	A->G	T->T	synonymous SNV
5	2995738	T	C	C	Y	C	C	Y	C	exonic	gene:BVRB_5g100150	A->G	I->V	nonsynonymous SNV
5	2996292	A	G	R	G	R	R	G	R	exonic	gene:BVRB_5g100150	T->C	I->T	nonsynonymous SNV
5	2996441	C	G	S	S	S	S	S	S	exonic	gene:BVRB_5g100150	G->C	L->L	synonymous SNV
5	3000570	T	C	C	Y	C	C	Y	C	exonic	gene:BVRB_5g100160	T->C	C->R	nonsynonymous SNV
1	3001994	C	T	T	T	T	T	T	T	exonic	gene:BVRB_1g002700	C->T	H->H	synonymous SNV
5	3002666	C	A	M	A	M	M	A	M	UTR3	gene:BVRB_5g100180	_	_	_
5	3003062	G	C	C	S	C	C	S	C	UTR3	gene:BVRB_5g100180	_	_	_
8	3003566	C	T	Y	Y	Y	Y	Y	Y	UTR5	gene:BVRB_8g183140	_	_	_
5	3004096	G	A	A	R	A	A	R	A	exonic	gene:BVRB_5g100180	C->T	S->S	synonymous SNV
5	3004195	T	A	W	W	W	W	W	W	exonic	gene:BVRB_5g100180	A->T	L->L	synonymous SNV
5	3004357	C	T	T	Y	T	T	Y	T	exonic	gene:BVRB_5g100180	G->A	M->I	nonsynonymous SNV
8	3004393	G	T	K	K	K	K	K	K	exonic	gene:BVRB_8g183140	G->T	L->F	nonsynonymous SNV
5	3004423	G	A	R	R	R	R	R	R	exonic	gene:BVRB_5g100180	C->T	Y->Y	synonymous SNV
5	3004651	G	A	A	R	A	A	R	A	exonic	gene:BVRB_5g100180	C->T	D->D	synonymous SNV
8	3005101	C	T	Y	Y	Y	Y	Y	Y	UTR5;UTR3	gene:BVRB_8g183150;gene:BVRB_8g183140	_	_	_
5	3005243	G	A	A	R	A	A	R	A	exonic	gene:BVRB_5g100180	C->T	D->D	synonymous SNV
8	3005364	A	G	R	R	R	R	R	R	UTR5;UTR3	gene:BVRB_8g183150;gene:BVRB_8g183140	_	_	_
5	3005493	A	G	G	G	G	G	G	G	exonic	gene:BVRB_5g100180	T->C	M->T	nonsynonymous SNV
5	3005549	A	G	R	R	R	R	R	R	exonic	gene:BVRB_5g100180	T->C	Y->Y	synonymous SNV
5	3005997	A	G	G	R	G	G	R	G	exonic	gene:BVRB_5g100180	T->C	M->T	nonsynonymous SNV
8	3006253	A	G	R	R	R	R	R	R	exonic	gene:BVRB_8g183150	A->G	E->E	synonymous SNV
5	3006280	C	G	S	S	S	S	S	S	exonic	gene:BVRB_5g100180	G->C	V->L	nonsynonymous SNV
5	3006427	C	T	T	Y	T	T	Y	T	exonic	gene:BVRB_5g100180	G->A	E->K	nonsynonymous SNV
5	3006486	G	T	T	K	T	T	K	T	exonic	gene:BVRB_5g100180	C->A	P->H	nonsynonymous SNV
5	3007256	A	G	G	R	G	G	R	G	exonic	gene:BVRB_5g100180	T->C	T->T	synonymous SNV
5	3007355	G	A	R	R	R	R	R	R	exonic	gene:BVRB_5g100180	C->T	F->F	synonymous SNV
5	3007715	G	A	A	R	A	A	R	A	UTR5	gene:BVRB_5g100180	_	_	_
5	3008990	C	T	T	Y	T	T	Y	T	UTR5	gene:BVRB_5g100180	_	_	_
5	3010232	G	C	C	C	C	C	C	C	upstream	gene:BVRB_5g100180	_	_	_
8	3015761	A	G	R	R	R	R	R	R	exonic	gene:BVRB_8g183160	A->G	N->D	nonsynonymous SNV
5	3018158	G	T	K	K	K	K	K	K	exonic	gene:BVRB_5g100200	C->A	L->I	nonsynonymous SNV
5	3018504	T	A	A	W	A	A	W	A	exonic	gene:BVRB_5g100200	A->T	V->V	synonymous SNV
5	3019561	T	C	Y	Y	Y	Y	Y	Y	exonic	gene:BVRB_5g100200	A->G	D->G	nonsynonymous SNV
5	3021548	C	G	G	S	G	G	S	G	UTR5	gene:BVRB_5g100200	_	_	_
8	3028437	T	C	Y	Y	Y	Y	Y	Y	exonic	gene:BVRB_8g183180	A->G	L->L	synonymous SNV
8	3028497	G	T	K	K	K	K	K	K	exonic	gene:BVRB_8g183180	C->A	S->S	synonymous SNV
8	3029100	C	T	Y	Y	Y	Y	Y	Y	exonic	gene:BVRB_8g183180	G->A	S->S	synonymous SNV
8	3029181	T	C	C	C	C	C	C	C	exonic	gene:BVRB_8g183180	A->G	A->A	synonymous SNV
8	3029605	C	T	T	T	T	T	T	T	exonic	gene:BVRB_8g183180	G->A	C->Y	nonsynonymous SNV
8	3029919	G	A	A	A	A	A	A	A	exonic	gene:BVRB_8g183180	C->T	Y->Y	synonymous SNV
8	3029961	G	T	K	K	K	K	K	K	exonic	gene:BVRB_8g183180	C->A	G->G	synonymous SNV
8	3030357	C	G	G	G	G	G	G	G	exonic	gene:BVRB_8g183180	G->C	E->D	nonsynonymous SNV
5	3030445	C	G	S	G	S	S	G	S	UTR3	gene:BVRB_5g100210	_	_	_
5	3030536	A	G	R	R	R	R	R	R	UTR3	gene:BVRB_5g100210	_	_	_
8	3030651	G	A	R	R	R	R	R	R	exonic	gene:BVRB_8g183180	C->T	L->L	synonymous SNV
5	3033086	T	A	A	W	A	A	W	A	exonic	gene:BVRB_5g100210	A->T	I->I	synonymous SNV
8	3033557	G	A	A	A	A	A	A	A	UTR5	gene:BVRB_8g183180	_	_	_
5	3033632	G	A	A	R	A	A	R	A	exonic	gene:BVRB_5g100210	C->T	H->H	synonymous SNV
8	3038063	C	T	Y	Y	Y	Y	Y	Y	exonic	gene:BVRB_8g183200	G->A	A->A	synonymous SNV
8	3039309	G	A	R	R	R	R	R	R	exonic	gene:BVRB_8g183200	C->T	P->P	synonymous SNV
5	3040396	G	A	A	A	A	A	A	A	intergenic	gene:BVRB_5g100220(dist=4667)	_	_	_
5	3040428	T	C	C	C	C	C	C	C	intergenic	gene:BVRB_5g100220(dist=4699)	_	_	_
4	3053007	T	C	C	C	C	C	C	C	intergenic	gene:BVRB_4g073900(dist=13481)	_	_	_
2	3055894	C	A	M	M	M	M	M	M	exonic	gene:BVRB_2g026280	C->A	N->K	nonsynonymous SNV
6	3056273	C	T	T	Y	T	T	Y	T	exonic	gene:BVRB_6g129600	C->T	F->F	synonymous SNV
6	3056291	A	G	G	R	G	G	R	G	exonic	gene:BVRB_6g129600	A->G	T->T	synonymous SNV
6	3056302	G	C	C	S	C	C	S	C	exonic	gene:BVRB_6g129600	G->C	G->A	nonsynonymous SNV
6	3057069	G	A	A	R	A	A	R	A	exonic	gene:BVRB_6g129600	G->A	L->L	synonymous SNV
7	3059287	A	C	C	C	M	C	C	M	intergenic	gene:BVRB_7g158880(dist=7244)	_	_	_
8	3059930	C	A	M	M	M	M	M	M	UTR5	gene:BVRB_8g183220	_	_	_
8	3060008	T	A	A	A	A	A	A	A	UTR5	gene:BVRB_8g183220	_	_	_
8	3060088	C	T	T	T	T	T	T	T	exonic	gene:BVRB_8g183220	C->T	Y->Y	synonymous SNV
6	3060389	T	G	G	K	G	G	K	G	UTR3	gene:BVRB_6g129600	_	_	_
8	3061541	C	G	G	G	G	G	G	G	exonic	gene:BVRB_8g183220	C->G	A->A	synonymous SNV
8	3061902	A	G	G	G	G	G	G	G	exonic	gene:BVRB_8g183220	A->G	E->E	synonymous SNV
8	3062494	T	C	C	C	C	C	C	C	exonic	gene:BVRB_8g183220	T->C	Y->Y	synonymous SNV
8	3062863	G	C	C	C	C	C	C	C	exonic	gene:BVRB_8g183220	G->C	P->P	synonymous SNV
8	3063023	C	T	T	T	T	T	T	T	exonic	gene:BVRB_8g183220	C->T	L->L	synonymous SNV
8	3063658	A	G	G	G	G	G	G	G	exonic	gene:BVRB_8g183220	A->G	L->L	synonymous SNV
8	3063679	G	A	R	R	R	R	R	R	exonic	gene:BVRB_8g183220	G->A	R->R	synonymous SNV
8	3063709	A	T	W	W	W	W	W	W	exonic	gene:BVRB_8g183220	A->T	A->A	synonymous SNV
8	3064446	G	A	R	R	R	R	R	R	exonic	gene:BVRB_8g183220	G->A	T->T	synonymous SNV
8	3064470	C	G	S	S	S	S	S	S	exonic	gene:BVRB_8g183220	C->G	P->P	synonymous SNV
8	3064527	T	G	G	G	G	G	G	G	exonic	gene:BVRB_8g183220	T->G	P->P	synonymous SNV
8	3064533	A	C	C	C	C	C	C	C	exonic	gene:BVRB_8g183220	A->C	G->G	synonymous SNV
8	3064718	C	T	Y	Y	Y	Y	Y	Y	exonic	gene:BVRB_8g183220	C->T	L->L	synonymous SNV
6	3069667	A	C	C	M	C	C	M	C	exonic	gene:BVRB_6g129620	T->G	L->L	synonymous SNV
6	3069881	C	A	A	M	A	A	M	A	exonic	gene:BVRB_6g129620	G->T	C->F	nonsynonymous SNV
1	3069972	G	A	A	A	A	A	A	A	exonic	gene:BVRB_1g002750	C->T	C->C	synonymous SNV
1	3070407	G	A	A	A	A	A	A	A	exonic	gene:BVRB_1g002750	C->T	A->A	synonymous SNV
2	3070503	G	C	C	S	C	C	S	C	exonic	gene:BVRB_2g026300	G->C	K->N	nonsynonymous SNV
6	3070670	T	C	C	Y	C	C	Y	C	exonic	gene:BVRB_6g129620	A->G	P->P	synonymous SNV
2	3070730	G	C	C	S	C	C	S	C	exonic	gene:BVRB_2g026300	G->C	R->P	nonsynonymous SNV
2	3072185	A	G	R	R	R	R	R	R	exonic	gene:BVRB_2g026300	A->G	N->S	nonsynonymous SNV
2	3073295	A	G	R	R	R	R	R	R	exonic	gene:BVRB_2g026300	A->G	G->G	synonymous SNV
2	3073525	C	T	Y	Y	Y	Y	Y	Y	exonic	gene:BVRB_2g026300	C->T	Y->Y	synonymous SNV
1	3073593	A	G	G	G	G	G	G	G	exonic	gene:BVRB_1g002750	T->C	L->L	synonymous SNV
1	3073745	C	A	A	A	A	A	A	A	exonic	gene:BVRB_1g002750	G->T	G->C	nonsynonymous SNV
2	3075269	C	G	S	S	S	S	S	S	exonic	gene:BVRB_2g026300	C->G	F->L	nonsynonymous SNV
6	3075440	T	A	A	A	A	A	A	A	exonic	gene:BVRB_6g129630	T->A	L->Q	nonsynonymous SNV
3	3077300	A	G	R	R	R	R	R	R	exonic	gene:BVRB_3g050980	A->G	A->A	synonymous SNV
1	3085501	T	A	A	A	A	A	A	A	UTR3	gene:BVRB_1g002770	_	_	_
1	3086415	G	A	A	A	A	A	A	A	exonic	gene:BVRB_1g002770	C->T	L->F	nonsynonymous SNV
4	3086881	A	G	R	R	R	R	R	R	exonic	gene:BVRB_4g073960	T->C	V->A	nonsynonymous SNV
4	3087066	C	A	M	M	M	M	M	M	exonic	gene:BVRB_4g073960	G->T	S->S	synonymous SNV
1	3087093	C	T	T	T	T	T	T	T	exonic	gene:BVRB_1g002770	G->A	G->D	nonsynonymous SNV
1	3087345	G	T	T	T	T	T	T	T	exonic	gene:BVRB_1g002770	C->A	A->E	nonsynonymous SNV
1	3087446	A	G	G	G	G	G	G	G	exonic	gene:BVRB_1g002770	T->C	H->H	synonymous SNV
2	3087975	C	T	T	Y	T	T	Y	T	exonic	gene:BVRB_2g026320	G->A	G->G	synonymous SNV
5	3089061	G	T	K	T	K	K	T	K	exonic	gene:BVRB_5g100240	G->T	A->S	nonsynonymous SNV
5	3089072	C	T	Y	Y	Y	Y	Y	Y	exonic	gene:BVRB_5g100240	C->T	C->C	synonymous SNV
6	3089421	A	G	G	R	G	G	R	G	exonic	gene:BVRB_6g129630	A->G	T->T	synonymous SNV
4	3091800	A	G	R	R	R	R	R	R	intergenic	gene:BVRB_4g073960(dist=4162)	_	_	_
1	3092747	A	G	G	G	G	G	G	G	exonic	gene:BVRB_1g002800	T->C	H->H	synonymous SNV
1	3092878	T	C	C	C	C	C	C	C	exonic	gene:BVRB_1g002800	A->G	T->A	nonsynonymous SNV
1	3092941	C	T	T	T	T	T	T	T	UTR5	gene:BVRB_1g002800	_	_	_
7	3096036	A	G	R	R	R	R	R	R	exonic	gene:BVRB_7g158930	A->G	P->P	synonymous SNV
5	3097877	G	T	K	K	K	K	K	K	exonic	gene:BVRB_5g100250	C->A	S->Y	nonsynonymous SNV
5	3097978	C	T	Y	T	Y	Y	T	Y	exonic	gene:BVRB_5g100250	G->A	V->V	synonymous SNV
4	3098242	A	C	M	C	M	M	C	M	intronic	gene:BVRB_4g073980	_	_	_
6	3099363	G	A	A	R	A	A	R	A	exonic	gene:BVRB_6g129640	C->T	S->S	synonymous SNV
5	3100469	A	C	C	C	C	C	C	C	exonic	gene:BVRB_5g100250	T->G	L->L	synonymous SNV
6	3102730	C	G	G	S	G	G	S	G	UTR5	gene:BVRB_6g129650	_	_	_
6	3102800	A	T	T	W	T	T	W	T	exonic	gene:BVRB_6g129650	A->T	S->S	synonymous SNV
6	3103015	A	G	G	G	G	G	G	G	exonic	gene:BVRB_6g129650	A->G	P->P	synonymous SNV
7	3104270	T	C	C	C	C	C	C	C	intronic	gene:BVRB_7g158940	_	_	_
2	3104283	A	C	C	M	C	C	M	C	exonic	gene:BVRB_2g026330	A->C	N->T	nonsynonymous SNV
1	3105686	A	G	G	G	G	G	G	G	UTR5	gene:BVRB_1g002820	_	_	_
1	3105839	T	C	C	C	C	C	C	C	exonic	gene:BVRB_1g002820	T->C	L->L	synonymous SNV
1	3108475	C	T	T	T	T	T	T	T	exonic	gene:BVRB_1g002820	C->T	G->G	synonymous SNV
1	3109102	G	C	C	C	C	C	C	C	exonic	gene:BVRB_1g002820	G->C	K->N	nonsynonymous SNV
5	3109629	C	G	S	S	S	S	S	S	UTR5	gene:BVRB_5g100250	_	_	_
4	3150974	C	T	Y	Y	Y	Y	Y	Y	exonic	gene:BVRB_4g074030	G->A	Q->Q	synonymous SNV
5	3153963	T	C	C	Y	C	C	Y	C	UTR5	gene:BVRB_5g100280	_	_	_
4	3154262	G	T	K	K	K	K	K	K	exonic	gene:BVRB_4g074040	C->A	A->A	synonymous SNV
4	3154487	T	C	Y	Y	Y	Y	Y	Y	exonic	gene:BVRB_4g074040	A->G	V->V	synonymous SNV
1	3156072	T	C	C	Y	Y	C	Y	Y	UTR3	gene:BVRB_1g002860	_	_	_
4	3157021	G	T	K	K	K	K	K	K	exonic	gene:BVRB_4g074040	C->A	G->G	synonymous SNV
6	3180108	G	A	A	A	A	A	A	A	exonic	gene:BVRB_6g129700	C->T	V->V	synonymous SNV
6	3180196	C	G	G	S	G	G	S	G	exonic	gene:BVRB_6g129700	G->C	S->T	nonsynonymous SNV
8	3181590	G	T	T	T	T	T	T	T	intronic	gene:BVRB_8g183330	_	_	_
1	3182564	C	A	A	A	A	A	A	A	exonic	gene:BVRB_1g002880	G->T	S->S	synonymous SNV
1	3182626	A	C	C	C	C	C	C	C	exonic	gene:BVRB_1g002880	T->G	S->A	nonsynonymous SNV
1	3182775	T	A	A	A	A	A	A	A	exonic	gene:BVRB_1g002880	A->T	N->I	nonsynonymous SNV
1	3182801	G	A	A	A	A	A	A	A	exonic	gene:BVRB_1g002880	C->T	L->L	synonymous SNV
1	3182954	A	G	G	G	G	G	G	G	exonic	gene:BVRB_1g002880	T->C	S->S	synonymous SNV
8	3183329	A	G	R	R	R	R	R	R	UTR5	gene:BVRB_8g183330	_	_	_
1	3183730	T	C	C	C	C	C	C	C	exonic	gene:BVRB_1g002880	A->G	N->D	nonsynonymous SNV
4	3183886	T	A	A	W	A	A	W	A	exonic	gene:BVRB_4g074080	A->T	P->P	synonymous SNV
4	3190705	C	T	T	T	T	T	T	T	exonic	gene:BVRB_4g074090	C->T	F->F	synonymous SNV
3	3192976	G	C	S	C	S	S	C	S	exonic	gene:BVRB_3g051110	G->C	R->R	synonymous SNV
4	3196346	C	T	T	T	T	T	T	T	exonic	gene:BVRB_4g074090	C->T	A->A	synonymous SNV
4	3197883	C	T	T	T	T	T	T	T	UTR3	gene:BVRB_4g074090	_	_	_
2	3215754	T	C	Y	Y	Y	Y	Y	Y	UTR5	gene:BVRB_2g026420	_	_	_
4	3218749	G	A	R	R	R	R	R	R	exonic	gene:BVRB_4g074130	G->A	E->E	synonymous SNV
8	3230024	G	A	R	R	R	R	R	R	exonic	gene:BVRB_8g183390	C->T	G->G	synonymous SNV
4	3236321	A	G	R	R	R	R	R	R	exonic	gene:BVRB_4g074150	T->C	Y->Y	synonymous SNV
2	3236730	G	T	K	K	K	K	K	K	exonic	gene:BVRB_2g026440	C->A	A->D	nonsynonymous SNV
4	3238705	T	C	Y	Y	Y	Y	Y	Y	exonic	gene:BVRB_4g074150	A->G	L->L	synonymous SNV
4	3238997	G	T	K	K	K	K	K	K	exonic	gene:BVRB_4g074150	C->A	I->I	synonymous SNV
4	3239842	C	T	Y	Y	Y	Y	Y	Y	exonic	gene:BVRB_4g074150	G->A	P->P	synonymous SNV
4	3241999	T	G	K	K	K	K	K	K	exonic	gene:BVRB_4g074150	A->C	E->D	nonsynonymous SNV
4	3243384	G	A	R	R	R	R	R	R	exonic	gene:BVRB_4g074150	C->T	T->M	nonsynonymous SNV
5	3243723	C	T	Y	Y	Y	Y	Y	Y	exonic	gene:BVRB_5g100350	G->A	S->S	synonymous SNV
4	3246458	T	C	Y	C	Y	Y	C	Y	exonic	gene:BVRB_4g074150	A->G	K->K	synonymous SNV
4	3246632	T	C	Y	Y	Y	Y	Y	Y	exonic	gene:BVRB_4g074150	A->G	N->S	nonsynonymous SNV
4	3252597	C	A	M	M	M	M	M	M	UTR3	gene:BVRB_4g074160	_	_	_
8	3253553	T	A	W	W	W	W	W	W	exonic	gene:BVRB_8g183400	T->A	S->S	synonymous SNV
4	3255642	T	G	K	K	K	K	K	K	UTR5	gene:BVRB_4g074170	_	_	_
4	3259405	C	T	T	T	T	T	T	T	exonic	gene:BVRB_4g074180	C->T	D->D	synonymous SNV
4	3259427	G	C	C	C	C	C	C	C	exonic	gene:BVRB_4g074180	G->C	E->Q	nonsynonymous SNV
5	3266398	C	T	Y	Y	Y	Y	Y	Y	exonic	gene:BVRB_5g100360	C->T	T->I	nonsynonymous SNV
4	3266468	G	A	A	A	A	A	A	A	exonic	gene:BVRB_4g074190	G->A	E->E	synonymous SNV
5	3267685	T	C	Y	Y	Y	Y	Y	Y	exonic	gene:BVRB_5g100360	T->C	Y->Y	synonymous SNV
4	3267710	C	T	Y	T	Y	Y	T	Y	exonic	gene:BVRB_4g074190	C->T	G->G	synonymous SNV
6	3271577	C	T	T	Y	T	T	Y	T	exonic	gene:BVRB_6g129780	C->T	R->C	nonsynonymous SNV
5	3272398	G	A	R	R	R	R	R	R	exonic	gene:BVRB_5g100360	G->A	L->L	synonymous SNV
8	3272526	G	T	K	K	K	K	K	K	UTR3	gene:BVRB_8g183420	_	_	_
5	3273079	A	G	R	R	R	R	R	R	exonic	gene:BVRB_5g100360	A->G	V->V	synonymous SNV
5	3273408	A	C	M	M	M	M	M	M	exonic	gene:BVRB_5g100360	A->C	P->P	synonymous SNV
6	3274579	A	G	G	G	G	G	G	G	intronic	gene:BVRB_6g129780	_	_	_
6	3274900	A	G	G	R	G	G	R	G	intronic	gene:BVRB_6g129780	_	_	_
6	3274906	G	A	A	R	A	A	R	A	intronic	gene:BVRB_6g129780	_	_	_
5	3275339	T	C	C	Y	C	C	Y	C	UTR3	gene:BVRB_5g100360	_	_	_
9	3279052	T	A	A	A	A	A	A	A	exonic	gene:BVRB_9g204280	A->T	A->A	synonymous SNV
5	3279932	T	C	Y	Y	Y	Y	Y	Y	exonic	gene:BVRB_5g100370	T->C	C->C	synonymous SNV
5	3279989	C	T	Y	Y	Y	Y	Y	Y	exonic	gene:BVRB_5g100370	C->T	A->A	synonymous SNV
5	3280373	A	G	R	R	R	R	R	R	exonic	gene:BVRB_5g100370	A->G	L->L	synonymous SNV
5	3280671	C	A	M	M	M	M	M	M	exonic	gene:BVRB_5g100370	C->A	R->R	synonymous SNV
6	3281934	C	A	A	M	A	A	M	A	UTR3	gene:BVRB_6g129790	_	_	_
9	3284737	C	G	G	G	G	G	G	G	exonic	gene:BVRB_9g204280	G->C	A->A	synonymous SNV
9	3285536	G	A	A	A	A	A	A	A	exonic	gene:BVRB_9g204280	C->T	D->D	synonymous SNV
9	3285794	C	A	A	A	A	A	A	A	exonic	gene:BVRB_9g204280	G->T	L->L	synonymous SNV
9	3285797	A	G	G	G	G	G	G	G	exonic	gene:BVRB_9g204280	T->C	D->D	synonymous SNV
9	3287853	T	C	C	C	C	C	C	C	exonic	gene:BVRB_9g204280	A->G	S->G	nonsynonymous SNV
6	3289002	T	C	C	Y	C	C	Y	C	exonic	gene:BVRB_6g129790	A->G	Y->C	nonsynonymous SNV
6	3289235	G	A	A	A	A	A	A	A	UTR5	gene:BVRB_6g129790	_	_	_
6	3289262	G	T	T	K	T	T	K	T	UTR5	gene:BVRB_6g129790	_	_	_
4	3294260	A	G	R	R	R	R	R	R	exonic	gene:BVRB_4g074230	A->G	A->A	synonymous SNV
6	3294862	G	T	T	K	T	T	K	T	exonic	gene:BVRB_6g129800	C->A	D->E	nonsynonymous SNV
4	3294882	T	C	Y	Y	Y	Y	Y	Y	UTR3	gene:BVRB_4g074240	_	_	_
8	3295037	G	A	R	R	R	R	R	R	exonic	gene:BVRB_8g183450	C->T	S->S	synonymous SNV
6	3297379	T	A	A	W	A	A	W	A	UTR3	gene:BVRB_6g129810	_	_	_
5	3297392	G	A	R	R	R	R	R	R	exonic	gene:BVRB_5g100390	G->A	A->T	nonsynonymous SNV
5	3297837	C	G	G	S	G	G	S	G	exonic	gene:BVRB_5g100390	C->G	T->S	nonsynonymous SNV
3	3298627	T	G	K	G	K	K	G	K	exonic	gene:BVRB_3g051250	T->G	T->T	synonymous SNV
3	3298648	C	G	S	G	S	S	G	S	exonic	gene:BVRB_3g051250	C->G	G->G	synonymous SNV
6	3302975	A	G	G	G	G	G	G	G	exonic	gene:BVRB_6g129810	T->C	I->I	synonymous SNV
6	3304066	T	G	G	K	G	G	K	G	exonic	gene:BVRB_6g129810	A->C	R->R	synonymous SNV
3	3304597	T	A	W	W	W	W	W	W	exonic	gene:BVRB_3g051250	T->A	G->G	synonymous SNV
6	3315578	A	G	G	R	G	G	R	G	exonic	gene:BVRB_6g129810	T->C	R->R	synonymous SNV
5	3315588	T	G	K	G	K	K	G	K	exonic	gene:BVRB_5g100420	A->C	E->A	nonsynonymous SNV
6	3318565	A	G	G	R	G	G	R	G	exonic	gene:BVRB_6g129810	T->C	T->T	synonymous SNV
6	3318670	A	G	G	R	G	G	R	G	exonic	gene:BVRB_6g129810	T->C	D->D	synonymous SNV
6	3318724	T	C	C	Y	C	C	Y	C	exonic	gene:BVRB_6g129810	A->G	Q->Q	synonymous SNV
5	3318942	C	G	S	G	S	S	G	S	UTR5	gene:BVRB_5g100420	_	_	_
4	3319434	G	T	K	K	K	K	K	K	exonic	gene:BVRB_4g074300	C->A	P->H	nonsynonymous SNV
1	3326955	A	C	C	C	C	C	C	C	UTR5	gene:BVRB_1g002960	_	_	_
6	3328924	A	G	G	R	G	G	R	G	exonic	gene:BVRB_6g129810	T->C	A->A	synonymous SNV
8	3329254	A	G	G	R	G	G	R	G	exonic	gene:BVRB_8g183500	A->G	I->V	nonsynonymous SNV
1	3329398	C	A	M	M	M	M	M	M	exonic	gene:BVRB_1g002960	C->A	D->E	nonsynonymous SNV
8	3329651	T	G	G	G	G	G	G	G	exonic	gene:BVRB_8g183500	T->G	V->G	nonsynonymous SNV
1	3329767	A	C	M	M	M	M	M	M	UTR3	gene:BVRB_1g002960	_	_	_
8	3330242	T	G	K	K	K	K	K	K	exonic	gene:BVRB_8g183500	T->G	M->R	nonsynonymous SNV
6	3330309	C	A	A	M	A	A	M	A	UTR5	gene:BVRB_6g129810	_	_	_
1	3331992	C	T	T	T	T	T	T	T	UTR3	gene:BVRB_1g002960	_	_	_
8	3332893	T	C	C	C	C	C	C	C	exonic	gene:BVRB_8g183500	T->C	F->F	synonymous SNV
8	3332945	A	G	R	R	R	R	R	R	exonic	gene:BVRB_8g183500	A->G	S->G	nonsynonymous SNV
8	3333019	A	C	M	M	M	M	M	M	exonic	gene:BVRB_8g183500	A->C	L->L	synonymous SNV
4	3334952	A	G	R	R	R	R	R	R	exonic	gene:BVRB_4g074320	T->C	S->S	synonymous SNV
4	3335248	A	G	R	R	R	R	R	R	exonic	gene:BVRB_4g074320	T->C	L->L	synonymous SNV
8	3336446	G	A	A	A	A	A	A	A	UTR3	gene:BVRB_8g183510	_	_	_
8	3336730	C	A	M	M	M	M	M	M	exonic	gene:BVRB_8g183510	G->T	S->S	synonymous SNV
8	3337258	C	A	A	A	A	A	A	A	exonic	gene:BVRB_8g183510	G->T	A->A	synonymous SNV
6	3337894	A	G	G	G	G	G	G	G	UTR3	gene:BVRB_6g129820	_	_	_
4	3339579	T	C	Y	Y	Y	Y	Y	Y	exonic	gene:BVRB_4g074330	T->C	N->N	synonymous SNV
3	3339866	T	A	W	W	W	W	W	W	UTR3	gene:BVRB_3g051310	_	_	_
3	3341977	C	G	S	S	S	S	S	S	exonic	gene:BVRB_3g051310	G->C	V->V	synonymous SNV
5	3342442	A	C	C	C	C	C	C	C	intergenic	gene:BVRB_5g100430(dist=15518)	_	_	_
4	3343941	C	T	Y	Y	Y	Y	Y	Y	exonic	gene:BVRB_4g074330	C->T	G->G	synonymous SNV
4	3343949	A	G	R	R	R	R	R	R	exonic	gene:BVRB_4g074330	A->G	N->S	nonsynonymous SNV
1	3345400	C	G	S	S	S	S	S	S	exonic	gene:BVRB_1g002980	C->G	L->L	synonymous SNV
1	3345650	G	A	R	R	R	R	R	R	exonic	gene:BVRB_1g002980	G->A	G->R	nonsynonymous SNV
4	3347304	A	G	R	R	R	R	R	R	exonic	gene:BVRB_4g074330	A->G	A->A	synonymous SNV
6	3352399	C	T	T	Y	T	T	Y	T	exonic	gene:BVRB_6g129830	G->A	G->G	synonymous SNV
3	3352541	T	C	Y	Y	Y	Y	Y	Y	exonic	gene:BVRB_3g051330	T->C	A->A	synonymous SNV
6	3352665	T	A	A	A	A	A	A	A	exonic	gene:BVRB_6g129830	A->T	M->L	nonsynonymous SNV
6	3353102	G	A	A	A	A	A	A	A	exonic	gene:BVRB_6g129830	C->T	P->L	nonsynonymous SNV
6	3353527	A	G	G	G	G	G	G	G	exonic	gene:BVRB_6g129830	T->C	S->S	synonymous SNV
6	3353644	G	A	A	A	A	A	A	A	exonic	gene:BVRB_6g129830	C->T	A->A	synonymous SNV
6	3354043	G	A	A	A	A	A	A	A	exonic	gene:BVRB_6g129830	C->T	P->P	synonymous SNV
6	3354096	C	T	T	Y	T	T	Y	T	exonic	gene:BVRB_6g129830	G->A	V->I	nonsynonymous SNV
6	3354265	A	C	C	C	C	C	C	C	exonic	gene:BVRB_6g129830	T->G	L->L	synonymous SNV
6	3354505	A	G	G	G	G	G	G	G	exonic	gene:BVRB_6g129830	T->C	S->S	synonymous SNV
6	3354808	G	A	A	A	A	A	A	A	exonic	gene:BVRB_6g129830	C->T	V->V	synonymous SNV
6	3355038	T	C	C	C	C	C	C	C	exonic	gene:BVRB_6g129830	A->G	K->E	nonsynonymous SNV
6	3355478	C	G	G	G	G	G	G	G	exonic	gene:BVRB_6g129830	G->C	R->P	nonsynonymous SNV
6	3358049	T	C	C	C	C	C	C	C	exonic	gene:BVRB_6g129830	A->G	L->L	synonymous SNV
6	3358629	T	G	G	G	G	G	G	G	exonic	gene:BVRB_6g129830	A->C	Y->S	nonsynonymous SNV
6	3358649	T	C	C	C	C	C	C	C	exonic	gene:BVRB_6g129830	A->G	E->E	synonymous SNV
3	3359019	A	G	R	R	R	R	R	R	exonic	gene:BVRB_3g051340	T->C	L->S	nonsynonymous SNV
5	3363266	T	C	Y	C	Y	Y	C	Y	exonic	gene:BVRB_5g100460	T->C	S->S	synonymous SNV
5	3363278	C	T	Y	T	Y	Y	T	Y	exonic	gene:BVRB_5g100460	C->T	I->I	synonymous SNV
4	3363406	A	G	R	R	R	R	R	R	UTR5	gene:BVRB_4g074360	_	_	_
5	3363690	A	G	R	G	R	R	G	R	exonic	gene:BVRB_5g100460	A->G	N->D	nonsynonymous SNV
4	3365818	C	G	S	S	S	S	S	S	exonic	gene:BVRB_4g074360	C->G	P->A	nonsynonymous SNV
1	3366309	C	T	Y	Y	T	Y	Y	T	exonic	gene:BVRB_1g003010	C->T	S->L	nonsynonymous SNV
4	3367924	A	G	R	R	R	R	R	R	UTR3	gene:BVRB_4g074360	_	_	_
1	3368362	G	A	R	R	R	R	R	R	exonic	gene:BVRB_1g003010	G->A	S->N	nonsynonymous SNV
1	3368973	C	A	M	M	M	M	M	M	exonic	gene:BVRB_1g003010	C->A	G->G	synonymous SNV
1	3369465	T	C	Y	Y	Y	Y	Y	Y	exonic	gene:BVRB_1g003010	T->C	G->G	synonymous SNV
1	3369785	T	G	K	K	K	K	K	K	exonic	gene:BVRB_1g003010	T->G	L->R	nonsynonymous SNV
6	3370541	G	T	T	T	T	T	T	T	exonic	gene:BVRB_6g129830	C->A	R->R	synonymous SNV
6	3370866	T	A	A	A	A	A	A	A	exonic	gene:BVRB_6g129830	A->T	L->L	synonymous SNV
3	3371047	G	A	R	A	R	R	A	R	UTR5	gene:BVRB_3g051350	_	_	_
3	3375692	C	G	G	G	G	G	G	G	exonic	gene:BVRB_3g051360	G->C	K->N	nonsynonymous SNV
3	3375934	G	T	K	T	K	K	T	K	intronic	gene:BVRB_3g051360	_	_	_
6	3377324	C	G	G	S	G	G	S	G	UTR5	gene:BVRB_6g129840	_	_	_
6	3377437	G	A	A	R	A	A	R	A	UTR5	gene:BVRB_6g129840	_	_	_
1	3377574	A	C	M	M	M	M	M	M	UTR5	gene:BVRB_1g003030	_	_	_
1	3388246	A	G	G	R	G	G	R	G	exonic	gene:BVRB_1g003050	T->C	V->A	nonsynonymous SNV
1	3388272	C	G	G	S	G	G	S	G	exonic	gene:BVRB_1g003050	G->C	V->V	synonymous SNV
4	3392556	G	A	R	R	R	R	R	R	exonic	gene:BVRB_4g074370	C->T	D->D	synonymous SNV
4	3393332	A	G	R	R	R	R	R	R	exonic	gene:BVRB_4g074370	T->C	V->A	nonsynonymous SNV
3	3407034	A	C	M	M	M	M	M	M	exonic	gene:BVRB_3g051400	T->G	S->S	synonymous SNV
3	3407040	G	A	R	R	R	R	R	R	exonic	gene:BVRB_3g051400	C->T	I->I	synonymous SNV
3	3407256	G	A	R	A	R	R	A	R	exonic	gene:BVRB_3g051400	C->T	F->F	synonymous SNV
3	3407286	A	G	R	G	R	R	G	R	exonic	gene:BVRB_3g051400	T->C	D->D	synonymous SNV
1	3408086	T	C	C	C	C	C	C	C	intronic	gene:BVRB_1g003070	_	_	_
5	3408663	G	A	A	A	A	A	A	A	exonic	gene:BVRB_5g100520	G->A	V->I	nonsynonymous SNV
3	3410651	C	T	Y	Y	Y	Y	Y	Y	exonic	gene:BVRB_3g051400	G->A	A->A	synonymous SNV
5	3410895	C	T	Y	Y	Y	Y	Y	Y	exonic	gene:BVRB_5g100520	C->T	L->L	synonymous SNV
1	3410967	C	A	A	A	A	A	A	A	intronic	gene:BVRB_1g003070	_	_	_
2	3426494	C	A	M	M	M	M	M	M	exonic	gene:BVRB_2g026650	C->A	S->X	stopgain SNV
2	3426567	T	C	Y	Y	Y	Y	Y	Y	exonic	gene:BVRB_2g026650	T->C	N->N	synonymous SNV
2	3426576	T	C	Y	Y	Y	Y	Y	Y	exonic	gene:BVRB_2g026650	T->C	V->V	synonymous SNV
4	3428041	A	T	W	W	W	W	W	W	exonic	gene:BVRB_4g074410	A->T	G->G	synonymous SNV
1	3432524	T	C	Y	Y	Y	Y	Y	Y	exonic	gene:BVRB_1g003100	A->G	V->V	synonymous SNV
1	3432623	G	A	R	R	R	R	R	R	exonic	gene:BVRB_1g003100	C->T	R->R	synonymous SNV
1	3437037	T	G	K	K	K	K	K	K	exonic	gene:BVRB_1g003100	A->C	Y->S	nonsynonymous SNV
1	3437986	G	A	R	R	R	R	R	R	exonic	gene:BVRB_1g003100	C->T	P->P	synonymous SNV
6	3453077	A	G	G	G	G	G	G	G	exonic	gene:BVRB_6g129910	A->G	P->P	synonymous SNV
6	3457670	T	C	C	C	C	C	C	C	exonic	gene:BVRB_6g129910	T->C	L->S	nonsynonymous SNV
9	3465742	T	C	C	C	C	C	C	C	exonic	gene:BVRB_9g204390	A->G	D->G	nonsynonymous SNV
6	3474959	G	A	A	R	A	A	R	A	exonic	gene:BVRB_6g129930	C->T	A->A	synonymous SNV
6	3476278	A	C	C	M	C	C	M	C	exonic	gene:BVRB_6g129930	T->G	P->P	synonymous SNV
6	3479746	C	A	A	A	A	A	A	A	exonic	gene:BVRB_6g129940	G->T	G->V	nonsynonymous SNV
4	3493015	T	G	K	K	K	K	K	K	UTR3	gene:BVRB_4g074480	_	_	_
4	3493097	G	C	S	S	S	S	S	S	UTR3	gene:BVRB_4g074480	_	_	_
4	3495857	T	G	K	K	K	K	K	K	UTR3	gene:BVRB_4g074480	_	_	_
4	3496075	T	A	A	A	A	A	A	A	UTR3	gene:BVRB_4g074480	_	_	_
4	3496307	A	G	R	R	R	R	R	R	UTR3	gene:BVRB_4g074480	_	_	_
3	3496518	A	G	R	R	R	R	R	R	exonic	gene:BVRB_3g051500	A->G	L->L	synonymous SNV
3	3496806	T	C	Y	Y	Y	Y	Y	Y	exonic	gene:BVRB_3g051500	T->C	D->D	synonymous SNV
3	3497097	T	C	Y	C	Y	Y	C	Y	exonic	gene:BVRB_3g051500	T->C	A->A	synonymous SNV
4	3497906	C	G	S	S	S	S	S	S	UTR3	gene:BVRB_4g074480	_	_	_
3	3499433	A	T	W	W	W	W	W	W	UTR3	gene:BVRB_3g051500	_	_	_
4	3501535	C	G	S	S	S	S	S	S	exonic	gene:BVRB_4g074480	G->C	D->H	nonsynonymous SNV
4	3503892	G	A	R	R	R	R	R	R	UTR3	gene:BVRB_4g074490	_	_	_
4	3506434	C	T	Y	Y	Y	Y	Y	Y	exonic	gene:BVRB_4g074490	G->A	S->S	synonymous SNV
1	3526655	T	G	G	G	G	G	G	G	exonic	gene:BVRB_1g003250	A->C	G->G	synonymous SNV
1	3528044	C	A	A	A	A	A	A	A	exonic	gene:BVRB_1g003250	G->T	L->L	synonymous SNV
3	3534915	C	A	M	A	M	M	A	M	UTR5	gene:BVRB_3g051560	_	_	_
3	3540638	G	A	R	R	R	R	R	R	exonic	gene:BVRB_3g051560	G->A	P->P	synonymous SNV
3	3544715	A	G	R	R	R	R	R	R	exonic	gene:BVRB_3g051570	T->C	P->P	synonymous SNV
3	3544865	A	G	R	G	R	R	G	R	exonic	gene:BVRB_3g051570	T->C	D->D	synonymous SNV
3	3545091	C	T	Y	T	Y	Y	T	Y	exonic	gene:BVRB_3g051570	G->A	R->R	synonymous SNV
3	3545238	C	G	S	G	S	S	G	S	exonic	gene:BVRB_3g051570	G->C	A->A	synonymous SNV
1	3558570	C	T	T	T	T	T	T	T	UTR5	gene:BVRB_1g003280	_	_	_
1	3558587	T	C	C	C	C	C	C	C	UTR5	gene:BVRB_1g003280	_	_	_
1	3560946	G	A	A	A	A	A	A	A	intronic	gene:BVRB_1g003280	_	_	_
1	3563970	T	A	A	A	A	A	A	A	intronic	gene:BVRB_1g003280	_	_	_
1	3570656	G	C	C	C	C	C	C	C	exonic	gene:BVRB_1g003290	C->G	T->R	nonsynonymous SNV
2	3571808	A	T	T	W	T	T	W	T	intronic	gene:BVRB_2g026780	_	_	_
5	3575590	G	T	T	T	T	T	T	T	downstream	gene:BVRB_5g100580	_	_	_
5	3577732	G	C	C	C	C	C	C	C	UTR3	gene:BVRB_5g100590	_	_	_
1	3577738	A	C	C	M	C	C	M	C	exonic	gene:BVRB_1g003300	T->G	P->P	synonymous SNV
5	3577973	C	T	T	T	T	T	T	T	exonic	gene:BVRB_5g100590	G->A	V->I	nonsynonymous SNV
5	3578828	G	A	A	A	A	A	A	A	exonic	gene:BVRB_5g100590	C->T	D->D	synonymous SNV
5	3579398	T	A	A	W	A	A	W	A	exonic	gene:BVRB_5g100590	A->T	G->G	synonymous SNV
5	3579687	C	T	T	Y	T	T	Y	T	exonic	gene:BVRB_5g100590	G->A	T->T	synonymous SNV
8	3579895	T	G	K	K	K	K	K	K	exonic	gene:BVRB_8g183530	T->G	V->V	synonymous SNV
8	3580537	C	A	A	A	A	A	A	A	exonic	gene:BVRB_8g183530	C->A	R->R	synonymous SNV
2	3580554	C	T	T	Y	T	T	Y	T	exonic	gene:BVRB_2g026800	C->T	L->F	nonsynonymous SNV
2	3580560	A	C	C	M	C	C	M	C	exonic	gene:BVRB_2g026800	A->C	I->L	nonsynonymous SNV
5	3581560	T	G	G	G	G	G	G	G	exonic	gene:BVRB_5g100590	A->C	T->T	synonymous SNV
5	3581876	C	G	G	G	G	G	G	G	UTR5	gene:BVRB_5g100590	_	_	_
5	3581884	C	A	A	M	A	A	M	A	UTR5	gene:BVRB_5g100590	_	_	_
3	3582561	T	G	K	G	K	K	G	K	UTR3	gene:BVRB_3g051600	_	_	_
3	3582621	G	A	R	A	R	R	A	R	UTR3	gene:BVRB_3g051600	_	_	_
3	3583033	C	T	Y	T	Y	Y	T	Y	UTR3	gene:BVRB_3g051600	_	_	_
1	3583376	T	G	G	K	G	G	K	G	exonic	gene:BVRB_1g003300	A->C	R->R	synonymous SNV
1	3583389	G	A	A	R	A	A	R	A	exonic	gene:BVRB_1g003300	C->T	V->V	synonymous SNV
6	3583755	T	A	A	A	W	A	A	W	upstream;downstream	gene:BVRB_6g130110;gene:BVRB_6g130120	_	_	_
2	3584306	A	G	G	G	G	G	G	G	exonic	gene:BVRB_2g026800	A->G	S->S	synonymous SNV
2	3584349	G	A	A	A	A	A	A	A	exonic	gene:BVRB_2g026800	G->A	V->I	nonsynonymous SNV
2	3590332	C	T	T	T	T	T	T	T	exonic	gene:BVRB_2g026810	G->A	A->T	nonsynonymous SNV
2	3590376	A	C	C	C	C	C	C	C	exonic	gene:BVRB_2g026810	T->G	I->S	nonsynonymous SNV
4	3594678	T	C	C	Y	C	C	Y	C	exonic	gene:BVRB_4g074580	T->C	D->D	synonymous SNV
4	3594768	G	T	T	K	T	T	K	T	exonic	gene:BVRB_4g074580	G->T	M->I	nonsynonymous SNV
4	3598446	G	A	A	R	A	A	R	A	exonic	gene:BVRB_4g074580	G->A	K->K	synonymous SNV
2	3603010	A	G	G	R	G	G	R	G	UTR5	gene:BVRB_2g026830	_	_	_
3	3604981	G	A	R	R	R	R	R	R	intronic	gene:BVRB_3g051620	_	_	_
8	3605439	A	T	T	T	T	T	T	T	exonic	gene:BVRB_8g183550	T->A	T->T	synonymous SNV
5	3615474	T	G	G	G	G	G	G	G	exonic	gene:BVRB_5g100630	T->G	S->S	synonymous SNV
5	3615494	C	T	T	T	T	T	T	T	exonic	gene:BVRB_5g100630	C->T	T->M	nonsynonymous SNV
5	3615538	G	A	A	R	A	A	R	A	exonic	gene:BVRB_5g100630	G->A	E->K	nonsynonymous SNV
5	3615652	A	G	G	R	G	G	R	G	exonic	gene:BVRB_5g100630	A->G	T->T	synonymous SNV
5	3615871	G	A	A	A	A	A	A	A	exonic	gene:BVRB_5g100630	G->A	A->A	synonymous SNV
5	3618250	T	C	C	Y	C	C	Y	C	exonic	gene:BVRB_5g100630	T->C	L->L	synonymous SNV
5	3619634	G	A	A	R	A	A	R	A	exonic	gene:BVRB_5g100630	G->A	T->T	synonymous SNV
5	3619655	A	G	G	G	G	G	G	G	exonic	gene:BVRB_5g100630	A->G	A->A	synonymous SNV
8	3621008	G	A	R	R	R	R	R	R	exonic	gene:BVRB_8g183560	C->T	I->I	synonymous SNV
2	3625107	T	G	G	G	G	G	G	G	UTR3	gene:BVRB_2g026830	_	_	_
2	3625555	C	T	Y	Y	Y	Y	Y	Y	intronic	gene:BVRB_2g026840	_	_	_
2	3625587	C	T	Y	Y	Y	Y	Y	Y	intronic	gene:BVRB_2g026840	_	_	_
2	3625953	T	G	K	K	K	K	K	K	intronic	gene:BVRB_2g026840	_	_	_
2	3625962	G	A	R	R	R	R	R	R	intronic	gene:BVRB_2g026840	_	_	_
2	3626247	G	A	R	R	R	R	R	R	intronic	gene:BVRB_2g026840	_	_	_
2	3626473	A	G	R	R	R	R	R	R	intronic	gene:BVRB_2g026840	_	_	_
2	3627640	T	G	G	G	G	G	G	G	downstream	gene:BVRB_2g026840	_	_	_
9	3629635	T	C	C	C	C	C	C	C	intergenic	gene:BVRB_9g204500(dist=1865)	_	_	_
2	3632880	T	A	A	A	A	A	A	A	exonic	gene:BVRB_2g026850	A->T	T->T	synonymous SNV
2	3633084	A	G	R	R	R	R	R	R	exonic	gene:BVRB_2g026850	T->C	L->L	synonymous SNV
2	3633491	C	T	Y	Y	Y	Y	Y	Y	intronic	gene:BVRB_2g026850	_	_	_
2	3633697	C	T	T	T	T	T	T	T	intronic	gene:BVRB_2g026850	_	_	_
2	3633707	T	C	C	C	C	C	C	C	intronic	gene:BVRB_2g026850	_	_	_
2	3634397	A	G	G	G	G	G	G	G	UTR5	gene:BVRB_2g026850	_	_	_
3	3637652	T	C	C	C	C	C	C	C	exonic	gene:BVRB_3g051660	T->C	F->F	synonymous SNV
3	3637752	G	C	S	C	S	S	C	S	exonic	gene:BVRB_3g051660	G->C	E->Q	nonsynonymous SNV
3	3637862	G	C	S	S	S	S	S	S	exonic	gene:BVRB_3g051660	G->C	P->P	synonymous SNV
4	3638253	A	G	G	R	G	G	R	G	exonic	gene:BVRB_4g074620	T->C	D->D	synonymous SNV
8	3641899	G	A	A	A	A	A	A	A	exonic	gene:BVRB_8g183570	G->A	V->I	nonsynonymous SNV
8	3642543	T	C	C	Y	C	C	Y	C	exonic	gene:BVRB_8g183570	T->C	T->T	synonymous SNV
8	3642570	A	G	G	R	G	G	R	G	exonic	gene:BVRB_8g183570	A->G	A->A	synonymous SNV
8	3642735	C	T	T	Y	T	T	Y	T	exonic	gene:BVRB_8g183570	C->T	T->T	synonymous SNV
5	3642960	G	A	A	R	A	A	R	A	exonic	gene:BVRB_5g100650	G->A	G->G	synonymous SNV
5	3643431	T	C	C	C	C	C	C	C	UTR3	gene:BVRB_5g100650	_	_	_
5	3645540	G	A	A	R	A	A	R	A	exonic	gene:BVRB_5g100670	G->A	L->L	synonymous SNV
8	3650150	C	T	T	T	T	T	T	T	exonic	gene:BVRB_8g183580	G->A	R->R	synonymous SNV
8	3650297	T	A	A	A	A	A	A	A	exonic	gene:BVRB_8g183580	A->T	A->A	synonymous SNV
8	3654675	C	A	A	A	A	A	A	A	exonic	gene:BVRB_8g183580	G->T	L->L	synonymous SNV
4	3654731	T	C	C	Y	C	C	Y	C	UTR5	gene:BVRB_4g074640	_	_	_
3	3654773	T	C	C	C	C	C	C	C	exonic	gene:BVRB_3g051680	T->C	T->T	synonymous SNV
8	3654831	A	T	T	T	T	T	T	T	exonic	gene:BVRB_8g183580	T->A	P->P	synonymous SNV
8	3654927	G	A	A	A	A	A	A	A	exonic	gene:BVRB_8g183580	C->T	S->S	synonymous SNV
8	3655035	C	T	T	T	T	T	T	T	exonic	gene:BVRB_8g183580	G->A	K->K	synonymous SNV
9	3655378	A	C	C	C	C	C	C	C	exonic	gene:BVRB_9g204510	A->C	R->R	synonymous SNV
8	3655728	G	T	K	K	K	K	K	K	exonic	gene:BVRB_8g183580	C->A	G->G	synonymous SNV
8	3655941	T	C	C	C	C	C	C	C	exonic	gene:BVRB_8g183580	A->G	S->S	synonymous SNV
2	3655946	C	T	T	Y	T	T	Y	T	exonic	gene:BVRB_2g026860	C->T	C->C	synonymous SNV
8	3656058	G	A	A	A	A	A	A	A	exonic	gene:BVRB_8g183580	C->T	V->V	synonymous SNV
8	3657471	C	T	T	T	T	T	T	T	exonic	gene:BVRB_8g183580	G->A	E->E	synonymous SNV
8	3659957	C	T	T	T	T	T	T	T	exonic	gene:BVRB_8g183580	G->A	E->E	synonymous SNV
3	3661552	G	A	R	R	R	R	R	R	exonic	gene:BVRB_3g051700	C->T	D->D	synonymous SNV
6	3665928	A	G	G	R	G	G	R	G	exonic	gene:BVRB_6g130140	A->G	R->R	synonymous SNV
6	3668777	G	A	A	R	A	A	R	A	UTR3	gene:BVRB_6g130150	_	_	_
6	3668935	A	T	T	T	T	T	T	T	exonic	gene:BVRB_6g130150	T->A	N->K	nonsynonymous SNV
2	3668986	T	C	C	Y	C	C	Y	C	exonic	gene:BVRB_2g026870	T->C	N->N	synonymous SNV
6	3670695	T	G	G	G	G	G	G	G	exonic	gene:BVRB_6g130150	A->C	N->T	nonsynonymous SNV
5	3673067	T	G	G	G	G	G	G	G	UTR3	gene:BVRB_5g100700	_	_	_
6	3675527	A	G	G	G	G	G	G	G	exonic	gene:BVRB_6g130150	T->C	Y->Y	synonymous SNV
5	3675724	C	T	T	T	T	T	T	T	exonic	gene:BVRB_5g100700	G->A	V->I	nonsynonymous SNV
3	3676256	T	G	G	G	G	G	G	G	exonic	gene:BVRB_3g051720	T->G	V->G	nonsynonymous SNV
3	3676290	C	T	T	Y	T	T	Y	T	exonic	gene:BVRB_3g051720	C->T	S->S	synonymous SNV
8	3678689	G	A	A	A	A	A	A	A	UTR5	gene:BVRB_8g183600	_	_	_
3	3678740	T	C	C	C	C	C	C	C	exonic	gene:BVRB_3g051720	T->C	S->P	nonsynonymous SNV
8	3678753	G	C	C	S	C	C	S	C	upstream	gene:BVRB_8g183600	_	_	_
3	3679777	C	T	T	T	T	T	T	T	exonic	gene:BVRB_3g051720	C->T	S->S	synonymous SNV
3	3679829	G	A	A	R	A	A	R	A	exonic	gene:BVRB_3g051720	G->A	A->T	nonsynonymous SNV
6	3682409	C	T	T	Y	T	T	Y	T	exonic	gene:BVRB_6g130160	G->A	G->G	synonymous SNV
6	3682445	C	T	T	Y	T	T	Y	T	exonic	gene:BVRB_6g130160	G->A	A->A	synonymous SNV
6	3683823	G	A	A	A	A	A	A	A	UTR5	gene:BVRB_6g130160	_	_	_
6	3684479	T	C	C	C	C	C	C	C	upstream	gene:BVRB_6g130160	_	_	_
3	3684742	T	G	G	G	G	G	G	G	UTR5	gene:BVRB_3g051730	_	_	_
3	3685095	T	C	C	C	C	C	C	C	UTR5	gene:BVRB_3g051730	_	_	_
3	3685383	A	G	G	G	G	G	G	G	exonic	gene:BVRB_3g051730	A->G	R->R	synonymous SNV
3	3685528	A	C	C	C	C	C	C	C	exonic	gene:BVRB_3g051730	A->C	R->R	synonymous SNV
3	3685563	G	T	T	T	T	T	T	T	exonic	gene:BVRB_3g051730	G->T	S->S	synonymous SNV
3	3685789	G	C	C	C	C	C	C	C	exonic	gene:BVRB_3g051730	G->C	V->L	nonsynonymous SNV
3	3687294	T	C	Y	C	Y	Y	C	Y	exonic	gene:BVRB_3g051730	T->C	L->L	synonymous SNV
3	3687296	G	C	S	S	S	S	S	S	exonic	gene:BVRB_3g051730	G->C	L->F	nonsynonymous SNV
8	3688875	G	A	R	R	R	R	R	R	exonic	gene:BVRB_8g183610	C->T	F->F	synonymous SNV
8	3688897	T	G	K	K	K	K	K	K	exonic	gene:BVRB_8g183610	A->C	N->T	nonsynonymous SNV
6	3689505	G	A	R	R	A	R	R	A	UTR5	gene:BVRB_6g130180	_	_	_
5	3689777	G	A	A	A	A	A	A	A	exonic	gene:BVRB_5g100710	G->A	V->I	nonsynonymous SNV
6	3692106	C	T	T	T	T	T	T	T	upstream	gene:BVRB_6g130190	_	_	_
8	3693052	T	C	Y	C	Y	Y	C	Y	UTR5	gene:BVRB_8g183610	_	_	_
6	3695645	C	T	T	T	T	T	T	T	UTR3	gene:BVRB_6g130200	_	_	_
5	3697596	C	T	T	T	T	T	T	T	exonic	gene:BVRB_5g100710	C->T	A->V	nonsynonymous SNV
5	3697670	G	A	A	A	A	A	A	A	exonic	gene:BVRB_5g100710	G->A	D->N	nonsynonymous SNV
4	3704466	G	A	A	R	A	A	R	A	exonic	gene:BVRB_4g074680	C->T	R->R	synonymous SNV
4	3705318	T	A	A	W	A	A	W	A	exonic	gene:BVRB_4g074680	A->T	T->S	nonsynonymous SNV
4	3705429	G	A	A	R	A	A	R	A	exonic	gene:BVRB_4g074680	C->T	N->N	synonymous SNV
4	3705527	T	A	A	W	A	A	W	A	exonic	gene:BVRB_4g074680	A->T	T->S	nonsynonymous SNV
3	3705689	C	T	Y	Y	Y	Y	Y	Y	exonic	gene:BVRB_3g051750	C->T	S->S	synonymous SNV
3	3705866	T	C	Y	Y	Y	Y	Y	Y	exonic	gene:BVRB_3g051750	T->C	S->P	nonsynonymous SNV
3	3706079	G	A	R	A	R	R	A	R	exonic	gene:BVRB_3g051750	G->A	R->R	synonymous SNV
3	3706289	C	G	S	S	S	S	S	S	exonic	gene:BVRB_3g051750	C->G	R->R	synonymous SNV
4	3706553	A	G	G	R	G	G	R	G	exonic	gene:BVRB_4g074680	T->C	T->T	synonymous SNV
5	3707072	G	C	C	C	C	C	C	C	exonic	gene:BVRB_5g100710	G->C	V->L	nonsynonymous SNV
5	3707219	C	G	G	G	G	G	G	G	exonic	gene:BVRB_5g100710	C->G	Q->E	nonsynonymous SNV
5	3707248	A	G	G	G	G	G	G	G	exonic	gene:BVRB_5g100710	A->G	S->S	synonymous SNV
5	3708299	T	C	C	C	C	C	C	C	exonic	gene:BVRB_5g100710	T->C	L->L	synonymous SNV
5	3708432	C	A	A	A	A	A	A	A	exonic	gene:BVRB_5g100710	C->A	P->Q	nonsynonymous SNV
3	3709680	A	G	R	G	R	R	G	R	UTR5	gene:BVRB_3g051760	_	_	_
3	3710818	G	A	R	R	R	R	R	R	exonic	gene:BVRB_3g051760	G->A	G->S	nonsynonymous SNV
3	3721538	G	T	K	K	K	K	K	K	exonic	gene:BVRB_3g051780	C->A	L->M	nonsynonymous SNV
3	3726452	G	A	R	R	R	R	R	R	exonic	gene:BVRB_3g051780	C->T	N->N	synonymous SNV
3	3726560	T	G	K	K	K	K	K	K	exonic	gene:BVRB_3g051780	A->C	G->G	synonymous SNV
3	3738626	C	A	M	M	M	M	M	M	exonic	gene:BVRB_3g051790	C->A	P->P	synonymous SNV
9	3738866	A	G	R	R	R	R	R	R	exonic	gene:BVRB_9g204550	T->C	Y->Y	synonymous SNV
3	3743327	T	C	Y	C	Y	Y	C	Y	exonic	gene:BVRB_3g051790	T->C	A->A	synonymous SNV
3	3743562	C	G	S	S	S	S	S	S	exonic	gene:BVRB_3g051790	C->G	A->A	synonymous SNV
3	3748955	C	T	Y	Y	Y	Y	Y	Y	exonic	gene:BVRB_3g051800	G->A	L->L	synonymous SNV
3	3749157	T	C	Y	Y	Y	Y	Y	Y	exonic	gene:BVRB_3g051800	A->G	D->G	nonsynonymous SNV
3	3757860	G	A	R	A	R	R	A	R	exonic	gene:BVRB_3g051810	C->T	H->H	synonymous SNV
3	3758444	T	A	W	W	W	W	W	W	exonic	gene:BVRB_3g051810	A->T	K->M	nonsynonymous SNV
3	3758486	A	C	M	M	M	M	M	M	exonic	gene:BVRB_3g051810	T->G	I->R	nonsynonymous SNV
1	3759591	T	C	C	Y	C	C	Y	C	UTR3	gene:BVRB_1g003460	_	_	_
1	3759735	C	T	T	Y	T	T	Y	T	exonic	gene:BVRB_1g003460	G->A	Q->Q	synonymous SNV
1	3759951	G	T	T	K	T	T	K	T	exonic	gene:BVRB_1g003460	C->A	G->G	synonymous SNV
1	3759996	T	C	C	Y	C	C	Y	C	exonic	gene:BVRB_1g003460	A->G	A->A	synonymous SNV
1	3760269	T	A	A	W	A	A	W	A	exonic	gene:BVRB_1g003460	A->T	I->I	synonymous SNV
3	3762519	G	A	R	R	R	R	R	R	exonic	gene:BVRB_3g051820	C->T	N->N	synonymous SNV
8	3763606	T	A	W	W	W	W	W	W	exonic	gene:BVRB_8g183660	T->A	S->S	synonymous SNV
3	3763857	A	T	W	W	W	W	W	W	exonic	gene:BVRB_3g051820	T->A	G->G	synonymous SNV
3	3764775	G	A	R	A	R	R	A	R	exonic	gene:BVRB_3g051820	C->T	D->D	synonymous SNV
3	3765063	A	T	W	T	W	W	T	W	exonic	gene:BVRB_3g051820	T->A	T->T	synonymous SNV
3	3765078	C	T	Y	Y	Y	Y	Y	Y	exonic	gene:BVRB_3g051820	G->A	K->K	synonymous SNV
1	3766015	C	G	S	S	S	S	S	S	UTR3	gene:BVRB_1g003470	_	_	_
1	3766084	G	T	T	K	T	T	K	T	UTR3	gene:BVRB_1g003470	_	_	_
2	3766470	T	C	C	Y	C	C	Y	C	exonic	gene:BVRB_2g026950	A->G	P->P	synonymous SNV
8	3766800	A	C	M	C	M	M	C	M	exonic	gene:BVRB_8g183660	A->C	R->S	nonsynonymous SNV
3	3766866	G	A	R	R	R	R	R	R	exonic	gene:BVRB_3g051820	C->T	A->A	synonymous SNV
1	3766886	T	G	K	K	K	K	K	K	exonic	gene:BVRB_1g003470	A->C	R->R	synonymous SNV
3	3767104	T	C	Y	Y	Y	Y	Y	Y	exonic	gene:BVRB_3g051820	A->G	N->S	nonsynonymous SNV
2	3767774	G	C	C	S	C	C	S	C	UTR5	gene:BVRB_2g026950	_	_	_
1	3768245	T	G	G	K	G	G	K	G	exonic	gene:BVRB_1g003470	A->C	R->R	synonymous SNV
1	3768393	A	G	R	R	R	R	R	R	exonic	gene:BVRB_1g003470	T->C	S->S	synonymous SNV
1	3768399	A	G	G	R	G	G	R	G	exonic	gene:BVRB_1g003470	T->C	Y->Y	synonymous SNV
1	3768435	G	T	T	K	T	T	K	T	exonic	gene:BVRB_1g003470	C->A	S->S	synonymous SNV
1	3768877	A	G	G	G	G	G	G	G	exonic	gene:BVRB_1g003470	T->C	I->T	nonsynonymous SNV
1	3768897	G	A	A	A	A	A	A	A	exonic	gene:BVRB_1g003470	C->T	V->V	synonymous SNV
1	3769377	G	A	R	R	R	R	R	R	exonic	gene:BVRB_1g003470	C->T	D->D	synonymous SNV
1	3769467	T	C	C	Y	C	C	Y	C	exonic	gene:BVRB_1g003470	A->G	R->R	synonymous SNV
1	3769518	A	T	T	W	T	T	W	T	exonic	gene:BVRB_1g003470	T->A	P->P	synonymous SNV
1	3769539	T	C	Y	Y	Y	Y	Y	Y	exonic	gene:BVRB_1g003470	A->G	E->E	synonymous SNV
5	3770366	C	G	G	G	G	G	G	G	UTR5	gene:BVRB_5g100800	_	_	_
5	3771971	T	C	C	C	C	C	C	C	exonic	gene:BVRB_5g100800	T->C	I->I	synonymous SNV
5	3771997	C	G	G	G	G	G	G	G	UTR3	gene:BVRB_5g100800	_	_	_
5	3772382	G	A	A	A	A	A	A	A	downstream	gene:BVRB_5g100800	_	_	_
8	3773639	A	G	R	R	R	R	R	R	UTR3	gene:BVRB_8g183660	_	_	_
4	3790180	T	C	Y	Y	Y	Y	Y	Y	exonic	gene:BVRB_4g074760	A->G	A->A	synonymous SNV
1	3790199	T	A	A	A	A	A	A	A	intronic	gene:BVRB_1g003490	_	_	_
4	3790468	T	C	Y	Y	Y	Y	Y	Y	exonic	gene:BVRB_4g074760	A->G	L->L	synonymous SNV
4	3793894	A	G	G	R	G	G	R	G	exonic	gene:BVRB_4g074760	T->C	G->G	synonymous SNV
4	3793906	A	G	R	R	R	R	R	R	exonic	gene:BVRB_4g074760	T->C	D->D	synonymous SNV
2	3796104	A	G	R	R	R	R	R	R	exonic	gene:BVRB_2g026970	T->C	S->S	synonymous SNV
2	3796561	C	A	M	M	M	M	M	M	exonic	gene:BVRB_2g026970	G->T	R->R	synonymous SNV
2	3797159	T	G	G	K	G	G	K	G	exonic	gene:BVRB_2g026970	A->C	I->L	nonsynonymous SNV
6	3800851	A	G	G	G	G	G	G	G	exonic	gene:BVRB_6g130290	T->C	I->I	synonymous SNV
4	3810052	A	C	M	M	M	M	M	M	exonic	gene:BVRB_4g074780	T->G	N->K	nonsynonymous SNV
8	3810619	T	A	W	W	W	W	W	W	UTR3	gene:BVRB_8g183690	_	_	_
3	3815052	T	G	K	G	K	K	G	K	exonic	gene:BVRB_3g051850	T->G	Y->D	nonsynonymous SNV
6	3815242	G	C	C	C	C	C	C	C	exonic	gene:BVRB_6g130300	C->G	S->C	nonsynonymous SNV
6	3821967	A	C	C	C	C	C	C	C	exonic	gene:BVRB_6g130310	T->G	D->E	nonsynonymous SNV
5	3824050	T	C	Y	Y	Y	Y	Y	Y	exonic	gene:BVRB_5g100880	T->C	X->Q	stoploss SNV
5	3824489	C	T	Y	Y	Y	Y	Y	Y	UTR3	gene:BVRB_5g100880	_	_	_
2	3826625	A	G	G	G	G	G	G	G	exonic	gene:BVRB_2g026990	A->G	K->E	nonsynonymous SNV
2	3827107	C	T	T	T	T	T	T	T	exonic	gene:BVRB_2g026990	C->T	S->S	synonymous SNV
2	3827779	C	T	Y	T	Y	Y	T	Y	exonic	gene:BVRB_2g026990	C->T	D->D	synonymous SNV
2	3829151	T	C	C	C	C	C	C	C	exonic	gene:BVRB_2g026990	T->C	L->L	synonymous SNV
2	3834715	A	G	G	G	G	G	G	G	UTR3	gene:BVRB_2g027010	_	_	_
8	3834874	A	G	R	G	R	R	G	R	exonic	gene:BVRB_8g183700	A->G	K->K	synonymous SNV
5	3835528	T	A	W	A	W	W	A	W	exonic	gene:BVRB_5g100900	A->T	N->I	nonsynonymous SNV
5	3835783	T	C	Y	C	Y	Y	C	Y	exonic	gene:BVRB_5g100900	A->G	I->M	nonsynonymous SNV
2	3836421	T	C	C	C	C	C	C	C	exonic	gene:BVRB_2g027010	A->G	I->V	nonsynonymous SNV
1	3836960	G	A	R	R	R	R	R	R	exonic	gene:BVRB_1g003500	G->A	P->P	synonymous SNV
5	3837100	A	G	G	R	G	G	R	G	exonic	gene:BVRB_5g100900	T->C	C->R	nonsynonymous SNV
5	3837101	A	G	R	R	R	R	R	R	exonic	gene:BVRB_5g100900	T->C	Y->Y	synonymous SNV
2	3838943	T	A	A	A	A	A	A	A	exonic	gene:BVRB_2g027010	A->T	S->S	synonymous SNV
2	3841005	A	T	T	T	T	T	T	T	UTR5	gene:BVRB_2g027020	_	_	_
5	3842981	C	A	M	A	M	M	A	M	exonic	gene:BVRB_5g100900	G->T	S->S	synonymous SNV
5	3843771	C	T	Y	T	Y	Y	T	Y	exonic	gene:BVRB_5g100900	G->A	S->S	synonymous SNV
2	3843989	C	T	T	T	T	T	T	T	exonic	gene:BVRB_2g027020	C->T	G->G	synonymous SNV
5	3844249	G	C	S	C	S	S	C	S	exonic	gene:BVRB_5g100900	C->G	S->C	nonsynonymous SNV
2	3844406	G	T	T	T	T	T	T	T	exonic	gene:BVRB_2g027020	G->T	G->G	synonymous SNV
2	3844710	T	C	C	C	C	C	C	C	exonic	gene:BVRB_2g027020	T->C	V->V	synonymous SNV
2	3846107	A	T	T	T	T	T	T	T	exonic	gene:BVRB_2g027020	A->T	V->V	synonymous SNV
2	3846108	C	T	T	T	T	T	T	T	exonic	gene:BVRB_2g027020	C->T	L->L	synonymous SNV
5	3848088	T	C	Y	C	Y	Y	C	Y	exonic	gene:BVRB_5g100900	A->G	I->V	nonsynonymous SNV
5	3848663	C	T	Y	T	Y	Y	T	Y	exonic	gene:BVRB_5g100900	G->A	G->S	nonsynonymous SNV
5	3849037	A	G	R	R	R	R	R	R	exonic	gene:BVRB_5g100900	T->C	V->A	nonsynonymous SNV
5	3851875	T	C	Y	C	Y	Y	C	Y	exonic	gene:BVRB_5g100900	A->G	R->R	synonymous SNV
5	3851963	G	A	R	A	R	R	A	R	exonic	gene:BVRB_5g100900	C->T	S->L	nonsynonymous SNV
7	3854758	A	G	G	G	G	G	G	G	exonic	gene:BVRB_7g159580	A->G	Q->Q	synonymous SNV
3	3855102	T	C	Y	Y	Y	Y	Y	Y	UTR5	gene:BVRB_3g051880	_	_	_
7	3855252	T	C	C	C	C	C	C	C	exonic	gene:BVRB_7g159580	T->C	M->T	nonsynonymous SNV
[truncated: 9,210 more rows]
