# Supplementary material for: Transcriptome Analysis of Salt-Sensitive and Tolerant Genotypes Reveals Salt-Tolerance Metabolic Pathways in Sugar Beet
Source: Int J Mol Sci. 2019 Nov 25;20(23):5910. doi: 10.3390/ijms20235910 (PMC6928841; doi:10.3390/ijms20235910)
Supplement: Supplementary file 1 [file ijms-20-05910-s001.zip › Supplementary/Table S4.xls]

## Sheet: Table S5
Table S4. Identification of SNPs specific in salt tolerant cultivar T710MU.
Chr	pos	ref	alt	T710_MU_0_1	T710_MU_0_2	T710_MU_0_3	T710_MU_280_1	T710_Mu_280_2	T710_MU_280_3	region	gene	nucl	protein	type
1	23983	C	T	T	Y	T	T	Y	T	UTR3	gene:BVRB_1g000010	_	_	_
1	24027	G	A	A	R	A	A	R	A	UTR3	gene:BVRB_1g000010	_	_	_
1	26484	C	G	S	S	S	S	S	S	UTR3	gene:BVRB_1g000020	_	_	_
1	40328	C	A	A	M	A	A	M	A	exonic	gene:BVRB_1g000020	G->T	C->F	nonsynonymous SNV
1	40365	T	C	C	Y	C	C	Y	C	exonic	gene:BVRB_1g000020	A->G	K->E	nonsynonymous SNV
1	40555	A	C	C	M	C	C	M	C	exonic	gene:BVRB_1g000020	T->G	T->T	synonymous SNV
1	47350	G	A	A	A	A	A	A	A	exonic	gene:BVRB_1g000020	C->T	I->I	synonymous SNV
1	47553	C	T	T	Y	T	T	Y	T	exonic	gene:BVRB_1g000020	G->A	V->I	nonsynonymous SNV
1	47924	G	A	A	R	A	A	R	A	UTR5	gene:BVRB_1g000020	_	_	_
1	52526	T	C	C	Y	C	C	Y	C	exonic	gene:BVRB_1g000040	T->C	Y->H	nonsynonymous SNV
1	52783	A	C	C	M	C	C	M	C	exonic	gene:BVRB_1g000040	A->C	E->A	nonsynonymous SNV
1	52827	C	T	T	Y	T	T	Y	T	exonic	gene:BVRB_1g000040	C->T	L->L	synonymous SNV
1	61852	T	C	C	Y	C	C	Y	C	intronic	gene:BVRB_1g000040	_	_	_
1	61882	T	C	C	C	C	C	C	C	intronic	gene:BVRB_1g000040	_	_	_
1	62457	A	T	T	W	T	T	W	T	exonic	gene:BVRB_1g000040	A->T	A->A	synonymous SNV
1	65261	A	C	C	M	C	C	M	C	exonic	gene:BVRB_1g000050	T->G	S->S	synonymous SNV
1	65288	C	T	T	Y	T	T	Y	T	exonic	gene:BVRB_1g000050	G->A	L->L	synonymous SNV
1	68357	A	G	G	R	G	G	R	G	exonic	gene:BVRB_1g000050	T->C	Y->Y	synonymous SNV
1	150677	A	G	G	G	G	G	G	G	UTR5	gene:BVRB_1g000120	_	_	_
1	154462	T	A	A	W	A	A	W	A	UTR3	gene:BVRB_1g000130	_	_	_
1	158481	G	C	C	C	C	C	C	C	exonic	gene:BVRB_1g000130	C->G	H->Q	nonsynonymous SNV
1	181530	C	A	A	M	A	A	M	A	exonic	gene:BVRB_1g000170	C->A	P->P	synonymous SNV
1	181841	G	T	T	T	T	T	T	T	exonic	gene:BVRB_1g000170	G->T	G->V	nonsynonymous SNV
1	181974	C	T	T	T	T	T	T	T	exonic	gene:BVRB_1g000170	C->T	A->A	synonymous SNV
1	182940	G	A	A	A	A	A	A	A	exonic	gene:BVRB_1g000170	G->A	K->K	synonymous SNV
1	190489	T	A	A	W	A	A	W	A	exonic	gene:BVRB_1g000190	T->A	P->P	synonymous SNV
1	198156	G	A	A	R	A	A	R	A	UTR5	gene:BVRB_1g000200	_	_	_
1	249270	C	A	A	M	A	A	M	A	exonic	gene:BVRB_1g000260	G->T	K->N	nonsynonymous SNV
1	253776	A	C	C	M	C	C	M	C	intronic	gene:BVRB_1g000270	_	_	_
1	253893	A	C	C	M	C	C	M	C	intronic	gene:BVRB_1g000270	_	_	_
1	274432	G	A	A	R	R	A	R	R	exonic	gene:BVRB_1g000290	G->A	E->E	synonymous SNV
1	274684	C	A	A	M	A	A	M	A	exonic	gene:BVRB_1g000290	C->A	G->G	synonymous SNV
1	274834	C	T	T	Y	T	T	Y	T	exonic	gene:BVRB_1g000290	C->T	L->L	synonymous SNV
1	274859	A	C	C	M	C	C	M	C	exonic	gene:BVRB_1g000290	A->C	I->L	nonsynonymous SNV
1	274927	G	A	A	R	A	A	R	A	exonic	gene:BVRB_1g000290	G->A	Q->Q	synonymous SNV
1	274936	G	A	A	R	A	A	R	A	exonic	gene:BVRB_1g000290	G->A	L->L	synonymous SNV
1	277909	G	A	A	R	A	A	R	A	exonic	gene:BVRB_1g000290	G->A	R->R	synonymous SNV
1	279401	C	T	T	Y	T	T	Y	T	exonic	gene:BVRB_1g000290	C->T	L->L	synonymous SNV
1	283158	T	C	Y	C	C	Y	C	C	intergenic	gene:BVRB_1g000290(dist=1065)	_	_	_
1	298706	C	G	G	S	G	G	S	G	exonic	gene:BVRB_1g000300	C->G	T->S	nonsynonymous SNV
1	298740	T	C	C	Y	C	C	Y	C	exonic	gene:BVRB_1g000300	T->C	H->H	synonymous SNV
1	298896	C	T	T	Y	T	T	Y	T	exonic	gene:BVRB_1g000300	C->T	T->T	synonymous SNV
1	298961	A	G	G	R	G	G	R	G	exonic	gene:BVRB_1g000300	A->G	D->G	nonsynonymous SNV
1	301898	A	C	C	M	C	C	M	C	exonic	gene:BVRB_1g000300	A->C	I->I	synonymous SNV
1	368888	T	G	G	K	G	G	K	G	exonic	gene:BVRB_1g000330	A->C	K->Q	nonsynonymous SNV
1	369074	G	T	T	K	T	T	K	T	exonic	gene:BVRB_1g000330	C->A	S->S	synonymous SNV
1	384741	A	C	C	M	C	C	M	C	UTR3	gene:BVRB_1g000350	_	_	_
1	418776	T	G	G	K	G	G	K	G	UTR3	gene:BVRB_1g000370	_	_	_
1	424439	C	T	T	Y	T	T	Y	T	exonic	gene:BVRB_1g000370	G->A	A->T	nonsynonymous SNV
1	532550	T	C	C	C	C	C	C	C	exonic	gene:BVRB_1g000460	A->G	N->S	nonsynonymous SNV
1	532555	G	A	A	A	A	A	A	A	exonic	gene:BVRB_1g000460	C->T	S->S	synonymous SNV
1	532738	A	G	G	G	G	G	G	G	exonic	gene:BVRB_1g000460	T->C	C->C	synonymous SNV
1	577966	T	C	C	C	C	C	C	C	exonic	gene:BVRB_1g000510	T->C	T->T	synonymous SNV
1	580281	G	C	C	C	C	C	C	C	UTR3	gene:BVRB_1g000510	_	_	_
1	637326	C	T	T	Y	T	T	Y	T	UTR5	gene:BVRB_1g000560	_	_	_
1	637533	T	C	C	C	C	C	C	C	exonic	gene:BVRB_1g000560	T->C	F->F	synonymous SNV
1	638390	T	C	C	C	C	C	C	C	exonic	gene:BVRB_1g000560	T->C	I->I	synonymous SNV
1	639235	C	A	A	M	A	A	M	A	exonic	gene:BVRB_1g000560	C->A	I->I	synonymous SNV
1	639283	A	G	G	R	G	G	R	G	exonic	gene:BVRB_1g000560	A->G	S->S	synonymous SNV
1	641068	A	G	G	G	G	G	G	G	exonic	gene:BVRB_1g000560	A->G	Q->R	nonsynonymous SNV
1	642574	T	G	G	K	G	G	K	G	exonic	gene:BVRB_1g000560	T->G	L->L	synonymous SNV
1	643790	A	T	T	T	T	T	T	T	exonic	gene:BVRB_1g000560	A->T	S->S	synonymous SNV
1	644394	A	T	T	T	T	T	T	T	exonic	gene:BVRB_1g000560	A->T	M->L	nonsynonymous SNV
1	644526	C	G	G	S	G	G	S	G	exonic	gene:BVRB_1g000560	C->G	Q->E	nonsynonymous SNV
1	644541	T	C	C	C	C	C	C	C	exonic	gene:BVRB_1g000560	T->C	L->L	synonymous SNV
1	647092	A	G	G	R	G	G	R	G	UTR3	gene:BVRB_1g000560	_	_	_
1	708858	C	T	T	Y	T	T	Y	T	exonic	gene:BVRB_1g000640	C->T	P->L	nonsynonymous SNV
1	734703	C	T	T	Y	T	T	Y	T	exonic	gene:BVRB_1g000670	G->A	L->L	synonymous SNV
1	763410	A	G	G	R	G	G	R	G	exonic	gene:BVRB_1g000700	A->G	T->T	synonymous SNV
1	763431	C	T	T	Y	T	T	Y	T	exonic	gene:BVRB_1g000700	C->T	D->D	synonymous SNV
1	763485	T	C	C	Y	C	C	Y	C	exonic	gene:BVRB_1g000700	T->C	S->S	synonymous SNV
1	768626	C	T	T	T	T	T	T	T	intronic	gene:BVRB_1g000700	_	_	_
1	773451	A	C	C	M	C	C	M	C	exonic	gene:BVRB_1g000700	A->C	L->L	synonymous SNV
1	773829	T	C	C	Y	C	C	Y	C	UTR3	gene:BVRB_1g000700	_	_	_
1	844337	C	G	G	S	G	G	S	G	exonic	gene:BVRB_1g000750	C->G	Q->E	nonsynonymous SNV
1	868058	G	C	C	C	C	C	C	C	exonic	gene:BVRB_1g000780	G->C	R->T	nonsynonymous SNV
1	906392	G	A	R	A	R	R	A	R	exonic	gene:BVRB_1g000810	C->T	D->D	synonymous SNV
1	910053	C	G	S	S	S	S	S	S	UTR5	gene:BVRB_1g000810	_	_	_
1	928106	C	T	T	Y	Y	T	Y	Y	exonic	gene:BVRB_1g000820	C->T	H->H	synonymous SNV
1	928421	G	T	T	T	T	T	T	T	exonic	gene:BVRB_1g000820	G->T	L->F	nonsynonymous SNV
1	939666	A	C	M	M	M	M	M	M	UTR3	gene:BVRB_1g000840	_	_	_
1	940285	A	G	R	R	R	R	R	R	exonic	gene:BVRB_1g000840	T->C	N->N	synonymous SNV
1	947660	T	C	C	C	C	C	C	C	UTR3	gene:BVRB_1g000850	_	_	_
1	947785	A	G	G	G	G	G	G	G	UTR3	gene:BVRB_1g000850	_	_	_
1	948449	C	T	Y	Y	Y	Y	Y	Y	exonic	gene:BVRB_1g000850	G->A	T->T	synonymous SNV
1	949964	C	T	Y	Y	Y	Y	Y	Y	exonic	gene:BVRB_1g000850	G->A	Q->Q	synonymous SNV
1	950795	C	T	T	T	T	T	T	T	exonic	gene:BVRB_1g000850	G->A	P->P	synonymous SNV
1	970631	T	C	C	C	C	C	C	C	exonic	gene:BVRB_1g000880	A->G	S->G	nonsynonymous SNV
1	970668	G	T	K	K	K	K	K	K	exonic	gene:BVRB_1g000880	C->A	F->L	nonsynonymous SNV
1	972579	A	C	M	M	M	M	M	M	exonic	gene:BVRB_1g000880	T->G	V->V	synonymous SNV
1	972874	T	C	Y	Y	Y	Y	Y	Y	exonic	gene:BVRB_1g000880	A->G	N->D	nonsynonymous SNV
1	973996	C	T	T	T	T	T	T	T	UTR5	gene:BVRB_1g000880	_	_	_
1	978515	C	A	M	M	M	M	M	M	exonic	gene:BVRB_1g000890	C->A	L->L	synonymous SNV
1	978794	G	C	S	S	S	S	S	S	exonic	gene:BVRB_1g000890	G->C	A->A	synonymous SNV
1	979856	C	T	T	T	T	T	T	T	exonic	gene:BVRB_1g000890	C->T	F->F	synonymous SNV
1	981542	C	G	S	S	S	S	S	S	UTR3	gene:BVRB_1g000890	_	_	_
1	992438	T	C	Y	Y	Y	Y	Y	Y	exonic	gene:BVRB_1g000920	T->C	N->N	synonymous SNV
1	996859	C	T	Y	Y	Y	Y	Y	Y	exonic	gene:BVRB_1g000920	C->T	I->I	synonymous SNV
1	996952	C	T	Y	Y	Y	Y	Y	Y	exonic	gene:BVRB_1g000920	C->T	R->R	synonymous SNV
1	997188	C	T	Y	Y	Y	Y	Y	Y	exonic	gene:BVRB_1g000920	C->T	Y->Y	synonymous SNV
1	1005866	T	A	W	W	W	W	W	W	exonic	gene:BVRB_1g000940	T->A	V->E	nonsynonymous SNV
1	1006531	T	C	C	C	C	C	C	C	exonic	gene:BVRB_1g000940	T->C	N->N	synonymous SNV
1	1007030	C	G	G	G	G	G	G	G	exonic	gene:BVRB_1g000940	C->G	V->V	synonymous SNV
1	1009240	G	A	R	R	R	R	R	R	exonic	gene:BVRB_1g000940	G->A	K->K	synonymous SNV
1	1009293	T	C	Y	Y	Y	Y	Y	Y	UTR3	gene:BVRB_1g000940	_	_	_
1	1015083	A	T	W	W	W	W	W	W	exonic	gene:BVRB_1g000960	T->A	T->T	synonymous SNV
1	1018083	G	C	S	S	S	S	S	S	exonic	gene:BVRB_1g000960	C->G	V->V	synonymous SNV
1	1500254	G	A	A	A	A	A	A	A	exonic	gene:BVRB_1g001410	C->T	Y->Y	synonymous SNV
1	1504260	C	T	T	Y	T	T	Y	T	exonic	gene:BVRB_1g001410	G->A	A->T	nonsynonymous SNV
1	1510949	G	T	T	K	T	T	K	T	intergenic	gene:BVRB_1g001410(dist=6460)	_	_	_
1	1542640	A	T	W	W	W	W	W	W	exonic	gene:BVRB_1g001450	A->T	L->F	nonsynonymous SNV
1	1547679	G	T	K	K	K	K	K	K	exonic	gene:BVRB_1g001450	G->T	V->V	synonymous SNV
1	1547765	A	T	T	T	T	T	T	T	exonic	gene:BVRB_1g001450	A->T	E->V	nonsynonymous SNV
1	1549152	T	C	C	Y	C	C	Y	C	UTR3	gene:BVRB_1g001450	_	_	_
1	1549800	A	G	G	G	G	G	G	G	exonic	gene:BVRB_1g001460	T->C	S->S	synonymous SNV
1	1552182	C	A	A	A	A	A	A	A	exonic	gene:BVRB_1g001460	G->T	E->D	nonsynonymous SNV
1	1552584	C	T	T	Y	T	T	Y	T	exonic	gene:BVRB_1g001460	G->A	G->G	synonymous SNV
1	1577655	A	G	R	R	R	R	R	R	exonic	gene:BVRB_1g001470	T->C	A->A	synonymous SNV
1	1577953	C	G	G	G	G	G	G	G	exonic	gene:BVRB_1g001470	G->C	R->P	nonsynonymous SNV
1	1578105	G	A	R	R	R	R	R	R	exonic	gene:BVRB_1g001470	C->T	G->G	synonymous SNV
1	1836324	G	T	K	K	K	K	K	K	UTR5	gene:BVRB_1g001710	_	_	_
1	1952438	A	G	R	R	R	R	R	R	exonic	gene:BVRB_1g001790	T->C	F->F	synonymous SNV
1	1952471	C	A	M	M	M	M	M	M	exonic	gene:BVRB_1g001790	G->T	R->R	synonymous SNV
1	1979629	A	G	G	R	G	G	R	G	exonic	gene:BVRB_1g001840	A->G	P->P	synonymous SNV
1	1988528	G	T	T	K	T	T	K	T	exonic	gene:BVRB_1g001850	G->T	V->L	nonsynonymous SNV
1	1990335	A	G	G	R	G	G	R	G	exonic	gene:BVRB_1g001850	A->G	T->A	nonsynonymous SNV
1	1990463	G	A	A	R	A	A	R	A	exonic	gene:BVRB_1g001850	G->A	R->R	synonymous SNV
1	2198241	G	T	T	K	T	T	K	T	UTR5	gene:BVRB_1g002060	_	_	_
1	2198471	C	T	T	Y	T	T	Y	T	exonic	gene:BVRB_1g002060	C->T	A->A	synonymous SNV
1	2199703	T	C	C	Y	C	C	Y	C	exonic	gene:BVRB_1g002060	T->C	F->F	synonymous SNV
1	2199835	T	C	C	Y	C	C	Y	C	exonic	gene:BVRB_1g002060	T->C	I->I	synonymous SNV
1	2363458	A	G	R	R	R	R	R	R	exonic	gene:BVRB_1g002230	A->G	R->R	synonymous SNV
1	2365936	C	G	S	S	S	S	S	S	exonic	gene:BVRB_1g002230	C->G	S->C	nonsynonymous SNV
1	2408306	G	A	R	R	R	R	R	R	exonic	gene:BVRB_1g002260	G->A	R->R	synonymous SNV
1	2408315	C	G	S	S	S	S	S	S	exonic	gene:BVRB_1g002260	C->G	L->L	synonymous SNV
1	2451569	A	G	G	G	G	G	G	G	exonic	gene:BVRB_1g002310	T->C	F->F	synonymous SNV
1	2452334	T	C	C	C	C	C	C	C	exonic	gene:BVRB_1g002310	A->G	K->K	synonymous SNV
1	2472705	C	G	G	G	G	G	G	G	upstream	gene:BVRB_1g002320	_	_	_
1	2530951	T	C	Y	Y	Y	Y	Y	Y	exonic	gene:BVRB_1g002390	T->C	I->T	nonsynonymous SNV
1	2531096	C	T	T	T	T	T	T	T	exonic	gene:BVRB_1g002390	C->T	F->F	synonymous SNV
1	2694823	A	G	G	G	G	G	G	G	UTR5	gene:BVRB_1g002480	_	_	_
1	2695583	G	A	A	A	A	A	A	A	exonic	gene:BVRB_1g002480	G->A	E->E	synonymous SNV
1	2864827	G	A	A	A	A	A	A	A	exonic	gene:BVRB_1g002560	G->A	A->T	nonsynonymous SNV
1	2907450	T	C	Y	Y	Y	Y	Y	Y	exonic	gene:BVRB_1g002590	T->C	I->I	synonymous SNV
1	2907738	T	C	Y	Y	Y	Y	Y	Y	exonic	gene:BVRB_1g002590	T->C	L->L	synonymous SNV
1	2921545	A	G	R	R	R	R	R	R	exonic	gene:BVRB_1g002620	T->C	T->T	synonymous SNV
1	2921905	C	T	Y	Y	Y	Y	Y	Y	exonic	gene:BVRB_1g002620	G->A	K->K	synonymous SNV
1	2921932	A	G	R	R	R	R	R	R	exonic	gene:BVRB_1g002620	T->C	N->N	synonymous SNV
1	2923108	G	A	R	R	R	R	R	R	exonic	gene:BVRB_1g002620	C->T	T->T	synonymous SNV
1	2923282	G	A	R	R	R	R	R	R	exonic	gene:BVRB_1g002620	C->T	S->S	synonymous SNV
1	2923400	T	A	W	W	W	W	W	W	UTR5	gene:BVRB_1g002620	_	_	_
1	2923433	T	C	Y	Y	Y	Y	Y	Y	UTR5	gene:BVRB_1g002620	_	_	_
1	2938828	G	A	R	R	R	R	R	R	UTR3	gene:BVRB_1g002630	_	_	_
1	2995644	A	G	G	G	G	G	G	G	exonic	gene:BVRB_1g002700	A->G	T->T	synonymous SNV
1	3001994	C	T	T	T	T	T	T	T	exonic	gene:BVRB_1g002700	C->T	H->H	synonymous SNV
1	3069972	G	A	A	A	A	A	A	A	exonic	gene:BVRB_1g002750	C->T	C->C	synonymous SNV
1	3070407	G	A	A	A	A	A	A	A	exonic	gene:BVRB_1g002750	C->T	A->A	synonymous SNV
1	3073593	A	G	G	G	G	G	G	G	exonic	gene:BVRB_1g002750	T->C	L->L	synonymous SNV
1	3073745	C	A	A	A	A	A	A	A	exonic	gene:BVRB_1g002750	G->T	G->C	nonsynonymous SNV
1	3085501	T	A	A	A	A	A	A	A	UTR3	gene:BVRB_1g002770	_	_	_
1	3086415	G	A	A	A	A	A	A	A	exonic	gene:BVRB_1g002770	C->T	L->F	nonsynonymous SNV
1	3087093	C	T	T	T	T	T	T	T	exonic	gene:BVRB_1g002770	G->A	G->D	nonsynonymous SNV
1	3087345	G	T	T	T	T	T	T	T	exonic	gene:BVRB_1g002770	C->A	A->E	nonsynonymous SNV
1	3087446	A	G	G	G	G	G	G	G	exonic	gene:BVRB_1g002770	T->C	H->H	synonymous SNV
1	3092747	A	G	G	G	G	G	G	G	exonic	gene:BVRB_1g002800	T->C	H->H	synonymous SNV
1	3092878	T	C	C	C	C	C	C	C	exonic	gene:BVRB_1g002800	A->G	T->A	nonsynonymous SNV
1	3092941	C	T	T	T	T	T	T	T	UTR5	gene:BVRB_1g002800	_	_	_
1	3105686	A	G	G	G	G	G	G	G	UTR5	gene:BVRB_1g002820	_	_	_
1	3105839	T	C	C	C	C	C	C	C	exonic	gene:BVRB_1g002820	T->C	L->L	synonymous SNV
1	3108475	C	T	T	T	T	T	T	T	exonic	gene:BVRB_1g002820	C->T	G->G	synonymous SNV
1	3109102	G	C	C	C	C	C	C	C	exonic	gene:BVRB_1g002820	G->C	K->N	nonsynonymous SNV
1	3156072	T	C	C	Y	Y	C	Y	Y	UTR3	gene:BVRB_1g002860	_	_	_
1	3182564	C	A	A	A	A	A	A	A	exonic	gene:BVRB_1g002880	G->T	S->S	synonymous SNV
1	3182626	A	C	C	C	C	C	C	C	exonic	gene:BVRB_1g002880	T->G	S->A	nonsynonymous SNV
1	3182801	G	A	A	A	A	A	A	A	exonic	gene:BVRB_1g002880	C->T	L->L	synonymous SNV
1	3182954	A	G	G	G	G	G	G	G	exonic	gene:BVRB_1g002880	T->C	S->S	synonymous SNV
1	3183730	T	C	C	C	C	C	C	C	exonic	gene:BVRB_1g002880	A->G	N->D	nonsynonymous SNV
1	3326955	A	C	C	C	C	C	C	C	UTR5	gene:BVRB_1g002960	_	_	_
1	3329398	C	A	M	M	M	M	M	M	exonic	gene:BVRB_1g002960	C->A	D->E	nonsynonymous SNV
1	3329767	A	C	M	M	M	M	M	M	UTR3	gene:BVRB_1g002960	_	_	_
1	3331992	C	T	T	T	T	T	T	T	UTR3	gene:BVRB_1g002960	_	_	_
1	3345400	C	G	S	S	S	S	S	S	exonic	gene:BVRB_1g002980	C->G	L->L	synonymous SNV
1	3345650	G	A	R	R	R	R	R	R	exonic	gene:BVRB_1g002980	G->A	G->R	nonsynonymous SNV
1	3366309	C	T	Y	Y	T	Y	Y	T	exonic	gene:BVRB_1g003010	C->T	S->L	nonsynonymous SNV
1	3368362	G	A	R	R	R	R	R	R	exonic	gene:BVRB_1g003010	G->A	S->N	nonsynonymous SNV
1	3368973	C	A	M	M	M	M	M	M	exonic	gene:BVRB_1g003010	C->A	G->G	synonymous SNV
1	3369465	T	C	Y	Y	Y	Y	Y	Y	exonic	gene:BVRB_1g003010	T->C	G->G	synonymous SNV
1	3369785	T	G	K	K	K	K	K	K	exonic	gene:BVRB_1g003010	T->G	L->R	nonsynonymous SNV
1	3377574	A	C	M	M	M	M	M	M	UTR5	gene:BVRB_1g003030	_	_	_
1	3388246	A	G	G	R	G	G	R	G	exonic	gene:BVRB_1g003050	T->C	V->A	nonsynonymous SNV
1	3388272	C	G	G	S	G	G	S	G	exonic	gene:BVRB_1g003050	G->C	V->V	synonymous SNV
1	3408086	T	C	C	C	C	C	C	C	intronic	gene:BVRB_1g003070	_	_	_
1	3410967	C	A	A	A	A	A	A	A	intronic	gene:BVRB_1g003070	_	_	_
1	3432524	T	C	Y	Y	Y	Y	Y	Y	exonic	gene:BVRB_1g003100	A->G	V->V	synonymous SNV
1	3432623	G	A	R	R	R	R	R	R	exonic	gene:BVRB_1g003100	C->T	R->R	synonymous SNV
1	3437037	T	G	K	K	K	K	K	K	exonic	gene:BVRB_1g003100	A->C	Y->S	nonsynonymous SNV
1	3437986	G	A	R	R	R	R	R	R	exonic	gene:BVRB_1g003100	C->T	P->P	synonymous SNV
1	3526655	T	G	G	G	G	G	G	G	exonic	gene:BVRB_1g003250	A->C	G->G	synonymous SNV
1	3528044	C	A	A	A	A	A	A	A	exonic	gene:BVRB_1g003250	G->T	L->L	synonymous SNV
1	3560946	G	A	A	A	A	A	A	A	intronic	gene:BVRB_1g003280	_	_	_
1	3563970	T	A	A	A	A	A	A	A	intronic	gene:BVRB_1g003280	_	_	_
1	3570656	G	C	C	C	C	C	C	C	exonic	gene:BVRB_1g003290	C->G	T->R	nonsynonymous SNV
1	3577738	A	C	C	M	C	C	M	C	exonic	gene:BVRB_1g003300	T->G	P->P	synonymous SNV
1	3583376	T	G	G	K	G	G	K	G	exonic	gene:BVRB_1g003300	A->C	R->R	synonymous SNV
1	3583389	G	A	A	R	A	A	R	A	exonic	gene:BVRB_1g003300	C->T	V->V	synonymous SNV
1	3759735	C	T	T	Y	T	T	Y	T	exonic	gene:BVRB_1g003460	G->A	Q->Q	synonymous SNV
1	3759951	G	T	T	K	T	T	K	T	exonic	gene:BVRB_1g003460	C->A	G->G	synonymous SNV
1	3759996	T	C	C	Y	C	C	Y	C	exonic	gene:BVRB_1g003460	A->G	A->A	synonymous SNV
1	3760269	T	A	A	W	A	A	W	A	exonic	gene:BVRB_1g003460	A->T	I->I	synonymous SNV
1	3766015	C	G	S	S	S	S	S	S	UTR3	gene:BVRB_1g003470	_	_	_
1	3766084	G	T	T	K	T	T	K	T	UTR3	gene:BVRB_1g003470	_	_	_
1	3766886	T	G	K	K	K	K	K	K	exonic	gene:BVRB_1g003470	A->C	R->R	synonymous SNV
1	3768245	T	G	G	K	G	G	K	G	exonic	gene:BVRB_1g003470	A->C	R->R	synonymous SNV
1	3768393	A	G	R	R	R	R	R	R	exonic	gene:BVRB_1g003470	T->C	S->S	synonymous SNV
1	3768435	G	T	T	K	T	T	K	T	exonic	gene:BVRB_1g003470	C->A	S->S	synonymous SNV
1	3769377	G	A	R	R	R	R	R	R	exonic	gene:BVRB_1g003470	C->T	D->D	synonymous SNV
1	3769467	T	C	C	Y	C	C	Y	C	exonic	gene:BVRB_1g003470	A->G	R->R	synonymous SNV
1	3769518	A	T	T	W	T	T	W	T	exonic	gene:BVRB_1g003470	T->A	P->P	synonymous SNV
1	3769539	T	C	Y	Y	Y	Y	Y	Y	exonic	gene:BVRB_1g003470	A->G	E->E	synonymous SNV
1	3790199	T	A	A	A	A	A	A	A	intronic	gene:BVRB_1g003490	_	_	_
1	3836960	G	A	R	R	R	R	R	R	exonic	gene:BVRB_1g003500	G->A	P->P	synonymous SNV
1	3862670	A	T	W	T	W	W	T	W	UTR5	gene:BVRB_1g003530	_	_	_
1	3863235	G	A	R	R	R	R	R	R	UTR5	gene:BVRB_1g003530	_	_	_
1	3863277	T	C	Y	Y	Y	Y	Y	Y	UTR5	gene:BVRB_1g003530	_	_	_
1	3864910	A	G	R	R	R	R	R	R	UTR3	gene:BVRB_1g003540	_	_	_
1	3865500	A	G	R	R	R	R	R	R	UTR3	gene:BVRB_1g003540	_	_	_
1	3869678	G	T	K	K	K	K	K	K	exonic	gene:BVRB_1g003550	G->T	V->V	synonymous SNV
1	3873802	T	A	W	W	W	W	W	W	exonic	gene:BVRB_1g003550	T->A	T->T	synonymous SNV
1	3876930	C	T	Y	Y	Y	Y	Y	Y	exonic	gene:BVRB_1g003550	C->T	L->L	synonymous SNV
1	3879046	T	A	W	W	W	W	W	W	exonic	gene:BVRB_1g003550	T->A	S->S	synonymous SNV
1	3893015	T	C	Y	Y	Y	Y	Y	Y	exonic	gene:BVRB_1g003560	A->G	I->V	nonsynonymous SNV
1	3895595	T	C	Y	Y	Y	Y	Y	Y	exonic	gene:BVRB_1g003560	A->G	K->R	nonsynonymous SNV
1	3895924	C	T	Y	Y	Y	Y	Y	Y	exonic	gene:BVRB_1g003560	G->A	G->G	synonymous SNV
1	3896387	C	T	Y	Y	Y	Y	Y	Y	exonic	gene:BVRB_1g003560	G->A	A->T	nonsynonymous SNV
1	3935844	G	C	S	S	S	S	S	S	downstream	gene:BVRB_1g003580	_	_	_
1	3935898	C	A	A	A	A	A	A	A	UTR3	gene:BVRB_1g003580	_	_	_
1	3943956	T	C	C	C	C	C	C	C	exonic	gene:BVRB_1g003590	A->G	R->R	synonymous SNV
1	3966351	T	A	A	A	A	A	A	A	exonic	gene:BVRB_1g003620	A->T	I->F	nonsynonymous SNV
1	3966352	G	T	T	T	T	T	T	T	exonic	gene:BVRB_1g003620	C->A	L->L	synonymous SNV
1	3967239	G	C	S	S	S	S	S	S	exonic	gene:BVRB_1g003620	C->G	P->A	nonsynonymous SNV
1	3967279	G	A	R	R	R	R	R	R	exonic	gene:BVRB_1g003620	C->T	D->D	synonymous SNV
1	3967351	A	G	R	R	R	R	R	R	exonic	gene:BVRB_1g003620	T->C	N->N	synonymous SNV
1	3968325	T	C	Y	Y	Y	Y	Y	Y	exonic	gene:BVRB_1g003620	A->G	K->K	synonymous SNV
1	3978045	G	C	C	C	C	C	C	C	UTR3	gene:BVRB_1g003640	_	_	_
1	4001930	T	C	C	C	C	C	C	C	exonic	gene:BVRB_1g003650	T->C	F->F	synonymous SNV
1	4002455	C	T	Y	T	Y	Y	T	Y	exonic	gene:BVRB_1g003650	C->T	S->S	synonymous SNV
1	4003455	T	C	C	C	C	C	C	C	exonic	gene:BVRB_1g003650	T->C	A->A	synonymous SNV
1	4003458	C	A	M	A	M	M	A	M	exonic	gene:BVRB_1g003650	C->A	I->I	synonymous SNV
1	4003799	C	G	G	G	G	G	G	G	exonic	gene:BVRB_1g003650	C->G	L->V	nonsynonymous SNV
1	4006187	C	T	T	T	T	T	T	T	exonic	gene:BVRB_1g003650	C->T	Y->Y	synonymous SNV
1	4015192	T	C	C	C	C	C	C	C	intronic	gene:BVRB_1g003680	_	_	_
1	4015306	T	C	C	C	C	C	C	C	intronic	gene:BVRB_1g003680	_	_	_
1	4036973	T	A	A	A	A	A	A	A	UTR3	gene:BVRB_1g003720	_	_	_
1	4037646	T	C	C	C	C	C	C	C	exonic	gene:BVRB_1g003720	A->G	L->L	synonymous SNV
1	4046635	C	G	G	G	G	G	G	G	exonic	gene:BVRB_1g003730	G->C	G->G	synonymous SNV
1	4046755	G	A	R	A	R	R	A	R	exonic	gene:BVRB_1g003730	C->T	I->I	synonymous SNV
1	4049587	A	C	C	C	C	C	C	C	exonic	gene:BVRB_1g003730	T->G	H->Q	nonsynonymous SNV
1	4078715	C	G	G	G	G	G	G	G	exonic	gene:BVRB_1g003760	G->C	T->T	synonymous SNV
1	4324091	G	A	R	A	R	R	A	R	exonic	gene:BVRB_1g004000	G->A	A->T	nonsynonymous SNV
1	4337505	A	T	W	T	W	W	T	W	exonic	gene:BVRB_1g004020	T->A	A->A	synonymous SNV
1	4353532	T	G	G	G	G	G	G	G	exonic	gene:BVRB_1g004030	T->G	L->L	synonymous SNV
1	4408246	G	A	A	A	A	A	A	A	exonic	gene:BVRB_1g004050	C->T	H->H	synonymous SNV
1	4424367	A	G	G	G	G	G	G	G	intronic	gene:BVRB_1g004060	_	_	_
1	4425454	T	C	C	C	C	C	C	C	intronic	gene:BVRB_1g004060	_	_	_
1	4430273	G	A	A	A	A	A	A	A	exonic	gene:BVRB_1g004070	G->A	E->E	synonymous SNV
1	4439015	T	A	A	A	A	A	A	A	exonic	gene:BVRB_1g004080	T->A	G->G	synonymous SNV
1	4439033	C	A	A	A	A	A	A	A	exonic	gene:BVRB_1g004080	C->A	A->A	synonymous SNV
1	4439354	T	C	C	C	C	C	C	C	exonic	gene:BVRB_1g004080	T->C	V->V	synonymous SNV
1	4441927	G	C	C	C	C	C	C	C	exonic	gene:BVRB_1g004080	G->C	C->S	nonsynonymous SNV
1	4445832	T	G	G	G	G	G	G	G	exonic	gene:BVRB_1g004080	T->G	L->L	synonymous SNV
1	4456154	G	A	A	A	A	A	A	A	UTR3	gene:BVRB_1g004090	_	_	_
1	4459780	A	T	T	T	T	T	T	T	UTR5	gene:BVRB_1g004100	_	_	_
1	4462694	G	A	A	A	A	A	A	A	exonic	gene:BVRB_1g004100	G->A	V->M	nonsynonymous SNV
1	4462729	A	G	G	G	G	G	G	G	exonic	gene:BVRB_1g004100	A->G	E->E	synonymous SNV
1	4463757	C	T	T	T	T	T	T	T	exonic	gene:BVRB_1g004100	C->T	I->I	synonymous SNV
1	4466049	C	T	T	T	T	T	T	T	downstream	gene:BVRB_1g004100	_	_	_
1	4470104	A	G	G	G	G	G	G	G	UTR3	gene:BVRB_1g004110	_	_	_
1	4475968	A	T	T	T	T	T	T	T	exonic	gene:BVRB_1g004120	A->T	I->I	synonymous SNV
1	4475971	T	G	G	G	G	G	G	G	exonic	gene:BVRB_1g004120	T->G	F->L	nonsynonymous SNV
1	4478053	A	G	G	G	G	G	G	G	exonic	gene:BVRB_1g004130	A->G	K->R	nonsynonymous SNV
1	4479356	T	C	C	C	C	C	C	C	exonic	gene:BVRB_1g004130	T->C	F->F	synonymous SNV
1	4480521	T	C	C	C	C	C	C	C	UTR3	gene:BVRB_1g004130	_	_	_
1	4480545	A	C	C	C	C	C	C	C	UTR3	gene:BVRB_1g004130	_	_	_
1	4490192	T	C	C	C	C	C	C	C	exonic	gene:BVRB_1g004140	T->C	N->N	synonymous SNV
1	4510880	A	C	C	C	C	C	C	C	UTR3	gene:BVRB_1g004160	_	_	_
1	4538821	G	A	A	A	A	A	A	A	UTR3	gene:BVRB_1g004200	_	_	_
1	4539965	A	G	G	G	G	G	G	G	UTR3	gene:BVRB_1g004200	_	_	_
1	4543853	C	T	T	T	T	T	T	T	exonic	gene:BVRB_1g004200	G->A	G->R	nonsynonymous SNV
1	4569325	A	T	T	T	T	T	T	T	UTR5	gene:BVRB_1g004230	_	_	_
1	4629253	A	G	G	G	G	G	G	G	exonic	gene:BVRB_1g004290	T->C	S->P	nonsynonymous SNV
1	4629685	G	C	C	C	C	C	C	C	exonic	gene:BVRB_1g004290	C->G	Q->E	nonsynonymous SNV
1	4630060	T	A	A	A	A	A	A	A	exonic	gene:BVRB_1g004290	A->T	S->S	synonymous SNV
1	4676649	T	G	G	G	G	G	G	G	exonic	gene:BVRB_1g004320	T->G	D->E	nonsynonymous SNV
1	4718219	C	G	G	G	G	G	G	G	exonic	gene:BVRB_1g004340	C->G	L->V	nonsynonymous SNV
1	4718747	G	A	A	A	A	A	A	A	UTR3	gene:BVRB_1g004340	_	_	_
1	4752754	G	C	C	C	C	C	C	C	exonic	gene:BVRB_1g004380	G->C	T->T	synonymous SNV
1	4752838	C	T	T	T	T	T	T	T	exonic	gene:BVRB_1g004380	C->T	T->T	synonymous SNV
1	4753870	G	A	A	A	A	A	A	A	exonic	gene:BVRB_1g004380	G->A	V->V	synonymous SNV
1	4778945	G	T	T	T	T	T	T	T	exonic	gene:BVRB_1g004400	G->T	S->S	synonymous SNV
1	4782472	C	T	T	T	T	T	T	T	exonic	gene:BVRB_1g004400	C->T	S->L	nonsynonymous SNV
1	4803874	G	A	A	A	A	A	A	A	exonic	gene:BVRB_1g004420	C->T	L->L	synonymous SNV
1	4827553	A	G	G	G	G	G	G	G	intronic	gene:BVRB_1g004430	_	_	_
1	4834808	A	G	G	G	G	G	G	G	UTR3	gene:BVRB_1g004450	_	_	_
1	4841986	C	T	T	T	T	T	T	T	UTR5	gene:BVRB_1g004460	_	_	_
1	4843475	A	T	T	T	T	T	T	T	exonic	gene:BVRB_1g004460	A->T	K->I	nonsynonymous SNV
1	4843533	A	G	G	G	G	G	G	G	exonic	gene:BVRB_1g004460	A->G	E->E	synonymous SNV
1	4844105	A	T	T	T	T	T	T	T	exonic	gene:BVRB_1g004460	A->T	Y->F	nonsynonymous SNV
1	4847040	A	G	G	G	G	G	G	G	UTR3	gene:BVRB_1g004460	_	_	_
1	4847084	T	C	C	C	C	C	C	C	UTR3	gene:BVRB_1g004460	_	_	_
1	4850981	T	C	C	C	C	C	C	C	exonic	gene:BVRB_1g004470	T->C	P->P	synonymous SNV
1	4852551	G	T	T	T	T	T	T	T	UTR3	gene:BVRB_1g004470	_	_	_
1	4860329	A	T	T	T	T	T	T	T	UTR3	gene:BVRB_1g004490	_	_	_
1	4860363	T	A	A	A	A	A	A	A	UTR3	gene:BVRB_1g004490	_	_	_
1	4866755	A	G	G	G	G	G	G	G	exonic	gene:BVRB_1g004490	T->C	L->L	synonymous SNV
1	4867237	C	A	A	A	A	A	A	A	exonic	gene:BVRB_1g004490	G->T	C->F	nonsynonymous SNV
1	4872377	T	C	C	C	C	C	C	C	exonic	gene:BVRB_1g004500	A->G	K->K	synonymous SNV
1	4872383	C	A	A	A	A	A	A	A	exonic	gene:BVRB_1g004500	G->T	G->G	synonymous SNV
1	4873421	A	C	C	C	C	C	C	C	exonic	gene:BVRB_1g004500	T->G	T->T	synonymous SNV
1	4878592	A	C	C	C	C	C	C	C	exonic	gene:BVRB_1g004500	T->G	T->T	synonymous SNV
1	4878909	T	C	C	C	C	C	C	C	exonic	gene:BVRB_1g004500	A->G	I->V	nonsynonymous SNV
1	4879069	A	G	G	G	G	G	G	G	UTR5	gene:BVRB_1g004500	_	_	_
1	4933019	A	G	G	G	G	G	G	G	exonic	gene:BVRB_1g004520	T->C	S->S	synonymous SNV
1	4933744	T	G	G	G	G	G	G	G	exonic	gene:BVRB_1g004520	A->C	I->I	synonymous SNV
1	4936054	G	A	A	A	A	A	A	A	exonic	gene:BVRB_1g004520	C->T	L->L	synonymous SNV
1	4940745	T	C	C	C	C	C	C	C	exonic	gene:BVRB_1g004530	T->C	L->L	synonymous SNV
1	4941898	G	A	A	A	A	A	A	A	exonic	gene:BVRB_1g004530	G->A	L->L	synonymous SNV
1	4946445	C	T	T	T	T	T	T	T	UTR3	gene:BVRB_1g004530	_	_	_
1	4946458	T	G	G	G	G	G	G	G	UTR3	gene:BVRB_1g004530	_	_	_
1	4970606	A	G	G	G	G	G	G	G	UTR5	gene:BVRB_1g004550	_	_	_
1	4981531	T	C	C	C	C	C	C	C	exonic	gene:BVRB_1g004560	A->G	I->V	nonsynonymous SNV
1	4982362	G	A	A	A	A	A	A	A	exonic	gene:BVRB_1g004560	C->T	P->P	synonymous SNV
1	4983049	G	T	T	T	T	T	T	T	exonic	gene:BVRB_1g004560	C->A	G->G	synonymous SNV
1	4983104	T	C	C	C	C	C	C	C	exonic	gene:BVRB_1g004560	A->G	D->G	nonsynonymous SNV
1	4983247	T	C	Y	Y	C	Y	Y	C	exonic	gene:BVRB_1g004560	A->G	R->R	synonymous SNV
1	5018231	G	A	A	A	A	A	A	A	exonic	gene:BVRB_1g004610	C->T	G->G	synonymous SNV
1	5018578	A	G	G	G	G	G	G	G	exonic	gene:BVRB_1g004610	T->C	I->I	synonymous SNV
1	5018888	A	G	G	G	G	G	G	G	exonic	gene:BVRB_1g004610	T->C	F->S	nonsynonymous SNV
1	5019409	C	G	G	G	G	G	G	G	exonic	gene:BVRB_1g004610	G->C	M->I	nonsynonymous SNV
1	5019624	G	A	A	A	A	A	A	A	exonic	gene:BVRB_1g004610	C->T	L->L	synonymous SNV
1	5019701	A	G	G	G	G	G	G	G	exonic	gene:BVRB_1g004610	T->C	V->A	nonsynonymous SNV
1	5077385	T	C	C	C	C	C	C	C	UTR5	gene:BVRB_1g004640	_	_	_
1	5080649	C	T	T	T	T	T	T	T	exonic	gene:BVRB_1g004640	C->T	P->S	nonsynonymous SNV
1	5080651	C	T	T	T	T	T	T	T	exonic	gene:BVRB_1g004640	C->T	P->P	synonymous SNV
1	5080697	C	G	G	G	G	G	G	G	exonic	gene:BVRB_1g004640	C->G	P->A	nonsynonymous SNV
1	5088279	T	A	A	A	A	A	A	A	UTR5	gene:BVRB_1g004650	_	_	_
1	5093369	C	T	T	T	T	T	T	T	exonic	gene:BVRB_1g004650	C->T	N->N	synonymous SNV
1	5094752	A	G	G	G	G	G	G	G	exonic	gene:BVRB_1g004650	A->G	E->E	synonymous SNV
1	5095535	C	T	T	T	T	T	T	T	exonic	gene:BVRB_1g004650	C->T	S->S	synonymous SNV
1	5095709	G	A	A	A	A	A	A	A	exonic	gene:BVRB_1g004650	G->A	E->E	synonymous SNV
1	5098070	T	G	G	G	G	G	G	G	exonic	gene:BVRB_1g004650	T->G	C->G	nonsynonymous SNV
1	5098799	A	G	G	G	G	G	G	G	exonic	gene:BVRB_1g004650	A->G	N->D	nonsynonymous SNV
1	5098955	C	T	T	T	T	T	T	T	exonic	gene:BVRB_1g004650	C->T	L->L	synonymous SNV
1	5099062	A	C	C	C	C	C	C	C	exonic	gene:BVRB_1g004650	A->C	K->N	nonsynonymous SNV
1	5099077	G	A	A	A	A	A	A	A	exonic	gene:BVRB_1g004650	G->A	P->P	synonymous SNV
1	5102754	A	G	G	G	G	G	G	G	exonic	gene:BVRB_1g004650	A->G	T->A	nonsynonymous SNV
1	5103063	C	G	G	G	G	G	G	G	UTR3	gene:BVRB_1g004650	_	_	_
1	5103298	A	T	T	T	T	T	T	T	UTR3	gene:BVRB_1g004650	_	_	_
1	5153763	A	C	C	C	C	C	C	C	exonic	gene:BVRB_1g004720	A->C	I->L	nonsynonymous SNV
1	5155581	A	T	T	T	T	T	T	T	exonic	gene:BVRB_1g004720	A->T	I->I	synonymous SNV
1	5159842	G	A	A	A	A	A	A	A	UTR5	gene:BVRB_1g004730	_	_	_
1	5159909	G	A	A	A	A	A	A	A	exonic	gene:BVRB_1g004730	G->A	D->N	nonsynonymous SNV
1	5218249	T	A	A	A	A	A	A	A	exonic	gene:BVRB_1g004770	T->A	M->K	nonsynonymous SNV
1	5233627	A	G	G	G	G	G	G	G	exonic	gene:BVRB_1g004800	T->C	I->T	nonsynonymous SNV
1	5236181	A	T	T	T	T	T	T	T	downstream	gene:BVRB_1g004810	_	_	_
1	5236342	A	T	T	T	T	T	T	T	UTR3	gene:BVRB_1g004810	_	_	_
1	5238793	G	A	A	A	A	A	A	A	exonic	gene:BVRB_1g004810	C->T	V->V	synonymous SNV
1	5267658	G	C	C	C	C	C	C	C	UTR5	gene:BVRB_1g004840	_	_	_
1	5286353	T	G	G	G	G	G	G	G	UTR5	gene:BVRB_1g004860	_	_	_
1	5286368	A	C	C	C	C	C	C	C	UTR5	gene:BVRB_1g004860	_	_	_
1	5430896	C	G	G	G	G	G	G	G	downstream	gene:BVRB_1g004950	_	_	_
1	5439875	G	A	A	A	A	A	A	A	UTR3	gene:BVRB_1g004960	_	_	_
1	5442827	A	G	G	G	G	G	G	G	intronic	gene:BVRB_1g004960	_	_	_
1	5452470	A	C	C	C	C	C	C	C	UTR3	gene:BVRB_1g004980	_	_	_
1	5457798	T	C	C	C	C	C	C	C	exonic	gene:BVRB_1g004980	A->G	E->E	synonymous SNV
1	5458782	T	C	C	C	C	C	C	C	exonic	gene:BVRB_1g004980	A->G	E->E	synonymous SNV
1	5459564	T	C	C	C	C	C	C	C	exonic	gene:BVRB_1g004980	A->G	N->D	nonsynonymous SNV
1	5460823	T	A	A	A	A	A	A	A	UTR5	gene:BVRB_1g004980	_	_	_
1	5474602	C	G	G	G	G	G	G	G	intronic	gene:BVRB_1g004990	_	_	_
1	5477538	G	A	A	A	A	A	A	A	exonic	gene:BVRB_1g004990	G->A	A->A	synonymous SNV
1	5795429	T	C	C	C	Y	C	C	Y	upstream	gene:BVRB_1g005290	_	_	_
1	5925885	G	T	K	K	K	K	K	K	UTR5	gene:BVRB_1g005390	_	_	_
1	6092578	T	C	Y	Y	Y	Y	Y	Y	UTR5	gene:BVRB_1g005570	_	_	_
1	6180265	C	A	M	A	M	M	A	M	exonic	gene:BVRB_1g005600	C->A	Q->K	nonsynonymous SNV
1	6182475	G	A	A	A	A	A	A	A	exonic	gene:BVRB_1g005600	G->A	V->I	nonsynonymous SNV
1	6184951	C	T	T	T	T	T	T	T	exonic	gene:BVRB_1g005600	C->T	Y->Y	synonymous SNV
1	6185375	T	C	C	C	C	C	C	C	exonic	gene:BVRB_1g005600	T->C	Y->H	nonsynonymous SNV
1	6195282	A	G	G	G	G	G	G	G	exonic	gene:BVRB_1g005610	T->C	V->V	synonymous SNV
1	6257237	T	C	C	C	C	C	C	C	exonic	gene:BVRB_1g005660	T->C	N->N	synonymous SNV
1	6262860	G	A	R	A	R	R	A	R	exonic	gene:BVRB_1g005660	G->A	E->E	synonymous SNV
1	6296651	T	G	G	G	G	G	G	G	exonic	gene:BVRB_1g005690	T->G	G->G	synonymous SNV
1	6296675	T	A	A	A	A	A	A	A	exonic	gene:BVRB_1g005690	T->A	A->A	synonymous SNV
1	6296679	A	C	C	C	C	C	C	C	exonic	gene:BVRB_1g005690	A->C	R->R	synonymous SNV
1	6297790	A	G	G	G	G	G	G	G	exonic	gene:BVRB_1g005690	A->G	V->V	synonymous SNV
1	6298101	T	C	C	C	C	C	C	C	UTR3	gene:BVRB_1g005690	_	_	_
1	6343261	C	T	T	T	T	T	T	T	intronic	gene:BVRB_1g005700	_	_	_
1	6343900	A	G	G	G	G	G	G	G	exonic	gene:BVRB_1g005700	A->G	R->R	synonymous SNV
1	6344631	A	C	C	C	C	C	C	C	exonic	gene:BVRB_1g005700	A->C	G->G	synonymous SNV
1	6344776	T	C	C	C	C	C	C	C	exonic	gene:BVRB_1g005700	T->C	N->N	synonymous SNV
1	6344971	A	G	G	G	G	G	G	G	exonic	gene:BVRB_1g005700	A->G	K->K	synonymous SNV
1	6345915	T	G	G	G	G	G	G	G	exonic	gene:BVRB_1g005700	T->G	V->V	synonymous SNV
1	6347924	A	G	G	G	G	G	G	G	exonic	gene:BVRB_1g005700	A->G	Q->Q	synonymous SNV
1	6348273	G	A	A	A	A	A	A	A	exonic	gene:BVRB_1g005700	G->A	A->A	synonymous SNV
1	6348400	A	G	G	G	G	G	G	G	UTR3	gene:BVRB_1g005700	_	_	_
1	6693937	T	C	C	C	C	C	C	C	exonic	gene:BVRB_1g006080	T->C	S->S	synonymous SNV
1	6694495	A	T	T	T	T	T	T	T	exonic	gene:BVRB_1g006080	A->T	Y->F	nonsynonymous SNV
1	6710079	T	C	Y	Y	Y	Y	Y	Y	exonic	gene:BVRB_1g006100	T->C	S->S	synonymous SNV
1	6710961	T	C	Y	Y	Y	Y	Y	Y	exonic	gene:BVRB_1g006100	T->C	N->N	synonymous SNV
1	6728588	T	C	Y	Y	Y	Y	Y	Y	exonic	gene:BVRB_1g006120	T->C	V->A	nonsynonymous SNV
1	6729257	G	A	R	R	R	R	R	R	exonic	gene:BVRB_1g006120	G->A	L->L	synonymous SNV
1	6731078	T	A	W	W	W	W	W	W	exonic	gene:BVRB_1g006120	T->A	V->V	synonymous SNV
1	6732456	C	A	M	M	M	M	M	M	exonic	gene:BVRB_1g006120	C->A	L->I	nonsynonymous SNV
1	6759552	A	G	R	R	R	R	R	R	exonic	gene:BVRB_1g006160	A->G	A->A	synonymous SNV
1	6759735	C	T	Y	Y	Y	Y	Y	Y	exonic	gene:BVRB_1g006160	C->T	T->T	synonymous SNV
1	6804580	A	G	R	R	R	R	R	R	UTR3	gene:BVRB_1g006230	_	_	_
1	6956464	C	T	Y	Y	Y	Y	Y	Y	exonic	gene:BVRB_1g006320	C->T	T->M	nonsynonymous SNV
1	6956528	G	T	K	K	K	K	K	K	exonic	gene:BVRB_1g006320	G->T	A->A	synonymous SNV
1	6958782	A	C	M	M	M	M	M	M	exonic	gene:BVRB_1g006320	A->C	N->H	nonsynonymous SNV
1	6958793	C	T	Y	Y	Y	Y	Y	Y	exonic	gene:BVRB_1g006320	C->T	N->N	synonymous SNV
1	6959383	A	T	W	W	W	W	W	W	exonic	gene:BVRB_1g006320	A->T	V->V	synonymous SNV
1	6959455	T	A	W	W	W	W	W	W	exonic	gene:BVRB_1g006320	T->A	A->A	synonymous SNV
1	6960853	T	C	Y	Y	Y	Y	Y	Y	exonic	gene:BVRB_1g006320	T->C	V->V	synonymous SNV
1	6963840	C	T	Y	Y	Y	Y	Y	Y	exonic	gene:BVRB_1g006320	C->T	A->A	synonymous SNV
1	6964669	A	G	R	R	R	R	R	R	exonic	gene:BVRB_1g006320	A->G	L->L	synonymous SNV
1	6964699	A	T	W	W	W	W	W	W	exonic	gene:BVRB_1g006320	A->T	E->D	nonsynonymous SNV
1	6965240	A	G	R	R	R	R	R	R	exonic	gene:BVRB_1g006320	A->G	E->E	synonymous SNV
1	6965362	C	A	M	M	M	M	M	M	exonic	gene:BVRB_1g006320	C->A	L->M	nonsynonymous SNV
1	6965588	G	T	K	K	K	K	K	K	exonic	gene:BVRB_1g006320	G->T	G->G	synonymous SNV
1	6966565	G	A	R	R	R	R	R	R	exonic	gene:BVRB_1g006320	G->A	V->I	nonsynonymous SNV
1	6980210	T	G	K	K	K	K	K	K	exonic	gene:BVRB_1g006350	T->G	S->S	synonymous SNV
1	6980297	C	G	S	S	S	S	S	S	exonic	gene:BVRB_1g006350	C->G	S->S	synonymous SNV
1	7026676	T	G	K	K	K	K	K	K	exonic	gene:BVRB_1g006410	T->G	W->G	nonsynonymous SNV
1	7026704	T	C	Y	Y	Y	Y	Y	Y	exonic	gene:BVRB_1g006410	T->C	L->P	nonsynonymous SNV
1	7027594	T	C	Y	Y	Y	Y	Y	Y	exonic	gene:BVRB_1g006410	T->C	L->L	synonymous SNV
1	7027644	C	T	Y	Y	Y	Y	Y	Y	exonic	gene:BVRB_1g006410	C->T	H->H	synonymous SNV
1	7027741	A	G	R	R	R	R	R	R	exonic	gene:BVRB_1g006410	A->G	I->V	nonsynonymous SNV
1	7027771	A	C	M	M	M	M	M	M	exonic	gene:BVRB_1g006410	A->C	R->R	synonymous SNV
1	7028684	G	A	R	R	R	R	R	R	exonic	gene:BVRB_1g006410	G->A	A->A	synonymous SNV
1	7029915	A	G	R	R	R	R	R	R	exonic	gene:BVRB_1g006420	T->C	H->H	synonymous SNV
1	7040796	C	T	Y	Y	Y	Y	Y	Y	exonic	gene:BVRB_1g006430	C->T	R->C	nonsynonymous SNV
1	7045765	C	A	M	M	M	M	M	M	UTR3	gene:BVRB_1g006440	_	_	_
1	7050582	A	G	G	G	G	G	G	G	UTR5	gene:BVRB_1g006440	_	_	_
1	7089051	C	G	G	G	G	G	G	G	UTR5	gene:BVRB_1g006450	_	_	_
1	7096155	C	T	T	T	T	T	T	T	UTR3	gene:BVRB_1g006450	_	_	_
1	7098191	C	T	Y	Y	Y	Y	Y	Y	UTR3	gene:BVRB_1g006460	_	_	_
1	7152404	T	G	G	G	G	G	G	G	UTR5	gene:BVRB_1g006510	_	_	_
1	7330387	A	G	G	G	G	G	G	G	UTR5	gene:BVRB_1g006600	_	_	_
1	7330463	C	T	T	T	T	T	T	T	UTR5	gene:BVRB_1g006600	_	_	_
1	7340404	A	G	G	G	R	G	G	R	intronic	gene:BVRB_1g006610	_	_	_
1	7342664	T	C	Y	Y	Y	Y	Y	Y	UTR3	gene:BVRB_1g006620	_	_	_
1	7343240	G	T	K	K	K	K	K	K	exonic	gene:BVRB_1g006620	C->A	G->G	synonymous SNV
1	7346858	A	G	G	G	G	G	G	G	exonic	gene:BVRB_1g006620	T->C	Y->Y	synonymous SNV
1	7377024	G	C	S	S	S	S	S	S	UTR5	gene:BVRB_1g006630	_	_	_
1	7377103	C	A	M	M	M	M	M	M	exonic	gene:BVRB_1g006630	C->A	I->I	synonymous SNV
1	7380515	G	A	R	R	R	R	R	R	exonic	gene:BVRB_1g006630	G->A	S->S	synonymous SNV
1	7380571	C	T	Y	Y	Y	Y	Y	Y	UTR3	gene:BVRB_1g006630	_	_	_
1	7380579	A	G	G	R	G	G	R	G	UTR3	gene:BVRB_1g006630	_	_	_
1	7399855	C	A	M	M	M	M	M	M	exonic	gene:BVRB_1g006660	C->A	L->M	nonsynonymous SNV
1	7400403	C	T	Y	Y	Y	Y	Y	Y	exonic	gene:BVRB_1g006660	C->T	D->D	synonymous SNV
1	7400587	A	G	R	R	R	R	R	R	exonic	gene:BVRB_1g006660	A->G	I->V	nonsynonymous SNV
1	7400983	A	T	W	W	W	W	W	W	exonic	gene:BVRB_1g006660	A->T	T->S	nonsynonymous SNV
1	7401039	A	C	M	M	M	M	M	M	exonic	gene:BVRB_1g006660	A->C	L->F	nonsynonymous SNV
1	7404753	C	T	Y	Y	Y	Y	Y	Y	exonic	gene:BVRB_1g006670	C->T	P->L	nonsynonymous SNV
1	7405867	C	T	Y	Y	Y	Y	Y	Y	exonic	gene:BVRB_1g006670	C->T	V->V	synonymous SNV
1	7408835	C	A	A	A	A	A	A	A	exonic	gene:BVRB_1g006680	G->T	A->A	synonymous SNV
1	7409041	G	C	S	C	S	S	C	S	exonic	gene:BVRB_1g006680	C->G	Q->E	nonsynonymous SNV
1	7437386	T	G	G	G	G	G	G	G	exonic	gene:BVRB_1g006690	T->G	I->R	nonsynonymous SNV
1	7444369	C	T	T	Y	T	T	Y	T	exonic	gene:BVRB_1g006690	C->T	A->A	synonymous SNV
1	7444581	A	G	G	G	G	G	G	G	exonic	gene:BVRB_1g006690	A->G	H->R	nonsynonymous SNV
1	7493492	T	C	Y	Y	Y	Y	Y	Y	UTR5	gene:BVRB_1g006750	_	_	_
1	7494905	T	G	K	K	K	K	K	K	exonic	gene:BVRB_1g006750	T->G	L->L	synonymous SNV
1	7500832	T	C	Y	Y	Y	Y	Y	Y	exonic	gene:BVRB_1g006760	T->C	V->V	synonymous SNV
1	7505390	A	G	R	R	R	R	R	R	exonic	gene:BVRB_1g006760	A->G	P->P	synonymous SNV
1	7586952	A	G	G	G	G	G	G	G	UTR5	gene:BVRB_1g006850	_	_	_
1	7606236	T	C	C	C	C	C	C	C	intronic	gene:BVRB_1g006870	_	_	_
1	7606473	A	C	C	C	C	C	C	C	intronic	gene:BVRB_1g006870	_	_	_
1	7607344	A	G	G	G	G	G	G	G	exonic	gene:BVRB_1g006870	A->G	D->G	nonsynonymous SNV
1	7610007	A	G	G	G	G	G	G	G	exonic	gene:BVRB_1g006880	T->C	S->S	synonymous SNV
1	7610106	C	T	T	T	T	T	T	T	exonic	gene:BVRB_1g006880	G->A	L->L	synonymous SNV
1	7682357	G	A	R	R	R	R	R	R	exonic	gene:BVRB_1g006930	G->A	V->I	nonsynonymous SNV
1	7685768	G	A	R	R	R	R	R	R	UTR3	gene:BVRB_1g006940	_	_	_
1	7686615	C	T	Y	Y	Y	Y	Y	Y	exonic	gene:BVRB_1g006940	G->A	K->K	synonymous SNV
1	7689349	G	A	R	R	R	R	R	R	UTR5	gene:BVRB_1g006940	_	_	_
1	7748621	A	C	M	M	M	M	M	M	UTR3	gene:BVRB_1g006990	_	_	_
1	7755569	T	C	Y	Y	Y	Y	Y	Y	UTR5	gene:BVRB_1g007000	_	_	_
1	7755737	T	C	Y	Y	Y	Y	Y	Y	exonic	gene:BVRB_1g007000	T->C	D->D	synonymous SNV
1	7760389	C	G	S	S	S	S	S	S	exonic	gene:BVRB_1g007000	C->G	L->L	synonymous SNV
1	7795024	C	A	M	M	M	M	M	M	UTR5	gene:BVRB_1g007020	_	_	_
1	7797521	A	G	G	G	G	G	G	G	intronic	gene:BVRB_1g007020	_	_	_
1	7806052	T	C	C	C	C	C	C	C	UTR5	gene:BVRB_1g007030	_	_	_
1	7829592	A	T	T	T	T	T	T	T	UTR3	gene:BVRB_1g007040	_	_	_
1	7829723	T	G	K	K	K	K	K	K	UTR3	gene:BVRB_1g007040	_	_	_
1	7829966	T	G	G	G	G	G	G	G	UTR3	gene:BVRB_1g007040	_	_	_
1	7830095	A	G	R	R	R	R	R	R	upstream;downstream	gene:BVRB_1g007050;gene:BVRB_1g007040	_	_	_
1	7830374	G	A	A	A	A	A	A	A	exonic	gene:BVRB_1g007050	G->A	G->D	nonsynonymous SNV
1	7832726	C	T	T	T	T	T	T	T	exonic	gene:BVRB_1g007050	C->T	S->S	synonymous SNV
1	7832771	G	A	A	A	A	A	A	A	exonic	gene:BVRB_1g007050	G->A	Q->Q	synonymous SNV
1	7864933	T	A	W	W	W	W	W	W	UTR5	gene:BVRB_1g007070	_	_	_
1	7865534	C	T	Y	Y	Y	Y	Y	Y	exonic	gene:BVRB_1g007070	C->T	S->S	synonymous SNV
1	7880345	C	T	Y	Y	T	Y	Y	T	exonic	gene:BVRB_1g007080	C->T	L->L	synonymous SNV
1	7951562	T	C	C	C	C	C	C	C	exonic	gene:BVRB_1g007110	T->C	T->T	synonymous SNV
1	7953338	T	C	C	C	C	C	C	C	exonic	gene:BVRB_1g007110	T->C	M->T	nonsynonymous SNV
1	7954251	T	A	A	A	A	A	A	A	exonic	gene:BVRB_1g007110	T->A	I->I	synonymous SNV
1	7955362	A	G	G	G	G	G	G	G	UTR3	gene:BVRB_1g007110	_	_	_
1	8004330	A	G	R	R	R	R	R	R	exonic	gene:BVRB_1g007140	T->C	G->G	synonymous SNV
1	8004559	C	T	Y	Y	Y	Y	Y	Y	exonic	gene:BVRB_1g007140	G->A	G->E	nonsynonymous SNV
1	8004561	A	T	W	W	W	W	W	W	exonic	gene:BVRB_1g007140	T->A	I->I	synonymous SNV
1	8004621	A	G	G	R	G	G	R	G	exonic	gene:BVRB_1g007140	T->C	D->D	synonymous SNV
1	8049195	C	A	A	A	A	A	A	A	UTR5	gene:BVRB_1g007180	_	_	_
1	8063752	C	T	Y	Y	Y	Y	Y	Y	exonic	gene:BVRB_1g007190	G->A	S->N	nonsynonymous SNV
1	8068938	T	C	C	C	C	C	C	C	exonic	gene:BVRB_1g007200	A->G	K->K	synonymous SNV
1	8068986	A	T	T	T	T	T	T	T	exonic	gene:BVRB_1g007200	T->A	P->P	synonymous SNV
1	8070624	G	T	T	T	T	T	T	T	exonic	gene:BVRB_1g007200	C->A	L->I	nonsynonymous SNV
1	8088537	T	A	A	A	A	A	A	A	exonic	gene:BVRB_1g007210	A->T	V->V	synonymous SNV
1	8089484	T	C	C	C	C	C	C	C	exonic	gene:BVRB_1g007210	A->G	T->A	nonsynonymous SNV
1	8100778	T	G	G	G	G	G	G	G	exonic	gene:BVRB_1g007210	A->C	H->P	nonsynonymous SNV
1	8159298	G	A	A	A	A	A	A	A	exonic	gene:BVRB_1g007260	G->A	V->I	nonsynonymous SNV
1	8159458	G	A	A	A	A	A	A	A	exonic	gene:BVRB_1g007260	G->A	S->N	nonsynonymous SNV
1	8188389	C	A	A	A	A	A	A	A	UTR5	gene:BVRB_1g007290	_	_	_
1	8193590	T	A	A	A	A	A	A	A	UTR3	gene:BVRB_1g007300	_	_	_
1	8194644	A	G	G	G	G	G	G	G	intronic	gene:BVRB_1g007300	_	_	_
1	8196210	A	G	G	G	G	G	G	G	intronic	gene:BVRB_1g007300	_	_	_
1	8196382	A	G	G	G	G	G	G	G	intronic	gene:BVRB_1g007300	_	_	_
1	8196771	C	G	G	G	G	G	G	G	exonic	gene:BVRB_1g007300	G->C	R->T	nonsynonymous SNV
1	8196888	C	T	T	T	T	T	T	T	exonic	gene:BVRB_1g007300	G->A	V->I	nonsynonymous SNV
1	8199799	G	A	A	A	A	A	A	A	exonic	gene:BVRB_1g007300	C->T	P->S	nonsynonymous SNV
1	8235788	C	G	G	G	G	G	G	G	intergenic	gene:BVRB_1g007330(dist=5051)	_	_	_
1	8238496	C	T	T	T	T	T	T	T	exonic	gene:BVRB_1g007340	C->T	I->I	synonymous SNV
1	8245843	T	C	C	C	C	C	C	C	UTR5	gene:BVRB_1g007350	_	_	_
1	8246338	C	G	G	G	G	G	G	G	exonic	gene:BVRB_1g007350	G->C	L->L	synonymous SNV
1	8246362	C	A	A	A	A	A	A	A	exonic	gene:BVRB_1g007350	G->T	E->D	nonsynonymous SNV
1	8255396	G	A	A	A	A	A	A	A	exonic	gene:BVRB_1g007370	C->T	A->A	synonymous SNV
1	8255540	T	C	C	C	C	C	C	C	exonic	gene:BVRB_1g007370	A->G	I->M	nonsynonymous SNV
1	8274653	G	C	C	C	C	C	C	C	intergenic	gene:BVRB_1g007370(dist=18826)	_	_	_
1	8364233	T	C	Y	Y	Y	Y	Y	Y	exonic	gene:BVRB_1g007450	A->G	S->S	synonymous SNV
1	8366801	A	G	R	R	R	R	R	R	exonic	gene:BVRB_1g007450	T->C	Y->Y	synonymous SNV
1	8366830	C	T	Y	Y	Y	Y	Y	Y	exonic	gene:BVRB_1g007450	G->A	V->I	nonsynonymous SNV
1	8456595	A	G	R	R	R	R	R	R	exonic	gene:BVRB_1g007500	T->C	C->C	synonymous SNV
1	8456851	C	T	Y	Y	Y	Y	Y	Y	exonic	gene:BVRB_1g007500	G->A	E->E	synonymous SNV
1	8599624	C	T	Y	Y	Y	Y	Y	Y	exonic	gene:BVRB_1g007540	C->T	P->P	synonymous SNV
1	8601551	G	A	R	R	R	R	R	R	exonic	gene:BVRB_1g007540	G->A	A->T	nonsynonymous SNV
1	8602419	C	T	Y	Y	Y	Y	Y	Y	exonic	gene:BVRB_1g007540	C->T	L->L	synonymous SNV
1	8605541	A	G	R	R	R	R	R	R	UTR3	gene:BVRB_1g007550	_	_	_
1	8607852	A	G	R	R	R	R	R	R	exonic	gene:BVRB_1g007550	T->C	S->S	synonymous SNV
1	8615251	C	T	Y	Y	Y	Y	Y	Y	exonic	gene:BVRB_1g007550	G->A	T->T	synonymous SNV
1	8615449	C	T	Y	Y	Y	Y	Y	Y	exonic	gene:BVRB_1g007550	G->A	T->T	synonymous SNV
1	8615587	A	C	M	M	M	M	M	M	exonic	gene:BVRB_1g007550	T->G	A->A	synonymous SNV
1	8615959	G	A	R	R	R	R	R	R	exonic	gene:BVRB_1g007550	C->T	H->H	synonymous SNV
1	8664774	G	A	R	R	R	R	R	R	exonic	gene:BVRB_1g007560	G->A	G->D	nonsynonymous SNV
1	8668153	A	G	R	R	R	R	R	R	exonic	gene:BVRB_1g007570	T->C	I->T	nonsynonymous SNV
1	8668881	C	T	Y	Y	Y	Y	Y	Y	exonic	gene:BVRB_1g007570	G->A	E->E	synonymous SNV
1	8669249	T	C	Y	Y	Y	Y	Y	Y	exonic	gene:BVRB_1g007570	A->G	E->E	synonymous SNV
1	8669507	A	G	R	R	R	R	R	R	exonic	gene:BVRB_1g007570	T->C	S->S	synonymous SNV
1	8669567	G	A	R	R	R	R	R	R	exonic	gene:BVRB_1g007570	C->T	P->P	synonymous SNV
1	8670152	T	C	Y	Y	Y	Y	Y	Y	exonic	gene:BVRB_1g007570	A->G	I->V	nonsynonymous SNV
1	8678505	G	A	R	R	R	R	R	R	exonic	gene:BVRB_1g007570	C->T	F->F	synonymous SNV
1	8686449	T	A	W	W	W	W	W	W	exonic	gene:BVRB_1g007590	T->A	G->G	synonymous SNV
1	8687938	A	G	R	R	R	R	R	R	exonic	gene:BVRB_1g007590	A->G	P->P	synonymous SNV
1	8706190	G	A	R	R	R	R	R	R	exonic	gene:BVRB_1g007610	C->T	I->I	synonymous SNV
1	8709238	A	T	W	W	W	W	W	W	exonic	gene:BVRB_1g007610	T->A	D->E	nonsynonymous SNV
1	8709385	A	C	M	M	M	M	M	M	exonic	gene:BVRB_1g007610	T->G	L->L	synonymous SNV
1	8724198	C	T	Y	Y	Y	Y	Y	Y	exonic	gene:BVRB_1g007630	G->A	V->I	nonsynonymous SNV
1	8724754	G	T	K	K	K	K	K	K	exonic	gene:BVRB_1g007630	C->A	S->S	synonymous SNV
1	8753334	T	C	Y	Y	Y	Y	Y	Y	exonic	gene:BVRB_1g007640	T->C	V->A	nonsynonymous SNV
1	8753953	G	C	S	S	S	S	S	S	exonic	gene:BVRB_1g007640	G->C	K->N	nonsynonymous SNV
1	8755388	A	G	R	R	R	R	R	R	exonic	gene:BVRB_1g007640	A->G	Y->C	nonsynonymous SNV
1	8755500	C	T	Y	Y	Y	Y	Y	Y	exonic	gene:BVRB_1g007640	C->T	N->N	synonymous SNV
1	8755619	T	C	Y	Y	Y	Y	Y	Y	exonic	gene:BVRB_1g007640	T->C	V->A	nonsynonymous SNV
1	8805754	T	C	Y	Y	Y	Y	Y	Y	exonic	gene:BVRB_1g007650	T->C	S->S	synonymous SNV
1	8806498	A	G	R	R	R	R	R	R	exonic	gene:BVRB_1g007650	A->G	E->E	synonymous SNV
1	8806573	T	G	K	K	K	K	K	K	exonic	gene:BVRB_1g007650	T->G	V->V	synonymous SNV
1	8829762	G	A	R	R	R	R	R	R	UTR3	gene:BVRB_1g007670	_	_	_
1	8837009	G	A	R	R	R	R	R	R	exonic	gene:BVRB_1g007670	C->T	H->H	synonymous SNV
1	8837348	A	C	M	M	M	M	M	M	exonic	gene:BVRB_1g007670	T->G	L->V	nonsynonymous SNV
1	8840326	A	G	R	R	R	R	R	R	exonic	gene:BVRB_1g007670	T->C	V->A	nonsynonymous SNV
1	8840542	T	A	W	W	W	W	W	W	exonic	gene:BVRB_1g007670	A->T	M->L	nonsynonymous SNV
1	8840953	G	A	R	R	R	R	R	R	exonic	gene:BVRB_1g007670	C->T	S->S	synonymous SNV
1	8846741	A	T	W	W	W	W	W	W	exonic	gene:BVRB_1g007670	T->A	V->V	synonymous SNV
1	8876951	A	G	R	R	R	R	R	R	intronic	gene:BVRB_1g007680	_	_	_
1	8926307	G	A	R	R	R	R	R	R	exonic	gene:BVRB_1g007690	G->A	E->E	synonymous SNV
1	8928028	T	G	K	K	K	K	K	K	exonic	gene:BVRB_1g007690	T->G	T->T	synonymous SNV
1	8929599	T	C	Y	Y	Y	Y	Y	Y	UTR3	gene:BVRB_1g007700	_	_	_
1	8929927	C	A	M	M	M	M	M	M	exonic	gene:BVRB_1g007700	G->T	V->V	synonymous SNV
1	8929972	G	A	R	R	R	R	R	R	exonic	gene:BVRB_1g007700	C->T	G->G	synonymous SNV
1	8930508	A	C	M	M	M	M	M	M	exonic	gene:BVRB_1g007700	T->G	L->V	nonsynonymous SNV
1	8930540	A	G	R	R	R	R	R	R	exonic	gene:BVRB_1g007700	T->C	V->A	nonsynonymous SNV
1	8930947	T	A	W	W	W	W	W	W	exonic	gene:BVRB_1g007700	A->T	V->V	synonymous SNV
1	8948243	T	C	Y	Y	Y	Y	Y	Y	exonic	gene:BVRB_1g007710	T->C	D->D	synonymous SNV
1	8948693	G	A	R	R	R	R	R	R	exonic	gene:BVRB_1g007710	G->A	Q->Q	synonymous SNV
1	8948830	A	G	R	R	R	R	R	R	exonic	gene:BVRB_1g007710	A->G	K->K	synonymous SNV
1	9070028	A	G	R	R	R	R	R	R	UTR3	gene:BVRB_1g007770	_	_	_
1	9077529	G	C	S	S	S	S	S	S	exonic	gene:BVRB_1g007770	C->G	A->G	nonsynonymous SNV
1	9077530	C	T	Y	Y	Y	Y	Y	Y	exonic	gene:BVRB_1g007770	G->A	A->T	nonsynonymous SNV
1	9077643	G	C	S	S	S	S	S	S	exonic	gene:BVRB_1g007770	C->G	P->R	nonsynonymous SNV
1	9077875	T	G	K	K	K	K	K	K	exonic	gene:BVRB_1g007770	A->C	R->R	synonymous SNV
1	9080984	G	A	R	R	R	R	R	R	exonic	gene:BVRB_1g007770	C->T	A->A	synonymous SNV
1	9369085	T	C	Y	Y	Y	Y	Y	Y	intronic	gene:BVRB_1g007960	_	_	_
1	9371887	C	T	Y	Y	Y	Y	Y	Y	exonic	gene:BVRB_1g007960	G->A	G->R	nonsynonymous SNV
1	9768391	A	G	G	R	G	G	R	G	exonic	gene:BVRB_1g008160	T->C	T->T	synonymous SNV
1	9768424	A	G	G	R	G	G	R	G	exonic	gene:BVRB_1g008160	T->C	D->D	synonymous SNV
1	9777155	T	C	C	C	C	C	C	C	exonic	gene:BVRB_1g008160	A->G	P->P	synonymous SNV
1	9777500	G	A	A	R	A	A	R	A	exonic	gene:BVRB_1g008160	C->T	A->A	synonymous SNV
1	9780959	G	A	A	R	A	A	R	A	exonic	gene:BVRB_1g008160	C->T	S->S	synonymous SNV
1	9815540	C	G	G	S	G	G	S	G	exonic	gene:BVRB_1g008170	G->C	A->P	nonsynonymous SNV
1	9818385	G	A	A	R	A	A	R	A	UTR5	gene:BVRB_1g008170	_	_	_
1	9932765	A	C	C	M	C	C	M	C	exonic	gene:BVRB_1g008180	T->G	V->G	nonsynonymous SNV
1	9932797	C	T	T	Y	T	T	Y	T	exonic	gene:BVRB_1g008180	G->A	L->L	synonymous SNV
1	9932888	G	T	T	K	T	T	K	T	exonic	gene:BVRB_1g008180	C->A	P->Q	nonsynonymous SNV
1	9977185	G	C	C	C	C	C	C	C	intronic	gene:BVRB_1g008190	_	_	_
1	9978780	C	T	T	Y	T	T	Y	T	UTR3	gene:BVRB_1g008190	_	_	_
1	9981906	C	T	T	T	T	T	T	T	exonic	gene:BVRB_1g008200	C->T	Y->Y	synonymous SNV
1	9994364	C	T	T	Y	T	T	Y	T	UTR3	gene:BVRB_1g008220	_	_	_
1	10025155	C	A	A	M	A	A	M	A	exonic	gene:BVRB_1g008230	C->A	A->A	synonymous SNV
1	10027545	A	G	G	R	G	G	R	G	exonic	gene:BVRB_1g008230	A->G	S->S	synonymous SNV
1	10027752	A	T	T	W	T	T	W	T	exonic	gene:BVRB_1g008230	A->T	I->I	synonymous SNV
1	10027788	G	A	A	A	A	A	A	A	exonic	gene:BVRB_1g008230	G->A	Q->Q	synonymous SNV
1	10034759	A	C	C	C	C	C	C	C	UTR3	gene:BVRB_1g008230	_	_	_
1	10188938	T	C	C	C	C	C	C	C	exonic	gene:BVRB_1g008300	A->G	N->S	nonsynonymous SNV
1	10308584	C	G	G	G	G	G	G	G	exonic	gene:BVRB_1g008330	G->C	E->Q	nonsynonymous SNV
1	10318734	T	A	A	A	A	A	A	A	exonic	gene:BVRB_1g008330	A->T	K->N	nonsynonymous SNV
1	10319083	C	G	G	G	G	G	G	G	intronic	gene:BVRB_1g008330	_	_	_
1	10527018	A	G	G	G	G	G	G	G	UTR3	gene:BVRB_1g008450	_	_	_
1	10527395	G	C	C	C	C	C	C	C	exonic	gene:BVRB_1g008450	C->G	Q->E	nonsynonymous SNV
1	10527777	G	A	A	A	A	A	A	A	exonic	gene:BVRB_1g008450	C->T	F->F	synonymous SNV
1	10537308	G	A	A	A	A	A	A	A	exonic	gene:BVRB_1g008450	C->T	N->N	synonymous SNV
1	10540834	A	C	C	C	C	C	C	C	exonic	gene:BVRB_1g008450	T->G	L->L	synonymous SNV
1	10546337	G	A	A	R	A	A	R	A	UTR3	gene:BVRB_1g008460	_	_	_
1	10548256	C	A	A	M	A	A	M	A	exonic	gene:BVRB_1g008460	G->T	A->A	synonymous SNV
1	10653931	T	A	W	W	W	W	W	W	exonic	gene:BVRB_1g008490	T->A	I->I	synonymous SNV
1	10665846	A	G	G	G	G	G	G	G	exonic	gene:BVRB_1g008490	A->G	K->K	synonymous SNV
1	10665866	T	C	C	C	C	C	C	C	exonic	gene:BVRB_1g008490	T->C	V->A	nonsynonymous SNV
1	10667000	T	A	A	A	A	A	A	A	UTR3	gene:BVRB_1g008490	_	_	_
1	10724274	T	C	C	C	C	C	C	C	intronic	gene:BVRB_1g008510	_	_	_
1	10725523	T	G	K	K	K	K	K	K	UTR3	gene:BVRB_1g008520	_	_	_
1	10883369	G	A	A	A	A	A	A	A	exonic	gene:BVRB_1g008570	C->T	T->T	synonymous SNV
1	10883465	G	A	A	A	A	A	A	A	exonic	gene:BVRB_1g008570	C->T	T->T	synonymous SNV
1	10884474	G	A	R	R	R	R	R	R	exonic	gene:BVRB_1g008570	C->T	L->L	synonymous SNV
1	10884484	A	C	M	M	M	M	M	M	exonic	gene:BVRB_1g008570	T->G	A->A	synonymous SNV
1	10886537	C	A	M	M	M	M	M	M	exonic	gene:BVRB_1g008570	G->T	A->S	nonsynonymous SNV
1	10886588	G	A	A	A	A	A	A	A	exonic	gene:BVRB_1g008570	C->T	L->L	synonymous SNV
1	10886605	T	G	G	G	G	G	G	G	exonic	gene:BVRB_1g008570	A->C	Y->S	nonsynonymous SNV
1	10890337	T	C	C	C	C	C	C	C	UTR3	gene:BVRB_1g008580	_	_	_
1	10892986	C	T	Y	Y	Y	Y	Y	Y	exonic	gene:BVRB_1g008580	G->A	K->K	synonymous SNV
1	10894009	G	A	A	A	A	A	A	A	UTR5	gene:BVRB_1g008580	_	_	_
1	10915415	G	T	T	T	T	T	T	T	exonic	gene:BVRB_1g008590	C->A	Q->K	nonsynonymous SNV
1	10921524	A	G	G	G	G	G	G	G	exonic	gene:BVRB_1g008590	T->C	L->L	synonymous SNV
1	10959776	A	C	C	C	C	C	C	C	exonic	gene:BVRB_1g008600	A->C	I->L	nonsynonymous SNV
1	10960048	A	T	T	T	T	T	T	T	exonic	gene:BVRB_1g008600	A->T	T->T	synonymous SNV
1	15638155	C	G	G	G	G	G	G	G	exonic	gene:BVRB_1g010520	G->C	V->V	synonymous SNV
1	15726646	T	C	Y	Y	Y	Y	Y	Y	exonic	gene:BVRB_1g010550	A->G	I->V	nonsynonymous SNV
1	15726991	G	A	R	R	R	R	R	R	exonic	gene:BVRB_1g010550	C->T	T->T	synonymous SNV
1	15746054	T	A	W	W	A	W	W	A	exonic	gene:BVRB_1g010550	A->T	Q->H	nonsynonymous SNV
1	15875001	T	A	W	W	W	W	W	W	UTR3	gene:BVRB_1g010600	_	_	_
1	15942824	A	G	R	R	R	R	R	R	exonic	gene:BVRB_1g010630	A->G	Q->R	nonsynonymous SNV
1	18050230	A	T	T	T	T	T	T	T	intergenic	gene:BVRB_1g011260(dist=30946)	_	_	_
1	18232867	A	G	G	R	G	G	R	G	exonic	gene:BVRB_1g011300	A->G	E->E	synonymous SNV
1	18233189	G	C	C	C	C	C	C	C	exonic	gene:BVRB_1g011300	G->C	A->P	nonsynonymous SNV
1	18310673	A	G	G	G	G	G	G	G	UTR5	gene:BVRB_1g011310	_	_	_
1	18310785	A	G	G	G	G	G	G	G	UTR5	gene:BVRB_1g011310	_	_	_
1	18378740	A	T	T	T	T	T	T	T	intronic	gene:BVRB_1g011320	_	_	_
1	18379019	A	G	G	G	G	G	G	G	intronic	gene:BVRB_1g011320	_	_	_
1	18379044	G	A	A	A	A	A	A	A	intronic	gene:BVRB_1g011320	_	_	_
1	18379309	C	T	T	T	T	T	T	T	intronic	gene:BVRB_1g011320	_	_	_
1	18379443	C	T	T	T	T	T	T	T	intronic	gene:BVRB_1g011320	_	_	_
1	18380381	A	G	G	G	G	G	G	G	intronic	gene:BVRB_1g011320	_	_	_
1	18430829	A	G	G	G	G	G	G	G	exonic	gene:BVRB_1g011330	A->G	T->T	synonymous SNV
1	18469531	A	G	R	R	R	R	R	R	exonic	gene:BVRB_1g011340	A->G	P->P	synonymous SNV
1	18485481	C	G	G	G	G	G	G	G	exonic	gene:BVRB_1g011350	G->C	G->A	nonsynonymous SNV
1	18700428	A	G	G	G	G	G	G	G	exonic	gene:BVRB_1g011380	A->G	V->V	synonymous SNV
1	18700747	T	C	C	C	C	C	C	C	exonic	gene:BVRB_1g011380	T->C	L->L	synonymous SNV
1	18700891	G	T	T	T	T	T	T	T	UTR3	gene:BVRB_1g011380	_	_	_
1	18867959	C	T	T	T	T	T	T	T	intergenic	gene:BVRB_1g011410(dist=4365)	_	_	_
1	19053097	G	T	K	K	K	K	K	K	UTR3	gene:BVRB_1g011490	_	_	_
1	19691810	G	T	K	K	K	K	K	K	exonic	gene:BVRB_1g011590	G->T	A->S	nonsynonymous SNV
1	19691965	T	C	Y	Y	Y	Y	Y	Y	exonic	gene:BVRB_1g011590	T->C	R->R	synonymous SNV
1	19774024	A	T	W	W	W	W	W	W	UTR3	gene:BVRB_1g011600	_	_	_
1	19864038	G	T	K	K	K	K	K	K	exonic	gene:BVRB_1g011660	C->A	R->R	synonymous SNV
1	19864159	A	C	M	M	M	M	M	M	exonic	gene:BVRB_1g011660	T->G	P->P	synonymous SNV
1	19864764	T	C	Y	Y	Y	Y	Y	Y	exonic	gene:BVRB_1g011660	A->G	N->D	nonsynonymous SNV
1	19895403	T	C	Y	Y	Y	Y	Y	Y	exonic	gene:BVRB_1g011670	A->G	K->K	synonymous SNV
1	19895841	T	C	Y	Y	Y	Y	Y	Y	exonic	gene:BVRB_1g011670	A->G	V->V	synonymous SNV
1	19896105	A	G	R	R	R	R	R	R	upstream;downstream	gene:BVRB_1g011670;gene:BVRB_1g011680	_	_	_
1	19915829	C	A	M	A	M	M	A	M	UTR3	gene:BVRB_1g011680	_	_	_
1	19915832	T	C	C	C	C	C	C	C	UTR3	gene:BVRB_1g011680	_	_	_
1	19923654	C	G	S	S	S	S	S	S	exonic	gene:BVRB_1g011680	G->C	V->V	synonymous SNV
1	19928732	A	G	R	R	R	R	R	R	exonic	gene:BVRB_1g011680	T->C	C->C	synonymous SNV
1	19929592	G	A	R	R	R	R	R	R	exonic	gene:BVRB_1g011680	C->T	L->F	nonsynonymous SNV
1	19930000	G	A	R	R	R	R	R	R	exonic	gene:BVRB_1g011680	C->T	A->V	nonsynonymous SNV
1	19952745	A	G	G	G	G	G	G	G	exonic	gene:BVRB_1g011690	A->G	D->G	nonsynonymous SNV
1	19976702	G	C	S	S	S	S	S	S	exonic	gene:BVRB_1g011700	G->C	G->A	nonsynonymous SNV
1	19976936	C	G	S	S	S	S	S	S	exonic	gene:BVRB_1g011700	C->G	P->P	synonymous SNV
1	19980066	C	T	Y	Y	Y	Y	Y	Y	exonic	gene:BVRB_1g011700	C->T	T->T	synonymous SNV
1	19983325	G	A	R	R	R	R	R	R	exonic	gene:BVRB_1g011700	G->A	E->E	synonymous SNV
1	19983905	A	C	M	M	M	M	M	M	exonic	gene:BVRB_1g011700	A->C	R->R	synonymous SNV
1	19984710	C	T	Y	Y	Y	Y	Y	Y	exonic	gene:BVRB_1g011700	C->T	I->I	synonymous SNV
1	19984865	C	T	Y	Y	Y	Y	Y	Y	exonic	gene:BVRB_1g011700	C->T	N->N	synonymous SNV
1	19985287	A	G	R	R	R	R	R	R	exonic	gene:BVRB_1g011700	A->G	E->E	synonymous SNV
1	19987566	A	G	R	R	R	R	R	R	exonic	gene:BVRB_1g011700	A->G	T->T	synonymous SNV
1	21030049	G	T	K	K	K	K	K	K	exonic	gene:BVRB_1g011980	C->A	G->G	synonymous SNV
1	21032766	G	A	R	R	R	R	R	R	exonic	gene:BVRB_1g011980	C->T	A->V	nonsynonymous SNV
1	21032827	G	A	R	R	R	R	R	R	exonic	gene:BVRB_1g011980	C->T	R->C	nonsynonymous SNV
1	23048154	G	T	K	T	K	K	T	K	UTR3	gene:BVRB_1g012440	_	_	_
1	23049767	T	C	Y	C	Y	Y	C	Y	exonic	gene:BVRB_1g012440	A->G	S->S	synonymous SNV
1	23237339	C	A	M	A	M	M	A	M	exonic	gene:BVRB_1g012490	G->T	A->S	nonsynonymous SNV
1	23415427	A	G	R	G	R	R	G	R	exonic	gene:BVRB_1g012550	A->G	P->P	synonymous SNV
1	23701509	G	A	R	A	R	R	A	R	exonic	gene:BVRB_1g012600	G->A	R->H	nonsynonymous SNV
1	23701954	A	T	W	T	W	W	T	W	exonic	gene:BVRB_1g012600	A->T	T->T	synonymous SNV
1	23702415	C	A	M	A	M	M	A	M	exonic	gene:BVRB_1g012600	C->A	D->E	nonsynonymous SNV
1	23702598	C	T	Y	T	Y	Y	T	Y	exonic	gene:BVRB_1g012600	C->T	Y->Y	synonymous SNV
1	23708780	G	A	R	A	R	R	A	R	exonic	gene:BVRB_1g012610	C->T	T->M	nonsynonymous SNV
1	23709030	G	C	S	C	S	S	C	S	exonic	gene:BVRB_1g012610	C->G	V->V	synonymous SNV
1	23709098	A	G	R	G	R	R	G	R	exonic	gene:BVRB_1g012610	T->C	Y->H	nonsynonymous SNV
1	23709280	C	T	Y	T	Y	Y	T	Y	exonic	gene:BVRB_1g012610	G->A	P->P	synonymous SNV
1	23873077	T	C	Y	C	Y	Y	C	Y	UTR5	gene:BVRB_1g012640	_	_	_
1	23957580	T	C	Y	C	Y	Y	C	Y	exonic	gene:BVRB_1g012660	T->C	L->S	nonsynonymous SNV
1	23959674	C	T	Y	T	Y	Y	T	Y	exonic	gene:BVRB_1g012660	C->T	R->R	synonymous SNV
1	23960915	A	G	R	G	R	R	G	R	exonic	gene:BVRB_1g012660	A->G	X->X	synonymous SNV
1	23963608	G	A	R	A	R	R	A	R	UTR3	gene:BVRB_1g012660	_	_	_
1	23988888	G	A	R	A	R	R	A	R	exonic	gene:BVRB_1g012680	G->A	Q->Q	synonymous SNV
1	25600629	G	C	C	C	C	C	C	C	exonic	gene:BVRB_1g012950	C->G	C->W	nonsynonymous SNV
1	26631959	C	G	G	S	G	G	S	G	exonic	gene:BVRB_1g013170	C->G	L->L	synonymous SNV
1	26709724	G	A	A	A	A	A	A	A	UTR3	gene:BVRB_1g013180	_	_	_
1	26802180	C	T	T	T	T	T	T	T	UTR5	gene:BVRB_1g013190	_	_	_
1	26823372	C	T	T	Y	T	T	Y	T	UTR5	gene:BVRB_1g013200	_	_	_
1	26823378	G	A	A	A	A	A	A	A	UTR5	gene:BVRB_1g013200	_	_	_
1	26964964	C	T	T	Y	T	T	Y	T	exonic	gene:BVRB_1g013250	C->T	A->A	synonymous SNV
1	26968930	G	A	A	R	A	A	R	A	UTR3	gene:BVRB_1g013250	_	_	_
1	26986302	T	C	C	Y	C	C	Y	C	downstream	gene:BVRB_1g013260	_	_	_
1	27003036	T	A	A	W	A	A	W	A	exonic	gene:BVRB_1g013280	A->T	I->L	nonsynonymous SNV
1	27023297	A	G	G	R	G	G	R	G	exonic	gene:BVRB_1g013280	T->C	G->G	synonymous SNV
1	27023354	G	A	A	R	A	A	R	A	exonic	gene:BVRB_1g013280	C->T	C->C	synonymous SNV
1	27056803	C	G	G	S	G	G	S	G	exonic	gene:BVRB_1g013290	C->G	F->L	nonsynonymous SNV
1	27105924	G	C	C	S	C	C	S	C	exonic	gene:BVRB_1g013300	C->G	P->P	synonymous SNV
1	27324610	T	A	A	W	A	A	W	A	exonic	gene:BVRB_1g013330	T->A	V->E	nonsynonymous SNV
1	27324749	T	C	C	Y	C	C	Y	C	exonic	gene:BVRB_1g013330	T->C	V->V	synonymous SNV
1	27326477	G	A	A	R	A	A	R	A	exonic	gene:BVRB_1g013330	G->A	T->T	synonymous SNV
1	27339670	C	T	T	Y	T	T	Y	T	exonic	gene:BVRB_1g013330	C->T	C->C	synonymous SNV
1	27339718	T	C	C	Y	C	C	Y	C	exonic	gene:BVRB_1g013330	T->C	Y->Y	synonymous SNV
1	27339831	A	T	T	W	T	T	W	T	exonic	gene:BVRB_1g013330	A->T	G->G	synonymous SNV
1	27574768	A	G	G	R	G	G	R	G	exonic	gene:BVRB_1g013410	T->C	P->P	synonymous SNV
1	27576936	A	G	G	R	G	G	R	G	exonic	gene:BVRB_1g013410	T->C	H->H	synonymous SNV
1	27579876	T	G	G	K	G	G	K	G	exonic	gene:BVRB_1g013410	A->C	S->S	synonymous SNV
1	27579900	C	A	A	M	A	A	M	A	exonic	gene:BVRB_1g013410	G->T	S->S	synonymous SNV
1	27634918	G	A	A	R	A	A	R	A	exonic	gene:BVRB_1g013430	G->A	V->M	nonsynonymous SNV
1	27642542	C	T	T	Y	T	T	Y	T	UTR3	gene:BVRB_1g013450	_	_	_
1	27643327	A	G	G	R	G	G	R	G	UTR5	gene:BVRB_1g013460	_	_	_
1	27643743	C	T	T	Y	T	T	Y	T	exonic	gene:BVRB_1g013460	C->T	P->L	nonsynonymous SNV
1	27644703	T	C	Y	Y	Y	Y	Y	Y	exonic	gene:BVRB_1g013460	T->C	V->A	nonsynonymous SNV
1	27732403	C	G	G	S	G	G	S	G	exonic	gene:BVRB_1g013480	G->C	K->N	nonsynonymous SNV
1	27732695	T	C	C	Y	C	C	Y	C	exonic	gene:BVRB_1g013480	A->G	P->P	synonymous SNV
1	27738375	C	T	T	Y	T	T	Y	T	exonic	gene:BVRB_1g013480	G->A	V->I	nonsynonymous SNV
1	27757589	C	A	A	M	A	A	M	A	exonic	gene:BVRB_1g013490	G->T	R->R	synonymous SNV
1	27767776	T	C	C	Y	C	C	Y	C	exonic	gene:BVRB_1g013500	A->G	N->D	nonsynonymous SNV
1	27769984	A	T	T	W	T	T	W	T	exonic	gene:BVRB_1g013500	T->A	F->Y	nonsynonymous SNV
1	27776103	T	C	C	Y	C	C	Y	C	exonic	gene:BVRB_1g013500	A->G	R->G	nonsynonymous SNV
1	27776247	T	C	C	Y	C	C	Y	C	exonic	gene:BVRB_1g013500	A->G	N->D	nonsynonymous SNV
1	28090615	T	C	C	Y	C	C	Y	C	exonic	gene:BVRB_1g013540	A->G	I->V	nonsynonymous SNV
1	28273185	G	A	A	R	A	A	R	A	intronic	gene:BVRB_1g013570	_	_	_
1	28878505	C	G	S	S	S	S	S	S	UTR5	gene:BVRB_1g013630	_	_	_
1	28878544	C	G	S	S	S	S	S	S	UTR5	gene:BVRB_1g013630	_	_	_
1	29436467	C	T	Y	Y	Y	Y	Y	Y	exonic	gene:BVRB_1g013700	G->A	G->S	nonsynonymous SNV
1	29795907	G	C	C	S	C	C	S	C	intronic	gene:BVRB_1g013790	_	_	_
1	29796007	A	T	T	W	T	T	W	T	intronic	gene:BVRB_1g013790	_	_	_
1	29804925	C	T	T	Y	T	T	Y	T	exonic	gene:BVRB_1g013790	G->A	D->N	nonsynonymous SNV
1	29942347	G	A	A	R	A	A	R	A	exonic	gene:BVRB_1g013800	C->T	G->G	synonymous SNV
1	29966654	T	G	G	K	G	G	K	G	exonic	gene:BVRB_1g013810	A->C	T->T	synonymous SNV
1	29997884	T	A	A	W	A	A	W	A	exonic	gene:BVRB_1g013820	T->A	V->E	nonsynonymous SNV
1	30006085	C	A	A	M	A	A	M	A	exonic	gene:BVRB_1g013820	C->A	H->N	nonsynonymous SNV
1	30030524	T	C	Y	C	Y	Y	C	Y	intronic	gene:BVRB_1g013820	_	_	_
1	30077056	A	C	C	M	C	C	M	C	UTR5	gene:BVRB_1g013830	_	_	_
1	30258683	T	A	A	W	A	A	W	A	UTR3	gene:BVRB_1g013870	_	_	_
1	30377523	T	A	A	W	A	A	W	A	UTR5	gene:BVRB_1g013880	_	_	_
1	30469977	A	G	G	R	G	G	R	G	exonic	gene:BVRB_1g013900	A->G	M->V	nonsynonymous SNV
1	30593943	C	G	G	S	G	G	S	G	UTR5	gene:BVRB_1g013920	_	_	_
1	30594036	C	T	T	Y	T	T	Y	T	UTR5	gene:BVRB_1g013920	_	_	_
1	30598082	C	T	T	Y	T	T	Y	T	intronic	gene:BVRB_1g013920	_	_	_
1	30633755	T	A	A	W	A	A	W	A	exonic	gene:BVRB_1g013930	T->A	S->T	nonsynonymous SNV
1	30638925	T	G	G	K	G	G	K	G	UTR3	gene:BVRB_1g013930	_	_	_
1	30641028	C	A	A	M	A	A	M	A	intronic	gene:BVRB_1g013940	_	_	_
1	30808943	C	A	A	M	A	A	M	A	exonic	gene:BVRB_1g013980	G->T	S->S	synonymous SNV
1	30839676	G	A	A	A	A	A	A	A	intergenic	gene:BVRB_1g013980(dist=20988)	_	_	_
1	30961046	A	G	G	R	G	G	R	G	exonic	gene:BVRB_1g014020	A->G	T->A	nonsynonymous SNV
1	30963471	C	G	G	S	G	G	S	G	exonic	gene:BVRB_1g014030	C->G	L->V	nonsynonymous SNV
1	30963744	A	G	G	R	G	G	R	G	exonic	gene:BVRB_1g014030	A->G	R->G	nonsynonymous SNV
1	30963765	A	G	G	R	G	G	R	G	exonic	gene:BVRB_1g014030	A->G	I->V	nonsynonymous SNV
1	31096390	A	T	T	W	T	T	W	T	UTR5	gene:BVRB_1g014070	_	_	_
1	31843088	G	T	K	K	K	K	K	K	intergenic	gene:BVRB_1g014230(dist=56098)	_	_	_
1	31843428	G	A	R	R	R	R	R	R	intergenic	gene:BVRB_1g014230(dist=56438)	_	_	_
1	31865371	A	C	C	C	C	C	C	C	intronic	gene:BVRB_1g014250	_	_	_
1	32625442	T	C	C	Y	Y	C	Y	Y	exonic	gene:BVRB_1g014510	T->C	F->F	synonymous SNV
1	32804491	A	T	W	W	W	W	W	W	exonic	gene:BVRB_1g014610	T->A	F->I	nonsynonymous SNV
1	32909765	A	C	C	C	C	C	C	C	intergenic	gene:BVRB_1g014670(dist=10243)	_	_	_
1	32909800	T	C	C	C	C	C	C	C	intergenic	gene:BVRB_1g014670(dist=10278)	_	_	_
1	33005970	A	G	R	R	R	R	R	R	UTR3	gene:BVRB_1g014740	_	_	_
1	33047939	G	C	S	C	S	S	C	S	exonic	gene:BVRB_1g014760	G->C	G->A	nonsynonymous SNV
1	33052521	G	A	R	A	R	R	A	R	exonic	gene:BVRB_1g014770	C->T	P->S	nonsynonymous SNV
1	33053032	C	T	Y	T	Y	Y	T	Y	exonic	gene:BVRB_1g014770	G->A	V->V	synonymous SNV
1	33054825	T	G	K	G	K	K	G	K	UTR5	gene:BVRB_1g014770	_	_	_
1	33090183	A	C	M	C	M	M	C	M	exonic	gene:BVRB_1g014790	A->C	G->G	synonymous SNV
1	33090765	A	G	R	G	R	R	G	R	exonic	gene:BVRB_1g014790	A->G	Q->Q	synonymous SNV
1	33107198	T	G	K	G	K	K	G	K	exonic	gene:BVRB_1g014810	A->C	D->A	nonsynonymous SNV
1	33107728	G	A	R	A	R	R	A	R	exonic	gene:BVRB_1g014810	C->T	G->G	synonymous SNV
1	33109284	A	G	R	G	R	R	G	R	exonic	gene:BVRB_1g014810	T->C	P->P	synonymous SNV
1	33109305	T	C	Y	C	Y	Y	C	Y	exonic	gene:BVRB_1g014810	A->G	Q->Q	synonymous SNV
1	33109398	G	T	K	T	K	K	T	K	exonic	gene:BVRB_1g014810	C->A	A->A	synonymous SNV
1	33186440	A	T	W	T	W	W	T	W	exonic	gene:BVRB_1g014850	A->T	L->L	synonymous SNV
1	33186475	A	G	R	G	R	R	G	R	exonic	gene:BVRB_1g014850	A->G	N->S	nonsynonymous SNV
1	33189857	A	G	R	G	R	R	G	R	UTR3	gene:BVRB_1g014850	_	_	_
1	33192431	G	A	R	A	R	R	A	R	exonic	gene:BVRB_1g014860	C->T	T->M	nonsynonymous SNV
1	33244677	C	A	A	A	A	A	A	A	exonic	gene:BVRB_1g014880	G->T	C->F	nonsynonymous SNV
1	33274452	T	C	C	C	C	C	C	C	exonic	gene:BVRB_1g014890	A->G	H->R	nonsynonymous SNV
1	33326893	A	T	T	T	T	T	T	T	UTR3	gene:BVRB_1g014900	_	_	_
1	33328851	T	C	C	C	C	C	C	C	UTR5	gene:BVRB_1g014910	_	_	_
1	33329436	G	A	A	A	A	A	A	A	exonic	gene:BVRB_1g014910	G->A	A->A	synonymous SNV
1	33381095	T	C	C	C	C	C	C	C	exonic	gene:BVRB_1g014960	T->C	V->A	nonsynonymous SNV
1	33395609	A	C	C	C	C	C	C	C	exonic	gene:BVRB_1g014990	A->C	A->A	synonymous SNV
1	33397981	A	G	G	G	G	G	G	G	exonic	gene:BVRB_1g014990	A->G	L->L	synonymous SNV
1	33398053	A	G	R	R	R	R	R	R	UTR3	gene:BVRB_1g014990	_	_	_
1	33400541	C	T	Y	Y	Y	Y	Y	Y	exonic	gene:BVRB_1g015000	G->A	R->H	nonsynonymous SNV
1	33400645	C	A	M	M	M	M	M	M	exonic	gene:BVRB_1g015000	G->T	R->R	synonymous SNV
1	33405705	T	C	C	C	C	C	C	C	exonic	gene:BVRB_1g015000	A->G	G->G	synonymous SNV
1	33405804	A	C	C	C	C	C	C	C	exonic	gene:BVRB_1g015000	T->G	V->V	synonymous SNV
1	33419674	G	A	R	A	R	R	A	R	exonic	gene:BVRB_1g015010	G->A	K->K	synonymous SNV
1	33435358	T	G	K	G	K	K	G	K	UTR3	gene:BVRB_1g015060	_	_	_
1	33446656	T	A	W	W	W	W	W	W	exonic	gene:BVRB_1g015060	A->T	Y->F	nonsynonymous SNV
1	33449034	A	G	R	R	R	R	R	R	exonic	gene:BVRB_1g015060	T->C	P->P	synonymous SNV
1	33449361	T	G	G	G	G	G	G	G	exonic	gene:BVRB_1g015060	A->C	P->P	synonymous SNV
1	33463764	G	A	R	R	R	R	R	R	exonic	gene:BVRB_1g015070	G->A	Q->Q	synonymous SNV
1	33468684	C	T	Y	Y	Y	Y	Y	Y	UTR3	gene:BVRB_1g015070	_	_	_
1	33470671	A	T	W	W	W	W	W	W	exonic	gene:BVRB_1g015080	T->A	I->I	synonymous SNV
1	33470755	C	T	Y	Y	Y	Y	Y	Y	exonic	gene:BVRB_1g015080	G->A	T->T	synonymous SNV
1	33471538	T	C	C	C	C	C	C	C	exonic	gene:BVRB_1g015080	A->G	H->R	nonsynonymous SNV
1	33471871	G	A	R	R	R	R	R	R	exonic	gene:BVRB_1g015080	C->T	A->V	nonsynonymous SNV
1	33546518	A	G	G	G	G	G	G	G	exonic	gene:BVRB_1g015130	A->G	E->E	synonymous SNV
1	33547215	G	A	A	A	A	A	A	A	exonic	gene:BVRB_1g015130	G->A	A->A	synonymous SNV
1	33582739	A	G	R	R	R	R	R	R	UTR5	gene:BVRB_1g015150	_	_	_
1	33582944	T	C	C	C	C	C	C	C	exonic	gene:BVRB_1g015150	T->C	G->G	synonymous SNV
1	33583580	C	T	Y	Y	Y	Y	Y	Y	exonic	gene:BVRB_1g015150	C->T	N->N	synonymous SNV
1	33624725	T	A	W	W	W	W	W	W	exonic	gene:BVRB_1g015160	A->T	I->I	synonymous SNV
1	33644426	C	T	Y	Y	Y	Y	Y	Y	exonic	gene:BVRB_1g015170	C->T	D->D	synonymous SNV
1	33668729	A	C	C	M	C	C	M	C	exonic	gene:BVRB_1g015190	T->G	D->E	nonsynonymous SNV
1	33675681	T	C	C	Y	C	C	Y	C	exonic	gene:BVRB_1g015200	A->G	L->L	synonymous SNV
1	33676548	T	G	G	K	G	G	K	G	exonic	gene:BVRB_1g015200	A->C	G->G	synonymous SNV
1	33677031	A	G	G	R	G	G	R	G	exonic	gene:BVRB_1g015200	T->C	P->P	synonymous SNV
1	33683768	C	T	T	Y	T	T	Y	T	exonic	gene:BVRB_1g015200	G->A	L->L	synonymous SNV
1	33687807	C	T	T	Y	T	T	Y	T	exonic	gene:BVRB_1g015200	G->A	D->N	nonsynonymous SNV
1	33700327	C	T	T	Y	T	T	Y	T	exonic	gene:BVRB_1g015210	C->T	T->M	nonsynonymous SNV
1	33705237	C	A	A	M	A	A	M	A	UTR3	gene:BVRB_1g015210	_	_	_
1	33836582	G	A	A	A	A	A	A	A	exonic	gene:BVRB_1g015270	G->A	K->K	synonymous SNV
1	33887008	T	G	G	G	G	G	G	G	exonic	gene:BVRB_1g015290	A->C	A->A	synonymous SNV
1	33887048	G	C	S	S	S	S	S	S	exonic	gene:BVRB_1g015290	C->G	P->R	nonsynonymous SNV
1	33887283	C	T	T	T	T	T	T	T	exonic	gene:BVRB_1g015290	G->A	K->K	synonymous SNV
1	33894067	T	G	G	G	G	G	G	G	exonic	gene:BVRB_1g015290	A->C	K->Q	nonsynonymous SNV
1	33894310	C	T	T	T	T	T	T	T	exonic	gene:BVRB_1g015290	G->A	D->N	nonsynonymous SNV
1	33949889	G	A	R	R	R	R	R	R	exonic	gene:BVRB_1g015330	G->A	E->E	synonymous SNV
1	33951559	C	T	T	Y	T	T	Y	T	exonic	gene:BVRB_1g015330	C->T	L->L	synonymous SNV
1	34043670	G	A	A	A	A	A	A	A	UTR3	gene:BVRB_1g015360	_	_	_
1	34043680	G	A	A	A	A	A	A	A	UTR3	gene:BVRB_1g015360	_	_	_
1	34050993	T	G	G	G	G	G	G	G	exonic	gene:BVRB_1g015360	A->C	K->N	nonsynonymous SNV
1	34062585	A	G	G	G	R	G	G	R	exonic	gene:BVRB_1g015370	A->G	K->K	synonymous SNV
1	34065100	C	A	M	M	M	M	M	M	exonic	gene:BVRB_1g015390	C->A	P->P	synonymous SNV
1	34066739	T	C	Y	Y	Y	Y	Y	Y	exonic	gene:BVRB_1g015390	T->C	L->L	synonymous SNV
1	34066798	T	G	K	K	K	K	K	K	exonic	gene:BVRB_1g015390	T->G	L->L	synonymous SNV
1	34068995	A	G	R	R	R	R	R	R	exonic	gene:BVRB_1g015390	A->G	R->R	synonymous SNV
1	34087039	A	G	R	R	R	R	R	R	exonic	gene:BVRB_1g015410	T->C	N->N	synonymous SNV
1	34088759	G	A	R	R	R	R	R	R	UTR5	gene:BVRB_1g015410	_	_	_
1	34475906	G	C	S	S	S	S	S	S	exonic	gene:BVRB_1g015710	C->G	F->L	nonsynonymous SNV
1	34504977	A	G	G	G	G	G	G	G	exonic	gene:BVRB_1g015740	T->C	V->V	synonymous SNV
1	34510589	A	G	G	G	G	G	G	G	exonic	gene:BVRB_1g015740	T->C	Y->Y	synonymous SNV
1	34606300	T	G	K	G	K	K	G	K	exonic	gene:BVRB_1g015780	A->C	S->S	synonymous SNV
1	34621860	C	A	M	M	M	M	M	M	UTR3	gene:BVRB_1g015790	_	_	_
1	34665842	C	A	M	A	M	M	A	M	exonic	gene:BVRB_1g015820	C->A	H->N	nonsynonymous SNV
1	34915238	A	G	G	G	G	G	G	G	exonic	gene:BVRB_1g015960	T->C	F->F	synonymous SNV
1	34915677	G	A	A	R	A	A	R	A	exonic	gene:BVRB_1g015960	C->T	L->L	synonymous SNV
1	34915678	G	A	A	A	A	A	A	A	exonic	gene:BVRB_1g015960	C->T	A->A	synonymous SNV
1	34930563	G	A	A	A	A	A	A	A	exonic	gene:BVRB_1g015970	C->T	H->H	synonymous SNV
1	34930593	G	A	A	A	A	A	A	A	exonic	gene:BVRB_1g015970	C->T	D->D	synonymous SNV
1	34930677	A	G	G	G	G	G	G	G	exonic	gene:BVRB_1g015970	T->C	F->F	synonymous SNV
1	34931021	T	A	A	A	A	A	A	A	exonic	gene:BVRB_1g015970	A->T	P->P	synonymous SNV
2	156924	A	C	M	M	M	M	M	M	exonic	gene:BVRB_2g023540	T->G	N->K	nonsynonymous SNV
2	156935	G	T	K	K	K	K	K	K	exonic	gene:BVRB_2g023540	C->A	L->I	nonsynonymous SNV
2	157024	G	A	R	R	R	R	R	R	exonic	gene:BVRB_2g023540	C->T	A->V	nonsynonymous SNV
2	158590	T	C	Y	Y	Y	Y	Y	Y	exonic	gene:BVRB_2g023540	A->G	T->A	nonsynonymous SNV
2	238980	G	A	R	R	R	R	R	R	exonic	gene:BVRB_2g023600	C->T	I->I	synonymous SNV
2	239334	A	T	W	T	W	W	T	W	exonic	gene:BVRB_2g023600	T->A	V->V	synonymous SNV
2	248357	A	G	R	G	R	R	G	R	exonic	gene:BVRB_2g023610	T->C	I->T	nonsynonymous SNV
2	257038	G	A	A	A	A	A	A	A	exonic	gene:BVRB_2g023620	C->T	N->N	synonymous SNV
2	259296	T	A	A	A	A	A	A	A	exonic	gene:BVRB_2g023620	A->T	L->L	synonymous SNV
2	364815	G	A	A	R	A	A	R	A	exonic	gene:BVRB_2g023670	G->A	L->L	synonymous SNV
2	364983	A	C	C	M	C	C	M	C	exonic	gene:BVRB_2g023670	A->C	S->S	synonymous SNV
2	365053	C	A	A	M	A	A	M	A	exonic	gene:BVRB_2g023670	C->A	R->R	synonymous SNV
2	365094	A	G	G	R	G	G	R	G	exonic	gene:BVRB_2g023670	A->G	A->A	synonymous SNV
2	368641	C	A	A	M	A	A	M	A	exonic	gene:BVRB_2g023670	C->A	P->P	synonymous SNV
2	368647	A	G	G	R	G	G	R	G	exonic	gene:BVRB_2g023670	A->G	K->K	synonymous SNV
2	383497	C	G	G	S	G	G	S	G	exonic	gene:BVRB_2g023680	G->C	V->L	nonsynonymous SNV
2	383563	T	C	C	C	C	C	C	C	exonic	gene:BVRB_2g023680	A->G	K->E	nonsynonymous SNV
2	384593	G	C	C	S	C	C	S	C	exonic	gene:BVRB_2g023680	C->G	S->S	synonymous SNV
2	385619	A	G	R	R	R	R	R	R	exonic	gene:BVRB_2g023680	T->C	L->S	nonsynonymous SNV
2	387681	G	C	S	S	S	S	S	S	exonic	gene:BVRB_2g023680	C->G	T->S	nonsynonymous SNV
2	387725	T	C	Y	Y	Y	Y	Y	Y	exonic	gene:BVRB_2g023680	A->G	E->E	synonymous SNV
2	387741	G	A	R	R	R	R	R	R	exonic	gene:BVRB_2g023680	C->T	S->L	nonsynonymous SNV
2	406644	T	C	Y	Y	Y	Y	Y	Y	exonic	gene:BVRB_2g023690	T->C	Y->H	nonsynonymous SNV
2	408096	A	G	R	R	R	R	R	R	exonic	gene:BVRB_2g023690	A->G	T->T	synonymous SNV
2	408728	T	A	A	W	A	A	W	A	exonic	gene:BVRB_2g023690	T->A	G->G	synonymous SNV
2	408779	T	C	C	C	C	C	C	C	exonic	gene:BVRB_2g023690	T->C	N->N	synonymous SNV
2	409391	A	T	W	W	W	W	W	W	exonic	gene:BVRB_2g023690	A->T	I->I	synonymous SNV
2	427465	A	G	G	G	G	G	G	G	exonic	gene:BVRB_2g023710	A->G	I->V	nonsynonymous SNV
2	434747	A	T	T	W	T	T	W	T	exonic	gene:BVRB_2g023720	A->T	S->S	synonymous SNV
2	524028	A	C	C	C	C	C	C	C	intronic	gene:BVRB_2g023820	_	_	_
2	534757	G	A	A	R	A	A	R	A	exonic	gene:BVRB_2g023830	C->T	I->I	synonymous SNV
2	548343	G	A	R	R	R	R	R	R	exonic	gene:BVRB_2g023870	C->T	F->F	synonymous SNV
2	590460	A	G	G	R	G	G	R	G	UTR5	gene:BVRB_2g023900	_	_	_
2	748215	A	G	G	R	G	G	R	G	exonic	gene:BVRB_2g024040	A->G	S->S	synonymous SNV
2	807959	G	C	C	S	C	C	S	C	intronic	gene:BVRB_2g024080	_	_	_
2	830031	A	C	C	M	C	C	M	C	exonic	gene:BVRB_2g024100	A->C	E->D	nonsynonymous SNV
2	830370	C	T	T	Y	T	T	Y	T	exonic	gene:BVRB_2g024100	C->T	N->N	synonymous SNV
2	831568	G	A	A	R	A	A	R	A	exonic	gene:BVRB_2g024100	G->A	A->T	nonsynonymous SNV
2	892855	T	C	C	Y	C	C	Y	C	exonic	gene:BVRB_2g024160	T->C	A->A	synonymous SNV
2	905950	A	G	G	R	G	G	R	G	intronic	gene:BVRB_2g024190	_	_	_
2	943698	C	A	A	M	A	A	M	A	exonic	gene:BVRB_2g024200	C->A	R->R	synonymous SNV
2	944238	C	G	G	S	G	G	S	G	UTR3	gene:BVRB_2g024200	_	_	_
2	1055840	T	G	G	G	G	G	G	G	intronic	gene:BVRB_2g024310	_	_	_
2	1056544	T	C	C	C	C	C	C	C	intronic	gene:BVRB_2g024310	_	_	_
2	1056592	C	G	G	G	G	G	G	G	UTR3	gene:BVRB_2g024310	_	_	_
2	1057006	T	C	Y	Y	C	Y	Y	C	UTR3	gene:BVRB_2g024310	_	_	_
2	1057479	A	C	M	M	M	M	M	M	UTR3	gene:BVRB_2g024310	_	_	_
2	1068191	A	G	G	G	G	G	G	G	exonic	gene:BVRB_2g024320	T->C	S->P	nonsynonymous SNV
2	1075199	A	G	G	G	G	G	G	G	exonic	gene:BVRB_2g024330	A->G	T->A	nonsynonymous SNV
2	1592904	A	G	R	R	R	R	R	R	exonic	gene:BVRB_2g024800	A->G	R->R	synonymous SNV
2	1594535	A	T	W	W	W	W	W	W	exonic	gene:BVRB_2g024800	A->T	I->I	synonymous SNV
2	1595435	C	A	M	M	M	M	M	M	exonic	gene:BVRB_2g024800	C->A	I->I	synonymous SNV
2	1597645	T	C	Y	Y	Y	Y	Y	Y	exonic	gene:BVRB_2g024800	T->C	S->P	nonsynonymous SNV
2	1597735	G	A	R	R	R	R	R	R	UTR3	gene:BVRB_2g024800	_	_	_
2	1868230	T	C	C	C	C	C	C	C	intergenic	gene:BVRB_2g025100(dist=5180)	_	_	_
2	1870009	A	G	G	G	G	G	G	G	intergenic	gene:BVRB_2g025100(dist=6959)	_	_	_
2	1872474	G	A	A	A	A	A	A	A	exonic	gene:BVRB_2g025110	G->A	S->S	synonymous SNV
2	1872579	G	C	C	C	C	C	C	C	exonic	gene:BVRB_2g025110	G->C	L->L	synonymous SNV
2	1873098	T	C	C	C	C	C	C	C	exonic	gene:BVRB_2g025110	T->C	F->F	synonymous SNV
2	1974598	T	C	Y	C	Y	Y	C	Y	exonic	gene:BVRB_2g025180	A->G	L->L	synonymous SNV
2	2415640	C	T	T	T	T	T	T	T	intronic	gene:BVRB_2g025610	_	_	_
2	2488956	A	G	R	R	R	R	R	R	UTR3	gene:BVRB_2g025640	_	_	_
2	2493667	C	T	Y	Y	Y	Y	Y	Y	exonic	gene:BVRB_2g025640	G->A	R->K	nonsynonymous SNV
2	2493670	G	A	R	R	R	R	R	R	exonic	gene:BVRB_2g025640	C->T	S->L	nonsynonymous SNV
2	2493876	C	T	Y	Y	Y	Y	Y	Y	exonic	gene:BVRB_2g025640	G->A	T->T	synonymous SNV
2	2557099	T	C	Y	Y	Y	Y	Y	Y	UTR3	gene:BVRB_2g025700	_	_	_
2	2557330	G	A	R	R	R	R	R	R	exonic	gene:BVRB_2g025700	C->T	P->L	nonsynonymous SNV
2	2558057	G	A	R	R	R	R	R	R	exonic	gene:BVRB_2g025700	C->T	I->I	synonymous SNV
2	2558305	A	G	R	R	R	R	R	R	exonic	gene:BVRB_2g025700	T->C	M->T	nonsynonymous SNV
2	2558308	C	A	M	M	M	M	M	M	exonic	gene:BVRB_2g025700	G->T	R->M	nonsynonymous SNV
2	2558500	C	G	S	S	S	S	S	S	exonic	gene:BVRB_2g025700	G->C	R->R	synonymous SNV
2	2563777	T	C	Y	Y	Y	Y	Y	Y	exonic	gene:BVRB_2g025700	A->G	I->V	nonsynonymous SNV
2	2757080	T	C	C	Y	C	C	Y	C	exonic	gene:BVRB_2g025940	T->C	F->F	synonymous SNV
2	2866663	T	C	C	Y	C	C	Y	C	exonic	gene:BVRB_2g026070	T->C	I->I	synonymous SNV
2	2869402	A	C	C	C	C	C	C	C	exonic	gene:BVRB_2g026080	T->G	D->E	nonsynonymous SNV
2	2869640	G	A	A	R	A	A	R	A	exonic	gene:BVRB_2g026080	C->T	N->N	synonymous SNV
2	2891870	G	C	C	S	C	C	S	C	exonic	gene:BVRB_2g026100	C->G	A->A	synonymous SNV
2	2908315	A	G	G	R	G	G	R	G	exonic	gene:BVRB_2g026120	A->G	T->T	synonymous SNV
2	2909929	C	T	T	Y	T	T	Y	T	exonic	gene:BVRB_2g026120	C->T	Y->Y	synonymous SNV
2	2924467	A	G	G	R	G	G	R	G	exonic	gene:BVRB_2g026140	A->G	S->G	nonsynonymous SNV
2	2926084	C	G	G	S	G	G	S	G	exonic	gene:BVRB_2g026140	C->G	D->E	nonsynonymous SNV
2	2928085	T	C	C	Y	C	C	Y	C	UTR3	gene:BVRB_2g026140	_	_	_
2	2951862	A	C	C	C	C	C	C	C	exonic	gene:BVRB_2g026170	A->C	L->L	synonymous SNV
2	2976236	A	G	R	R	R	R	R	R	exonic	gene:BVRB_2g026190	A->G	L->L	synonymous SNV
2	3070503	G	C	C	S	C	C	S	C	exonic	gene:BVRB_2g026300	G->C	K->N	nonsynonymous SNV
2	3070730	G	C	C	S	C	C	S	C	exonic	gene:BVRB_2g026300	G->C	R->P	nonsynonymous SNV
2	3073525	C	T	Y	Y	Y	Y	Y	Y	exonic	gene:BVRB_2g026300	C->T	Y->Y	synonymous SNV
2	3104283	A	C	C	M	C	C	M	C	exonic	gene:BVRB_2g026330	A->C	N->T	nonsynonymous SNV
2	3215754	T	C	Y	Y	Y	Y	Y	Y	UTR5	gene:BVRB_2g026420	_	_	_
2	3236730	G	T	K	K	K	K	K	K	exonic	gene:BVRB_2g026440	C->A	A->D	nonsynonymous SNV
2	3426494	C	A	M	M	M	M	M	M	exonic	gene:BVRB_2g026650	C->A	S->X	stopgain SNV
2	3571808	A	T	T	W	T	T	W	T	intronic	gene:BVRB_2g026780	_	_	_
2	3580554	C	T	T	Y	T	T	Y	T	exonic	gene:BVRB_2g026800	C->T	L->F	nonsynonymous SNV
2	3580560	A	C	C	M	C	C	M	C	exonic	gene:BVRB_2g026800	A->C	I->L	nonsynonymous SNV
2	3590376	A	C	C	C	C	C	C	C	exonic	gene:BVRB_2g026810	T->G	I->S	nonsynonymous SNV
2	3603010	A	G	G	R	G	G	R	G	UTR5	gene:BVRB_2g026830	_	_	_
2	3625107	T	G	G	G	G	G	G	G	UTR3	gene:BVRB_2g026830	_	_	_
2	3625555	C	T	Y	Y	Y	Y	Y	Y	intronic	gene:BVRB_2g026840	_	_	_
2	3625587	C	T	Y	Y	Y	Y	Y	Y	intronic	gene:BVRB_2g026840	_	_	_
2	3625953	T	G	K	K	K	K	K	K	intronic	gene:BVRB_2g026840	_	_	_
2	3625962	G	A	R	R	R	R	R	R	intronic	gene:BVRB_2g026840	_	_	_
2	3626247	G	A	R	R	R	R	R	R	intronic	gene:BVRB_2g026840	_	_	_
2	3627640	T	G	G	G	G	G	G	G	downstream	gene:BVRB_2g026840	_	_	_
2	3632880	T	A	A	A	A	A	A	A	exonic	gene:BVRB_2g026850	A->T	T->T	synonymous SNV
2	3633491	C	T	Y	Y	Y	Y	Y	Y	intronic	gene:BVRB_2g026850	_	_	_
2	3655946	C	T	T	Y	T	T	Y	T	exonic	gene:BVRB_2g026860	C->T	C->C	synonymous SNV
2	3668986	T	C	C	Y	C	C	Y	C	exonic	gene:BVRB_2g026870	T->C	N->N	synonymous SNV
2	3766470	T	C	C	Y	C	C	Y	C	exonic	gene:BVRB_2g026950	A->G	P->P	synonymous SNV
2	3796104	A	G	R	R	R	R	R	R	exonic	gene:BVRB_2g026970	T->C	S->S	synonymous SNV
2	3826625	A	G	G	G	G	G	G	G	exonic	gene:BVRB_2g026990	A->G	K->E	nonsynonymous SNV
2	3829151	T	C	C	C	C	C	C	C	exonic	gene:BVRB_2g026990	T->C	L->L	synonymous SNV
2	3836421	T	C	C	C	C	C	C	C	exonic	gene:BVRB_2g027010	A->G	I->V	nonsynonymous SNV
2	3838943	T	A	A	A	A	A	A	A	exonic	gene:BVRB_2g027010	A->T	S->S	synonymous SNV
2	3841005	A	T	T	T	T	T	T	T	UTR5	gene:BVRB_2g027020	_	_	_
2	3846107	A	T	T	T	T	T	T	T	exonic	gene:BVRB_2g027020	A->T	V->V	synonymous SNV
2	3992677	A	G	G	G	G	G	G	G	exonic	gene:BVRB_2g027180	T->C	V->A	nonsynonymous SNV
2	3992741	T	A	A	A	A	A	A	A	exonic	gene:BVRB_2g027180	A->T	M->L	nonsynonymous SNV
2	4053689	C	T	T	T	T	T	T	T	exonic	gene:BVRB_2g027270	G->A	D->N	nonsynonymous SNV
2	4061944	G	A	A	A	A	A	A	A	exonic	gene:BVRB_2g027270	C->T	D->D	synonymous SNV
2	4065578	A	G	G	G	G	G	G	G	exonic	gene:BVRB_2g027280	A->G	Q->R	nonsynonymous SNV
2	4067721	T	G	G	G	G	G	G	G	exonic	gene:BVRB_2g027290	A->C	H->P	nonsynonymous SNV
2	4067963	A	G	G	G	G	G	G	G	exonic	gene:BVRB_2g027290	T->C	Y->Y	synonymous SNV
2	4068019	C	G	G	G	G	G	G	G	exonic	gene:BVRB_2g027290	G->C	A->P	nonsynonymous SNV
2	4087571	G	A	R	A	R	R	A	R	exonic	gene:BVRB_2g027330	G->A	S->S	synonymous SNV
2	4198250	C	T	T	Y	T	T	Y	T	exonic	gene:BVRB_2g027420	C->T	A->A	synonymous SNV
2	4198268	T	C	C	Y	C	C	Y	C	exonic	gene:BVRB_2g027420	T->C	D->D	synonymous SNV
2	4198301	C	T	T	Y	T	T	Y	T	exonic	gene:BVRB_2g027420	C->T	S->S	synonymous SNV
2	4199886	C	T	T	Y	T	T	Y	T	exonic	gene:BVRB_2g027420	C->T	G->G	synonymous SNV
2	4330695	A	C	C	M	C	C	M	C	exonic	gene:BVRB_2g027540	A->C	H->P	nonsynonymous SNV
2	4360854	C	T	Y	T	Y	Y	T	Y	UTR5	gene:BVRB_2g027570	_	_	_
2	4380989	C	T	Y	Y	Y	Y	Y	Y	exonic	gene:BVRB_2g027610	G->A	E->E	synonymous SNV
2	4380992	G	A	R	R	R	R	R	R	exonic	gene:BVRB_2g027610	C->T	D->D	synonymous SNV
2	4398702	G	T	K	K	K	K	K	K	exonic	gene:BVRB_2g027630	C->A	N->K	nonsynonymous SNV
2	4400767	G	A	R	A	R	R	A	R	exonic	gene:BVRB_2g027630	C->T	S->S	synonymous SNV
2	4407683	T	G	K	K	K	K	K	K	UTR3	gene:BVRB_2g027640	_	_	_
2	4423864	A	G	R	R	R	R	R	R	exonic	gene:BVRB_2g027660	A->G	L->L	synonymous SNV
2	4431827	A	G	R	G	R	R	G	R	exonic	gene:BVRB_2g027670	A->G	T->A	nonsynonymous SNV
2	4453698	C	A	M	M	M	M	M	M	UTR3	gene:BVRB_2g027690	_	_	_
2	4455288	T	G	K	G	K	K	G	K	UTR3	gene:BVRB_2g027700	_	_	_
2	4455345	C	T	Y	Y	Y	Y	Y	Y	UTR3	gene:BVRB_2g027700	_	_	_
2	4484840	G	A	R	A	R	R	A	R	exonic	gene:BVRB_2g027730	G->A	V->I	nonsynonymous SNV
2	4638762	A	G	R	R	R	R	R	R	exonic	gene:BVRB_2g027820	A->G	R->R	synonymous SNV
2	4638810	G	A	R	R	R	R	R	R	exonic	gene:BVRB_2g027820	G->A	G->G	synonymous SNV
2	4646896	C	T	Y	Y	Y	Y	Y	Y	exonic	gene:BVRB_2g027840	G->A	R->K	nonsynonymous SNV
2	4650256	A	G	G	G	G	G	G	G	upstream;downstream	gene:BVRB_2g027840;gene:BVRB_2g027850	_	_	_
2	4652939	A	G	R	G	R	R	G	R	intronic	gene:BVRB_2g027850	_	_	_
2	4654710	C	G	G	G	G	G	G	G	intronic	gene:BVRB_2g027850	_	_	_
2	4671050	A	G	G	G	G	G	G	G	exonic	gene:BVRB_2g027860	A->G	L->L	synonymous SNV
2	4676877	T	C	Y	Y	Y	Y	Y	Y	exonic	gene:BVRB_2g027870	A->G	N->S	nonsynonymous SNV
2	4676990	G	A	A	A	A	A	A	A	exonic	gene:BVRB_2g027870	C->T	A->A	synonymous SNV
2	4677938	A	G	R	R	R	R	R	R	exonic	gene:BVRB_2g027870	T->C	S->S	synonymous SNV
2	4680238	C	T	T	T	T	T	T	T	UTR5	gene:BVRB_2g027870	_	_	_
2	4749501	A	G	R	R	R	R	R	R	exonic	gene:BVRB_2g027900	T->C	S->S	synonymous SNV
2	4749776	G	A	R	R	R	R	R	R	exonic	gene:BVRB_2g027900	C->T	P->S	nonsynonymous SNV
2	4749859	G	C	S	S	S	S	S	S	exonic	gene:BVRB_2g027900	C->G	T->S	nonsynonymous SNV
2	4750103	C	A	M	M	M	M	M	M	exonic	gene:BVRB_2g027900	G->T	V->L	nonsynonymous SNV
2	4750107	G	A	R	R	R	R	R	R	exonic	gene:BVRB_2g027900	C->T	I->I	synonymous SNV
2	4750237	G	C	S	S	S	S	S	S	exonic	gene:BVRB_2g027900	C->G	A->G	nonsynonymous SNV
2	4750321	G	A	R	R	R	R	R	R	exonic	gene:BVRB_2g027900	C->T	A->V	nonsynonymous SNV
2	4750467	G	A	R	R	R	R	R	R	exonic	gene:BVRB_2g027900	C->T	N->N	synonymous SNV
2	4750470	G	C	S	S	S	S	S	S	exonic	gene:BVRB_2g027900	C->G	L->L	synonymous SNV
2	4750852	A	G	R	R	R	R	R	R	exonic	gene:BVRB_2g027900	T->C	D->D	synonymous SNV
2	4765831	A	T	W	W	W	W	W	W	exonic	gene:BVRB_2g027930	A->T	G->G	synonymous SNV
2	4766078	A	G	R	R	R	R	R	R	exonic	gene:BVRB_2g027930	A->G	N->D	nonsynonymous SNV
2	4804575	G	T	T	K	T	T	K	T	exonic	gene:BVRB_2g027950	G->T	V->L	nonsynonymous SNV
2	4823435	A	G	G	G	G	G	G	G	exonic	gene:BVRB_2g027970	A->G	G->G	synonymous SNV
2	4959541	C	T	Y	Y	Y	Y	Y	Y	exonic	gene:BVRB_2g028070	C->T	P->S	nonsynonymous SNV
2	4959564	A	T	W	T	W	W	T	W	exonic	gene:BVRB_2g028070	A->T	A->A	synonymous SNV
2	4960393	C	T	Y	Y	Y	Y	Y	Y	exonic	gene:BVRB_2g028070	C->T	A->A	synonymous SNV
2	5448155	G	C	S	S	S	S	S	S	exonic	gene:BVRB_2g028460	C->G	A->G	nonsynonymous SNV
2	5448355	A	G	R	R	R	R	R	R	exonic	gene:BVRB_2g028460	T->C	G->G	synonymous SNV
2	5449906	A	G	R	R	R	R	R	R	exonic	gene:BVRB_2g028460	T->C	R->R	synonymous SNV
2	5456151	C	T	Y	Y	Y	Y	Y	Y	exonic	gene:BVRB_2g028470	G->A	K->K	synonymous SNV
2	5600193	T	C	Y	Y	Y	Y	Y	Y	exonic	gene:BVRB_2g028630	T->C	V->A	nonsynonymous SNV
2	5633233	A	G	R	R	R	R	R	R	exonic	gene:BVRB_2g028670	A->G	E->E	synonymous SNV
2	5633924	A	G	R	R	R	R	R	R	exonic	gene:BVRB_2g028670	A->G	I->V	nonsynonymous SNV
2	5634760	G	A	R	R	R	R	R	R	exonic	gene:BVRB_2g028670	G->A	A->A	synonymous SNV
2	5710570	A	G	R	R	R	R	R	R	exonic	gene:BVRB_2g028720	T->C	Y->Y	synonymous SNV
2	5760185	G	A	R	A	R	R	A	R	UTR3	gene:BVRB_2g028790	_	_	_
2	5760729	C	G	S	G	S	S	G	S	exonic	gene:BVRB_2g028790	G->C	V->L	nonsynonymous SNV
2	5770967	G	A	R	A	R	R	A	R	exonic	gene:BVRB_2g028810	C->T	H->Y	nonsynonymous SNV
2	5772588	T	G	K	G	K	K	G	K	exonic	gene:BVRB_2g028810	A->C	L->F	nonsynonymous SNV
2	5772647	G	C	S	C	S	S	C	S	exonic	gene:BVRB_2g028810	C->G	L->V	nonsynonymous SNV
2	5772728	G	A	R	A	R	R	A	R	UTR5	gene:BVRB_2g028810	_	_	_
2	5775849	A	C	M	C	M	M	C	M	exonic	gene:BVRB_2g028820	T->G	N->K	nonsynonymous SNV
2	5776385	C	A	M	A	M	M	A	M	exonic	gene:BVRB_2g028820	G->T	E->D	nonsynonymous SNV
2	5776523	G	C	S	C	S	S	C	S	exonic	gene:BVRB_2g028820	C->G	I->M	nonsynonymous SNV
2	5792976	G	A	R	A	R	R	A	R	UTR3	gene:BVRB_2g028860	_	_	_
2	5793707	T	G	K	G	K	K	G	K	exonic	gene:BVRB_2g028860	A->C	E->A	nonsynonymous SNV
2	5806231	G	T	K	T	K	K	T	K	UTR5	gene:BVRB_2g028860	_	_	_
2	5809989	C	T	Y	T	Y	Y	T	Y	exonic	gene:BVRB_2g028870	C->T	S->S	synonymous SNV
2	5846663	G	A	R	A	R	R	A	R	exonic	gene:BVRB_2g028910	C->T	L->L	synonymous SNV
2	5852608	C	T	Y	T	Y	Y	T	Y	exonic	gene:BVRB_2g028910	G->A	S->S	synonymous SNV
2	5864158	G	T	K	T	K	K	T	K	UTR5	gene:BVRB_2g028920	_	_	_
2	5866845	G	T	K	T	K	K	T	K	UTR3	gene:BVRB_2g028920	_	_	_
2	5877377	T	C	Y	C	Y	Y	C	Y	UTR5	gene:BVRB_2g028940	_	_	_
2	6210575	C	A	A	M	A	A	M	A	exonic	gene:BVRB_2g029350	C->A	R->R	synonymous SNV
2	6283992	C	T	T	Y	Y	T	Y	Y	exonic	gene:BVRB_2g029410	G->A	L->L	synonymous SNV
2	6419047	C	T	Y	Y	Y	Y	Y	Y	exonic	gene:BVRB_2g029510	G->A	K->K	synonymous SNV
2	6419526	C	A	M	M	M	M	M	M	exonic	gene:BVRB_2g029510	G->T	S->S	synonymous SNV
2	6419593	C	T	Y	Y	Y	Y	Y	Y	exonic	gene:BVRB_2g029510	G->A	S->N	nonsynonymous SNV
2	6419843	A	G	R	R	R	R	R	R	exonic	gene:BVRB_2g029510	T->C	Y->H	nonsynonymous SNV
2	6424241	T	C	Y	Y	Y	Y	Y	Y	exonic	gene:BVRB_2g029520	A->G	R->R	synonymous SNV
2	6744937	T	C	Y	C	Y	Y	C	Y	UTR3	gene:BVRB_2g029810	_	_	_
2	6818545	T	C	Y	C	Y	Y	C	Y	exonic	gene:BVRB_2g029840	T->C	A->A	synonymous SNV
2	7249918	A	G	G	G	G	G	G	G	intronic	gene:BVRB_2g030120	_	_	_
2	7304528	G	A	R	R	R	R	R	R	exonic	gene:BVRB_2g030170	C->T	P->S	nonsynonymous SNV
2	7304642	T	C	Y	Y	Y	Y	Y	Y	exonic	gene:BVRB_2g030170	A->G	I->V	nonsynonymous SNV
2	7304667	A	G	R	R	R	R	R	R	exonic	gene:BVRB_2g030170	T->C	I->I	synonymous SNV
2	7304874	T	A	W	W	W	W	W	W	exonic	gene:BVRB_2g030170	A->T	L->L	synonymous SNV
2	7304895	T	G	K	K	K	K	K	K	exonic	gene:BVRB_2g030170	A->C	L->L	synonymous SNV
2	7327152	G	A	R	R	R	R	R	R	exonic	gene:BVRB_2g030180	C->T	D->D	synonymous SNV
2	7328346	A	G	R	R	R	R	R	R	exonic	gene:BVRB_2g030180	T->C	V->V	synonymous SNV
2	7336276	C	T	Y	Y	Y	Y	Y	Y	UTR3	gene:BVRB_2g030200	_	_	_
2	7336387	T	C	Y	Y	Y	Y	Y	Y	exonic	gene:BVRB_2g030200	A->G	L->L	synonymous SNV
2	7426080	T	C	Y	Y	Y	Y	Y	Y	exonic	gene:BVRB_2g030270	T->C	G->G	synonymous SNV
2	7426600	A	C	M	M	M	M	M	M	exonic	gene:BVRB_2g030270	A->C	R->R	synonymous SNV
2	7426690	C	G	S	S	S	S	S	S	exonic	gene:BVRB_2g030270	C->G	R->G	nonsynonymous SNV
2	7427556	G	A	R	R	R	R	R	R	exonic	gene:BVRB_2g030270	G->A	A->A	synonymous SNV
2	7427683	G	A	R	R	R	R	R	R	exonic	gene:BVRB_2g030270	G->A	V->M	nonsynonymous SNV
2	7449575	C	T	Y	Y	Y	Y	Y	Y	exonic	gene:BVRB_2g030290	C->T	R->C	nonsynonymous SNV
2	7450836	T	C	Y	Y	Y	Y	Y	Y	exonic	gene:BVRB_2g030290	T->C	L->S	nonsynonymous SNV
2	7451556	G	A	R	R	R	R	R	R	exonic	gene:BVRB_2g030290	G->A	R->R	synonymous SNV
2	7452344	T	G	K	K	K	K	K	K	exonic	gene:BVRB_2g030290	T->G	L->L	synonymous SNV
2	7470076	T	G	K	K	K	K	K	K	exonic	gene:BVRB_2g030310	T->G	F->L	nonsynonymous SNV
2	7819483	C	T	T	Y	T	T	Y	T	exonic	gene:BVRB_2g030590	G->A	S->S	synonymous SNV
2	7839975	A	G	G	R	G	G	R	G	UTR3	gene:BVRB_2g030600	_	_	_
2	7850829	T	C	C	Y	C	C	Y	C	UTR3	gene:BVRB_2g030610	_	_	_
2	7859233	T	C	C	C	C	C	C	C	exonic	gene:BVRB_2g030610	A->G	I->V	nonsynonymous SNV
2	7859280	T	G	G	G	G	G	G	G	exonic	gene:BVRB_2g030610	A->C	N->T	nonsynonymous SNV
2	7860356	C	G	G	S	G	G	S	G	exonic	gene:BVRB_2g030610	G->C	V->V	synonymous SNV
2	7861844	T	A	A	W	A	A	W	A	exonic	gene:BVRB_2g030610	A->T	R->R	synonymous SNV
2	7861929	G	T	T	K	T	T	K	T	exonic	gene:BVRB_2g030610	C->A	P->Q	nonsynonymous SNV
2	7875047	G	A	A	R	A	A	R	A	exonic	gene:BVRB_2g030620	G->A	A->T	nonsynonymous SNV
2	7879249	A	G	G	R	G	G	R	G	exonic	gene:BVRB_2g030620	A->G	I->V	nonsynonymous SNV
2	7884579	A	T	T	W	T	T	W	T	exonic	gene:BVRB_2g030630	A->T	S->S	synonymous SNV
2	7884708	G	A	A	A	A	A	A	A	exonic	gene:BVRB_2g030630	G->A	A->A	synonymous SNV
2	7885740	G	A	A	R	A	A	R	A	exonic	gene:BVRB_2g030630	G->A	A->A	synonymous SNV
2	7885926	A	G	G	G	G	G	G	G	exonic	gene:BVRB_2g030630	A->G	G->G	synonymous SNV
2	7886725	A	T	T	T	T	T	T	T	exonic	gene:BVRB_2g030630	A->T	P->P	synonymous SNV
2	7889354	T	C	C	Y	C	C	Y	C	exonic	gene:BVRB_2g030630	T->C	L->L	synonymous SNV
2	7889449	G	A	A	A	A	A	A	A	exonic	gene:BVRB_2g030630	G->A	K->K	synonymous SNV
2	7889666	G	A	A	R	A	A	R	A	exonic	gene:BVRB_2g030630	G->A	E->K	nonsynonymous SNV
2	7890427	G	A	A	R	A	A	R	A	exonic	gene:BVRB_2g030630	G->A	R->H	nonsynonymous SNV
2	7890681	G	A	A	A	A	A	A	A	exonic	gene:BVRB_2g030630	G->A	E->E	synonymous SNV
2	7890840	G	T	T	T	T	T	T	T	exonic	gene:BVRB_2g030630	G->T	P->P	synonymous SNV
2	7891554	T	C	C	C	C	C	C	C	exonic	gene:BVRB_2g030630	T->C	A->A	synonymous SNV
2	7894194	A	T	T	W	T	T	W	T	UTR3	gene:BVRB_2g030630	_	_	_
2	7905259	C	T	T	Y	T	T	Y	T	exonic	gene:BVRB_2g030650	G->A	L->L	synonymous SNV
2	7931803	G	A	A	R	A	A	R	A	UTR3	gene:BVRB_2g030670	_	_	_
2	7931951	A	G	G	R	G	G	R	G	exonic	gene:BVRB_2g030670	T->C	S->S	synonymous SNV
2	7937498	C	T	T	T	T	T	T	T	exonic	gene:BVRB_2g030670	G->A	A->A	synonymous SNV
2	7994627	T	C	C	Y	C	C	Y	C	exonic	gene:BVRB_2g030700	T->C	V->V	synonymous SNV
2	7996066	C	T	T	Y	T	T	Y	T	exonic	gene:BVRB_2g030700	C->T	D->D	synonymous SNV
2	7998792	G	A	A	R	A	A	R	A	exonic	gene:BVRB_2g030700	G->A	L->L	synonymous SNV
2	8195661	G	A	R	R	R	R	R	R	exonic	gene:BVRB_2g030830	C->T	P->S	nonsynonymous SNV
2	8196387	T	G	K	K	K	K	K	K	intronic	gene:BVRB_2g030830	_	_	_
2	8198783	C	A	M	M	M	M	M	M	exonic	gene:BVRB_2g030830	G->T	A->A	synonymous SNV
2	8198784	G	A	R	R	R	R	R	R	exonic	gene:BVRB_2g030830	C->T	A->V	nonsynonymous SNV
2	8234185	T	C	Y	Y	Y	Y	Y	Y	exonic	gene:BVRB_2g030860	A->G	P->P	synonymous SNV
2	8234398	T	C	Y	Y	Y	Y	Y	Y	exonic	gene:BVRB_2g030860	A->G	Y->C	nonsynonymous SNV
2	8235585	A	G	R	R	R	R	R	R	exonic	gene:BVRB_2g030860	T->C	D->D	synonymous SNV
2	8235963	G	A	R	R	R	R	R	R	exonic	gene:BVRB_2g030860	C->T	S->S	synonymous SNV
2	8236254	G	A	R	R	R	R	R	R	exonic	gene:BVRB_2g030860	C->T	C->C	synonymous SNV
2	8243039	A	T	W	W	W	W	W	W	exonic	gene:BVRB_2g030870	T->A	S->S	synonymous SNV
2	8249931	T	C	Y	Y	Y	Y	Y	Y	exonic	gene:BVRB_2g030870	A->G	S->S	synonymous SNV
2	8273464	C	T	Y	Y	Y	Y	Y	Y	UTR3	gene:BVRB_2g030890	_	_	_
2	8273951	A	T	W	W	W	W	W	W	exonic	gene:BVRB_2g030890	T->A	A->A	synonymous SNV
2	8274077	G	C	S	S	S	S	S	S	exonic	gene:BVRB_2g030890	C->G	T->T	synonymous SNV
2	8293247	T	G	K	K	K	K	K	K	UTR5	gene:BVRB_2g030910	_	_	_
2	8325070	C	T	Y	Y	Y	Y	Y	Y	exonic	gene:BVRB_2g030950	C->T	V->V	synonymous SNV
2	8331882	C	T	Y	Y	Y	Y	Y	Y	exonic	gene:BVRB_2g030950	C->T	S->S	synonymous SNV
2	8334680	C	T	Y	Y	Y	Y	Y	Y	exonic	gene:BVRB_2g030950	C->T	F->F	synonymous SNV
2	8336975	C	T	Y	Y	Y	Y	Y	Y	exonic	gene:BVRB_2g030950	C->T	V->V	synonymous SNV
2	8337000	T	C	Y	Y	Y	Y	Y	Y	exonic	gene:BVRB_2g030950	T->C	L->L	synonymous SNV
2	8339332	T	C	Y	Y	Y	Y	Y	Y	exonic	gene:BVRB_2g030950	T->C	Y->Y	synonymous SNV
2	8340939	T	C	Y	Y	Y	Y	Y	Y	UTR3	gene:BVRB_2g030960	_	_	_
2	8343805	G	A	R	R	R	R	R	R	exonic	gene:BVRB_2g030960	C->T	P->P	synonymous SNV
2	8346519	T	C	Y	Y	Y	Y	Y	Y	exonic	gene:BVRB_2g030960	A->G	N->S	nonsynonymous SNV
2	8362939	T	C	Y	Y	Y	Y	Y	Y	exonic	gene:BVRB_2g030970	T->C	L->L	synonymous SNV
2	8395470	C	T	Y	Y	Y	Y	Y	Y	exonic	gene:BVRB_2g030980	C->T	I->I	synonymous SNV
2	8402407	T	C	Y	Y	Y	Y	Y	Y	UTR3	gene:BVRB_2g030980	_	_	_
2	8473538	G	A	R	R	R	R	R	R	exonic	gene:BVRB_2g031030	C->T	S->S	synonymous SNV
2	8503249	G	A	R	R	R	R	R	R	UTR3	gene:BVRB_2g031050	_	_	_
2	8646415	A	C	C	M	C	C	M	C	UTR5	gene:BVRB_2g031140	_	_	_
2	9250039	A	G	G	R	G	G	R	G	exonic	gene:BVRB_2g031480	T->C	P->P	synonymous SNV
2	9250045	C	G	G	S	G	G	S	G	exonic	gene:BVRB_2g031480	G->C	P->P	synonymous SNV
2	9252198	T	C	C	Y	C	C	Y	C	exonic	gene:BVRB_2g031480	A->G	T->A	nonsynonymous SNV
2	9252439	T	A	A	W	A	A	W	A	exonic	gene:BVRB_2g031480	A->T	V->V	synonymous SNV
2	9253559	A	C	C	M	C	C	M	C	exonic	gene:BVRB_2g031480	T->G	F->L	nonsynonymous SNV
2	9254001	G	A	A	R	A	A	R	A	exonic	gene:BVRB_2g031480	C->T	P->S	nonsynonymous SNV
2	9254196	A	G	G	R	G	G	R	G	exonic	gene:BVRB_2g031480	T->C	L->L	synonymous SNV
2	9296880	C	G	G	S	G	G	S	G	exonic	gene:BVRB_2g031500	C->G	Q->E	nonsynonymous SNV
2	9304047	C	T	Y	Y	T	Y	Y	T	exonic	gene:BVRB_2g031510	C->T	G->G	synonymous SNV
2	9306437	A	G	G	R	G	G	R	G	exonic	gene:BVRB_2g031510	A->G	L->L	synonymous SNV
2	9306443	C	T	T	Y	T	T	Y	T	exonic	gene:BVRB_2g031510	C->T	H->H	synonymous SNV
2	9324084	A	C	C	C	C	C	C	C	exonic	gene:BVRB_2g031530	A->C	G->G	synonymous SNV
2	9324093	T	C	C	Y	C	C	Y	C	exonic	gene:BVRB_2g031530	T->C	D->D	synonymous SNV
2	9324198	T	C	C	Y	C	C	Y	C	exonic	gene:BVRB_2g031530	T->C	D->D	synonymous SNV
2	9350673	A	G	R	R	R	R	R	R	downstream	gene:BVRB_2g031560	_	_	_
2	9350804	C	T	Y	Y	Y	Y	Y	Y	exonic	gene:BVRB_2g031560	G->A	V->I	nonsynonymous SNV
2	9367657	G	T	K	K	K	K	K	K	intronic	gene:BVRB_2g031580	_	_	_
2	9367842	C	G	S	S	S	S	S	S	intronic	gene:BVRB_2g031580	_	_	_
2	9448504	A	G	G	G	G	G	G	G	exonic	gene:BVRB_2g031640	T->C	N->N	synonymous SNV
2	9452858	G	A	A	A	A	A	A	A	exonic	gene:BVRB_2g031650	C->T	L->L	synonymous SNV
2	9455055	G	A	A	A	A	A	A	A	exonic	gene:BVRB_2g031650	C->T	H->H	synonymous SNV
2	9685496	C	T	T	T	T	T	T	T	intergenic	gene:BVRB_2g031750(dist=36846)	_	_	_
2	9685625	C	T	T	T	T	T	T	T	intergenic	gene:BVRB_2g031750(dist=36975)	_	_	_
2	9770057	A	G	R	R	R	R	R	R	exonic	gene:BVRB_2g031850	T->C	F->S	nonsynonymous SNV
2	10072590	G	T	T	K	T	T	K	T	exonic	gene:BVRB_2g032040	C->A	I->I	synonymous SNV
2	10072593	A	G	G	R	G	G	R	G	exonic	gene:BVRB_2g032040	T->C	S->S	synonymous SNV
2	10072937	A	G	G	R	G	G	R	G	UTR5	gene:BVRB_2g032040	_	_	_
2	10155736	G	A	A	A	A	A	A	A	exonic	gene:BVRB_2g032110	C->T	S->S	synonymous SNV
2	10186300	G	A	A	R	A	A	R	A	exonic	gene:BVRB_2g032120	C->T	A->V	nonsynonymous SNV
2	10186383	G	A	A	R	A	A	R	A	exonic	gene:BVRB_2g032120	C->T	Y->Y	synonymous SNV
2	10188341	G	T	T	T	T	T	T	T	exonic	gene:BVRB_2g032120	C->A	P->T	nonsynonymous SNV
2	10236998	T	G	G	G	G	G	G	G	exonic	gene:BVRB_2g032160	A->C	L->L	synonymous SNV
2	10237409	C	T	T	T	T	T	T	T	intronic	gene:BVRB_2g032160	_	_	_
2	10237566	G	C	C	C	C	C	C	C	intronic	gene:BVRB_2g032160	_	_	_
2	10270047	T	C	C	C	C	C	C	C	exonic	gene:BVRB_2g032180	A->G	S->G	nonsynonymous SNV
2	10271070	A	T	T	W	T	T	W	T	intronic	gene:BVRB_2g032180	_	_	_
2	10272496	T	A	A	A	A	A	A	A	intronic	gene:BVRB_2g032180	_	_	_
2	10340653	T	G	G	G	G	G	G	G	UTR5	gene:BVRB_2g032220	_	_	_
2	10340672	A	C	C	C	C	C	C	C	UTR5	gene:BVRB_2g032220	_	_	_
2	10487606	C	T	T	T	T	T	T	T	exonic	gene:BVRB_2g032290	C->T	L->L	synonymous SNV
2	10492718	A	C	C	C	C	C	C	C	UTR5	gene:BVRB_2g032300	_	_	_
2	10644325	G	A	A	A	A	A	A	A	UTR3	gene:BVRB_2g032340	_	_	_
2	10650040	T	C	C	Y	C	C	Y	C	exonic	gene:BVRB_2g032340	A->G	P->P	synonymous SNV
2	10650627	C	G	G	S	G	G	S	G	exonic	gene:BVRB_2g032340	G->C	C->S	nonsynonymous SNV
2	10744630	A	G	G	G	G	G	G	G	exonic	gene:BVRB_2g032380	T->C	L->L	synonymous SNV
2	10794310	A	G	G	G	G	G	G	G	UTR3	gene:BVRB_2g032420	_	_	_
2	10795560	A	T	T	T	T	T	T	T	intronic	gene:BVRB_2g032420	_	_	_
2	10795741	G	T	T	T	T	T	T	T	intronic	gene:BVRB_2g032420	_	_	_
2	10795826	T	G	G	G	G	G	G	G	intronic	gene:BVRB_2g032420	_	_	_
2	10796369	T	C	C	C	C	C	C	C	intronic	gene:BVRB_2g032420	_	_	_
2	10797952	C	T	Y	Y	Y	Y	Y	Y	UTR5	gene:BVRB_2g032420	_	_	_
2	10819726	A	G	G	G	G	G	G	G	exonic	gene:BVRB_2g032430	A->G	Q->Q	synonymous SNV
2	10819878	G	T	T	T	T	T	T	T	exonic	gene:BVRB_2g032430	G->T	K->N	nonsynonymous SNV
2	10859765	A	G	G	G	G	G	G	G	upstream;downstream	gene:BVRB_2g032450;gene:BVRB_2g032460	_	_	_
2	10865768	T	C	C	C	C	C	C	C	exonic	gene:BVRB_2g032480	A->G	S->S	synonymous SNV
2	10897984	G	T	T	T	T	T	T	T	exonic	gene:BVRB_2g032500	C->A	T->N	nonsynonymous SNV
2	10919241	A	G	G	R	G	G	R	G	UTR5	gene:BVRB_2g032520	_	_	_
2	10954403	A	G	G	G	G	G	G	G	UTR5	gene:BVRB_2g032530	_	_	_
2	10959489	G	T	T	T	T	T	T	T	exonic	gene:BVRB_2g032530	G->T	R->R	synonymous SNV
2	15085534	C	T	T	Y	T	T	Y	T	exonic	gene:BVRB_2g034830	G->A	E->K	nonsynonymous SNV
2	15246425	G	A	A	A	A	A	A	A	exonic	gene:BVRB_2g034900	G->A	R->Q	nonsynonymous SNV
2	15273797	G	A	A	R	A	A	R	A	exonic	gene:BVRB_2g034930	G->A	G->D	nonsynonymous SNV
2	15275256	C	G	G	G	G	G	G	G	intronic	gene:BVRB_2g034930	_	_	_
2	15275446	G	A	A	R	A	A	R	A	intronic	gene:BVRB_2g034930	_	_	_
2	15325644	A	G	R	R	R	R	R	R	exonic	gene:BVRB_2g034970	T->C	I->I	synonymous SNV
2	15325840	C	A	M	M	M	M	M	M	exonic	gene:BVRB_2g034970	G->T	A->S	nonsynonymous SNV
2	15325940	T	A	W	W	W	W	W	W	UTR5	gene:BVRB_2g034970	_	_	_
2	15327255	G	A	R	R	R	R	R	R	UTR5	gene:BVRB_2g034970	_	_	_
2	15327679	C	T	Y	Y	Y	Y	Y	Y	UTR5	gene:BVRB_2g034970	_	_	_
2	15445680	G	T	K	K	K	K	K	K	intergenic	gene:BVRB_2g035010(dist=11619)	_	_	_
2	15445904	A	G	R	G	G	R	G	G	intergenic	gene:BVRB_2g035010(dist=11843)	_	_	_
2	15446330	T	C	C	Y	C	C	Y	C	intergenic	gene:BVRB_2g035010(dist=12269)	_	_	_
2	15578596	A	G	G	G	G	G	G	G	exonic	gene:BVRB_2g035050	A->G	V->V	synonymous SNV
2	15715835	G	T	T	K	T	T	K	T	exonic	gene:BVRB_2g035120	C->A	L->I	nonsynonymous SNV
2	15866856	C	A	A	M	A	A	M	A	exonic	gene:BVRB_2g035170	C->A	V->V	synonymous SNV
2	15868708	T	G	G	K	G	G	K	G	exonic	gene:BVRB_2g035170	T->G	L->V	nonsynonymous SNV
2	15868871	C	G	G	S	G	G	S	G	exonic	gene:BVRB_2g035170	C->G	T->S	nonsynonymous SNV
2	15873749	G	A	A	R	A	A	R	A	UTR3	gene:BVRB_2g035170	_	_	_
2	15880260	T	C	C	Y	C	C	Y	C	exonic	gene:BVRB_2g035180	A->G	G->G	synonymous SNV
2	15882741	A	C	C	M	C	C	M	C	exonic	gene:BVRB_2g035190	A->C	I->L	nonsynonymous SNV
2	15999692	G	A	A	R	A	A	R	A	exonic	gene:BVRB_2g035280	C->T	A->V	nonsynonymous SNV
2	18492641	A	C	C	C	C	C	C	C	UTR3	gene:BVRB_2g036330	_	_	_
2	23986029	C	A	M	M	M	M	M	M	exonic	gene:BVRB_2g037890	G->T	W->C	nonsynonymous SNV
2	23986099	T	C	C	C	C	C	C	C	exonic	gene:BVRB_2g037890	A->G	Q->R	nonsynonymous SNV
2	24386577	A	C	C	C	C	C	C	C	UTR5	gene:BVRB_2g037980	_	_	_
2	24395471	G	T	T	T	T	T	T	T	exonic	gene:BVRB_2g037980	G->T	G->V	nonsynonymous SNV
2	24395698	A	G	G	G	G	G	G	G	exonic	gene:BVRB_2g037980	A->G	T->A	nonsynonymous SNV
2	24395704	A	G	R	G	G	R	G	G	exonic	gene:BVRB_2g037980	A->G	M->V	nonsynonymous SNV
2	24395862	G	T	T	T	T	T	T	T	UTR3	gene:BVRB_2g037980	_	_	_
2	24523823	G	C	C	C	C	C	C	C	upstream	gene:BVRB_2g037990	_	_	_
2	24530329	A	G	G	G	G	G	G	G	downstream	gene:BVRB_2g037990	_	_	_
2	24593253	C	T	T	T	T	T	T	T	exonic	gene:BVRB_2g038000	C->T	L->L	synonymous SNV
2	24663662	A	G	G	G	G	G	G	G	exonic	gene:BVRB_2g038010	T->C	D->D	synonymous SNV
2	24681889	C	T	T	T	T	T	T	T	exonic	gene:BVRB_2g038010	G->A	A->T	nonsynonymous SNV
2	25036986	T	G	G	G	G	G	G	G	exonic	gene:BVRB_2g038090	T->G	I->S	nonsynonymous SNV
2	25348676	G	C	C	S	C	C	S	C	exonic	gene:BVRB_2g038170	C->G	L->V	nonsynonymous SNV
2	25348708	C	T	T	Y	T	T	Y	T	exonic	gene:BVRB_2g038170	G->A	R->K	nonsynonymous SNV
2	25446262	C	G	G	S	G	G	S	G	intronic	gene:BVRB_2g038180	_	_	_
2	25446837	G	A	A	R	A	A	R	A	UTR3	gene:BVRB_2g038180	_	_	_
2	25540953	A	G	G	R	G	G	R	G	exonic	gene:BVRB_2g038190	T->C	V->A	nonsynonymous SNV
2	25547639	A	G	G	R	G	G	R	G	exonic	gene:BVRB_2g038190	T->C	F->S	nonsynonymous SNV
2	25547719	A	G	G	R	G	G	R	G	exonic	gene:BVRB_2g038190	T->C	C->C	synonymous SNV
2	25625529	A	G	G	R	G	G	R	G	intronic	gene:BVRB_2g038200	_	_	_
2	25625537	G	A	A	R	A	A	R	A	intronic	gene:BVRB_2g038200	_	_	_
2	25810531	T	A	A	W	A	A	W	A	exonic	gene:BVRB_2g038220	T->A	T->T	synonymous SNV
2	25930545	C	T	T	T	T	T	T	T	exonic	gene:BVRB_2g038240	G->A	L->L	synonymous SNV
2	25938490	A	G	G	R	G	G	R	G	intronic	gene:BVRB_2g038240	_	_	_
2	25939285	T	G	G	G	G	G	G	G	intronic	gene:BVRB_2g038240	_	_	_
2	25946918	C	T	T	T	T	T	T	T	intronic	gene:BVRB_2g038240	_	_	_
2	26004641	G	T	T	T	T	T	T	T	intergenic	gene:BVRB_2g038240(dist=52047)	_	_	_
2	26047772	C	A	A	M	A	A	M	A	exonic	gene:BVRB_2g038250	G->T	L->L	synonymous SNV
2	26305593	A	C	C	C	C	C	C	C	intergenic	gene:BVRB_2g038280(dist=15987)	_	_	_
2	26305659	T	C	C	C	C	C	C	C	intergenic	gene:BVRB_2g038280(dist=16053)	_	_	_
2	26321564	A	G	G	R	G	G	R	G	exonic	gene:BVRB_2g038300	T->C	H->H	synonymous SNV
2	26418547	T	G	G	K	G	G	K	G	upstream	gene:BVRB_2g038310	_	_	_
2	26508580	T	C	C	C	C	C	C	C	intergenic	gene:BVRB_2g038310(dist=90099)	_	_	_
2	26524003	T	G	G	G	G	G	G	G	intronic	gene:BVRB_2g038320	_	_	_
2	26527230	T	A	W	W	A	W	W	A	upstream;downstream	gene:BVRB_2g038330;gene:BVRB_2g038320	_	_	_
2	26534855	G	A	R	A	R	R	A	R	UTR3	gene:BVRB_2g038330	_	_	_
2	26687575	G	A	A	A	A	A	A	A	intronic	gene:BVRB_2g038350	_	_	_
2	26689627	G	T	T	T	T	T	T	T	intronic	gene:BVRB_2g038350	_	_	_
2	26732543	G	C	C	C	C	C	C	C	UTR3	gene:BVRB_2g038370	_	_	_
2	26832467	A	T	T	T	T	T	T	T	exonic	gene:BVRB_2g038380	A->T	P->P	synonymous SNV
2	27646929	A	G	R	R	R	R	R	R	exonic	gene:BVRB_2g038720	T->C	D->D	synonymous SNV
2	27685948	T	A	W	W	W	W	W	W	UTR3	gene:BVRB_2g038740	_	_	_
2	27750523	A	G	R	R	R	R	R	R	exonic	gene:BVRB_2g038790	A->G	A->A	synonymous SNV
2	27755296	G	T	K	K	K	K	K	K	exonic	gene:BVRB_2g038790	G->T	W->L	nonsynonymous SNV
2	27765804	G	A	R	R	R	R	R	R	exonic	gene:BVRB_2g038790	G->A	A->T	nonsynonymous SNV
2	27766829	G	A	R	R	R	R	R	R	exonic	gene:BVRB_2g038790	G->A	V->M	nonsynonymous SNV
2	27766831	G	T	K	K	K	K	K	K	exonic	gene:BVRB_2g038790	G->T	V->V	synonymous SNV
2	27767798	T	C	Y	Y	Y	Y	Y	Y	exonic	gene:BVRB_2g038790	T->C	N->N	synonymous SNV
2	27767810	G	T	K	K	K	K	K	K	exonic	gene:BVRB_2g038790	G->T	K->N	nonsynonymous SNV
2	27767939	T	A	W	W	W	W	W	W	exonic	gene:BVRB_2g038790	T->A	A->A	synonymous SNV
2	27768185	C	T	Y	Y	Y	Y	Y	Y	exonic	gene:BVRB_2g038790	C->T	L->L	synonymous SNV
2	27803245	A	T	W	W	W	W	W	W	UTR3	gene:BVRB_2g038840	_	_	_
2	27808359	T	C	Y	C	Y	Y	C	Y	UTR3	gene:BVRB_2g038860	_	_	_
2	27808488	C	T	Y	Y	Y	Y	Y	Y	exonic	gene:BVRB_2g038860	G->A	L->L	synonymous SNV
2	27808904	C	T	Y	Y	Y	Y	Y	Y	exonic	gene:BVRB_2g038860	G->A	V->I	nonsynonymous SNV
2	27809085	A	G	R	R	R	R	R	R	exonic	gene:BVRB_2g038860	T->C	D->D	synonymous SNV
2	27809255	T	C	Y	Y	Y	Y	Y	Y	exonic	gene:BVRB_2g038860	A->G	M->V	nonsynonymous SNV
2	27833350	T	G	K	K	K	K	K	K	exonic	gene:BVRB_2g038870	A->C	P->P	synonymous SNV
2	27833356	A	G	R	R	R	R	R	R	exonic	gene:BVRB_2g038870	T->C	D->D	synonymous SNV
2	27833533	T	A	W	W	W	W	W	W	exonic	gene:BVRB_2g038870	A->T	P->P	synonymous SNV
2	27836274	G	A	R	R	R	R	R	R	exonic	gene:BVRB_2g038870	C->T	N->N	synonymous SNV
2	27919550	C	T	Y	Y	Y	Y	Y	Y	exonic	gene:BVRB_2g038890	C->T	T->T	synonymous SNV
2	27925497	A	G	R	R	R	R	R	R	exonic	gene:BVRB_2g038890	A->G	K->E	nonsynonymous SNV
2	27925501	G	T	K	K	K	K	K	K	exonic	gene:BVRB_2g038890	G->T	G->V	nonsynonymous SNV
2	27925977	A	G	R	R	R	R	R	R	exonic	gene:BVRB_2g038890	A->G	E->E	synonymous SNV
2	27929794	T	C	Y	Y	Y	Y	Y	Y	exonic	gene:BVRB_2g038890	T->C	L->S	nonsynonymous SNV
2	27941859	T	G	K	K	K	K	K	K	UTR5	gene:BVRB_2g038900	_	_	_
2	27949464	A	G	R	R	R	R	R	R	exonic	gene:BVRB_2g038910	T->C	I->I	synonymous SNV
2	27949749	A	G	R	R	R	R	R	R	exonic	gene:BVRB_2g038910	T->C	T->T	synonymous SNV
2	27949764	C	T	Y	Y	Y	Y	Y	Y	exonic	gene:BVRB_2g038910	G->A	T->T	synonymous SNV
2	27982704	A	G	R	R	R	R	R	R	exonic	gene:BVRB_2g038940	T->C	N->N	synonymous SNV
2	28000102	A	T	W	W	W	W	W	W	exonic	gene:BVRB_2g038950	A->T	R->S	nonsynonymous SNV
2	28000264	C	G	S	S	S	S	S	S	exonic	gene:BVRB_2g038950	C->G	S->S	synonymous SNV
2	28000609	C	T	Y	Y	Y	Y	Y	Y	exonic	gene:BVRB_2g038950	C->T	L->L	synonymous SNV
2	28000783	T	C	Y	Y	Y	Y	Y	Y	exonic	gene:BVRB_2g038950	T->C	F->F	synonymous SNV
2	28000871	G	A	R	R	R	R	R	R	exonic	gene:BVRB_2g038950	G->A	A->T	nonsynonymous SNV
2	28002301	T	C	Y	Y	Y	Y	Y	Y	exonic	gene:BVRB_2g038950	T->C	H->H	synonymous SNV
2	28002559	T	C	Y	Y	Y	Y	Y	Y	exonic	gene:BVRB_2g038950	T->C	H->H	synonymous SNV
2	28419010	T	C	C	C	C	C	C	C	intergenic	gene:BVRB_2g039000(dist=195296)	_	_	_
2	28419183	A	G	G	G	G	G	G	G	intergenic	gene:BVRB_2g039000(dist=195469)	_	_	_
2	28475269	G	C	C	C	C	C	C	C	exonic	gene:BVRB_2g039030	G->C	S->T	nonsynonymous SNV
2	28484088	C	T	T	Y	T	T	Y	T	UTR3	gene:BVRB_2g039040	_	_	_
2	28485158	G	A	A	A	A	A	A	A	UTR3	gene:BVRB_2g039040	_	_	_
2	28487444	A	T	T	W	T	T	W	T	UTR3	gene:BVRB_2g039040	_	_	_
2	28487708	C	T	T	T	T	T	T	T	UTR3	gene:BVRB_2g039040	_	_	_
2	28488031	C	G	G	G	G	G	G	G	UTR3	gene:BVRB_2g039040	_	_	_
2	28489499	A	T	T	T	T	T	T	T	UTR3	gene:BVRB_2g039040	_	_	_
2	28489887	A	C	C	C	C	C	C	C	UTR3	gene:BVRB_2g039040	_	_	_
2	28490904	T	A	A	A	A	A	A	A	UTR3	gene:BVRB_2g039040	_	_	_
2	28539936	C	G	G	G	G	G	G	G	intronic	gene:BVRB_2g039060	_	_	_
2	28542971	C	T	T	T	T	T	T	T	intronic	gene:BVRB_2g039060	_	_	_
2	28542978	T	G	G	G	G	G	G	G	intronic	gene:BVRB_2g039060	_	_	_
2	28543106	A	T	T	T	T	T	T	T	intronic	gene:BVRB_2g039060	_	_	_
2	28543623	A	G	G	G	G	G	G	G	intronic	gene:BVRB_2g039060	_	_	_
2	28543659	C	T	T	T	T	T	T	T	intronic	gene:BVRB_2g039060	_	_	_
2	28703506	C	T	T	Y	T	T	Y	T	intronic	gene:BVRB_2g039110	_	_	_
2	28703662	C	T	T	Y	T	T	Y	T	intronic	gene:BVRB_2g039110	_	_	_
2	28704521	G	A	A	R	A	A	R	A	upstream	gene:BVRB_2g039110	_	_	_
2	28704562	T	C	C	C	C	C	C	C	upstream	gene:BVRB_2g039110	_	_	_
2	29186864	T	C	C	C	C	C	C	C	UTR3	gene:BVRB_2g039210	_	_	_
2	29187415	T	C	C	Y	C	C	Y	C	intronic	gene:BVRB_2g039210	_	_	_
2	29257430	A	G	G	R	G	G	R	G	exonic	gene:BVRB_2g039220	T->C	V->A	nonsynonymous SNV
2	29257437	C	T	T	Y	T	T	Y	T	exonic	gene:BVRB_2g039220	G->A	E->K	nonsynonymous SNV
2	29257776	A	G	G	G	G	G	G	G	UTR5	gene:BVRB_2g039220	_	_	_
2	29285326	T	C	C	Y	C	C	Y	C	UTR3	gene:BVRB_2g039230	_	_	_
2	29286734	C	A	A	M	A	A	M	A	exonic	gene:BVRB_2g039230	G->T	P->P	synonymous SNV
2	29363352	G	A	A	A	A	A	A	A	exonic	gene:BVRB_2g039240	C->T	L->L	synonymous SNV
2	31535904	A	C	C	M	C	C	M	C	downstream	gene:BVRB_2g039760	_	_	_
2	32195585	G	A	A	A	A	A	A	A	UTR3	gene:BVRB_2g039860	_	_	_
2	32465335	A	G	G	G	G	G	G	G	UTR3	gene:BVRB_2g039940	_	_	_
2	32479378	T	G	G	G	G	G	G	G	exonic	gene:BVRB_2g039960	A->C	A->A	synonymous SNV
2	32480663	C	T	T	T	T	T	T	T	exonic	gene:BVRB_2g039960	G->A	G->S	nonsynonymous SNV
2	32504599	A	G	G	G	G	G	G	G	exonic	gene:BVRB_2g039970	A->G	N->S	nonsynonymous SNV
2	32570515	A	G	G	R	G	G	R	G	exonic	gene:BVRB_2g039990	T->C	N->N	synonymous SNV
2	32677794	C	T	Y	Y	T	Y	Y	T	upstream	gene:BVRB_2g040040	_	_	_
2	32909808	G	T	T	T	T	T	T	T	UTR5	gene:BVRB_2g040110	_	_	_
2	33064286	C	T	T	Y	T	T	Y	T	exonic	gene:BVRB_2g040160	C->T	I->I	synonymous SNV
2	33068037	A	G	G	R	G	G	R	G	exonic	gene:BVRB_2g040160	A->G	E->E	synonymous SNV
2	33195629	A	T	T	W	T	T	W	T	UTR5	gene:BVRB_2g040190	_	_	_
2	33196865	C	T	T	Y	T	T	Y	T	exonic	gene:BVRB_2g040190	C->T	L->L	synonymous SNV
2	33196972	G	A	A	R	A	A	R	A	exonic	gene:BVRB_2g040190	G->A	P->P	synonymous SNV
2	33197741	A	G	G	R	G	G	R	G	exonic	gene:BVRB_2g040190	A->G	R->R	synonymous SNV
2	33198280	T	A	A	W	A	A	W	A	exonic	gene:BVRB_2g040190	T->A	I->I	synonymous SNV
2	33198295	C	T	T	Y	T	T	Y	T	exonic	gene:BVRB_2g040190	C->T	G->G	synonymous SNV
2	33230924	C	T	T	Y	T	T	Y	T	exonic	gene:BVRB_2g040210	G->A	A->A	synonymous SNV
2	33230959	C	T	T	Y	T	T	Y	T	exonic	gene:BVRB_2g040210	G->A	V->I	nonsynonymous SNV
2	33265490	G	A	A	R	A	A	R	A	exonic	gene:BVRB_2g040220	C->T	F->F	synonymous SNV
2	33269408	C	G	G	S	G	G	S	G	exonic	gene:BVRB_2g040220	G->C	V->L	nonsynonymous SNV
2	33273952	T	C	C	Y	C	C	Y	C	exonic	gene:BVRB_2g040220	A->G	V->V	synonymous SNV
2	33439029	C	G	S	S	S	S	S	S	intronic	gene:BVRB_2g040300	_	_	_
2	33642676	C	T	T	Y	T	T	Y	T	exonic	gene:BVRB_2g040370	C->T	D->D	synonymous SNV
2	33643285	A	T	T	W	T	T	W	T	exonic	gene:BVRB_2g040370	A->T	P->P	synonymous SNV
2	33643291	G	A	A	R	A	A	R	A	exonic	gene:BVRB_2g040370	G->A	S->S	synonymous SNV
2	33970961	G	A	A	A	A	A	A	A	UTR5	gene:BVRB_2g040460	_	_	_
2	34904842	G	C	S	S	S	S	S	S	exonic	gene:BVRB_2g040860	G->C	L->L	synonymous SNV
2	35964819	C	T	Y	Y	Y	Y	Y	Y	UTR5	gene:BVRB_2g041450	_	_	_
2	36199399	A	C	M	M	M	M	M	M	exonic	gene:BVRB_2g041560	T->G	N->K	nonsynonymous SNV
2	36298642	T	C	Y	Y	C	Y	Y	C	intergenic	gene:BVRB_2g041590(dist=1658)	_	_	_
2	36328838	T	C	Y	Y	Y	Y	Y	Y	exonic	gene:BVRB_2g041610	T->C	L->L	synonymous SNV
2	36329723	T	G	K	K	K	K	K	K	exonic	gene:BVRB_2g041610	T->G	P->P	synonymous SNV
2	36372794	G	A	R	R	R	R	R	R	UTR3	gene:BVRB_2g041620	_	_	_
2	36385597	A	T	W	W	W	W	W	W	exonic	gene:BVRB_2g041630	A->T	I->I	synonymous SNV
2	36389668	G	C	S	S	S	S	S	S	UTR3	gene:BVRB_2g041630	_	_	_
2	36485588	A	G	R	R	R	R	R	R	UTR5	gene:BVRB_2g041690	_	_	_
2	36656947	C	G	G	G	G	G	G	G	exonic	gene:BVRB_2g041740	C->G	D->E	nonsynonymous SNV
2	36796670	A	G	R	R	R	R	R	R	exonic	gene:BVRB_2g041820	T->C	G->G	synonymous SNV
2	36799755	C	A	M	M	M	M	M	M	exonic	gene:BVRB_2g041820	G->T	V->V	synonymous SNV
2	36936256	G	A	R	R	R	R	R	R	exonic	gene:BVRB_2g041880	C->T	T->T	synonymous SNV
2	37090354	T	C	Y	Y	Y	Y	Y	Y	exonic	gene:BVRB_2g041980	T->C	F->F	synonymous SNV
2	37484365	C	T	Y	Y	Y	Y	Y	Y	exonic	gene:BVRB_2g042220	G->A	C->Y	nonsynonymous SNV
2	37557838	T	C	Y	Y	Y	Y	Y	Y	UTR3	gene:BVRB_2g042240	_	_	_
2	37583505	A	G	R	R	R	R	R	R	UTR5	gene:BVRB_2g042270	_	_	_
2	37600159	T	C	Y	Y	Y	Y	Y	Y	exonic	gene:BVRB_2g042290	A->G	E->E	synonymous SNV
2	37626874	T	G	K	K	K	K	K	K	exonic	gene:BVRB_2g042310	T->G	S->S	synonymous SNV
2	37637904	A	G	R	R	R	R	R	R	UTR3	gene:BVRB_2g042310	_	_	_
2	37797436	G	A	R	R	R	R	R	R	exonic	gene:BVRB_2g042410	G->A	G->S	nonsynonymous SNV
2	37797983	G	A	R	R	R	R	R	R	exonic	gene:BVRB_2g042410	G->A	G->G	synonymous SNV
2	37807657	G	C	S	S	S	S	S	S	exonic	gene:BVRB_2g042410	G->C	C->S	nonsynonymous SNV
2	37807952	T	C	Y	C	Y	Y	C	Y	exonic	gene:BVRB_2g042410	T->C	F->F	synonymous SNV
2	37807988	A	T	W	W	W	W	W	W	exonic	gene:BVRB_2g042410	A->T	P->P	synonymous SNV
2	37850391	G	A	R	R	R	R	R	R	exonic	gene:BVRB_2g042450	G->A	V->I	nonsynonymous SNV
2	38218628	C	T	Y	Y	Y	Y	Y	Y	exonic	gene:BVRB_2g042690	C->T	A->A	synonymous SNV
2	38255903	T	C	Y	Y	Y	Y	Y	Y	upstream	gene:BVRB_2g042730	_	_	_
2	38271562	T	G	K	K	K	K	K	K	upstream	gene:BVRB_2g042740	_	_	_
2	38275248	G	A	R	R	R	R	R	R	UTR5	gene:BVRB_2g042750	_	_	_
2	38293688	T	C	Y	Y	Y	Y	Y	Y	exonic	gene:BVRB_2g042750	T->C	V->A	nonsynonymous SNV
2	38293699	G	A	R	R	R	R	R	R	exonic	gene:BVRB_2g042750	G->A	D->N	nonsynonymous SNV
2	38294447	G	A	R	R	R	R	R	R	UTR3	gene:BVRB_2g042750	_	_	_
2	38360805	C	T	Y	Y	Y	Y	Y	Y	exonic	gene:BVRB_2g042810	C->T	L->L	synonymous SNV
2	38360961	G	A	R	R	R	R	R	R	exonic	gene:BVRB_2g042810	G->A	R->K	nonsynonymous SNV
2	38360962	A	G	R	R	R	R	R	R	exonic	gene:BVRB_2g042810	A->G	R->R	synonymous SNV
2	38369764	T	G	K	K	K	K	K	K	exonic	gene:BVRB_2g042810	T->G	I->S	nonsynonymous SNV
2	38375278	T	C	Y	Y	Y	Y	Y	Y	exonic	gene:BVRB_2g042820	A->G	T->T	synonymous SNV
2	38375449	A	G	R	R	R	R	R	R	exonic	gene:BVRB_2g042820	T->C	S->S	synonymous SNV
2	38375884	A	G	R	R	R	R	R	R	exonic	gene:BVRB_2g042820	T->C	S->S	synonymous SNV
2	38387001	A	T	W	W	W	W	W	W	exonic	gene:BVRB_2g042830	A->T	S->C	nonsynonymous SNV
2	38392825	C	T	Y	Y	Y	Y	Y	Y	exonic	gene:BVRB_2g042840	G->A	G->G	synonymous SNV
2	38407703	C	A	M	M	M	M	M	M	upstream	gene:BVRB_2g042850	_	_	_
2	38432736	G	C	S	S	S	S	S	S	exonic	gene:BVRB_2g042880	G->C	V->V	synonymous SNV
2	38432766	T	C	Y	Y	Y	Y	Y	Y	exonic	gene:BVRB_2g042880	T->C	V->V	synonymous SNV
2	38432904	G	A	R	R	R	R	R	R	exonic	gene:BVRB_2g042880	G->A	A->A	synonymous SNV
2	38437010	T	C	Y	Y	Y	Y	Y	Y	UTR5	gene:BVRB_2g042890	_	_	_
2	38437034	C	T	Y	Y	Y	Y	Y	Y	UTR5	gene:BVRB_2g042890	_	_	_
2	38439810	C	T	Y	Y	Y	Y	Y	Y	exonic	gene:BVRB_2g042890	C->T	A->V	nonsynonymous SNV
2	38440180	G	A	R	R	R	R	R	R	exonic	gene:BVRB_2g042890	G->A	R->R	synonymous SNV
2	38610518	G	C	S	S	S	S	S	S	UTR3	gene:BVRB_2g042990	_	_	_
2	38670184	C	T	T	Y	Y	T	Y	Y	intronic	gene:BVRB_2g043000	_	_	_
2	38672418	G	C	S	S	S	S	S	S	exonic	gene:BVRB_2g043000	G->C	A->A	synonymous SNV
2	38676259	C	G	S	S	S	S	S	S	UTR3	gene:BVRB_2g043000	_	_	_
2	38682580	T	C	Y	Y	Y	Y	Y	Y	exonic	gene:BVRB_2g043010	A->G	K->R	nonsynonymous SNV
2	38700158	A	T	W	W	W	W	W	W	UTR5	gene:BVRB_2g043020	_	_	_
2	38718840	T	C	Y	Y	Y	Y	Y	Y	exonic	gene:BVRB_2g043030	A->G	L->L	synonymous SNV
2	38718867	G	A	R	R	R	R	R	R	exonic	gene:BVRB_2g043030	C->T	D->D	synonymous SNV
2	38729628	T	C	Y	Y	Y	Y	Y	Y	exonic	gene:BVRB_2g043030	A->G	K->E	nonsynonymous SNV
2	38729678	A	T	W	W	W	W	W	W	exonic	gene:BVRB_2g043030	T->A	I->N	nonsynonymous SNV
2	38731531	T	C	Y	Y	Y	Y	Y	Y	exonic	gene:BVRB_2g043030	A->G	E->G	nonsynonymous SNV
2	38731894	A	C	M	M	M	M	M	M	exonic	gene:BVRB_2g043030	T->G	V->G	nonsynonymous SNV
2	38762751	G	A	R	R	R	R	R	R	exonic	gene:BVRB_2g043050	C->T	D->D	synonymous SNV
2	38762768	A	C	M	M	M	M	M	M	exonic	gene:BVRB_2g043050	T->G	S->A	nonsynonymous SNV
2	38763907	T	A	W	W	W	W	W	W	exonic	gene:BVRB_2g043050	A->T	N->Y	nonsynonymous SNV
2	38775597	T	A	W	W	W	W	W	W	UTR5	gene:BVRB_2g043060	_	_	_
2	38779967	C	T	Y	Y	Y	Y	Y	Y	UTR3	gene:BVRB_2g043080	_	_	_
2	38782563	G	T	K	K	K	K	K	K	exonic	gene:BVRB_2g043090	C->A	A->D	nonsynonymous SNV
2	38782574	A	T	W	W	W	W	W	W	exonic	gene:BVRB_2g043090	T->A	V->V	synonymous SNV
2	38809777	G	T	T	T	T	T	T	T	exonic	gene:BVRB_2g043110	G->T	L->L	synonymous SNV
2	39049378	A	G	G	R	G	G	R	G	UTR5	gene:BVRB_2g043280	_	_	_
2	39054045	G	A	A	A	A	A	A	A	exonic	gene:BVRB_2g043290	C->T	G->G	synonymous SNV
2	39080505	T	C	C	Y	C	C	Y	C	exonic	gene:BVRB_2g043320	A->G	I->V	nonsynonymous SNV
2	39088242	G	T	T	T	T	T	T	T	exonic	gene:BVRB_2g043320	C->A	V->V	synonymous SNV
2	39088247	T	C	C	C	C	C	C	C	exonic	gene:BVRB_2g043320	A->G	T->A	nonsynonymous SNV
2	39097970	T	C	C	Y	C	C	Y	C	exonic	gene:BVRB_2g043330	A->G	K->K	synonymous SNV
2	39105300	C	T	T	T	T	T	T	T	exonic	gene:BVRB_2g043340	G->A	S->S	synonymous SNV
2	39182763	C	A	A	A	A	A	A	A	exonic	gene:BVRB_2g043420	C->A	R->R	synonymous SNV
2	39183634	T	A	W	W	W	W	W	W	exonic	gene:BVRB_2g043420	T->A	I->I	synonymous SNV
2	39183676	C	T	T	T	T	T	T	T	exonic	gene:BVRB_2g043420	C->T	I->I	synonymous SNV
2	39183694	A	G	R	G	R	R	G	R	exonic	gene:BVRB_2g043420	A->G	K->K	synonymous SNV
2	39185509	T	C	C	Y	C	C	Y	C	exonic	gene:BVRB_2g043420	T->C	Y->Y	synonymous SNV
2	39185567	C	T	T	Y	T	T	Y	T	exonic	gene:BVRB_2g043420	C->T	L->L	synonymous SNV
2	39335585	A	G	G	G	G	G	G	G	exonic	gene:BVRB_2g043480	T->C	D->D	synonymous SNV
2	39384750	T	C	C	Y	C	C	Y	C	exonic	gene:BVRB_2g043530	A->G	G->G	synonymous SNV
2	39385405	G	T	T	T	T	T	T	T	intronic	gene:BVRB_2g043530	_	_	_
2	39385990	T	G	G	K	G	G	K	G	intronic	gene:BVRB_2g043530	_	_	_
2	39388641	G	A	A	R	A	A	R	A	UTR5	gene:BVRB_2g043530	_	_	_
2	39431976	C	T	T	Y	T	T	Y	T	exonic	gene:BVRB_2g043580	C->T	V->V	synonymous SNV
2	39432306	T	C	C	Y	C	C	Y	C	exonic	gene:BVRB_2g043580	T->C	D->D	synonymous SNV
2	39432315	C	T	T	Y	T	T	Y	T	exonic	gene:BVRB_2g043580	C->T	D->D	synonymous SNV
2	39432576	G	A	A	R	A	A	R	A	exonic	gene:BVRB_2g043580	G->A	G->E	nonsynonymous SNV
2	39433875	G	A	A	R	A	A	R	A	exonic	gene:BVRB_2g043590	G->A	K->K	synonymous SNV
2	39434409	A	G	G	G	G	G	G	G	exonic	gene:BVRB_2g043590	A->G	R->R	synonymous SNV
2	39434553	T	C	C	C	C	C	C	C	exonic	gene:BVRB_2g043590	T->C	D->D	synonymous SNV
2	39436182	T	C	C	Y	C	C	Y	C	exonic	gene:BVRB_2g043590	T->C	Y->Y	synonymous SNV
2	39436218	G	A	A	R	A	A	R	A	exonic	gene:BVRB_2g043590	G->A	E->E	synonymous SNV
2	39436299	G	T	T	K	T	T	K	T	exonic	gene:BVRB_2g043590	G->T	L->L	synonymous SNV
2	39436323	T	C	C	C	C	C	C	C	exonic	gene:BVRB_2g043590	T->C	I->I	synonymous SNV
2	39437478	A	T	T	T	T	T	T	T	exonic	gene:BVRB_2g043590	A->T	G->G	synonymous SNV
2	39438198	G	T	T	K	T	T	K	T	exonic	gene:BVRB_2g043590	G->T	A->A	synonymous SNV
2	39439365	T	C	C	Y	C	C	Y	C	exonic	gene:BVRB_2g043590	T->C	V->V	synonymous SNV
2	39487065	G	A	A	R	A	A	R	A	exonic	gene:BVRB_2g043610	G->A	S->S	synonymous SNV
2	39525295	C	T	T	Y	T	T	Y	T	UTR5	gene:BVRB_2g043640	_	_	_
2	39531856	G	A	A	A	A	A	A	A	intronic	gene:BVRB_2g043640	_	_	_
2	39532725	T	C	C	Y	C	C	Y	C	exonic	gene:BVRB_2g043640	T->C	H->H	synonymous SNV
2	39546928	C	G	G	S	G	G	S	G	UTR5	gene:BVRB_2g043660	_	_	_
2	39550843	G	T	T	K	T	T	K	T	intronic	gene:BVRB_2g043660	_	_	_
2	39556782	A	G	G	R	G	G	R	G	UTR3	gene:BVRB_2g043680	_	_	_
2	39563467	C	T	T	Y	T	T	Y	T	exonic	gene:BVRB_2g043690	C->T	A->V	nonsynonymous SNV
2	39563582	G	T	T	K	T	T	K	T	exonic	gene:BVRB_2g043690	G->T	S->S	synonymous SNV
2	39563760	G	A	A	R	A	A	R	A	exonic	gene:BVRB_2g043690	G->A	R->K	nonsynonymous SNV
2	39565782	C	T	T	Y	T	T	Y	T	exonic	gene:BVRB_2g043690	C->T	L->L	synonymous SNV
2	39566838	A	G	G	R	G	G	R	G	UTR3	gene:BVRB_2g043690	_	_	_
2	39570408	T	C	C	Y	C	C	Y	C	UTR3	gene:BVRB_2g043710	_	_	_
2	39579151	G	A	A	R	A	A	R	A	exonic	gene:BVRB_2g043710	C->T	L->L	synonymous SNV
2	39584875	T	A	A	W	A	A	W	A	exonic	gene:BVRB_2g043710	A->T	S->S	synonymous SNV
2	39592507	T	G	G	G	G	G	G	G	exonic	gene:BVRB_2g043710	A->C	R->R	synonymous SNV
2	39594634	C	T	T	Y	T	T	Y	T	exonic	gene:BVRB_2g043710	G->A	E->K	nonsynonymous SNV
2	39594770	T	C	C	Y	C	C	Y	C	exonic	gene:BVRB_2g043710	A->G	T->T	synonymous SNV
2	39596030	T	C	C	Y	C	C	Y	C	exonic	gene:BVRB_2g043710	A->G	L->L	synonymous SNV
2	39596848	G	A	A	R	A	A	R	A	UTR5	gene:BVRB_2g043710	_	_	_
2	39623432	G	C	C	S	C	C	S	C	exonic	gene:BVRB_2g043730	G->C	S->T	nonsynonymous SNV
2	39625433	C	G	G	S	G	G	S	G	exonic	gene:BVRB_2g043730	C->G	T->R	nonsynonymous SNV
2	39625492	C	G	G	S	G	G	S	G	exonic	gene:BVRB_2g043730	C->G	R->G	nonsynonymous SNV
2	39625684	T	G	G	K	G	G	K	G	exonic	gene:BVRB_2g043730	T->G	S->A	nonsynonymous SNV
2	39625950	G	A	A	R	A	A	R	A	exonic	gene:BVRB_2g043730	G->A	S->S	synonymous SNV
2	39626794	A	T	T	W	T	T	W	T	exonic	gene:BVRB_2g043730	A->T	T->S	nonsynonymous SNV
2	39626799	C	T	T	Y	T	T	Y	T	exonic	gene:BVRB_2g043730	C->T	P->P	synonymous SNV
2	39626935	G	A	A	R	A	A	R	A	exonic	gene:BVRB_2g043730	G->A	V->I	nonsynonymous SNV
2	39627062	C	T	T	T	T	T	T	T	exonic	gene:BVRB_2g043730	C->T	A->V	nonsynonymous SNV
2	39628575	T	C	C	Y	C	C	Y	C	exonic	gene:BVRB_2g043730	T->C	I->T	nonsynonymous SNV
2	39628844	C	A	A	M	A	A	M	A	exonic	gene:BVRB_2g043730	C->A	G->G	synonymous SNV
2	39628848	A	C	C	M	C	C	M	C	exonic	gene:BVRB_2g043730	A->C	R->R	synonymous SNV
2	39628967	C	T	T	Y	T	T	Y	T	exonic	gene:BVRB_2g043730	C->T	P->P	synonymous SNV
2	39629087	G	A	A	R	A	A	R	A	exonic	gene:BVRB_2g043730	G->A	P->P	synonymous SNV
2	39629482	C	G	G	G	G	G	G	G	UTR3	gene:BVRB_2g043730	_	_	_
2	39636671	A	T	T	T	T	T	T	T	intronic	gene:BVRB_2g043740	_	_	_
2	39636896	A	G	G	G	G	G	G	G	exonic	gene:BVRB_2g043740	A->G	K->R	nonsynonymous SNV
2	39637419	G	A	A	A	A	A	A	A	exonic	gene:BVRB_2g043740	G->A	V->I	nonsynonymous SNV
2	39637649	A	G	G	R	G	G	R	G	exonic	gene:BVRB_2g043740	A->G	T->T	synonymous SNV
2	39639306	G	A	A	A	A	A	A	A	exonic	gene:BVRB_2g043740	G->A	A->T	nonsynonymous SNV
2	39639327	A	C	C	C	C	C	C	C	exonic	gene:BVRB_2g043740	A->C	K->Q	nonsynonymous SNV
2	39640282	C	G	G	S	G	G	S	G	exonic	gene:BVRB_2g043740	C->G	D->E	nonsynonymous SNV
2	39640506	C	A	A	A	A	A	A	A	exonic	gene:BVRB_2g043740	C->A	Q->K	nonsynonymous SNV
2	39642475	A	G	G	G	G	G	G	G	exonic	gene:BVRB_2g043740	A->G	T->A	nonsynonymous SNV
2	39659827	T	A	A	W	A	A	W	A	UTR5	gene:BVRB_2g043760	_	_	_
2	39662532	A	G	G	G	G	G	G	G	intronic	gene:BVRB_2g043770	_	_	_
2	39664289	C	T	T	Y	T	T	Y	T	intronic	gene:BVRB_2g043770	_	_	_
2	39672851	T	G	G	K	G	G	K	G	UTR3	gene:BVRB_2g043780	_	_	_
2	39673960	C	T	T	Y	T	T	Y	T	exonic	gene:BVRB_2g043780	G->A	R->K	nonsynonymous SNV
2	39674369	T	C	C	Y	C	C	Y	C	UTR5	gene:BVRB_2g043780	_	_	_
2	39675278	T	A	A	W	A	A	W	A	UTR5	gene:BVRB_2g043780	_	_	_
2	39709600	G	A	A	R	A	A	R	A	exonic	gene:BVRB_2g043800	C->T	A->A	synonymous SNV
2	39710299	T	C	C	Y	C	C	Y	C	exonic	gene:BVRB_2g043800	A->G	Q->Q	synonymous SNV
2	39710673	T	A	A	A	A	A	A	A	exonic	gene:BVRB_2g043800	A->T	T->T	synonymous SNV
2	39718786	G	A	A	R	A	A	R	A	exonic	gene:BVRB_2g043800	C->T	A->V	nonsynonymous SNV
2	39718808	C	G	G	G	G	G	G	G	exonic	gene:BVRB_2g043800	G->C	V->L	nonsynonymous SNV
2	39719451	A	G	G	G	G	G	G	G	exonic	gene:BVRB_2g043800	T->C	V->V	synonymous SNV
2	39725096	A	G	G	R	G	G	R	G	exonic	gene:BVRB_2g043800	T->C	I->I	synonymous SNV
2	39727429	A	G	G	R	G	G	R	G	exonic	gene:BVRB_2g043800	T->C	L->L	synonymous SNV
2	39736325	C	T	T	Y	T	T	Y	T	exonic	gene:BVRB_2g043800	G->A	V->I	nonsynonymous SNV
2	39738625	G	A	A	A	A	A	A	A	exonic	gene:BVRB_2g043800	C->T	T->T	synonymous SNV
2	39746661	A	G	G	R	G	G	R	G	exonic	gene:BVRB_2g043800	T->C	L->L	synonymous SNV
2	39794334	G	A	A	R	A	A	R	A	UTR3	gene:BVRB_2g043860	_	_	_
2	39796779	C	A	A	A	A	A	A	A	intronic	gene:BVRB_2g043860	_	_	_
2	39796982	T	C	C	C	C	C	C	C	intronic	gene:BVRB_2g043860	_	_	_
2	39798640	C	T	T	Y	T	T	Y	T	exonic	gene:BVRB_2g043860	G->A	E->E	synonymous SNV
2	39798649	C	T	T	Y	T	T	Y	T	exonic	gene:BVRB_2g043860	G->A	P->P	synonymous SNV
2	39802553	T	C	C	Y	C	C	Y	C	UTR5	gene:BVRB_2g043870	_	_	_
2	39805896	A	G	G	G	G	G	G	G	exonic	gene:BVRB_2g043870	A->G	K->K	synonymous SNV
2	39849699	A	G	G	G	G	G	G	G	UTR5	gene:BVRB_2g043910	_	_	_
2	39853830	T	G	G	G	G	G	G	G	UTR3	gene:BVRB_2g043910	_	_	_
2	39923198	C	G	G	S	G	G	S	G	exonic	gene:BVRB_2g043960	G->C	M->I	nonsynonymous SNV
2	39923409	T	C	C	Y	C	C	Y	C	exonic	gene:BVRB_2g043960	A->G	K->E	nonsynonymous SNV
2	39925459	G	A	A	R	A	A	R	A	UTR5	gene:BVRB_2g043960	_	_	_
2	39928532	C	T	T	T	T	T	T	T	exonic	gene:BVRB_2g043970	G->A	S->S	synonymous SNV
2	39928634	G	T	T	K	T	T	K	T	exonic	gene:BVRB_2g043970	C->A	G->G	synonymous SNV
2	39928739	C	T	T	T	T	T	T	T	exonic	gene:BVRB_2g043970	G->A	S->S	synonymous SNV
2	39928934	G	A	A	R	A	A	R	A	exonic	gene:BVRB_2g043970	C->T	F->F	synonymous SNV
2	39928991	T	C	C	Y	C	C	Y	C	exonic	gene:BVRB_2g043970	A->G	P->P	synonymous SNV
2	39929734	G	A	A	A	A	A	A	A	exonic	gene:BVRB_2g043970	C->T	Y->Y	synonymous SNV
2	39929848	A	G	G	G	G	G	G	G	exonic	gene:BVRB_2g043970	T->C	D->D	synonymous SNV
2	39934576	T	C	C	C	C	C	C	C	UTR5	gene:BVRB_2g043970	_	_	_
2	39954580	G	A	A	A	A	A	A	A	exonic	gene:BVRB_2g043980	G->A	A->A	synonymous SNV
2	39960006	G	T	T	T	T	T	T	T	exonic	gene:BVRB_2g043990	G->T	P->P	synonymous SNV
2	39969318	C	G	G	G	G	G	G	G	intronic	gene:BVRB_2g044000	_	_	_
2	39970805	G	A	A	A	A	A	A	A	intronic	gene:BVRB_2g044000	_	_	_
2	39970823	T	A	A	A	A	A	A	A	intronic	gene:BVRB_2g044000	_	_	_
2	39975594	A	G	G	G	G	G	G	G	intronic	gene:BVRB_2g044000	_	_	_
2	39978043	T	A	A	A	A	A	A	A	exonic	gene:BVRB_2g044000	T->A	S->T	nonsynonymous SNV
2	39978154	C	T	T	Y	T	T	Y	T	exonic	gene:BVRB_2g044000	C->T	R->C	nonsynonymous SNV
2	39980876	G	A	A	A	A	A	A	A	exonic	gene:BVRB_2g044000	G->A	R->K	nonsynonymous SNV
2	39980925	A	G	G	R	G	G	R	G	exonic	gene:BVRB_2g044000	A->G	L->L	synonymous SNV
2	39980930	A	C	C	C	C	C	C	C	exonic	gene:BVRB_2g044000	A->C	D->A	nonsynonymous SNV
2	39990967	T	G	G	G	G	G	G	G	exonic	gene:BVRB_2g044020	T->G	L->W	nonsynonymous SNV
2	40007581	T	G	G	G	G	G	G	G	exonic	gene:BVRB_2g044040	T->G	S->S	synonymous SNV
2	40010004	T	C	C	Y	C	C	Y	C	exonic	gene:BVRB_2g044040	T->C	S->S	synonymous SNV
2	40100993	G	C	C	C	C	C	C	C	exonic	gene:BVRB_2g044180	C->G	A->G	nonsynonymous SNV
2	40103574	C	A	A	A	A	A	A	A	intronic	gene:BVRB_2g044180	_	_	_
2	40108949	T	C	C	C	C	C	C	C	exonic	gene:BVRB_2g044190	A->G	D->G	nonsynonymous SNV
2	40109242	G	T	T	T	T	T	T	T	exonic	gene:BVRB_2g044190	C->A	S->S	synonymous SNV
2	40180410	G	A	R	R	R	R	R	R	exonic	gene:BVRB_2g044260	G->A	T->T	synonymous SNV
2	40321856	A	G	G	G	G	G	G	G	intronic	gene:BVRB_2g044370	_	_	_
2	40323091	C	T	T	Y	T	T	Y	T	exonic	gene:BVRB_2g044370	G->A	A->A	synonymous SNV
2	40334478	T	C	C	C	C	C	C	C	UTR5	gene:BVRB_2g044390	_	_	_
2	40334504	G	A	A	A	A	A	A	A	UTR5	gene:BVRB_2g044390	_	_	_
2	40340294	C	T	T	Y	T	T	Y	T	exonic	gene:BVRB_2g044390	C->T	T->M	nonsynonymous SNV
2	40340403	G	T	T	T	T	T	T	T	UTR3	gene:BVRB_2g044390	_	_	_
2	40340454	A	G	G	G	G	G	G	G	UTR3	gene:BVRB_2g044390	_	_	_
2	40340549	A	T	T	T	T	T	T	T	UTR3	gene:BVRB_2g044390	_	_	_
3	69473	T	G	K	K	K	K	K	K	exonic	gene:BVRB_3g047990	T->G	S->A	nonsynonymous SNV
3	85348	G	T	K	K	K	K	K	K	UTR5	gene:BVRB_3g048020	_	_	_
3	86415	G	A	R	R	R	R	R	R	exonic	gene:BVRB_3g048020	G->A	S->S	synonymous SNV
3	150251	G	A	R	R	R	R	R	R	exonic	gene:BVRB_3g048070	G->A	R->R	synonymous SNV
3	150344	T	G	K	K	K	K	K	K	exonic	gene:BVRB_3g048070	T->G	S->S	synonymous SNV
3	195680	T	C	Y	Y	Y	Y	Y	Y	exonic	gene:BVRB_3g048100	A->G	H->R	nonsynonymous SNV
3	232182	T	A	W	W	W	W	W	W	exonic	gene:BVRB_3g048130	T->A	F->L	nonsynonymous SNV
3	234008	T	C	Y	Y	Y	Y	Y	Y	exonic	gene:BVRB_3g048130	T->C	V->A	nonsynonymous SNV
3	236961	A	C	M	M	M	M	M	M	exonic	gene:BVRB_3g048130	A->C	I->L	nonsynonymous SNV
3	240981	A	G	R	R	R	R	R	R	exonic	gene:BVRB_3g048130	A->G	K->E	nonsynonymous SNV
3	245500	C	T	Y	Y	Y	Y	Y	Y	UTR3	gene:BVRB_3g048130	_	_	_
3	263851	C	T	Y	Y	Y	Y	Y	Y	exonic	gene:BVRB_3g048170	C->T	L->L	synonymous SNV
3	263859	T	C	Y	Y	Y	Y	Y	Y	exonic	gene:BVRB_3g048170	T->C	H->H	synonymous SNV
3	268978	T	G	K	K	K	K	K	K	exonic	gene:BVRB_3g048170	T->G	A->A	synonymous SNV
3	283992	A	T	T	W	T	T	W	T	exonic	gene:BVRB_3g048190	A->T	I->L	nonsynonymous SNV
3	284066	A	G	R	R	R	R	R	R	exonic	gene:BVRB_3g048190	A->G	I->M	nonsynonymous SNV
3	286439	G	A	R	R	R	R	R	R	exonic	gene:BVRB_3g048190	G->A	Q->Q	synonymous SNV
3	286801	A	G	G	R	G	G	R	G	exonic	gene:BVRB_3g048190	A->G	N->S	nonsynonymous SNV
3	286871	A	G	R	R	R	R	R	R	exonic	gene:BVRB_3g048190	A->G	A->A	synonymous SNV
3	286946	T	C	Y	Y	Y	Y	Y	Y	exonic	gene:BVRB_3g048190	T->C	Y->Y	synonymous SNV
3	288097	G	A	A	R	A	A	R	A	exonic	gene:BVRB_3g048190	G->A	R->K	nonsynonymous SNV
3	289440	G	A	A	R	A	A	R	A	exonic	gene:BVRB_3g048190	G->A	A->T	nonsynonymous SNV
3	289470	C	T	T	Y	T	T	Y	T	exonic	gene:BVRB_3g048190	C->T	L->L	synonymous SNV
3	291569	A	G	G	R	G	G	R	G	exonic	gene:BVRB_3g048200	T->C	Y->Y	synonymous SNV
3	291587	A	C	C	M	C	C	M	C	exonic	gene:BVRB_3g048200	T->G	H->Q	nonsynonymous SNV
3	291842	T	C	C	Y	C	C	Y	C	exonic	gene:BVRB_3g048200	A->G	Q->Q	synonymous SNV
3	294824	A	G	G	R	G	G	R	G	exonic	gene:BVRB_3g048200	T->C	I->I	synonymous SNV
3	298401	T	A	A	W	A	A	W	A	exonic	gene:BVRB_3g048210	A->T	I->F	nonsynonymous SNV
3	309005	A	G	G	R	G	G	R	G	exonic	gene:BVRB_3g048240	T->C	G->G	synonymous SNV
3	377767	A	G	R	R	R	R	R	R	UTR5	gene:BVRB_3g048300	_	_	_
3	380055	A	G	R	R	R	R	R	R	exonic	gene:BVRB_3g048300	A->G	I->M	nonsynonymous SNV
3	380421	G	C	S	S	S	S	S	S	exonic	gene:BVRB_3g048300	G->C	E->D	nonsynonymous SNV
3	380760	A	C	M	M	M	M	M	M	exonic	gene:BVRB_3g048300	A->C	V->V	synonymous SNV
3	392319	C	T	T	T	T	T	T	T	exonic	gene:BVRB_3g048330	C->T	N->N	synonymous SNV
3	392387	A	C	C	C	C	C	C	C	exonic	gene:BVRB_3g048330	A->C	N->T	nonsynonymous SNV
3	405475	T	C	C	C	C	C	C	C	exonic	gene:BVRB_3g048350	T->C	L->P	nonsynonymous SNV
3	405636	A	G	G	R	G	G	R	G	exonic	gene:BVRB_3g048350	A->G	I->V	nonsynonymous SNV
3	405715	C	G	G	S	G	G	S	G	exonic	gene:BVRB_3g048350	C->G	S->C	nonsynonymous SNV
3	415352	T	G	G	G	G	G	G	G	exonic	gene:BVRB_3g048380	A->C	R->R	synonymous SNV
3	429063	C	G	S	S	S	S	S	S	UTR5	gene:BVRB_3g048410	_	_	_
3	429215	A	T	T	T	T	T	T	T	UTR5	gene:BVRB_3g048410	_	_	_
3	429702	G	A	A	A	A	A	A	A	upstream;downstream	gene:BVRB_3g048410;gene:BVRB_3g048430	_	_	_
3	437010	T	C	C	Y	C	C	Y	C	UTR5	gene:BVRB_3g048450	_	_	_
3	438496	C	T	T	T	T	T	T	T	exonic	gene:BVRB_3g048450	C->T	S->S	synonymous SNV
3	438634	G	A	A	A	A	A	A	A	exonic	gene:BVRB_3g048450	G->A	Q->Q	synonymous SNV
3	438676	A	T	T	T	T	T	T	T	exonic	gene:BVRB_3g048450	A->T	G->G	synonymous SNV
3	438787	T	A	A	A	A	A	A	A	exonic	gene:BVRB_3g048450	T->A	G->G	synonymous SNV
3	439287	G	C	C	S	C	C	S	C	upstream;downstream	gene:BVRB_3g048460	_	_	_
3	439324	C	G	G	S	G	G	S	G	upstream;downstream	gene:BVRB_3g048460	_	_	_
3	442870	G	A	A	R	A	A	R	A	exonic	gene:BVRB_3g048480	C->T	F->F	synonymous SNV
3	443029	C	T	T	T	T	T	T	T	exonic	gene:BVRB_3g048480	G->A	V->I	nonsynonymous SNV
3	443996	G	T	T	T	T	T	T	T	exonic	gene:BVRB_3g048480	C->A	R->R	synonymous SNV
3	444554	G	A	A	R	A	A	R	A	exonic	gene:BVRB_3g048480	C->T	H->Y	nonsynonymous SNV
3	445191	C	T	T	T	T	T	T	T	exonic	gene:BVRB_3g048480	G->A	L->L	synonymous SNV
3	450499	T	C	C	Y	C	C	Y	C	exonic	gene:BVRB_3g048480	A->G	R->R	synonymous SNV
3	450631	C	A	A	A	A	A	A	A	exonic	gene:BVRB_3g048480	G->T	G->G	synonymous SNV
3	460382	T	C	C	C	C	C	C	C	exonic	gene:BVRB_3g048500	A->G	T->A	nonsynonymous SNV
3	460618	T	G	G	G	G	G	G	G	exonic	gene:BVRB_3g048500	A->C	Q->P	nonsynonymous SNV
3	460662	C	G	G	G	G	G	G	G	exonic	gene:BVRB_3g048500	G->C	K->N	nonsynonymous SNV
3	460851	G	A	A	A	A	A	A	A	exonic	gene:BVRB_3g048500	C->T	A->A	synonymous SNV
3	460968	G	C	S	C	S	S	C	S	exonic	gene:BVRB_3g048500	C->G	I->M	nonsynonymous SNV
3	460992	A	G	R	R	R	R	R	R	exonic	gene:BVRB_3g048500	T->C	C->C	synonymous SNV
3	464738	C	T	Y	T	Y	Y	T	Y	exonic	gene:BVRB_3g048510	G->A	E->E	synonymous SNV
3	467748	T	C	C	C	C	C	C	C	exonic	gene:BVRB_3g048510	A->G	M->V	nonsynonymous SNV
3	518050	G	A	R	R	R	R	R	R	exonic	gene:BVRB_3g048540	C->T	L->L	synonymous SNV
3	835519	T	C	C	Y	C	C	Y	C	exonic	gene:BVRB_3g048730	T->C	S->S	synonymous SNV
3	836666	C	T	T	Y	T	T	Y	T	exonic	gene:BVRB_3g048730	C->T	N->N	synonymous SNV
3	882182	G	A	R	R	R	R	R	R	exonic	gene:BVRB_3g048780	C->T	H->H	synonymous SNV
3	898628	A	G	G	G	G	G	G	G	exonic	gene:BVRB_3g048800	A->G	L->L	synonymous SNV
3	908574	T	G	G	G	G	G	G	G	exonic	gene:BVRB_3g048820	A->C	Y->S	nonsynonymous SNV
3	909592	T	G	G	G	G	G	G	G	exonic	gene:BVRB_3g048820	A->C	A->A	synonymous SNV
3	998071	C	A	A	A	A	A	A	A	exonic	gene:BVRB_3g048910	G->T	R->R	synonymous SNV
3	1000406	A	G	G	G	G	G	G	G	exonic	gene:BVRB_3g048910	T->C	D->D	synonymous SNV
3	1001841	C	T	T	T	T	T	T	T	exonic	gene:BVRB_3g048910	G->A	V->I	nonsynonymous SNV
3	1003731	A	C	C	M	C	C	M	C	UTR5	gene:BVRB_3g048910	_	_	_
3	1034288	A	G	G	R	G	G	R	G	UTR3	gene:BVRB_3g048930	_	_	_
3	1038634	A	T	T	W	T	T	W	T	exonic	gene:BVRB_3g048930	T->A	T->T	synonymous SNV
3	1038648	C	T	T	Y	T	T	Y	T	exonic	gene:BVRB_3g048930	G->A	D->N	nonsynonymous SNV
3	1039326	T	C	C	Y	C	C	Y	C	UTR5	gene:BVRB_3g048930	_	_	_
3	1043804	G	A	A	R	A	A	R	A	exonic	gene:BVRB_3g048940	C->T	P->S	nonsynonymous SNV
3	1046473	A	G	G	R	G	G	R	G	exonic	gene:BVRB_3g048940	T->C	G->G	synonymous SNV
3	1049067	A	C	C	M	C	C	M	C	exonic	gene:BVRB_3g048940	T->G	V->V	synonymous SNV
3	1060677	C	T	Y	Y	Y	Y	Y	Y	exonic	gene:BVRB_3g048950	C->T	G->G	synonymous SNV
3	1064356	C	T	Y	Y	Y	Y	Y	Y	exonic	gene:BVRB_3g048950	C->T	Y->Y	synonymous SNV
3	1065800	C	G	G	S	G	G	S	G	exonic	gene:BVRB_3g048950	C->G	D->E	nonsynonymous SNV
3	1065827	A	G	G	R	G	G	R	G	exonic	gene:BVRB_3g048950	A->G	T->T	synonymous SNV
3	1066027	A	G	R	R	R	R	R	R	exonic	gene:BVRB_3g048950	A->G	K->K	synonymous SNV
3	1066093	T	A	A	W	A	A	W	A	exonic	gene:BVRB_3g048950	T->A	A->A	synonymous SNV
3	1076347	T	A	A	W	A	A	W	A	exonic	gene:BVRB_3g048970	A->T	I->I	synonymous SNV
3	1540652	T	C	Y	Y	Y	Y	Y	Y	exonic	gene:BVRB_3g049350	A->G	L->L	synonymous SNV
3	1553305	G	A	A	A	A	A	A	A	exonic	gene:BVRB_3g049360	C->T	N->N	synonymous SNV
3	1568336	C	T	Y	Y	Y	Y	Y	Y	exonic	gene:BVRB_3g049380	G->A	V->M	nonsynonymous SNV
3	1576794	C	T	T	T	T	T	T	T	exonic	gene:BVRB_3g049390	G->A	G->S	nonsynonymous SNV
3	1862551	T	C	Y	Y	Y	Y	Y	Y	UTR5	gene:BVRB_3g049680	_	_	_
3	1872594	G	A	A	R	A	A	R	A	exonic	gene:BVRB_3g049690	C->T	G->G	synonymous SNV
3	1879478	C	T	Y	Y	Y	Y	Y	Y	exonic	gene:BVRB_3g049720	G->A	D->N	nonsynonymous SNV
3	1889798	T	C	C	C	C	C	C	C	UTR3	gene:BVRB_3g049730	_	_	_
3	1901573	A	C	C	C	C	C	C	C	exonic	gene:BVRB_3g049740	A->C	V->V	synonymous SNV
3	1910930	C	G	S	S	S	S	S	S	UTR5	gene:BVRB_3g049760	_	_	_
3	1925193	C	T	T	T	T	T	T	T	exonic	gene:BVRB_3g049780	G->A	K->K	synonymous SNV
3	1928470	G	A	R	R	R	R	R	R	UTR5	gene:BVRB_3g049780	_	_	_
3	1939152	A	G	R	R	R	R	R	R	UTR5	gene:BVRB_3g049790	_	_	_
3	1944264	C	T	Y	Y	Y	Y	Y	Y	exonic	gene:BVRB_3g049810	C->T	D->D	synonymous SNV
3	1944639	A	G	G	G	G	G	G	G	exonic	gene:BVRB_3g049810	A->G	E->E	synonymous SNV
3	1948786	G	T	K	K	K	K	K	K	exonic	gene:BVRB_3g049810	G->T	A->S	nonsynonymous SNV
3	1954375	C	T	T	T	T	T	T	T	exonic	gene:BVRB_3g049820	G->A	L->L	synonymous SNV
3	1967765	A	G	R	R	R	R	R	R	exonic	gene:BVRB_3g049830	A->G	E->E	synonymous SNV
3	1968005	G	A	R	R	R	R	R	R	exonic	gene:BVRB_3g049830	G->A	R->R	synonymous SNV
3	1968026	G	T	K	K	K	K	K	K	exonic	gene:BVRB_3g049830	G->T	S->S	synonymous SNV
3	1972563	A	G	R	R	R	R	R	R	exonic	gene:BVRB_3g049830	A->G	K->E	nonsynonymous SNV
3	1972898	T	C	Y	Y	Y	Y	Y	Y	exonic	gene:BVRB_3g049830	T->C	L->L	synonymous SNV
3	1982342	C	T	T	T	T	T	T	T	exonic	gene:BVRB_3g049840	C->T	P->P	synonymous SNV
3	1982477	T	C	C	C	C	C	C	C	exonic	gene:BVRB_3g049840	T->C	V->V	synonymous SNV
3	1982654	T	C	C	C	C	C	C	C	exonic	gene:BVRB_3g049840	T->C	V->V	synonymous SNV
3	1982765	T	C	C	C	C	C	C	C	exonic	gene:BVRB_3g049840	T->C	H->H	synonymous SNV
3	1982921	T	C	C	C	C	C	C	C	exonic	gene:BVRB_3g049840	T->C	D->D	synonymous SNV
3	1984896	C	T	T	T	T	T	T	T	exonic	gene:BVRB_3g049840	C->T	P->P	synonymous SNV
3	1985334	T	C	C	C	C	C	C	C	exonic	gene:BVRB_3g049840	T->C	S->S	synonymous SNV
3	2309248	T	A	A	A	A	A	A	A	exonic	gene:BVRB_3g050190	T->A	V->V	synonymous SNV
3	2309738	A	T	W	W	W	W	W	W	exonic	gene:BVRB_3g050190	A->T	T->S	nonsynonymous SNV
3	2310250	C	T	T	T	T	T	T	T	exonic	gene:BVRB_3g050190	C->T	S->S	synonymous SNV
3	2310728	G	T	K	K	K	K	K	K	exonic	gene:BVRB_3g050190	G->T	V->L	nonsynonymous SNV
3	2310896	A	T	W	W	W	W	W	W	exonic	gene:BVRB_3g050190	A->T	S->C	nonsynonymous SNV
3	2342837	A	G	R	G	R	R	G	R	exonic	gene:BVRB_3g050210	A->G	R->G	nonsynonymous SNV
3	2346031	A	T	W	T	W	W	T	W	exonic	gene:BVRB_3g050210	A->T	Y->F	nonsynonymous SNV
3	2346640	T	C	Y	Y	Y	Y	Y	Y	exonic	gene:BVRB_3g050210	T->C	M->T	nonsynonymous SNV
3	2347390	G	C	S	S	S	S	S	S	exonic	gene:BVRB_3g050210	G->C	E->Q	nonsynonymous SNV
3	2348481	C	G	S	S	S	S	S	S	exonic	gene:BVRB_3g050210	C->G	N->K	nonsynonymous SNV
3	2348571	A	T	W	W	W	W	W	W	exonic	gene:BVRB_3g050210	A->T	A->A	synonymous SNV
3	2370331	A	G	G	R	G	G	R	G	intronic	gene:BVRB_3g050220	_	_	_
3	2391926	T	C	C	C	C	C	C	C	exonic	gene:BVRB_3g050250	T->C	H->H	synonymous SNV
3	2392185	G	A	A	A	A	A	A	A	exonic	gene:BVRB_3g050250	G->A	V->I	nonsynonymous SNV
3	2392190	C	T	T	T	T	T	T	T	exonic	gene:BVRB_3g050250	C->T	R->R	synonymous SNV
3	2392331	T	C	C	C	C	C	C	C	exonic	gene:BVRB_3g050250	T->C	D->D	synonymous SNV
3	2426466	G	T	T	T	T	T	T	T	exonic	gene:BVRB_3g050310	C->A	P->H	nonsynonymous SNV
3	2457305	G	A	R	R	R	R	R	R	exonic	gene:BVRB_3g050360	C->T	H->Y	nonsynonymous SNV
3	2525248	T	C	C	C	C	C	C	C	UTR5	gene:BVRB_3g050400	_	_	_
3	2536063	C	T	Y	Y	Y	Y	Y	Y	UTR5	gene:BVRB_3g050420	_	_	_
3	2536102	C	G	G	G	G	G	G	G	UTR5	gene:BVRB_3g050420	_	_	_
3	2548551	C	A	A	A	A	A	A	A	exonic	gene:BVRB_3g050440	G->T	G->G	synonymous SNV
3	2548578	A	G	R	R	R	R	R	R	exonic	gene:BVRB_3g050440	T->C	Y->Y	synonymous SNV
3	2548728	G	A	R	R	R	R	R	R	exonic	gene:BVRB_3g050440	C->T	I->I	synonymous SNV
3	2549808	C	A	A	A	A	A	A	A	intronic	gene:BVRB_3g050440	_	_	_
3	2550666	T	A	W	W	W	W	W	W	exonic	gene:BVRB_3g050440	A->T	Q->H	nonsynonymous SNV
3	2551503	C	T	T	T	T	T	T	T	exonic	gene:BVRB_3g050440	G->A	V->I	nonsynonymous SNV
3	2553067	A	G	G	G	G	G	G	G	exonic	gene:BVRB_3g050440	T->C	D->D	synonymous SNV
3	2553975	G	T	K	K	K	K	K	K	exonic	gene:BVRB_3g050440	C->A	A->E	nonsynonymous SNV
3	2554099	G	A	R	R	R	R	R	R	exonic	gene:BVRB_3g050440	C->T	P->S	nonsynonymous SNV
3	2554563	C	T	T	T	T	T	T	T	exonic	gene:BVRB_3g050440	G->A	D->N	nonsynonymous SNV
3	2554969	G	A	A	A	A	A	A	A	exonic	gene:BVRB_3g050440	C->T	T->T	synonymous SNV
3	2557340	G	T	K	K	K	K	K	K	exonic	gene:BVRB_3g050440	C->A	T->N	nonsynonymous SNV
3	2591005	T	A	W	W	W	W	W	W	UTR5	gene:BVRB_3g050480	_	_	_
3	2598523	A	G	G	G	G	G	G	G	exonic	gene:BVRB_3g050490	A->G	E->E	synonymous SNV
3	2610096	C	T	T	Y	T	T	Y	T	UTR3	gene:BVRB_3g050510	_	_	_
3	2625394	A	G	G	G	G	G	G	G	UTR3	gene:BVRB_3g050530	_	_	_
3	2653746	G	A	A	A	A	A	A	A	exonic	gene:BVRB_3g050600	C->T	D->D	synonymous SNV
3	2669199	C	G	G	G	G	G	G	G	UTR3	gene:BVRB_3g050620	_	_	_
3	2669259	A	C	M	M	M	M	M	M	UTR3	gene:BVRB_3g050620	_	_	_
3	2669354	C	T	Y	Y	T	Y	Y	T	UTR3	gene:BVRB_3g050620	_	_	_
3	2675159	A	G	R	R	R	R	R	R	exonic	gene:BVRB_3g050620	T->C	D->D	synonymous SNV
3	2676444	T	A	A	A	A	A	A	A	intronic	gene:BVRB_3g050620	_	_	_
3	2680480	G	C	S	S	S	S	S	S	exonic	gene:BVRB_3g050620	C->G	G->G	synonymous SNV
3	2685756	A	T	W	W	W	W	W	W	exonic	gene:BVRB_3g050630	A->T	A->A	synonymous SNV
3	2685945	A	T	T	T	T	T	T	T	exonic	gene:BVRB_3g050630	A->T	I->I	synonymous SNV
3	2686029	A	G	G	G	G	G	G	G	exonic	gene:BVRB_3g050630	A->G	A->A	synonymous SNV
3	2706098	A	G	G	R	G	G	R	G	exonic	gene:BVRB_3g050660	T->C	S->S	synonymous SNV
3	2740752	T	C	Y	Y	Y	Y	Y	Y	UTR3	gene:BVRB_3g050700	_	_	_
3	2743926	G	A	R	R	R	R	R	R	UTR5	gene:BVRB_3g050710	_	_	_
3	2750487	T	C	C	Y	C	C	Y	C	exonic	gene:BVRB_3g050720	T->C	D->D	synonymous SNV
3	2751045	G	A	R	R	R	R	R	R	exonic	gene:BVRB_3g050720	G->A	L->L	synonymous SNV
3	2756737	A	C	C	M	C	C	M	C	exonic	gene:BVRB_3g050730	A->C	I->L	nonsynonymous SNV
3	2806897	T	A	W	W	W	W	W	W	UTR5	gene:BVRB_3g050770	_	_	_
3	3077300	A	G	R	R	R	R	R	R	exonic	gene:BVRB_3g050980	A->G	A->A	synonymous SNV
3	3192976	G	C	S	C	S	S	C	S	exonic	gene:BVRB_3g051110	G->C	R->R	synonymous SNV
3	3339866	T	A	W	W	W	W	W	W	UTR3	gene:BVRB_3g051310	_	_	_
3	3371047	G	A	R	A	R	R	A	R	UTR5	gene:BVRB_3g051350	_	_	_
3	3375692	C	G	G	G	G	G	G	G	exonic	gene:BVRB_3g051360	G->C	K->N	nonsynonymous SNV
3	3375934	G	T	K	T	K	K	T	K	intronic	gene:BVRB_3g051360	_	_	_
3	3497097	T	C	Y	C	Y	Y	C	Y	exonic	gene:BVRB_3g051500	T->C	A->A	synonymous SNV
3	3544715	A	G	R	R	R	R	R	R	exonic	gene:BVRB_3g051570	T->C	P->P	synonymous SNV
3	3544865	A	G	R	G	R	R	G	R	exonic	gene:BVRB_3g051570	T->C	D->D	synonymous SNV
3	3545091	C	T	Y	T	Y	Y	T	Y	exonic	gene:BVRB_3g051570	G->A	R->R	synonymous SNV
3	3545238	C	G	S	G	S	S	G	S	exonic	gene:BVRB_3g051570	G->C	A->A	synonymous SNV
3	3583033	C	T	Y	T	Y	Y	T	Y	UTR3	gene:BVRB_3g051600	_	_	_
3	3604981	G	A	R	R	R	R	R	R	intronic	gene:BVRB_3g051620	_	_	_
3	3637862	G	C	S	S	S	S	S	S	exonic	gene:BVRB_3g051660	G->C	P->P	synonymous SNV
3	3654773	T	C	C	C	C	C	C	C	exonic	gene:BVRB_3g051680	T->C	T->T	synonymous SNV
3	3676256	T	G	G	G	G	G	G	G	exonic	gene:BVRB_3g051720	T->G	V->G	nonsynonymous SNV
3	3676290	C	T	T	Y	T	T	Y	T	exonic	gene:BVRB_3g051720	C->T	S->S	synonymous SNV
3	3678740	T	C	C	C	C	C	C	C	exonic	gene:BVRB_3g051720	T->C	S->P	nonsynonymous SNV
3	3679829	G	A	A	R	A	A	R	A	exonic	gene:BVRB_3g051720	G->A	A->T	nonsynonymous SNV
3	3684742	T	G	G	G	G	G	G	G	UTR5	gene:BVRB_3g051730	_	_	_
3	3685095	T	C	C	C	C	C	C	C	UTR5	gene:BVRB_3g051730	_	_	_
3	3710818	G	A	R	R	R	R	R	R	exonic	gene:BVRB_3g051760	G->A	G->S	nonsynonymous SNV
3	3721538	G	T	K	K	K	K	K	K	exonic	gene:BVRB_3g051780	C->A	L->M	nonsynonymous SNV
3	3726452	G	A	R	R	R	R	R	R	exonic	gene:BVRB_3g051780	C->T	N->N	synonymous SNV
3	3726560	T	G	K	K	K	K	K	K	exonic	gene:BVRB_3g051780	A->C	G->G	synonymous SNV
3	3738626	C	A	M	M	M	M	M	M	exonic	gene:BVRB_3g051790	C->A	P->P	synonymous SNV
3	3743327	T	C	Y	C	Y	Y	C	Y	exonic	gene:BVRB_3g051790	T->C	A->A	synonymous SNV
3	3757860	G	A	R	A	R	R	A	R	exonic	gene:BVRB_3g051810	C->T	H->H	synonymous SNV
3	3758444	T	A	W	W	W	W	W	W	exonic	gene:BVRB_3g051810	A->T	K->M	nonsynonymous SNV
3	3758486	A	C	M	M	M	M	M	M	exonic	gene:BVRB_3g051810	T->G	I->R	nonsynonymous SNV
3	3762519	G	A	R	R	R	R	R	R	exonic	gene:BVRB_3g051820	C->T	N->N	synonymous SNV
3	3763857	A	T	W	W	W	W	W	W	exonic	gene:BVRB_3g051820	T->A	G->G	synonymous SNV
3	3764775	G	A	R	A	R	R	A	R	exonic	gene:BVRB_3g051820	C->T	D->D	synonymous SNV
3	3765078	C	T	Y	Y	Y	Y	Y	Y	exonic	gene:BVRB_3g051820	G->A	K->K	synonymous SNV
3	3766866	G	A	R	R	R	R	R	R	exonic	gene:BVRB_3g051820	C->T	A->A	synonymous SNV
3	3815052	T	G	K	G	K	K	G	K	exonic	gene:BVRB_3g051850	T->G	Y->D	nonsynonymous SNV
3	3855102	T	C	Y	Y	Y	Y	Y	Y	UTR5	gene:BVRB_3g051880	_	_	_
3	3865996	G	C	S	S	S	S	S	S	exonic	gene:BVRB_3g051890	G->C	G->A	nonsynonymous SNV
3	3874994	A	C	C	M	C	C	M	C	UTR3	gene:BVRB_3g051890	_	_	_
3	3954849	T	A	W	W	W	W	W	W	exonic	gene:BVRB_3g051940	T->A	S->S	synonymous SNV
3	3970941	G	A	A	A	A	A	A	A	exonic	gene:BVRB_3g051950	G->A	V->V	synonymous SNV
3	3987367	A	C	C	C	C	C	C	C	exonic	gene:BVRB_3g051970	T->G	V->V	synonymous SNV
3	3992925	T	C	C	Y	C	C	Y	C	exonic	gene:BVRB_3g051970	A->G	G->G	synonymous SNV
3	3994503	C	T	T	T	T	T	T	T	exonic	gene:BVRB_3g051970	G->A	A->A	synonymous SNV
3	3994573	G	A	A	A	A	A	A	A	exonic	gene:BVRB_3g051970	C->T	P->L	nonsynonymous SNV
3	4000519	G	C	C	C	C	C	C	C	exonic	gene:BVRB_3g051980	G->C	L->L	synonymous SNV
3	4000627	G	A	A	A	A	A	A	A	exonic	gene:BVRB_3g051980	G->A	P->P	synonymous SNV
3	4000992	A	G	G	G	G	G	G	G	intronic	gene:BVRB_3g051980	_	_	_
3	4001050	T	C	C	C	C	C	C	C	intronic	gene:BVRB_3g051980	_	_	_
3	4038684	T	G	K	K	G	K	K	G	intronic	gene:BVRB_3g052010	_	_	_
3	4181807	A	G	R	G	R	R	G	R	exonic	gene:BVRB_3g052110	A->G	R->G	nonsynonymous SNV
3	4198835	G	A	R	R	R	R	R	R	exonic	gene:BVRB_3g052120	C->T	S->S	synonymous SNV
3	4198910	G	A	R	A	R	R	A	R	exonic	gene:BVRB_3g052120	C->T	H->H	synonymous SNV
3	4199670	A	G	R	G	R	R	G	R	exonic	gene:BVRB_3g052120	T->C	L->L	synonymous SNV
3	4231528	A	T	W	T	W	W	T	W	exonic	gene:BVRB_3g052140	A->T	A->A	synonymous SNV
3	4260363	A	G	R	G	R	R	G	R	exonic	gene:BVRB_3g052160	A->G	L->L	synonymous SNV
3	4260849	T	A	W	A	W	W	A	W	exonic	gene:BVRB_3g052160	T->A	P->P	synonymous SNV
3	4260950	T	C	Y	Y	Y	Y	Y	Y	exonic	gene:BVRB_3g052160	T->C	V->A	nonsynonymous SNV
3	4340787	A	G	G	G	G	G	G	G	exonic	gene:BVRB_3g052220	T->C	L->L	synonymous SNV
3	4340901	T	A	A	A	A	A	A	A	exonic	gene:BVRB_3g052220	A->T	V->V	synonymous SNV
3	4341888	A	C	M	C	C	M	C	C	splicing	gene:BVRB_3g052220(transcript:KMT16050:exon4:c.462+2T>G)	_	_	_
3	4341889	C	A	M	A	A	M	A	A	splicing	gene:BVRB_3g052220(transcript:KMT16050:exon4:c.462+1G>T)	_	_	_
3	4343090	A	G	G	G	G	G	G	G	exonic	gene:BVRB_3g052220	T->C	F->F	synonymous SNV
3	4405352	G	T	K	K	K	K	K	K	exonic	gene:BVRB_3g052290	G->T	A->A	synonymous SNV
3	4566105	A	C	M	C	M	M	C	M	intronic	gene:BVRB_3g052420	_	_	_
3	4568566	G	C	S	S	S	S	S	S	intronic	gene:BVRB_3g052420	_	_	_
3	4569568	A	G	R	G	R	R	G	R	exonic	gene:BVRB_3g052420	T->C	G->G	synonymous SNV
3	4577046	G	C	S	S	S	S	S	S	exonic	gene:BVRB_3g052420	C->G	Q->E	nonsynonymous SNV
3	4696301	G	A	R	R	R	R	R	R	UTR5	gene:BVRB_3g052500	_	_	_
3	4810861	A	T	T	W	W	T	W	W	intergenic	gene:BVRB_3g052580(dist=13671)	_	_	_
3	4867596	T	A	W	A	W	W	A	W	intronic	gene:BVRB_3g052590	_	_	_
3	4867682	G	A	A	A	A	A	A	A	intronic	gene:BVRB_3g052590	_	_	_
3	4868049	T	A	A	A	A	A	A	A	intronic	gene:BVRB_3g052590	_	_	_
3	4883234	A	T	T	T	T	T	T	T	exonic	gene:BVRB_3g052610	T->A	L->L	synonymous SNV
3	4904036	G	A	R	R	R	R	R	R	exonic	gene:BVRB_3g052640	C->T	L->L	synonymous SNV
3	4905588	A	G	R	R	R	R	R	R	exonic	gene:BVRB_3g052640	T->C	S->P	nonsynonymous SNV
3	4907021	T	C	Y	Y	Y	Y	Y	Y	exonic	gene:BVRB_3g052640	A->G	T->T	synonymous SNV
3	4949051	A	G	R	R	R	R	R	R	exonic	gene:BVRB_3g052670	A->G	T->A	nonsynonymous SNV
3	4949701	T	G	K	K	K	K	K	K	exonic	gene:BVRB_3g052670	T->G	S->A	nonsynonymous SNV
3	4950097	A	G	R	R	R	R	R	R	exonic	gene:BVRB_3g052670	A->G	Q->Q	synonymous SNV
3	4955986	T	C	Y	Y	Y	Y	Y	Y	exonic	gene:BVRB_3g052680	T->C	G->G	synonymous SNV
3	4956733	A	G	R	R	R	R	R	R	exonic	gene:BVRB_3g052680	A->G	V->V	synonymous SNV
3	4957376	A	G	R	R	R	R	R	R	exonic	gene:BVRB_3g052680	A->G	K->R	nonsynonymous SNV
3	4959945	A	C	M	M	M	M	M	M	exonic	gene:BVRB_3g052680	A->C	G->G	synonymous SNV
3	4967368	T	A	W	W	W	W	W	W	exonic	gene:BVRB_3g052690	T->A	L->M	nonsynonymous SNV
3	4981815	C	G	S	S	S	S	S	S	intronic	gene:BVRB_3g052730	_	_	_
3	5034441	A	C	C	M	C	C	M	C	exonic	gene:BVRB_3g052810	A->C	S->R	nonsynonymous SNV
3	5052681	T	C	Y	Y	Y	Y	Y	Y	UTR5	gene:BVRB_3g052840	_	_	_
3	5054241	T	A	W	W	W	W	W	W	UTR5	gene:BVRB_3g052840	_	_	_
3	5056047	T	C	Y	Y	Y	Y	Y	Y	exonic	gene:BVRB_3g052840	T->C	G->G	synonymous SNV
3	5063664	A	G	R	R	R	R	R	R	exonic	gene:BVRB_3g052850	T->C	L->L	synonymous SNV
3	5109155	G	A	A	R	A	A	R	A	exonic	gene:BVRB_3g052910	C->T	P->L	nonsynonymous SNV
3	5366697	T	C	C	C	C	C	C	C	exonic	gene:BVRB_3g053050	A->G	V->V	synonymous SNV
3	5378718	G	T	K	K	K	K	K	K	exonic	gene:BVRB_3g053070	C->A	A->D	nonsynonymous SNV
3	5379257	T	A	W	W	W	W	W	W	exonic	gene:BVRB_3g053070	A->T	L->L	synonymous SNV
3	5398476	C	T	Y	Y	Y	Y	Y	Y	exonic	gene:BVRB_3g053090	C->T	V->V	synonymous SNV
3	5444038	G	T	T	K	T	T	K	T	exonic	gene:BVRB_3g053140	C->A	Q->K	nonsynonymous SNV
3	5444180	G	A	A	R	A	A	R	A	exonic	gene:BVRB_3g053140	C->T	N->N	synonymous SNV
3	5445393	A	G	G	R	G	G	R	G	exonic	gene:BVRB_3g053140	T->C	F->F	synonymous SNV
3	5445408	A	T	T	W	T	T	W	T	exonic	gene:BVRB_3g053140	T->A	P->P	synonymous SNV
3	5445807	G	A	A	R	A	A	R	A	exonic	gene:BVRB_3g053140	C->T	L->L	synonymous SNV
3	5445901	G	A	A	R	A	A	R	A	exonic	gene:BVRB_3g053140	C->T	Y->Y	synonymous SNV
3	5448262	T	C	C	Y	C	C	Y	C	exonic	gene:BVRB_3g053140	A->G	M->V	nonsynonymous SNV
3	5448665	T	A	A	W	A	A	W	A	exonic	gene:BVRB_3g053140	A->T	K->N	nonsynonymous SNV
3	5485191	T	C	C	Y	C	C	Y	C	exonic	gene:BVRB_3g053180	A->G	N->D	nonsynonymous SNV
3	5502753	A	G	G	R	G	G	R	G	UTR5	gene:BVRB_3g053200	_	_	_
3	5506258	G	A	A	R	A	A	R	A	exonic	gene:BVRB_3g053210	G->A	A->T	nonsynonymous SNV
3	5569091	C	T	Y	Y	Y	Y	Y	Y	exonic	gene:BVRB_3g053260	C->T	G->G	synonymous SNV
3	5603485	A	G	G	R	G	G	R	G	exonic	gene:BVRB_3g053300	A->G	N->D	nonsynonymous SNV
3	5604466	C	T	T	Y	T	T	Y	T	exonic	gene:BVRB_3g053300	C->T	N->N	synonymous SNV
3	5636679	A	G	G	R	G	G	R	G	UTR3	gene:BVRB_3g053350	_	_	_
3	5639869	A	T	T	W	T	T	W	T	exonic	gene:BVRB_3g053350	T->A	I->I	synonymous SNV
3	5642674	T	C	Y	Y	Y	Y	Y	Y	UTR5	gene:BVRB_3g053360	_	_	_
3	5656862	G	A	A	R	A	A	R	A	exonic	gene:BVRB_3g053370	G->A	V->V	synonymous SNV
3	5661802	G	T	K	K	K	K	K	K	exonic	gene:BVRB_3g053390	C->A	R->R	synonymous SNV
3	5662675	C	T	Y	Y	Y	Y	Y	Y	exonic	gene:BVRB_3g053390	G->A	G->E	nonsynonymous SNV
3	5662781	T	C	Y	C	Y	Y	C	Y	exonic	gene:BVRB_3g053390	A->G	T->A	nonsynonymous SNV
3	5725358	G	A	R	R	R	R	R	R	exonic	gene:BVRB_3g053460	C->T	G->G	synonymous SNV
3	5763764	G	A	R	R	R	R	R	R	exonic	gene:BVRB_3g053500	C->T	A->A	synonymous SNV
3	5764487	T	G	K	K	K	K	K	K	exonic	gene:BVRB_3g053500	A->C	L->L	synonymous SNV
3	5793868	C	T	Y	Y	Y	Y	Y	Y	UTR5	gene:BVRB_3g053510	_	_	_
3	5793878	T	A	W	W	W	W	W	W	UTR5	gene:BVRB_3g053510	_	_	_
3	5797651	C	T	Y	Y	Y	Y	Y	Y	exonic	gene:BVRB_3g053520	G->A	S->S	synonymous SNV
3	5801901	A	G	R	R	R	R	R	R	intronic	gene:BVRB_3g053520	_	_	_
3	5808770	T	C	Y	Y	Y	Y	Y	Y	UTR5	gene:BVRB_3g053530	_	_	_
3	5809735	T	C	Y	Y	Y	Y	Y	Y	exonic	gene:BVRB_3g053530	T->C	N->N	synonymous SNV
3	5815063	A	G	R	R	R	R	R	R	UTR3	gene:BVRB_3g053530	_	_	_
3	5872538	T	C	Y	C	Y	Y	C	Y	exonic	gene:BVRB_3g053610	A->G	E->E	synonymous SNV
3	5872676	G	A	R	A	R	R	A	R	exonic	gene:BVRB_3g053610	C->T	T->T	synonymous SNV
3	5956509	C	A	A	A	A	A	A	A	UTR3	gene:BVRB_3g053660	_	_	_
3	5956536	T	G	G	G	G	G	G	G	UTR3	gene:BVRB_3g053660	_	_	_
3	5956905	T	G	G	G	G	G	G	G	exonic	gene:BVRB_3g053660	A->C	A->A	synonymous SNV
3	5965879	C	A	A	A	M	A	A	M	exonic	gene:BVRB_3g053670	G->T	A->A	synonymous SNV
3	5966362	A	G	R	G	R	R	G	R	exonic	gene:BVRB_3g053670	T->C	N->N	synonymous SNV
3	5966419	C	A	A	A	A	A	A	A	exonic	gene:BVRB_3g053670	G->T	P->P	synonymous SNV
3	6090105	C	G	G	G	G	G	G	G	UTR3	gene:BVRB_3g053760	_	_	_
3	6092592	A	G	R	G	R	R	G	R	exonic	gene:BVRB_3g053760	T->C	N->N	synonymous SNV
3	6093024	A	G	R	G	R	R	G	R	exonic	gene:BVRB_3g053760	T->C	N->N	synonymous SNV
3	6093051	T	C	Y	C	Y	Y	C	Y	exonic	gene:BVRB_3g053760	A->G	V->V	synonymous SNV
3	6218666	T	C	C	C	C	C	C	C	intronic	gene:BVRB_3g053860	_	_	_
3	6232578	C	A	A	M	A	A	M	A	UTR5	gene:BVRB_3g053860	_	_	_
3	6250531	T	G	G	K	G	G	K	G	intronic	gene:BVRB_3g053870	_	_	_
3	6266940	C	G	S	S	S	S	S	S	exonic	gene:BVRB_3g053880	G->C	L->F	nonsynonymous SNV
3	6267006	A	T	W	W	W	W	W	W	exonic	gene:BVRB_3g053880	T->A	I->I	synonymous SNV
3	6267083	C	T	Y	Y	Y	Y	Y	Y	exonic	gene:BVRB_3g053880	G->A	A->T	nonsynonymous SNV
3	6267180	G	A	A	A	A	A	A	A	exonic	gene:BVRB_3g053880	C->T	L->L	synonymous SNV
3	6276497	T	G	K	K	K	K	K	K	UTR5	gene:BVRB_3g053890	_	_	_
3	6291824	A	G	R	R	R	R	R	R	exonic	gene:BVRB_3g053900	A->G	H->R	nonsynonymous SNV
3	6295979	A	C	C	C	C	C	C	C	exonic	gene:BVRB_3g053910	T->G	N->K	nonsynonymous SNV
3	6338951	G	A	R	R	R	R	R	R	exonic	gene:BVRB_3g053960	G->A	L->L	synonymous SNV
3	6338974	G	A	R	R	R	R	R	R	exonic	gene:BVRB_3g053960	G->A	R->H	nonsynonymous SNV
3	6377928	C	G	S	S	S	S	S	S	UTR5	gene:BVRB_3g054010	_	_	_
3	6378095	T	G	K	K	K	K	K	K	UTR5	gene:BVRB_3g054010	_	_	_
3	6450596	A	G	R	R	R	R	R	R	exonic	gene:BVRB_3g054090	A->G	Q->Q	synonymous SNV
3	6451556	C	T	Y	Y	Y	Y	Y	Y	exonic	gene:BVRB_3g054090	C->T	D->D	synonymous SNV
3	6451586	T	C	Y	Y	Y	Y	Y	Y	exonic	gene:BVRB_3g054090	T->C	C->C	synonymous SNV
3	6453628	G	A	R	R	R	R	R	R	exonic	gene:BVRB_3g054090	G->A	S->S	synonymous SNV
3	6453637	C	T	Y	Y	Y	Y	Y	Y	exonic	gene:BVRB_3g054090	C->T	A->A	synonymous SNV
3	6453859	A	C	M	M	M	M	M	M	exonic	gene:BVRB_3g054090	A->C	G->G	synonymous SNV
3	6454518	A	G	R	R	R	R	R	R	exonic	gene:BVRB_3g054090	A->G	Q->Q	synonymous SNV
3	6454888	A	G	R	R	R	R	R	R	exonic	gene:BVRB_3g054090	A->G	G->G	synonymous SNV
3	6454991	C	A	M	M	M	M	M	M	exonic	gene:BVRB_3g054090	C->A	R->R	synonymous SNV
3	6455355	T	C	Y	Y	Y	Y	Y	Y	exonic	gene:BVRB_3g054090	T->C	I->I	synonymous SNV
3	6455490	A	T	W	W	W	W	W	W	exonic	gene:BVRB_3g054090	A->T	G->G	synonymous SNV
3	6456415	G	A	R	R	R	R	R	R	exonic	gene:BVRB_3g054090	G->A	R->R	synonymous SNV
3	6456589	A	C	M	M	M	M	M	M	exonic	gene:BVRB_3g054090	A->C	A->A	synonymous SNV
3	6456756	T	G	K	K	K	K	K	K	UTR3	gene:BVRB_3g054090	_	_	_
3	6719278	T	C	Y	Y	Y	Y	Y	Y	exonic	gene:BVRB_3g054370	T->C	D->D	synonymous SNV
3	6723889	T	C	Y	Y	Y	Y	Y	Y	exonic	gene:BVRB_3g054370	T->C	Y->Y	synonymous SNV
3	6727279	C	A	M	M	M	M	M	M	exonic	gene:BVRB_3g054370	C->A	V->V	synonymous SNV
3	6727338	G	A	R	R	R	R	R	R	UTR3	gene:BVRB_3g054370	_	_	_
3	6884767	A	G	R	R	R	R	R	R	UTR3	gene:BVRB_3g054450	_	_	_
3	6884871	G	A	R	R	R	R	R	R	UTR3	gene:BVRB_3g054450	_	_	_
3	6886501	G	A	R	R	R	R	R	R	exonic	gene:BVRB_3g054450	C->T	P->P	synonymous SNV
3	6895662	A	G	R	R	R	R	R	R	exonic	gene:BVRB_3g054450	T->C	V->V	synonymous SNV
3	6905339	G	T	K	K	K	K	K	K	exonic	gene:BVRB_3g054450	C->A	P->P	synonymous SNV
3	6905360	C	T	Y	Y	Y	Y	Y	Y	exonic	gene:BVRB_3g054450	G->A	P->P	synonymous SNV
3	7043979	A	T	W	W	W	W	W	W	exonic	gene:BVRB_3g054500	A->T	S->S	synonymous SNV
3	7045800	A	G	R	R	R	R	R	R	exonic	gene:BVRB_3g054500	A->G	L->L	synonymous SNV
3	7076246	G	A	R	R	R	R	R	R	exonic	gene:BVRB_3g054540	C->T	H->H	synonymous SNV
3	7097451	G	A	R	R	R	R	R	R	exonic	gene:BVRB_3g054560	C->T	T->M	nonsynonymous SNV
3	7215808	A	G	G	G	G	G	G	G	exonic	gene:BVRB_3g054720	T->C	P->P	synonymous SNV
3	7323553	T	G	K	K	K	K	K	K	intronic	gene:BVRB_3g054790	_	_	_
3	7328972	T	C	Y	Y	Y	Y	Y	Y	exonic	gene:BVRB_3g054800	T->C	Y->Y	synonymous SNV
3	7334479	A	T	W	W	W	W	W	W	exonic	gene:BVRB_3g054800	A->T	L->L	synonymous SNV
3	7334536	T	C	Y	Y	Y	Y	Y	Y	exonic	gene:BVRB_3g054800	T->C	V->V	synonymous SNV
3	7335100	C	A	M	M	M	M	M	M	exonic	gene:BVRB_3g054800	C->A	R->R	synonymous SNV
3	7376561	T	G	G	K	G	G	K	G	intronic	gene:BVRB_3g054830	_	_	_
3	7479923	A	C	M	C	M	M	C	M	UTR5	gene:BVRB_3g054880	_	_	_
3	7610273	A	G	R	G	R	R	G	R	exonic	gene:BVRB_3g055000	A->G	E->E	synonymous SNV
3	7623748	A	G	R	G	R	R	G	R	intronic	gene:BVRB_3g055020	_	_	_
3	7650340	T	C	Y	Y	Y	Y	Y	Y	intronic	gene:BVRB_3g055040	_	_	_
3	7685309	C	T	Y	Y	Y	Y	Y	Y	exonic	gene:BVRB_3g055080	G->A	V->I	nonsynonymous SNV
3	7688891	G	C	S	S	S	S	S	S	exonic	gene:BVRB_3g055090	C->G	V->V	synonymous SNV
3	7689015	T	C	Y	C	Y	Y	C	Y	exonic	gene:BVRB_3g055090	A->G	Y->C	nonsynonymous SNV
3	7690259	C	T	Y	Y	Y	Y	Y	Y	exonic	gene:BVRB_3g055090	G->A	G->S	nonsynonymous SNV
3	7691919	C	G	S	S	S	S	S	S	exonic	gene:BVRB_3g055090	G->C	G->A	nonsynonymous SNV
3	7700500	C	T	Y	Y	Y	Y	Y	Y	exonic	gene:BVRB_3g055100	G->A	P->P	synonymous SNV
3	7700508	A	G	R	R	R	R	R	R	exonic	gene:BVRB_3g055100	T->C	L->L	synonymous SNV
3	7701507	G	C	S	S	S	S	S	S	exonic	gene:BVRB_3g055100	C->G	I->M	nonsynonymous SNV
3	7702880	T	C	Y	Y	Y	Y	Y	Y	exonic	gene:BVRB_3g055100	A->G	Q->R	nonsynonymous SNV
3	7703668	C	T	Y	Y	Y	Y	Y	Y	exonic	gene:BVRB_3g055100	G->A	M->I	nonsynonymous SNV
3	7704315	C	G	S	G	S	S	G	S	exonic	gene:BVRB_3g055100	G->C	V->L	nonsynonymous SNV
3	7886449	G	T	K	K	K	K	K	K	exonic	gene:BVRB_3g055260	G->T	Q->H	nonsynonymous SNV
3	7888583	T	C	Y	Y	Y	Y	Y	Y	exonic	gene:BVRB_3g055260	T->C	I->I	synonymous SNV
3	7893385	C	A	M	M	M	M	M	M	UTR5	gene:BVRB_3g055270	_	_	_
3	7907635	T	G	K	G	K	K	G	K	exonic	gene:BVRB_3g055270	T->G	S->S	synonymous SNV
3	8197068	A	G	R	G	R	R	G	R	exonic	gene:BVRB_3g055410	A->G	Q->Q	synonymous SNV
3	8199995	C	A	M	M	M	M	M	M	exonic	gene:BVRB_3g055410	C->A	Q->K	nonsynonymous SNV
3	8249868	A	G	R	R	R	R	R	R	exonic	gene:BVRB_3g055450	T->C	D->D	synonymous SNV
3	8250608	T	C	Y	Y	Y	Y	Y	Y	exonic	gene:BVRB_3g055450	A->G	I->V	nonsynonymous SNV
3	8257696	A	G	R	G	R	R	G	R	exonic	gene:BVRB_3g055460	T->C	M->T	nonsynonymous SNV
3	8257941	A	G	R	G	R	R	G	R	exonic	gene:BVRB_3g055460	T->C	Y->Y	synonymous SNV
3	8259054	T	C	Y	Y	Y	Y	Y	Y	exonic	gene:BVRB_3g055460	A->G	V->V	synonymous SNV
3	8259063	G	A	R	R	R	R	R	R	exonic	gene:BVRB_3g055460	C->T	D->D	synonymous SNV
3	8274057	A	G	R	R	R	R	R	R	exonic	gene:BVRB_3g055470	T->C	F->F	synonymous SNV
3	8274108	C	T	Y	Y	Y	Y	Y	Y	exonic	gene:BVRB_3g055470	G->A	M->I	nonsynonymous SNV
3	8290695	T	C	Y	C	Y	Y	C	Y	exonic	gene:BVRB_3g055480	A->G	L->L	synonymous SNV
3	8325107	T	C	Y	Y	Y	Y	Y	Y	UTR3	gene:BVRB_3g055520	_	_	_
3	8325618	A	T	W	W	W	W	W	W	exonic	gene:BVRB_3g055520	T->A	T->T	synonymous SNV
3	8569667	G	A	A	R	A	A	R	A	UTR3	gene:BVRB_3g055710	_	_	_
3	8579439	T	C	Y	Y	Y	Y	Y	Y	exonic	gene:BVRB_3g055720	T->C	D->D	synonymous SNV
3	8579461	G	A	R	R	R	R	R	R	exonic	gene:BVRB_3g055720	G->A	A->T	nonsynonymous SNV
3	8587364	C	A	A	M	A	A	M	A	exonic	gene:BVRB_3g055720	C->A	I->I	synonymous SNV
3	8721596	A	G	G	R	G	G	R	G	exonic	gene:BVRB_3g055820	T->C	D->D	synonymous SNV
3	8725533	A	G	G	R	G	G	R	G	exonic	gene:BVRB_3g055830	T->C	V->V	synonymous SNV
3	8741910	A	G	G	R	G	G	R	G	exonic	gene:BVRB_3g055840	A->G	I->V	nonsynonymous SNV
3	8743970	A	G	G	R	G	G	R	G	intronic	gene:BVRB_3g055840	_	_	_
3	8744530	T	C	C	Y	C	C	Y	C	UTR3	gene:BVRB_3g055840	_	_	_
3	8744574	C	T	T	Y	T	T	Y	T	UTR3	gene:BVRB_3g055840	_	_	_
3	8751862	A	C	C	M	C	C	M	C	UTR5	gene:BVRB_3g055860	_	_	_
3	8752724	C	T	T	Y	T	T	Y	T	UTR5	gene:BVRB_3g055860	_	_	_
3	8757284	A	G	G	R	G	G	R	G	intronic	gene:BVRB_3g055860	_	_	_
3	8757429	C	A	A	A	A	A	A	A	intronic	gene:BVRB_3g055860	_	_	_
[truncated: 6,949 more rows]
