# Supplementary material for: Transcriptome Analysis of Salt-Sensitive and Tolerant Genotypes Reveals Salt-Tolerance Metabolic Pathways in Sugar Beet
Source: Int J Mol Sci. 2019 Nov 25;20(23):5910. doi: 10.3390/ijms20235910 (PMC6928841; doi:10.3390/ijms20235910)
Supplement: Supplementary file 1 [file ijms-20-05910-s001.zip › Supplementary/Table S5.xls]

Table S5. The RPKM value and annotation of identified genes in salt sensitive cultivar S710.
gene_id	locus	Fpkm_mean value_0mM NaCl	Fpkm_mean value_2800mM NaCl	log2(fold_change)	p_value	q_value	type	func_anno
BVRB_1g000010	1:9975-24191	57.2373	72.0362	0.331767	0.1884	0.360284	up	PREDICTED: 2,3-bisphosphoglycerate-independent phosphoglycerate mutase-like [Beta vulgaris subsp. vulgaris] >gi|870869230|gb|KMT19975.1| hypothetical protein BVRB_1g000010 [Beta vulgaris subsp. vulgaris]
BVRB_1g000020	1:26123-48061	16.482	17.2964	0.0695881	0.80695	0.888905	up	hypothetical protein BVRB_1g000020 isoform B [Beta vulgaris subsp. vulgaris]
BVRB_1g000030	1:26123-48061	0.266356	0	#NAME?	1	1	down	hypothetical protein BVRB_1g000030 [Beta vulgaris subsp. vulgaris]
BVRB_1g000040	1:51845-64200	8.46495	8.22693	-0.0411482	0.8898	0.939892	down	hypothetical protein BVRB_1g000040 [Beta vulgaris subsp. vulgaris]
BVRB_1g000050	1:64216-68641	24.2516	7.00665	-1.79128	5.00E-05	0.000653813	down	PREDICTED: WAT1-related protein At4g08300-like [Beta vulgaris subsp. vulgaris] >gi|870869236|gb|KMT19981.1| hypothetical protein BVRB_1g000050 [Beta vulgaris subsp. vulgaris]
BVRB_1g000060	1:91335-92856	1.15393	0.239177	-2.27041	0.02775	0.0932827	down	hypothetical protein BVRB_1g000060 [Beta vulgaris subsp. vulgaris]
BVRB_1g000070	1:93175-94240	0.721695	0.202173	-1.8358	0.15755	0.318604	down	hypothetical protein BVRB_1g000070 [Beta vulgaris subsp. vulgaris]
BVRB_1g000080	1:95015-97989	1.74129	0.724619	-1.26486	0.03135	0.101797	down	hypothetical protein BVRB_1g000080 [Beta vulgaris subsp. vulgaris]
BVRB_1g000090	1:119905-121719	0.0219127	0.405774	4.21084	1	1	up	PREDICTED: ethylene-responsive transcription factor ERF014 [Beta vulgaris subsp. vulgaris] >gi|870869240|gb|KMT19985.1| hypothetical protein BVRB_1g000090 [Beta vulgaris subsp. vulgaris]
BVRB_1g000100	1:132945-136480	1.33254	1.19418	-0.158158	0.87805	0.934476	down	hypothetical protein BVRB_1g000100 isoform A [Beta vulgaris subsp. vulgaris]
BVRB_1g000110	1:136575-139521	5.19456	3.22014	-0.68988	0.0996	0.231995	down	hypothetical protein BVRB_1g000110 [Beta vulgaris subsp. vulgaris]
BVRB_1g000120	1:148134-150861	6.38563	3.61967	-0.818969	0.0196	0.0723294	down	PREDICTED: phosphatidylinositol 4-phosphate 5-kinase 4 [Beta vulgaris subsp. vulgaris] >gi|870869244|gb|KMT19989.1| hypothetical protein BVRB_1g000120 [Beta vulgaris subsp. vulgaris]
BVRB_1g000130	1:154256-165211	39.4187	38.0842	-0.0496895	0.85245	0.918414	down	PREDICTED: kynurenine--oxoglutarate transaminase 1 [Beta vulgaris subsp. vulgaris]
BVRB_1g000140	1:154256-165211	4.70196	4.77244	0.0214636	0.97555	0.987136	up	PREDICTED: uncharacterized protein LOC104894386 [Beta vulgaris subsp. vulgaris] >gi|870869246|gb|KMT19991.1| hypothetical protein BVRB_1g000140 [Beta vulgaris subsp. vulgaris]
BVRB_1g000150	1:165436-167811	13.2934	14.7203	0.147103	0.61975	0.764432	up	PREDICTED: uncharacterized protein LOC104895466 [Beta vulgaris subsp. vulgaris] >gi|870869247|gb|KMT19992.1| hypothetical protein BVRB_1g000150 [Beta vulgaris subsp. vulgaris]
BVRB_1g000160	1:169693-176931	6.78899	8.38332	0.304325	0.27275	0.460142	up	PREDICTED: DIS3-like exonuclease 2 [Beta vulgaris subsp. vulgaris] >gi|870869248|gb|KMT19993.1| hypothetical protein BVRB_1g000160 [Beta vulgaris subsp. vulgaris]
BVRB_1g000170	1:179908-184953	3.04437	2.80358	-0.118873	0.7339	0.842626	down	hypothetical protein BVRB_1g000170 [Beta vulgaris subsp. vulgaris]
BVRB_1g000180	1:186278-189363	123.085	131.594	0.096438	0.70165	0.820621	up	PREDICTED: selenoprotein K [Beta vulgaris subsp. vulgaris] >gi|870869250|gb|KMT19995.1| hypothetical protein BVRB_1g000180 [Beta vulgaris subsp. vulgaris]
BVRB_1g000190	1:190308-192849	40.1639	11.5216	-1.80155	5.00E-05	0.000653813	down	PREDICTED: flavonol synthase/flavanone 3-hydroxylase-like [Beta vulgaris subsp. vulgaris] >gi|870869251|gb|KMT19996.1| hypothetical protein BVRB_1g000190 [Beta vulgaris subsp. vulgaris]
BVRB_1g000200	1:192939-198494	28.3142	19.9465	-0.505387	0.04885	0.139614	down	PREDICTED: uncharacterized protein LOC104901765 [Beta vulgaris subsp. vulgaris] >gi|731310591|ref|XP_010688686.1| PREDICTED: uncharacterized protein LOC104901765 [Beta vulgaris subsp. vulgaris] >gi|870869252|gb|KMT19997.1| hypothetical protein BVRB_1 ...
BVRB_1g000210	1:208559-211964	15.0327	5.00395	-1.58697	5.00E-05	0.000653813	down	PREDICTED: auxin transporter-like protein 3 [Beta vulgaris subsp. vulgaris] >gi|870869253|gb|KMT19998.1| hypothetical protein BVRB_1g000210 [Beta vulgaris subsp. vulgaris]
BVRB_1g000220	1:216038-219365	118.944	116.429	-0.0308344	0.90015	0.94603	down	PREDICTED: ubiquitin-fold modifier 1 [Beta vulgaris subsp. vulgaris] >gi|870869254|gb|KMT19999.1| hypothetical protein BVRB_1g000220 [Beta vulgaris subsp. vulgaris]
BVRB_1g000230	1:220888-226262	7.18555	8.83474	0.298089	0.33755	0.527975	up	PREDICTED: uncharacterized protein At1g04910-like [Beta vulgaris subsp. vulgaris] >gi|870869255|gb|KMT20000.1| hypothetical protein BVRB_1g000230 [Beta vulgaris subsp. vulgaris]
BVRB_1g000240	1:228978-231174	11.2867	4.21039	-1.4226	0.00015	0.00164805	down	PREDICTED: uncharacterized protein LOC104905404 [Beta vulgaris subsp. vulgaris] >gi|870869256|gb|KMT20001.1| hypothetical protein BVRB_1g000240 [Beta vulgaris subsp. vulgaris]
BVRB_1g000250	1:240718-245126	3.85971	2.78373	-0.471472	0.2016	0.376596	down	PREDICTED: serine/threonine-protein kinase mph1 isoform X2 [Beta vulgaris subsp. vulgaris] >gi|870869257|gb|KMT20002.1| hypothetical protein BVRB_1g000250 isoform A [Beta vulgaris subsp. vulgaris]
BVRB_1g000260	1:245452-251684	14.9687	10.927	-0.454051	0.1377	0.291396	down	hypothetical protein BVRB_1g000260 isoform A [Beta vulgaris subsp. vulgaris]
BVRB_1g000270	1:252098-255823	4479.27	3974.64	-0.17244	0.57755	0.734363	down	PREDICTED: metallothionein-like protein type 2 [Beta vulgaris subsp. vulgaris] >gi|870869261|gb|KMT20006.1| hypothetical protein BVRB_1g000270 [Beta vulgaris subsp. vulgaris]
BVRB_1g000280	1:259668-269631	9.94337	10.0459	0.0147961	0.9575	0.976824	up	PREDICTED: biotin--protein ligase 2-like [Beta vulgaris subsp. vulgaris] >gi|731310622|ref|XP_010668925.1| PREDICTED: biotin--protein ligase 2-like [Beta vulgaris subsp. vulgaris]
BVRB_1g000290	1:273858-282093	11.7804	18.2473	0.631299	0.0167	0.0645648	up	hypothetical protein BVRB_1g000290 [Beta vulgaris subsp. vulgaris]
BVRB_1g000300	1:298278-302536	23.6434	29.3918	0.313975	0.20645	0.382166	up	PREDICTED: phosphatidylinositol 4-phosphate 5-kinase 1 [Beta vulgaris subsp. vulgaris] >gi|870869264|gb|KMT20009.1| hypothetical protein BVRB_1g000300 [Beta vulgaris subsp. vulgaris]
BVRB_1g000310	1:330658-340113	89.4633	131.913	0.560213	0.034	0.107868	up	PREDICTED: membrane magnesium transporter [Beta vulgaris subsp. vulgaris] >gi|870869265|gb|KMT20010.1| hypothetical protein BVRB_1g000310 [Beta vulgaris subsp. vulgaris]
BVRB_1g000320	1:340686-342044	5.50877	6.38254	0.2124	0.54745	0.712558	up	hypothetical protein BVRB_1g000320 [Beta vulgaris subsp. vulgaris]
BVRB_1g000330	1:368011-369796	4.28162	1.44434	-1.56774	0.01065	0.0465255	down	PREDICTED: 30S ribosomal protein S13, chloroplastic-like [Beta vulgaris subsp. vulgaris] >gi|731310638|ref|XP_010669867.1| PREDICTED: 30S ribosomal protein S13, chloroplastic-like [Beta vulgaris subsp. vulgaris] >gi|731310640|ref|XP_010669920.1| PRED ...
BVRB_1g000340	1:374904-376486	631.715	403.35	-0.647241	0.0191	0.0709286	down	PREDICTED: 30S ribosomal protein S13, chloroplastic [Beta vulgaris subsp. vulgaris] >gi|870869268|gb|KMT20013.1| hypothetical protein BVRB_1g000340 [Beta vulgaris subsp. vulgaris]
BVRB_1g000350	1:384601-395296	10.0774	7.09294	-0.506665	0.12505	0.271483	down	hypothetical protein BVRB_1g000350 isoform B [Beta vulgaris subsp. vulgaris]
BVRB_1g000360	1:395682-396986	3.35751	2.71856	-0.304547	0.56425	0.725021	down	PREDICTED: cell wall protein IFF6-like [Beta vulgaris subsp. vulgaris]
BVRB_1g000370	1:418590-425606	89.1535	206.303	1.2104	5.00E-05	0.000653813	up	PREDICTED: nitrate reductase [NADH] [Beta vulgaris subsp. vulgaris] >gi|870869272|gb|KMT20017.1| hypothetical protein BVRB_1g000370 [Beta vulgaris subsp. vulgaris]
BVRB_1g000380	1:453460-454559	0.0435569	0	#NAME?	1	1	down	PREDICTED: uncharacterized protein LOC104887921 [Beta vulgaris subsp. vulgaris] >gi|870869273|gb|KMT20018.1| hypothetical protein BVRB_1g000380 [Beta vulgaris subsp. vulgaris]
BVRB_1g000390	1:455261-478076	10.0057	7.41453	-0.432394	0.19975	0.374587	down	PREDICTED: uncharacterized protein LOC104888013 [Beta vulgaris subsp. vulgaris] >gi|870869274|gb|KMT20019.1| hypothetical protein BVRB_1g000390 [Beta vulgaris subsp. vulgaris]
BVRB_1g000400	1:455261-478076	4.56089	3.95644	-0.205113	0.58235	0.738057	down	PREDICTED: mitogen-activated protein kinase kinase kinase 1-like [Beta vulgaris subsp. vulgaris] >gi|731310678|ref|XP_010671349.1| PREDICTED: mitogen-activated protein kinase kinase kinase 1-like [Beta vulgaris subsp. vulgaris] >gi|870869275|gb|KMT20 ...
BVRB_1g000410	1:482950-488385	12.7871	18.6965	0.548085	0.0372	0.115188	up	PREDICTED: uncharacterized protein LOC104888222 [Beta vulgaris subsp. vulgaris] >gi|731310682|ref|XP_010671539.1| PREDICTED: uncharacterized protein LOC104888222 [Beta vulgaris subsp. vulgaris] >gi|731310684|ref|XP_010671612.1| PREDICTED: uncharacter ...
BVRB_1g000420	1:489409-491056	0	0	0	1	1	down	hypothetical protein BVRB_1g000420 [Beta vulgaris subsp. vulgaris]
BVRB_1g000430	1:497438-501686	55.1748	67.3438	0.287536	0.27545	0.462796	up	PREDICTED: transmembrane protein 50 homolog isoform X1 [Beta vulgaris subsp. vulgaris] >gi|870869278|gb|KMT20023.1| hypothetical protein BVRB_1g000430 [Beta vulgaris subsp. vulgaris]
BVRB_1g000440	1:504967-516356	19.4407	18.994	-0.0335412	0.88925	0.939678	down	hypothetical protein BVRB_1g000440 [Beta vulgaris subsp. vulgaris]
BVRB_1g000450	1:523160-531335	21.517	14.9012	-0.530046	0.05105	0.143749	down	PREDICTED: probable MYST-like histone acetyltransferase 1 [Beta vulgaris subsp. vulgaris] >gi|870869280|gb|KMT20025.1| hypothetical protein BVRB_1g000450 [Beta vulgaris subsp. vulgaris]
BVRB_1g000460	1:531930-533166	10.6897	5.50053	-0.95858	0.0155	0.0613972	down	PREDICTED: probable serine/threonine-protein kinase MARK-A [Beta vulgaris subsp. vulgaris] >gi|870869281|gb|KMT20026.1| hypothetical protein BVRB_1g000460 [Beta vulgaris subsp. vulgaris]
BVRB_1g000470	1:543152-548327	7.92528	8.10568	0.0324717	0.91575	0.953842	up	PREDICTED: vacuolar protein sorting-associated protein 9A-like [Beta vulgaris subsp. vulgaris] >gi|870869282|gb|KMT20027.1| hypothetical protein BVRB_1g000470 [Beta vulgaris subsp. vulgaris]
BVRB_1g000480	1:550114-555267	17.2644	19.3159	0.161993	0.5617	0.723039	up	PREDICTED: beta-1,3-galactosyltransferase 7 isoform X2 [Beta vulgaris subsp. vulgaris] >gi|870869283|gb|KMT20028.1| hypothetical protein BVRB_1g000480 isoform A [Beta vulgaris subsp. vulgaris]
BVRB_1g000490	1:556123-557757	0	0	0	1	1	down	PREDICTED: UDP-glucose flavonoid 3-O-glucosyltransferase 7-like [Beta vulgaris subsp. vulgaris] >gi|870869285|gb|KMT20030.1| hypothetical protein BVRB_1g000490 [Beta vulgaris subsp. vulgaris]
BVRB_1g000500	1:564681-568546	4.30105	3.99932	-0.104935	0.76225	0.859668	down	PREDICTED: auxin response factor 17 [Beta vulgaris subsp. vulgaris] >gi|731310706|ref|XP_010672606.1| PREDICTED: auxin response factor 17 [Beta vulgaris subsp. vulgaris] >gi|731310708|ref|XP_010672677.1| PREDICTED: auxin response factor 17 [Beta vulg ...
BVRB_1g000510	1:576801-580339	71.7913	98.9656	0.463119	0.0661	0.173943	up	PREDICTED: grpE protein homolog, mitochondrial [Beta vulgaris subsp. vulgaris] >gi|870869287|gb|KMT20032.1| hypothetical protein BVRB_1g000510 [Beta vulgaris subsp. vulgaris]
BVRB_1g000520	1:581281-590178	0.934494	1.10521	0.242056	0.57645	0.733711	up	hypothetical protein BVRB_1g000520 [Beta vulgaris subsp. vulgaris]
BVRB_1g000530	1:581281-590178	0	0	0	1	1	down	hypothetical protein BVRB_1g000530 [Beta vulgaris subsp. vulgaris]
BVRB_1g000540	1:592371-598011	0.196072	0.357088	0.864895	1	1	up	hypothetical protein BVRB_1g000540 [Beta vulgaris subsp. vulgaris]
BVRB_1g000550	1:601065-602887	3.71924	1.93973	-0.939156	0.0656	0.173098	down	PREDICTED: uncharacterized protein LOC104889478 [Beta vulgaris subsp. vulgaris] >gi|870869291|gb|KMT20036.1| hypothetical protein BVRB_1g000550 [Beta vulgaris subsp. vulgaris]
BVRB_1g000560	1:636361-647275	15.6121	17.1049	0.131743	0.5963	0.747071	up	PREDICTED: putative 1-phosphatidylinositol-3-phosphate 5-kinase FAB1D [Beta vulgaris subsp. vulgaris] >gi|731310719|ref|XP_010673188.1| PREDICTED: putative 1-phosphatidylinositol-3-phosphate 5-kinase FAB1D [Beta vulgaris subsp. vulgaris] >gi|87086929 ...
BVRB_1g000570	1:654511-655440	0.808249	0.371894	-1.11991	0.1754	0.343571	down	PREDICTED: uncharacterized protein LOC104889685 [Beta vulgaris subsp. vulgaris] >gi|870869293|gb|KMT20038.1| hypothetical protein BVRB_1g000570 [Beta vulgaris subsp. vulgaris]
BVRB_1g000580	1:655452-661087	4.73884	4.5364	-0.0629865	0.86985	0.929107	down	PREDICTED: probable arabinosyltransferase ARAD1 [Beta vulgaris subsp. vulgaris] >gi|870869294|gb|KMT20039.1| hypothetical protein BVRB_1g000580 [Beta vulgaris subsp. vulgaris]
BVRB_1g000590	1:661852-664167	7.40285	4.29143	-0.786624	0.04845	0.138734	down	PREDICTED: uncharacterized protein LOC104889851 [Beta vulgaris subsp. vulgaris] >gi|731310727|ref|XP_010673588.1| PREDICTED: uncharacterized protein LOC104889851 [Beta vulgaris subsp. vulgaris] >gi|870869295|gb|KMT20040.1| hypothetical protein BVRB_1 ...
BVRB_1g000600	1:673891-680273	0.12886	0	#NAME?	1	1	down	PREDICTED: GDSL esterase/lipase At5g08460-like [Beta vulgaris subsp. vulgaris] >gi|870869296|gb|KMT20041.1| hypothetical protein BVRB_1g000600 [Beta vulgaris subsp. vulgaris]
BVRB_1g000610	1:681551-686860	0.0239147	0	#NAME?	1	1	down	hypothetical protein BVRB_1g000610 [Beta vulgaris subsp. vulgaris]
BVRB_1g000620	1:690451-698304	0	0	0	1	1	down	hypothetical protein BVRB_1g000620 [Beta vulgaris subsp. vulgaris]
BVRB_1g000630	1:701203-703637	0	0	0	1	1	down	PREDICTED: GDSL esterase/lipase At5g45670-like [Beta vulgaris subsp. vulgaris] >gi|870869299|gb|KMT20044.1| hypothetical protein BVRB_1g000630 [Beta vulgaris subsp. vulgaris]
BVRB_1g000640	1:707855-710706	6.4711	4.99601	-0.373234	0.2379	0.420625	down	hypothetical protein BVRB_1g000640 [Beta vulgaris subsp. vulgaris]
BVRB_1g000650	1:711215-717882	11.0934	1.17138	-3.24342	5.00E-05	0.000653813	down	hypothetical protein BVRB_1g000650 [Beta vulgaris subsp. vulgaris]
BVRB_1g000660	1:720695-727045	1.05662	0.344707	-1.61601	0.0237	0.0831126	down	PREDICTED: MATE efflux family protein 5 [Beta vulgaris subsp. vulgaris] >gi|870869302|gb|KMT20047.1| hypothetical protein BVRB_1g000660 [Beta vulgaris subsp. vulgaris]
BVRB_1g000670	1:729116-735401	0.45272	0.760498	0.748325	0.14435	0.300709	up	PREDICTED: protein ROOT PRIMORDIUM DEFECTIVE 1 [Beta vulgaris subsp. vulgaris] >gi|731310745|ref|XP_010674510.1| PREDICTED: protein ROOT PRIMORDIUM DEFECTIVE 1 [Beta vulgaris subsp. vulgaris] >gi|731310747|ref|XP_010674577.1| PREDICTED: protein ROOT ...
BVRB_1g000680	1:737705-745270	18.0766	17.5389	-0.0435622	0.8855	0.93813	down	PREDICTED: protein-tyrosine-phosphatase PTP1 [Beta vulgaris subsp. vulgaris] >gi|731310755|ref|XP_010674859.1| PREDICTED: protein-tyrosine-phosphatase PTP1 [Beta vulgaris subsp. vulgaris] >gi|870869304|gb|KMT20049.1| hypothetical protein BVRB_1g00068 ...
BVRB_1g000690	1:747215-754100	0.531421	1.0858	1.03083	0.19145	0.364471	up	hypothetical protein BVRB_1g000690 [Beta vulgaris subsp. vulgaris]
BVRB_1g000700	1:762255-773989	27.2749	17.7628	-0.618711	0.01605	0.0629682	down	PREDICTED: uncharacterized protein LOC104890983 isoform X2 [Beta vulgaris subsp. vulgaris] >gi|870869306|gb|KMT20051.1| hypothetical protein BVRB_1g000700 [Beta vulgaris subsp. vulgaris]
BVRB_1g000710	1:804545-810107	345.467	141.598	-1.28675	5.00E-05	0.000653813	down	hypothetical protein BVRB_1g000710 [Beta vulgaris subsp. vulgaris]
BVRB_1g000720	1:817015-818734	0.0278012	0.040833	0.554591	1	1	up	hypothetical protein BVRB_1g000720 [Beta vulgaris subsp. vulgaris]
BVRB_1g000730	1:820655-822270	0	0	0	1	1	down	PREDICTED: non-specific lipid-transfer protein A-like [Beta vulgaris subsp. vulgaris] >gi|870869309|gb|KMT20054.1| hypothetical protein BVRB_1g000730 [Beta vulgaris subsp. vulgaris]
BVRB_1g000740	1:823375-826996	0	0	0	1	1	down	PREDICTED: sucrose transport protein SUC2-like [Beta vulgaris subsp. vulgaris] >gi|870869310|gb|KMT20055.1| hypothetical protein BVRB_1g000740 [Beta vulgaris subsp. vulgaris]
BVRB_1g000750	1:835995-844580	17.4482	42.5782	1.28703	5.00E-05	0.000653813	up	PREDICTED: abhydrolase domain-containing protein 3 isoform X2 [Beta vulgaris subsp. vulgaris] >gi|870869311|gb|KMT20056.1| hypothetical protein BVRB_1g000750 [Beta vulgaris subsp. vulgaris]
BVRB_1g000760	1:853665-855374	0.0415204	0	#NAME?	1	1	down	PREDICTED: scarecrow-like protein 21 [Beta vulgaris subsp. vulgaris] >gi|870869312|gb|KMT20057.1| hypothetical protein BVRB_1g000760 [Beta vulgaris subsp. vulgaris]
BVRB_1g000770	1:857748-862961	0.489222	1.21865	1.31673	0.01105	0.0477342	up	hypothetical protein BVRB_1g000770 [Beta vulgaris subsp. vulgaris]
BVRB_1g000780	1:866025-868710	7.82264	12.1262	0.632399	0.10675	0.243746	up	PREDICTED: transmembrane protein 18 [Beta vulgaris subsp. vulgaris] >gi|870869314|gb|KMT20059.1| hypothetical protein BVRB_1g000780 [Beta vulgaris subsp. vulgaris]
BVRB_1g000790	1:869088-870551	0	0.0223401	inf	1	1	up	PREDICTED: putative cyclic nucleotide-gated ion channel 18 [Beta vulgaris subsp. vulgaris] >gi|870869315|gb|KMT20060.1| hypothetical protein BVRB_1g000790 [Beta vulgaris subsp. vulgaris]
BVRB_1g000800	1:895593-899853	0.182275	0.0614479	-1.56868	1	1	down	PREDICTED: uncharacterized protein LOC104891670 isoform X2 [Beta vulgaris subsp. vulgaris] >gi|870869316|gb|KMT20061.1| hypothetical protein BVRB_1g000800 [Beta vulgaris subsp. vulgaris]
BVRB_1g000810	1:906274-914259	5.36163	5.72785	0.0953234	0.73015	0.840015	up	PREDICTED: F-box/LRR-repeat protein At4g14103-like isoform X1 [Beta vulgaris subsp. vulgaris] >gi|731310783|ref|XP_010675991.1| PREDICTED: F-box/LRR-repeat protein At4g14103-like isoform X1 [Beta vulgaris subsp. vulgaris] >gi|731310785|ref|XP_0106760 ...
BVRB_1g000820	1:927913-935459	20.9209	15.4391	-0.43836	0.10245	0.236639	down	PREDICTED: translation initiation factor eIF-2B subunit delta-like isoform X1 [Beta vulgaris subsp. vulgaris] >gi|870869318|gb|KMT20063.1| hypothetical protein BVRB_1g000820 [Beta vulgaris subsp. vulgaris]
BVRB_1g000830	1:935767-939109	0.32423	0.446477	0.461568	1	1	up	hypothetical protein BVRB_1g000830 [Beta vulgaris subsp. vulgaris]
BVRB_1g000840	1:939596-943099	35.8447	33.3665	-0.103361	0.67745	0.805319	down	PREDICTED: protein SENSITIVE TO PROTON RHIZOTOXICITY 1 [Beta vulgaris subsp. vulgaris] >gi|870869320|gb|KMT20065.1| hypothetical protein BVRB_1g000840 [Beta vulgaris subsp. vulgaris]
BVRB_1g000850	1:947054-953939	9.83815	8.92407	-0.140685	0.6284	0.770541	down	PREDICTED: uncharacterized protein LOC104892350 isoform X1 [Beta vulgaris subsp. vulgaris] >gi|870869321|gb|KMT20066.1| hypothetical protein BVRB_1g000850 [Beta vulgaris subsp. vulgaris]
BVRB_1g000860	1:958644-963829	0.687828	0.0755194	-3.18713	0.26705	0.454317	down	hypothetical protein BVRB_1g000860 isoform A [Beta vulgaris subsp. vulgaris]
BVRB_1g000880	1:967852-977519	6.89661	4.58996	-0.587405	0.03465	0.109393	down	PREDICTED: uncharacterized protein LOC104892494 isoform X1 [Beta vulgaris subsp. vulgaris] >gi|731310802|ref|XP_010676859.1| PREDICTED: uncharacterized protein LOC104892494 isoform X1 [Beta vulgaris subsp. vulgaris] >gi|870869324|gb|KMT20069.1| hypot ...
BVRB_1g000890	1:977973-981916	17.8121	21.9163	0.299148	0.24415	0.4281	up	PREDICTED: dihydrolipoyllysine-residue acetyltransferase component 5 of pyruvate dehydrogenase complex, chloroplastic [Beta vulgaris subsp. vulgaris] >gi|870869325|gb|KMT20070.1| hypothetical protein BVRB_1g000890 [Beta vulgaris subsp. vulgaris]
BVRB_1g000900	1:982071-985359	0.996983	0.310184	-1.68444	0.00825	0.0387124	down	hypothetical protein BVRB_1g000900 [Beta vulgaris subsp. vulgaris]
BVRB_1g000910	1:986079-988579	0.0106231	0.0270697	1.34947	1	1	up	hypothetical protein BVRB_1g000910 [Beta vulgaris subsp. vulgaris]
BVRB_1g000920	1:991933-999364	20.8553	25.1164	0.268213	0.31185	0.501143	up	PREDICTED: probable magnesium transporter NIPA4 [Beta vulgaris subsp. vulgaris] >gi|870869328|gb|KMT20073.1| hypothetical protein BVRB_1g000920 [Beta vulgaris subsp. vulgaris]
BVRB_1g000930	1:1000963-1001740	0.424967	0.182077	-1.2228	1	1	down	hypothetical protein BVRB_1g000930 [Beta vulgaris subsp. vulgaris]
BVRB_1g000940	1:1005413-1009458	27.9653	39.1802	0.486487	0.06265	0.167665	up	PREDICTED: histidinol-phosphate aminotransferase, chloroplastic [Beta vulgaris subsp. vulgaris] >gi|870869330|gb|KMT20075.1| hypothetical protein BVRB_1g000940 [Beta vulgaris subsp. vulgaris]
BVRB_1g000950	1:1010603-1011778	2.19819	2.36499	0.105518	0.8451	0.913966	up	PREDICTED: uncharacterized protein LOC104893181 [Beta vulgaris subsp. vulgaris] >gi|870869331|gb|KMT20076.1| hypothetical protein BVRB_1g000950 [Beta vulgaris subsp. vulgaris]
BVRB_1g000960	1:1014071-1020819	8.57373	11.7965	0.460365	0.08965	0.215756	up	PREDICTED: uncharacterized protein LOC104893259 [Beta vulgaris subsp. vulgaris] >gi|870869332|gb|KMT20077.1| hypothetical protein BVRB_1g000960 [Beta vulgaris subsp. vulgaris]
BVRB_1g000970	1:1028973-1031142	0	0	0	1	1	down	PREDICTED: gibberellin-regulated protein 2-like [Beta vulgaris subsp. vulgaris] >gi|870869333|gb|KMT20078.1| hypothetical protein BVRB_1g000970 [Beta vulgaris subsp. vulgaris]
BVRB_1g000980	1:1032009-1034379	0	0	0	1	1	down	PREDICTED: gibberellin-regulated protein 2-like [Beta vulgaris subsp. vulgaris]
BVRB_1g000990	1:1038715-1043404	2.4099	2.56817	0.0917682	0.7923	0.879545	up	PREDICTED: RAN GTPase-activating protein 2-like [Beta vulgaris subsp. vulgaris] >gi|870869335|gb|KMT20080.1| hypothetical protein BVRB_1g000990 [Beta vulgaris subsp. vulgaris]
BVRB_1g001000	1:1045375-1054270	9.02064	13.0131	0.528665	0.0586	0.159057	up	PREDICTED: uncharacterized protein LOC104893519 [Beta vulgaris subsp. vulgaris] >gi|870869336|gb|KMT20081.1| hypothetical protein BVRB_1g001000 [Beta vulgaris subsp. vulgaris]
BVRB_1g001010	1:1098905-1099341	0	0	0	1	1	down	hypothetical protein BVRB_1g001010 [Beta vulgaris subsp. vulgaris]
BVRB_1g001020	1:1106685-1107088	0	0	0	1	1	down	hypothetical protein BVRB_1g001020 [Beta vulgaris subsp. vulgaris]
BVRB_1g001030	1:1147796-1152991	0.283123	0.0683284	-2.05087	1	1	down	PREDICTED: NAC domain-containing protein 76 [Beta vulgaris subsp. vulgaris] >gi|870869339|gb|KMT20084.1| hypothetical protein BVRB_1g001030 [Beta vulgaris subsp. vulgaris]
BVRB_1g001040	1:1164879-1171041	0.265154	0.409006	0.625291	1	1	up	hypothetical protein BVRB_1g001040 [Beta vulgaris subsp. vulgaris]
BVRB_1g001050	1:1173646-1177851	0.697027	0.810142	0.21696	0.7496	0.851844	up	hypothetical protein BVRB_1g001050 [Beta vulgaris subsp. vulgaris]
BVRB_1g001060	1:1181615-1185708	20.3404	23.5385	0.210676	0.43355	0.615715	up	PREDICTED: uncharacterized membrane protein At4g09580 [Beta vulgaris subsp. vulgaris] >gi|870869342|gb|KMT20087.1| hypothetical protein BVRB_1g001060 [Beta vulgaris subsp. vulgaris]
BVRB_1g001070	1:1186394-1189471	254.308	233.63	-0.12235	0.64145	0.779311	down	PREDICTED: 50S ribosomal protein L21, chloroplastic [Beta vulgaris subsp. vulgaris] >gi|870869343|gb|KMT20088.1| hypothetical protein BVRB_1g001070 [Beta vulgaris subsp. vulgaris]
BVRB_1g001080	1:1190173-1195791	37.4575	35.7125	-0.0688267	0.7795	0.870631	down	PREDICTED: calcium-dependent protein kinase 11 [Beta vulgaris subsp. vulgaris] >gi|870869344|gb|KMT20089.1| hypothetical protein BVRB_1g001080 [Beta vulgaris subsp. vulgaris]
BVRB_1g001090	1:1198256-1204081	1.37082	0.476834	-1.52348	0.11645	0.258572	down	hypothetical protein BVRB_1g001090 [Beta vulgaris subsp. vulgaris]
BVRB_1g001100	1:1205958-1208111	197.676	168.044	-0.234295	0.35995	0.549746	down	PREDICTED: subtilisin-like protease [Beta vulgaris subsp. vulgaris]
BVRB_1g001110	1:1209700-1218511	5.8252	5.17768	-0.170001	0.54095	0.706951	down	PREDICTED: uncharacterized protein LOC104894080 [Beta vulgaris subsp. vulgaris] >gi|870869347|gb|KMT20092.1| hypothetical protein BVRB_1g001110 [Beta vulgaris subsp. vulgaris]
BVRB_1g001120	1:1224809-1237103	27.8019	8.39718	-1.72721	5.00E-05	0.000653813	down	hypothetical protein BVRB_1g001120 [Beta vulgaris subsp. vulgaris]
BVRB_1g001130	1:1269437-1270432	13.7853	3.59929	-1.93735	0.0005	0.00437847	down	PREDICTED: serine/threonine-protein phosphatase PP-Z1 [Beta vulgaris subsp. vulgaris] >gi|870869349|gb|KMT20094.1| hypothetical protein BVRB_1g001130 [Beta vulgaris subsp. vulgaris]
BVRB_1g001140	1:1288067-1293450	31.721	60.6476	0.935012	0.0001	0.00117903	up	hypothetical protein BVRB_1g001140 [Beta vulgaris subsp. vulgaris]
BVRB_1g001150	1:1294875-1299613	17.3839	18.4555	0.0863024	0.7564	0.856181	up	PREDICTED: protein disulfide-isomerase 5-2 [Beta vulgaris subsp. vulgaris] >gi|870869351|gb|KMT20096.1| hypothetical protein BVRB_1g001150 [Beta vulgaris subsp. vulgaris]
BVRB_1g001160	1:1300512-1303063	0.9343	1.46634	0.650259	0.27185	0.459024	up	hypothetical protein BVRB_1g001160 [Beta vulgaris subsp. vulgaris]
BVRB_1g001170	1:1303761-1315063	13.4341	18.8028	0.485051	0.0756	0.192257	up	PREDICTED: putative CCA tRNA nucleotidyltransferase 2 isoform X2 [Beta vulgaris subsp. vulgaris]
BVRB_1g001180	1:1315856-1320663	7.55631	10.4344	0.465594	0.1946	0.368448	up	PREDICTED: alpha-(1,4)-fucosyltransferase [Beta vulgaris subsp. vulgaris]
BVRB_1g001190	1:1325407-1325949	0	0	0	1	1	down	hypothetical protein BVRB_1g001190 [Beta vulgaris subsp. vulgaris]
BVRB_1g001200	1:1336397-1340773	24.4143	21.0765	-0.212092	0.407	0.59331	down	PREDICTED: alkaline/neutral invertase CINV2 [Beta vulgaris subsp. vulgaris] >gi|870869356|gb|KMT20101.1| hypothetical protein BVRB_1g001200 [Beta vulgaris subsp. vulgaris]
BVRB_1g001210	1:1341350-1344213	190.511	207.666	0.124396	0.6107	0.758342	up	PREDICTED: uncharacterized protein LOC104894854 [Beta vulgaris subsp. vulgaris] >gi|870869357|gb|KMT20102.1| hypothetical protein BVRB_1g001210 [Beta vulgaris subsp. vulgaris]
BVRB_1g001220	1:1345607-1350222	65.7201	40.5099	-0.698059	0.0064	0.0318519	down	PREDICTED: histidinol dehydrogenase, chloroplastic isoform X1 [Beta vulgaris subsp. vulgaris] >gi|870869358|gb|KMT20103.1| hypothetical protein BVRB_1g001220 isoform A [Beta vulgaris subsp. vulgaris]
BVRB_1g001230	1:1355135-1356663	274.463	176.512	-0.636843	0.01235	0.0516534	down	PREDICTED: uncharacterized protein LOC104895126 [Beta vulgaris subsp. vulgaris] >gi|870869360|gb|KMT20105.1| hypothetical protein BVRB_1g001230 [Beta vulgaris subsp. vulgaris]
BVRB_1g001240	1:1357791-1361423	6.21121	2.05156	-1.59815	0.0002	0.00206509	down	PREDICTED: probable purine permease 11 [Beta vulgaris subsp. vulgaris] >gi|731310878|ref|XP_010680070.1| PREDICTED: probable purine permease 11 [Beta vulgaris subsp. vulgaris] >gi|731310880|ref|XP_010680126.1| PREDICTED: probable purine permease 11 [ ...
BVRB_1g001250	1:1363427-1374202	13.4905	13.8009	0.0328143	0.90535	0.948552	up	PREDICTED: uncharacterized protein At1g04910 isoform X1 [Beta vulgaris subsp. vulgaris] >gi|870869362|gb|KMT20107.1| hypothetical protein BVRB_1g001250 [Beta vulgaris subsp. vulgaris]
BVRB_1g001260	1:1379417-1381110	7.66104	3.36411	-1.18732	0.0097	0.0434113	down	PREDICTED: transcription repressor MYB6-like [Beta vulgaris subsp. vulgaris] >gi|870869363|gb|KMT20108.1| hypothetical protein BVRB_1g001260 [Beta vulgaris subsp. vulgaris]
BVRB_1g001270	1:1406333-1408608	1.17773	0.457557	-1.36399	0.1048	0.240591	down	hypothetical protein BVRB_1g001270 [Beta vulgaris subsp. vulgaris]
BVRB_1g001280	1:1414993-1417317	0	0.0282663	inf	1	1	up	hypothetical protein BVRB_1g001280 [Beta vulgaris subsp. vulgaris]
BVRB_1g001290	1:1419403-1421307	0	0	0	1	1	down	hypothetical protein BVRB_1g001290 [Beta vulgaris subsp. vulgaris]
BVRB_1g001300	1:1424843-1429428	37.4653	43.2875	0.208397	0.42245	0.605986	up	PREDICTED: uncharacterized protein LOC104895792 [Beta vulgaris subsp. vulgaris] >gi|870869367|gb|KMT20112.1| hypothetical protein BVRB_1g001300 [Beta vulgaris subsp. vulgaris]
BVRB_1g001310	1:1430893-1447419	1.08418	2.19336	1.01654	0.01685	0.0649408	up	PREDICTED: Fanconi anemia group M protein isoform X1 [Beta vulgaris subsp. vulgaris] >gi|870869368|gb|KMT20113.1| hypothetical protein BVRB_1g001310 isoform A [Beta vulgaris subsp. vulgaris]
BVRB_1g001320	1:1450293-1455275	4.99437	3.92644	-0.347079	0.37965	0.569244	down	PREDICTED: actin-related protein 7-like [Beta vulgaris subsp. vulgaris] >gi|870869369|gb|KMT20114.1| hypothetical protein BVRB_1g001320 [Beta vulgaris subsp. vulgaris]
BVRB_1g001330	1:1455781-1459379	0.213797	0.0823443	-1.3765	1	1	down	PREDICTED: uncharacterized protein At4g06598-like [Beta vulgaris subsp. vulgaris] >gi|870869370|gb|KMT20115.1| hypothetical protein BVRB_1g001330 [Beta vulgaris subsp. vulgaris]
BVRB_1g001340	1:1460343-1471129	58.2097	51.7723	-0.169078	0.49275	0.667528	down	PREDICTED: ran-binding protein 10 [Beta vulgaris subsp. vulgaris] >gi|870869372|gb|KMT20117.1| hypothetical protein BVRB_1g001340 isoform B [Beta vulgaris subsp. vulgaris]
BVRB_1g001350	1:1473013-1477428	13.2326	19.6851	0.573007	0.0461	0.133815	up	PREDICTED: cytochrome c oxidase assembly protein COX11, mitochondrial [Beta vulgaris subsp. vulgaris] >gi|870869373|gb|KMT20118.1| hypothetical protein BVRB_1g001350 [Beta vulgaris subsp. vulgaris]
BVRB_1g001360	1:1478153-1480231	3.00393	1.5112	-0.991161	0.05075	0.143231	down	PREDICTED: UDP-glycosyltransferase 92A1-like [Beta vulgaris subsp. vulgaris] >gi|870869374|gb|KMT20119.1| hypothetical protein BVRB_1g001360 [Beta vulgaris subsp. vulgaris]
BVRB_1g001370	1:1481711-1484139	0.0160937	0.0144048	-0.159948	1	1	down	PREDICTED: V-type proton ATPase subunit G 1-like [Beta vulgaris subsp. vulgaris] >gi|731310912|ref|XP_010681520.1| PREDICTED: V-type proton ATPase subunit G 1-like [Beta vulgaris subsp. vulgaris] >gi|870869375|gb|KMT20120.1| hypothetical protein BVRB ...
BVRB_1g001380	1:1486183-1487949	0.623511	0.107018	-2.54256	0.1959	0.369669	down	hypothetical protein BVRB_1g001380 [Beta vulgaris subsp. vulgaris]
BVRB_1g001390	1:1490633-1492335	10.3998	7.2283	-0.524831	0.0898	0.215887	down	PREDICTED: UDP-glycosyltransferase 92A1-like [Beta vulgaris subsp. vulgaris] >gi|870869377|gb|KMT20122.1| hypothetical protein BVRB_1g001390 [Beta vulgaris subsp. vulgaris]
BVRB_1g001400	1:1498193-1499560	6.01575	1.15113	-2.38569	0.0187	0.0698068	down	hypothetical protein BVRB_1g001400 [Beta vulgaris subsp. vulgaris]
BVRB_1g001410	1:1499978-1504489	24.9301	6.39322	-1.96327	0.0003	0.00288849	down	PREDICTED: chaperone protein dnaJ 8, chloroplastic [Beta vulgaris subsp. vulgaris] >gi|870869379|gb|KMT20124.1| hypothetical protein BVRB_1g001410 [Beta vulgaris subsp. vulgaris]
BVRB_1g001420	1:1513474-1522009	4.41569	4.21917	-0.0656801	0.82595	0.901696	down	PREDICTED: uncharacterized protein LOC104896830 [Beta vulgaris subsp. vulgaris] >gi|870869380|gb|KMT20125.1| hypothetical protein BVRB_1g001420 [Beta vulgaris subsp. vulgaris]
BVRB_1g001430	1:1524793-1534283	13.1214	17.0621	0.378875	0.13805	0.291894	up	PREDICTED: phosphoinositide phosphatase SAC1 isoform X2 [Beta vulgaris subsp. vulgaris] >gi|870869381|gb|KMT20126.1| hypothetical protein BVRB_1g001430 isoform A [Beta vulgaris subsp. vulgaris]
BVRB_1g001440	1:1537133-1538488	4.30105	1.30427	-1.72145	0.01625	0.0635321	down	PREDICTED: uncharacterized protein LOC104897042 [Beta vulgaris subsp. vulgaris]
BVRB_1g001450	1:1540163-1549278	10.1478	13.7127	0.434348	0.12185	0.267017	up	PREDICTED: threonylcarbamoyladenosine tRNA methylthiotransferase [Beta vulgaris subsp. vulgaris] >gi|870869384|gb|KMT20129.1| hypothetical protein BVRB_1g001450 [Beta vulgaris subsp. vulgaris]
BVRB_1g001460	1:1549286-1552839	19.5872	19.0655	-0.0389505	0.8761	0.93328	down	PREDICTED: multiple C2 and transmembrane domain-containing protein 1 [Beta vulgaris subsp. vulgaris] >gi|870869385|gb|KMT20130.1| hypothetical protein BVRB_1g001460 [Beta vulgaris subsp. vulgaris]
BVRB_1g001470	1:1576975-1580370	4.19025	1.98703	-1.07642	0.007	0.0340377	down	PREDICTED: uncharacterized protein LOC104897256 [Beta vulgaris subsp. vulgaris] >gi|870869386|gb|KMT20131.1| hypothetical protein BVRB_1g001470 [Beta vulgaris subsp. vulgaris]
BVRB_1g001480	1:1589644-1592257	0.0722969	0.156178	1.11119	1	1	up	PREDICTED: uncharacterized protein LOC104897327 [Beta vulgaris subsp. vulgaris] >gi|870869387|gb|KMT20132.1| hypothetical protein BVRB_1g001480 [Beta vulgaris subsp. vulgaris]
BVRB_1g001490	1:1592887-1595010	1.17175	0.702505	-0.73809	0.20795	0.383853	down	PREDICTED: protein LYK5-like [Beta vulgaris subsp. vulgaris] >gi|870869388|gb|KMT20133.1| hypothetical protein BVRB_1g001490 [Beta vulgaris subsp. vulgaris]
BVRB_1g001500	1:1598876-1605930	12.1502	12.1413	-0.0010662	0.99775	0.998561	down	PREDICTED: transcription factor bHLH81-like [Beta vulgaris subsp. vulgaris] >gi|870869389|gb|KMT20134.1| hypothetical protein BVRB_1g001500 isoform A [Beta vulgaris subsp. vulgaris]
BVRB_1g001510	1:1607543-1615260	80.4328	132.422	0.719281	0.00465	0.0251873	up	PREDICTED: transmembrane 9 superfamily member 1-like [Beta vulgaris subsp. vulgaris] >gi|870869390|gb|KMT20135.1| hypothetical protein BVRB_1g001510 [Beta vulgaris subsp. vulgaris]
BVRB_1g001520	1:1616722-1622600	20.4948	24.4254	0.253124	0.33575	0.526131	up	PREDICTED: transmembrane 9 superfamily member 1 [Beta vulgaris subsp. vulgaris] >gi|870869391|gb|KMT20136.1| hypothetical protein BVRB_1g001520 [Beta vulgaris subsp. vulgaris]
BVRB_1g001530	1:1626134-1626985	0.49467	0.323259	-0.613778	1	1	down	hypothetical protein BVRB_1g001530 [Beta vulgaris subsp. vulgaris]
BVRB_1g001540	1:1628894-1632661	9.02245	4.98689	-0.855379	0.01615	0.0632141	down	PREDICTED: protein NRT1/ PTR FAMILY 5.10-like [Beta vulgaris subsp. vulgaris] >gi|870869393|gb|KMT20138.1| hypothetical protein BVRB_1g001540 [Beta vulgaris subsp. vulgaris]
BVRB_1g001550	1:1646984-1651689	39.2244	54.6482	0.478424	0.0696	0.180731	up	PREDICTED: protein NRT1/ PTR FAMILY 5.10-like [Beta vulgaris subsp. vulgaris] >gi|870869394|gb|KMT20139.1| hypothetical protein BVRB_1g001550 [Beta vulgaris subsp. vulgaris]
BVRB_1g001560	1:1652804-1658516	7.00121	6.52981	-0.100563	0.7689	0.863644	down	hypothetical protein BVRB_1g001560 [Beta vulgaris subsp. vulgaris]
BVRB_1g001570	1:1679614-1682933	53.7202	127.378	1.24558	5.00E-05	0.000653813	up	PREDICTED: patellin-3 [Beta vulgaris subsp. vulgaris] >gi|870869396|gb|KMT20141.1| hypothetical protein BVRB_1g001570 [Beta vulgaris subsp. vulgaris]
BVRB_1g001580	1:1695624-1700711	0.467198	4.0452	3.1141	0.0002	0.00206509	up	hypothetical protein BVRB_1g001580 [Beta vulgaris subsp. vulgaris]
BVRB_1g001590	1:1700915-1705080	29.6228	17.2503	-0.780087	0.0066	0.0325958	down	PREDICTED: D-3-phosphoglycerate dehydrogenase 2, chloroplastic isoform X1 [Beta vulgaris subsp. vulgaris] >gi|731310960|ref|XP_010683483.1| PREDICTED: D-3-phosphoglycerate dehydrogenase 2, chloroplastic isoform X1 [Beta vulgaris subsp. vulgaris] >gi| ...
BVRB_1g001600	1:1722574-1725439	6.2225	3.00929	-1.04807	0.0126	0.0523435	down	PREDICTED: F-box protein At1g30790-like [Beta vulgaris subsp. vulgaris] >gi|731310968|ref|XP_010683794.1| PREDICTED: F-box protein At1g30790-like [Beta vulgaris subsp. vulgaris] >gi|870869399|gb|KMT20144.1| hypothetical protein BVRB_1g001600 [Beta vu ...
BVRB_1g001610	1:1727594-1728180	11.9137	15.9088	0.417198	0.3419	0.532504	up	PREDICTED: type 1 phosphatases regulator ypi1 [Beta vulgaris subsp. vulgaris] >gi|870869400|gb|KMT20145.1| hypothetical protein BVRB_1g001610 [Beta vulgaris subsp. vulgaris]
BVRB_1g001620	1:1730632-1731330	0	0	0	1	1	down	hypothetical protein BVRB_1g001620 [Beta vulgaris subsp. vulgaris]
BVRB_1g001630	1:1743145-1748109	2.39605	1.08647	-1.14101	0.22475	0.404717	down	PREDICTED: uncharacterized protein LOC104898757 [Beta vulgaris subsp. vulgaris] >gi|731310978|ref|XP_010684250.1| PREDICTED: uncharacterized protein LOC104898757 [Beta vulgaris subsp. vulgaris] >gi|870869402|gb|KMT20147.1| hypothetical protein BVRB_1 ...
BVRB_1g001640	1:1750304-1762049	97.3415	63.9609	-0.605864	0.4135	0.598407	down	hypothetical protein BVRB_1g001640 isoform C [Beta vulgaris subsp. vulgaris]
BVRB_1g001650	1:1750304-1762049	85.8539	81.438	-0.0761805	0.8641	0.925738	down	hypothetical protein BVRB_1g001650 [Beta vulgaris subsp. vulgaris]
BVRB_1g001660	1:1775073-1776936	0	0	0	1	1	down	hypothetical protein BVRB_1g001660 [Beta vulgaris subsp. vulgaris]
BVRB_1g001670	1:1787806-1794289	3.92705	2.54394	-0.626378	0.2068	0.382408	down	PREDICTED: amino acid permease 1-like [Beta vulgaris subsp. vulgaris] >gi|870869410|gb|KMT20155.1| hypothetical protein BVRB_1g001670 [Beta vulgaris subsp. vulgaris]
BVRB_1g001680	1:1798043-1803067	132.455	144.786	0.128423	0.60835	0.756749	up	hypothetical protein BVRB_1g001680 [Beta vulgaris subsp. vulgaris]
BVRB_1g001690	1:1803505-1806149	3.9669	0.0516464	-6.2632	0.03415	0.108167	down	PREDICTED: serine/threonine-protein kinase-like protein CCR4 [Beta vulgaris subsp. vulgaris]
BVRB_1g001700	1:1826843-1828353	0	0	0	1	1	down	hypothetical protein BVRB_1g001700 [Beta vulgaris subsp. vulgaris]
BVRB_1g001710	1:1830296-1836549	14.1284	26.3148	0.897275	0.0005	0.00437847	up	PREDICTED: receptor-like protein kinase HSL1 [Beta vulgaris subsp. vulgaris] >gi|731310986|ref|XP_010684551.1| PREDICTED: receptor-like protein kinase HSL1 [Beta vulgaris subsp. vulgaris] >gi|870869414|gb|KMT20159.1| hypothetical protein BVRB_1g00171 ...
BVRB_1g001720	1:1854262-1866379	54.437	65.6166	0.269474	0.28635	0.474054	up	PREDICTED: protein TIC 40, chloroplastic [Beta vulgaris subsp. vulgaris] >gi|870869415|gb|KMT20160.1| hypothetical protein BVRB_1g001720 [Beta vulgaris subsp. vulgaris]
BVRB_1g001730	1:1878723-1884196	0	0	0	1	1	down	PREDICTED: dirigent protein 14-like [Beta vulgaris subsp. vulgaris] >gi|870869416|gb|KMT20161.1| hypothetical protein BVRB_1g001730 [Beta vulgaris subsp. vulgaris]
BVRB_1g001740	1:1884249-1887239	0.171493	0.176954	0.0452291	1	1	up	PREDICTED: DNA-directed RNA polymerases II and IV subunit 5A-like [Beta vulgaris subsp. vulgaris] >gi|870869417|gb|KMT20162.1| hypothetical protein BVRB_1g001740 [Beta vulgaris subsp. vulgaris]
BVRB_1g001750	1:1889182-1891229	0	0	0	1	1	down	hypothetical protein BVRB_1g001750 [Beta vulgaris subsp. vulgaris]
BVRB_1g001760	1:1898046-1903240	0.530188	0.107824	-2.29783	1	1	down	PREDICTED: myb-related protein 308-like [Beta vulgaris subsp. vulgaris] >gi|870869419|gb|KMT20164.1| hypothetical protein BVRB_1g001760 [Beta vulgaris subsp. vulgaris]
BVRB_1g001770	1:1907902-1918810	3.39544	1.76147	-0.946819	0.0333	0.106571	down	PREDICTED: DNA mismatch repair protein MLH1 isoform X1 [Beta vulgaris subsp. vulgaris] >gi|870869420|gb|KMT20165.1| hypothetical protein BVRB_1g001770 isoform A [Beta vulgaris subsp. vulgaris]
BVRB_1g001780	1:1943714-1951042	59.218	22.5983	-1.38982	5.00E-05	0.000653813	down	PREDICTED: uncharacterized protein LOC104899542 isoform X2 [Beta vulgaris subsp. vulgaris] >gi|870869422|gb|KMT20167.1| hypothetical protein BVRB_1g001780 isoform A [Beta vulgaris subsp. vulgaris]
BVRB_1g001790	1:1951772-1955140	20.2766	17.61	-0.203422	0.54395	0.709297	down	PREDICTED: E3 ubiquitin-protein ligase RNF170-like [Beta vulgaris subsp. vulgaris] >gi|870869424|gb|KMT20169.1| hypothetical protein BVRB_1g001790 [Beta vulgaris subsp. vulgaris]
BVRB_1g001800	1:1959264-1961633	14.2339	8.48407	-0.746508	0.04015	0.121328	down	PREDICTED: carboxymethylenebutenolidase homolog isoform X1 [Beta vulgaris subsp. vulgaris] >gi|870869425|gb|KMT20170.1| hypothetical protein BVRB_1g001800 [Beta vulgaris subsp. vulgaris]
BVRB_1g001810	1:1961874-1965270	60.6632	42.0594	-0.528392	0.07025	0.181895	down	PREDICTED: MICOS complex subunit Mic10 [Beta vulgaris subsp. vulgaris] >gi|870869426|gb|KMT20171.1| hypothetical protein BVRB_1g001810 [Beta vulgaris subsp. vulgaris]
BVRB_1g001820	1:1970654-1973629	43.2324	46.0933	0.0924435	0.7155	0.829973	up	PREDICTED: patellin-3 [Beta vulgaris subsp. vulgaris] >gi|870869427|gb|KMT20172.1| hypothetical protein BVRB_1g001820 [Beta vulgaris subsp. vulgaris]
BVRB_1g001830	1:1974164-1976080	0.460018	0.0131677	-5.12662	1	1	down	PREDICTED: patellin-5-like [Beta vulgaris subsp. vulgaris] >gi|870869428|gb|KMT20173.1| hypothetical protein BVRB_1g001830 [Beta vulgaris subsp. vulgaris]
BVRB_1g001840	1:1977754-1981280	142.626	64.5051	-1.14475	5.00E-05	0.000653813	down	PREDICTED: uncharacterized protein LOC104900078 [Beta vulgaris subsp. vulgaris] >gi|731311015|ref|XP_010685829.1| PREDICTED: uncharacterized protein LOC104900078 [Beta vulgaris subsp. vulgaris] >gi|870869429|gb|KMT20174.1| hypothetical protein BVRB_1 ...
BVRB_1g001850	1:1988404-1990918	23.5866	13.8439	-0.768716	0.0113	0.0484587	down	PREDICTED: uncharacterized protein C594.04c [Beta vulgaris subsp. vulgaris] >gi|870869430|gb|KMT20175.1| hypothetical protein BVRB_1g001850 [Beta vulgaris subsp. vulgaris]
BVRB_1g001860	1:1991374-1995224	1.29352	0.852325	-0.60183	0.30695	0.495797	down	PREDICTED: WAT1-related protein At3g30340-like isoform X1 [Beta vulgaris subsp. vulgaris] >gi|731311021|ref|XP_010686110.1| PREDICTED: WAT1-related protein At3g30340-like isoform X1 [Beta vulgaris subsp. vulgaris] >gi|870869431|gb|KMT20176.1| hypothe ...
BVRB_1g001870	1:1995414-1996762	1.64265	0.597557	-1.45888	0.07985	0.199581	down	hypothetical protein BVRB_1g001870 [Beta vulgaris subsp. vulgaris]
BVRB_1g001880	1:1996814-2000137	2.95339	5.34391	0.855524	0.0853	0.20866	up	PREDICTED: WAT1-related protein At3g30340-like [Beta vulgaris subsp. vulgaris] >gi|870869434|gb|KMT20179.1| hypothetical protein BVRB_1g001880 [Beta vulgaris subsp. vulgaris]
BVRB_1g001890	1:2001644-2006483	16.1481	18.0446	0.160199	0.5756	0.733345	up	PREDICTED: ribosome production factor 1 [Beta vulgaris subsp. vulgaris] >gi|870869435|gb|KMT20180.1| hypothetical protein BVRB_1g001890 [Beta vulgaris subsp. vulgaris]
BVRB_1g001900	1:2006484-2007530	1.66992	1.10552	-0.595052	0.3541	0.544185	down	PREDICTED: uncharacterized protein LOC104900556 [Beta vulgaris subsp. vulgaris] >gi|870869436|gb|KMT20181.1| hypothetical protein BVRB_1g001900 [Beta vulgaris subsp. vulgaris]
BVRB_1g001910	1:2014244-2027709	25.1791	12.6362	-0.994669	0.0014	0.00989864	down	PREDICTED: endoribonuclease Dicer homolog 1 [Beta vulgaris subsp. vulgaris] >gi|870869437|gb|KMT20182.1| hypothetical protein BVRB_1g001910 isoform A [Beta vulgaris subsp. vulgaris]
BVRB_1g001920	1:2029190-2032570	0	0	0	1	1	down	PREDICTED: soluble inorganic pyrophosphatase-like [Beta vulgaris subsp. vulgaris] >gi|870869440|gb|KMT20185.1| hypothetical protein BVRB_1g001920 [Beta vulgaris subsp. vulgaris]
BVRB_1g001930	1:2034423-2037550	5.13509	4.14564	-0.308795	0.43325	0.615418	down	hypothetical protein BVRB_1g001930 [Beta vulgaris subsp. vulgaris]
BVRB_1g001940	1:2056233-2063390	6.7375	9.67281	0.521722	0.0715	0.184462	up	PREDICTED: pre-mRNA-splicing factor ATP-dependent RNA helicase PRP16-like isoform X1 [Beta vulgaris subsp. vulgaris] >gi|731311039|ref|XP_010686859.1| PREDICTED: pre-mRNA-splicing factor ATP-dependent RNA helicase PRP16-like isoform X1 [Beta vulgaris ...
BVRB_1g001950	1:2068502-2072707	2.05532	0.135794	-3.91987	0.0048	0.0257833	down	PREDICTED: NAC domain-containing protein 8-like [Beta vulgaris subsp. vulgaris] >gi|870869443|gb|KMT20188.1| hypothetical protein BVRB_1g001950 [Beta vulgaris subsp. vulgaris]
BVRB_1g001960	1:2077272-2084410	20.2239	22.5967	0.160049	0.50775	0.678954	up	PREDICTED: leucine--tRNA ligase, cytoplasmic-like isoform X1 [Beta vulgaris subsp. vulgaris] >gi|870869445|gb|KMT20190.1| hypothetical protein BVRB_1g001960 isoform B [Beta vulgaris subsp. vulgaris]
BVRB_1g001970	1:2086742-2093685	13.6677	11.2165	-0.285149	0.29895	0.487702	down	PREDICTED: serine/threonine-protein kinase ULK3 isoform X1 [Beta vulgaris subsp. vulgaris] >gi|870869446|gb|KMT20191.1| hypothetical protein BVRB_1g001970 [Beta vulgaris subsp. vulgaris]
BVRB_1g001980	1:2093927-2108408	604.882	241.688	-1.32351	5.00E-05	0.000653813	down	PREDICTED: protein LHY-like isoform X1 [Beta vulgaris subsp. vulgaris] >gi|870869447|gb|KMT20192.1| hypothetical protein BVRB_1g001980 [Beta vulgaris subsp. vulgaris]
BVRB_1g001990	1:2118592-2119112	0	0	0	1	1	down	hypothetical protein BVRB_1g001990 [Beta vulgaris subsp. vulgaris]
BVRB_1g002000	1:2124202-2129907	21.7778	6.3865	-1.76976	5.00E-05	0.000653813	down	PREDICTED: caffeic acid 3-O-methyltransferase-like [Beta vulgaris subsp. vulgaris] >gi|870869449|gb|KMT20194.1| hypothetical protein BVRB_1g002000 [Beta vulgaris subsp. vulgaris]
BVRB_1g002010	1:2130430-2133448	0.280341	0.0164864	-4.08783	1	1	down	PREDICTED: caffeic acid 3-O-methyltransferase-like [Beta vulgaris subsp. vulgaris] >gi|870869450|gb|KMT20195.1| hypothetical protein BVRB_1g002010 [Beta vulgaris subsp. vulgaris]
BVRB_1g002020	1:2137732-2140427	0.0347131	0	#NAME?	1	1	down	PREDICTED: caffeic acid 3-O-methyltransferase-like [Beta vulgaris subsp. vulgaris] >gi|870869451|gb|KMT20196.1| hypothetical protein BVRB_1g002020 [Beta vulgaris subsp. vulgaris]
BVRB_1g002030	1:2150372-2155047	0	0	0	1	1	down	hypothetical protein BVRB_1g002030 [Beta vulgaris subsp. vulgaris]
BVRB_1g002040	1:2175672-2179790	0.0352815	0	#NAME?	1	1	down	PREDICTED: caffeic acid 3-O-methyltransferase-like [Beta vulgaris subsp. vulgaris] >gi|870869453|gb|KMT20198.1| hypothetical protein BVRB_1g002040 [Beta vulgaris subsp. vulgaris]
BVRB_1g002050	1:2188632-2192957	145.137	56.6443	-1.35742	5.00E-05	0.000653813	down	PREDICTED: caffeic acid 3-O-methyltransferase-like [Beta vulgaris subsp. vulgaris] >gi|870869454|gb|KMT20199.1| hypothetical protein BVRB_1g002050 [Beta vulgaris subsp. vulgaris]
BVRB_1g002060	1:2198192-2201150	134.59	17.1081	-2.97582	5.00E-05	0.000653813	down	PREDICTED: caffeic acid 3-O-methyltransferase-like [Beta vulgaris subsp. vulgaris] >gi|870869455|gb|KMT20200.1| hypothetical protein BVRB_1g002060 [Beta vulgaris subsp. vulgaris]
BVRB_1g002070	1:2203812-2208152	0.316497	0.176141	-0.845465	1	1	down	PREDICTED: caffeic acid 3-O-methyltransferase-like [Beta vulgaris subsp. vulgaris] >gi|870869456|gb|KMT20201.1| hypothetical protein BVRB_1g002070 [Beta vulgaris subsp. vulgaris]
BVRB_1g002080	1:2208363-2211058	1979.49	1477.32	-0.422146	0.17015	0.336696	down	PREDICTED: protein CURVATURE THYLAKOID 1B, chloroplastic [Beta vulgaris subsp. vulgaris] >gi|870869457|gb|KMT20202.1| hypothetical protein BVRB_1g002080 [Beta vulgaris subsp. vulgaris]
BVRB_1g002090	1:2227881-2232058	74.5836	27.9484	-1.41609	5.00E-05	0.000653813	down	PREDICTED: transcription factor bHLH67 [Beta vulgaris subsp. vulgaris] >gi|870869458|gb|KMT20203.1| hypothetical protein BVRB_1g002090 [Beta vulgaris subsp. vulgaris]
BVRB_1g002100	1:2239499-2246828	7.26144	5.76988	-0.331716	0.2143	0.391362	down	PREDICTED: metal tolerance protein 1 [Beta vulgaris subsp. vulgaris] >gi|731311082|ref|XP_010688607.1| PREDICTED: metal tolerance protein 1 [Beta vulgaris subsp. vulgaris] >gi|731311084|ref|XP_010688687.1| PREDICTED: metal tolerance protein 1 [Beta v ...
BVRB_1g002110	1:2256529-2257912	1.40813	1.233	-0.191608	0.7513	0.852703	down	PREDICTED: proline-rich receptor-like protein kinase PERK1 [Beta vulgaris subsp. vulgaris] >gi|870869460|gb|KMT20205.1| hypothetical protein BVRB_1g002110 [Beta vulgaris subsp. vulgaris]
BVRB_1g002120	1:2260853-2266062	57.3871	54.6469	-0.0705879	0.77665	0.868594	down	hypothetical protein BVRB_1g002120 [Beta vulgaris subsp. vulgaris]
BVRB_1g002130	1:2271646-2273161	6.00779	8.86971	0.562052	0.1275	0.275346	up	PREDICTED: pentatricopeptide repeat-containing protein At4g01400, mitochondrial-like [Beta vulgaris subsp. vulgaris] >gi|731311094|ref|XP_010689162.1| PREDICTED: pentatricopeptide repeat-containing protein At4g01400, mitochondrial-like [Beta vulgaris ...
BVRB_1g002140	1:2273216-2274431	5.49218	3.86254	-0.507828	0.2843	0.471698	down	hypothetical protein BVRB_1g002140 [Beta vulgaris subsp. vulgaris]
BVRB_1g002150	1:2277746-2278891	185.218	144.419	-0.358966	0.15595	0.316692	down	PREDICTED: putative SERF-like protein [Beta vulgaris subsp. vulgaris] >gi|870869464|gb|KMT20209.1| hypothetical protein BVRB_1g002150 [Beta vulgaris subsp. vulgaris]
BVRB_1g002160	1:2279806-2280633	4.22035	0.224866	-4.23023	0.01195	0.0503222	down	hypothetical protein BVRB_1g002160 [Beta vulgaris subsp. vulgaris]
BVRB_1g002170	1:2283296-2298767	8.67608	8.02319	-0.112867	0.6552	0.788687	down	PREDICTED: uncharacterized protein LOC104903078 [Beta vulgaris subsp. vulgaris] >gi|870869466|gb|KMT20211.1| hypothetical protein BVRB_1g002170 [Beta vulgaris subsp. vulgaris]
BVRB_1g002180	1:2299897-2301712	402.707	621.397	0.625785	0.01915	0.0710559	up	PREDICTED: 60S acidic ribosomal protein P1 [Beta vulgaris subsp. vulgaris] >gi|870869467|gb|KMT20212.1| hypothetical protein BVRB_1g002180 [Beta vulgaris subsp. vulgaris]
BVRB_1g002190	1:2303817-2311472	16.8093	30.3896	0.854316	0.03215	0.103699	up	hypothetical protein BVRB_1g002190 isoform B [Beta vulgaris subsp. vulgaris]
BVRB_1g002200	1:2317689-2322642	9.03551	2.86037	-1.6594	0.0006	0.00508012	down	hypothetical protein BVRB_1g002200 [Beta vulgaris subsp. vulgaris]
BVRB_1g002210	1:2352056-2352985	24.4679	20.4062	-0.261887	0.3979	0.586035	down	PREDICTED: 50S ribosomal protein L12, chloroplastic [Beta vulgaris subsp. vulgaris] >gi|870869471|gb|KMT20216.1| hypothetical protein BVRB_1g002210 [Beta vulgaris subsp. vulgaris]
BVRB_1g002220	1:2358846-2359673	11.4148	6.84428	-0.737938	0.0834	0.205384	down	PREDICTED: uncharacterized protein LOC104903507 [Beta vulgaris subsp. vulgaris]
BVRB_1g002230	1:2363186-2369576	6.84002	3.1915	-1.09977	0.01605	0.0629682	down	PREDICTED: N-alpha-acetyltransferase 40 isoform X2 [Beta vulgaris subsp. vulgaris] >gi|870869473|gb|KMT20218.1| hypothetical protein BVRB_1g002230 isoform A [Beta vulgaris subsp. vulgaris]
BVRB_1g002240	1:2379276-2382141	0.142414	0.021933	-2.69891	1	1	down	hypothetical protein BVRB_1g002240 [Beta vulgaris subsp. vulgaris]
BVRB_1g002250	1:2388936-2389501	2.13007	0.604306	-1.81755	0.09185	0.219646	down	hypothetical protein BVRB_1g002250 [Beta vulgaris subsp. vulgaris]
BVRB_1g002260	1:2407046-2410346	15.5085	13.954	-0.152379	0.56405	0.72497	down	PREDICTED: protein IQ-DOMAIN 1 [Beta vulgaris subsp. vulgaris] >gi|870869477|gb|KMT20222.1| hypothetical protein BVRB_1g002260 [Beta vulgaris subsp. vulgaris]
BVRB_1g002270	1:2429246-2434008	0.62837	0.250623	-1.3261	0.063	0.168402	down	hypothetical protein BVRB_1g002270 [Beta vulgaris subsp. vulgaris]
BVRB_1g002280	1:2436186-2440551	0.842651	0.285771	-1.56007	0.0661	0.173943	down	PREDICTED: L-gulonolactone oxidase-like [Beta vulgaris subsp. vulgaris] >gi|870869479|gb|KMT20224.1| hypothetical protein BVRB_1g002280 [Beta vulgaris subsp. vulgaris]
BVRB_1g002290	1:2445017-2445682	17.1383	22.2498	0.376568	0.2883	0.476177	up	PREDICTED: uncharacterized protein LOC104904055 [Beta vulgaris subsp. vulgaris] >gi|870869480|gb|KMT20225.1| hypothetical protein BVRB_1g002290 [Beta vulgaris subsp. vulgaris]
BVRB_1g002300	1:2446713-2447492	0.185156	0	#NAME?	1	1	down	hypothetical protein BVRB_1g002300 [Beta vulgaris subsp. vulgaris]
BVRB_1g002310	1:2451142-2453242	30.4465	43.3568	0.509983	0.05375	0.149395	up	PREDICTED: 3-ketoacyl-CoA synthase 1 [Beta vulgaris subsp. vulgaris] >gi|870869482|gb|KMT20227.1| hypothetical protein BVRB_1g002310 [Beta vulgaris subsp. vulgaris]
BVRB_1g002320	1:2466372-2472702	100.28	73.113	-0.455835	0.0786	0.197513	down	PREDICTED: CBL-interacting serine/threonine-protein kinase 9 [Beta vulgaris subsp. vulgaris] >gi|870869483|gb|KMT20228.1| hypothetical protein BVRB_1g002320 [Beta vulgaris subsp. vulgaris]
BVRB_1g002330	1:2486906-2487972	2.81071	0.294704	-3.2536	0.00685	0.0335249	down	hypothetical protein BVRB_1g002330 [Beta vulgaris subsp. vulgaris]
BVRB_1g002340	1:2492968-2499642	28.706	12.5976	-1.18821	0.5832	0.738789	down	hypothetical protein BVRB_1g002340 isoform A [Beta vulgaris subsp. vulgaris]
BVRB_1g002360	1:2502606-2505937	1.35788	0.536413	-1.33994	0.0245	0.0850811	down	PREDICTED: uncharacterized protein LOC104904572 [Beta vulgaris subsp. vulgaris] >gi|870869487|gb|KMT20232.1| hypothetical protein BVRB_1g002360 [Beta vulgaris subsp. vulgaris]
BVRB_1g002370	1:2509335-2517692	18.2469	16.6333	-0.13357	0.6533	0.786889	down	PREDICTED: probable protein S-acyltransferase 12 [Beta vulgaris subsp. vulgaris] >gi|870869488|gb|KMT20233.1| hypothetical protein BVRB_1g002370 [Beta vulgaris subsp. vulgaris]
BVRB_1g002380	1:2522896-2527371	18.5679	9.10271	-1.02844	0.00145	0.0101936	down	PREDICTED: GRF1-interacting factor 2 isoform X1 [Beta vulgaris subsp. vulgaris] >gi|870869489|gb|KMT20234.1| hypothetical protein BVRB_1g002380 [Beta vulgaris subsp. vulgaris]
BVRB_1g002390	1:2530356-2531656	2.67475	2.47104	-0.114284	0.83835	0.909808	down	PREDICTED: uncharacterized protein LOC104904905 [Beta vulgaris subsp. vulgaris] >gi|870869490|gb|KMT20235.1| hypothetical protein BVRB_1g002390 [Beta vulgaris subsp. vulgaris]
BVRB_1g002400	1:2547741-2549512	16.3166	2.65317	-2.62055	5.00E-05	0.000653813	down	PREDICTED: transcription factor MYC2-like [Beta vulgaris subsp. vulgaris] >gi|870869491|gb|KMT20236.1| hypothetical protein BVRB_1g002400 [Beta vulgaris subsp. vulgaris]
BVRB_1g002410	1:2568457-2573032	48.2409	37.3924	-0.367511	0.14175	0.296707	down	PREDICTED: rho GTPase-activating protein 3 [Beta vulgaris subsp. vulgaris] >gi|870869492|gb|KMT20237.1| hypothetical protein BVRB_1g002410 [Beta vulgaris subsp. vulgaris]
BVRB_1g002420	1:2588038-2598431	10.3147	8.27418	-0.318019	0.26185	0.448314	down	PREDICTED: CDPK-related kinase 3 isoform X2 [Beta vulgaris subsp. vulgaris] >gi|870869493|gb|KMT20238.1| hypothetical protein BVRB_1g002420 [Beta vulgaris subsp. vulgaris]
BVRB_1g002430	1:2599320-2612144	47.744	42.9682	-0.152049	0.5603	0.721862	down	PREDICTED: obg-like ATPase 1 [Beta vulgaris subsp. vulgaris] >gi|870869494|gb|KMT20239.1| hypothetical protein BVRB_1g002430 [Beta vulgaris subsp. vulgaris]
BVRB_1g002440	1:2613738-2620973	12.1715	20.0666	0.721297	0.006	0.0303404	up	PREDICTED: protein PAT1 homolog 1 [Beta vulgaris subsp. vulgaris] >gi|870869495|gb|KMT20240.1| hypothetical protein BVRB_1g002440 [Beta vulgaris subsp. vulgaris]
BVRB_1g002450	1:2635698-2636655	0.0986145	0.455195	2.20661	1	1	up	hypothetical protein BVRB_1g002450 [Beta vulgaris subsp. vulgaris]
BVRB_1g002460	1:2653233-2654344	6.36463	1.28751	-2.30549	0.0018	0.0120121	down	hypothetical protein BVRB_1g002460 [Beta vulgaris subsp. vulgaris]
BVRB_1g002470	1:2681498-2685624	0	0	0	1	1	down	hypothetical protein BVRB_1g002470 [Beta vulgaris subsp. vulgaris]
BVRB_1g002480	1:2694658-2696315	37.9556	25.9333	-0.549509	0.04985	0.141546	down	hypothetical protein BVRB_1g002480 [Beta vulgaris subsp. vulgaris]
BVRB_1g002490	1:2711319-2715767	2.27326	1.40378	-0.695447	0.2342	0.416257	down	PREDICTED: uncharacterized membrane protein At1g16860-like [Beta vulgaris subsp. vulgaris] >gi|870869500|gb|KMT20245.1| hypothetical protein BVRB_1g002490 [Beta vulgaris subsp. vulgaris]
BVRB_1g002500	1:2726389-2728914	0.450618	1.70491	1.91972	0.00515	0.0271256	up	PREDICTED: cytochrome P450 78A9-like [Beta vulgaris subsp. vulgaris] >gi|870869501|gb|KMT20246.1| hypothetical protein BVRB_1g002500 [Beta vulgaris subsp. vulgaris]
BVRB_1g002510	1:2784469-2787527	1.90218	0.310979	-2.61276	0.0047	0.0253669	down	PREDICTED: cytochrome P450 78A3-like [Beta vulgaris subsp. vulgaris]
BVRB_1g002520	1:2804210-2807535	96.2494	74.1774	-0.375799	0.15065	0.309408	down	PREDICTED: cytochrome b5-like [Beta vulgaris subsp. vulgaris] >gi|870869503|gb|KMT20248.1| hypothetical protein BVRB_1g002520 [Beta vulgaris subsp. vulgaris]
BVRB_1g002530	1:2814953-2819875	0.315267	0.25601	-0.300376	1	1	down	hypothetical protein BVRB_1g002530 [Beta vulgaris subsp. vulgaris]
BVRB_1g002540	1:2830470-2832475	4.65992	11.2331	1.26938	0.0004	0.00367127	up	PREDICTED: vegetative cell wall protein gp1 isoform X1 [Beta vulgaris subsp. vulgaris] >gi|870869505|gb|KMT20250.1| hypothetical protein BVRB_1g002540 [Beta vulgaris subsp. vulgaris]
BVRB_1g002550	1:2834449-2837395	278.011	204.724	-0.441459	0.0958	0.226098	down	PREDICTED: uncharacterized protein LOC104906052 [Beta vulgaris subsp. vulgaris] >gi|870869506|gb|KMT20251.1| hypothetical protein BVRB_1g002550 [Beta vulgaris subsp. vulgaris]
BVRB_1g002560	1:2864599-2866468	23.6051	26.1303	0.146622	0.57225	0.731607	up	PREDICTED: probable mitochondrial chaperone BCS1-A [Beta vulgaris subsp. vulgaris] >gi|870869507|gb|KMT20252.1| hypothetical protein BVRB_1g002560 [Beta vulgaris subsp. vulgaris]
BVRB_1g002570	1:2873625-2882519	48.3939	84.6802	0.8072	0.0022	0.0141315	up	PREDICTED: uncharacterized protein LOC104906209 [Beta vulgaris subsp. vulgaris]
BVRB_1g002580	1:2885615-2889843	6.50324	12.2629	0.915064	0.0106	0.0463669	up	hypothetical protein BVRB_1g002580 [Beta vulgaris subsp. vulgaris]
BVRB_1g002590	1:2903765-2907910	11.5544	2.73575	-2.07844	0.00015	0.00164805	down	PREDICTED: ras-related protein RABA3 [Beta vulgaris subsp. vulgaris] >gi|870869510|gb|KMT20255.1| hypothetical protein BVRB_1g002590 [Beta vulgaris subsp. vulgaris]
BVRB_1g002600	1:2911375-2912345	121.826	115.26	-0.0799225	0.7447	0.848553	down	PREDICTED: uncharacterized protein LOC104906598 [Beta vulgaris subsp. vulgaris] >gi|870869511|gb|KMT20256.1| hypothetical protein BVRB_1g002600 [Beta vulgaris subsp. vulgaris]
BVRB_1g002610	1:2915075-2918212	1.55467	0.888579	-0.807032	0.1163	0.258408	down	PREDICTED: pentatricopeptide repeat-containing protein At5g08510 [Beta vulgaris subsp. vulgaris] >gi|870869512|gb|KMT20257.1| hypothetical protein BVRB_1g002610 [Beta vulgaris subsp. vulgaris]
BVRB_1g002620	1:2918680-2924211	14.8329	5.9117	-1.32715	5.00E-05	0.000653813	down	PREDICTED: calcium-transporting ATPase, endoplasmic reticulum-type [Beta vulgaris subsp. vulgaris] >gi|870869513|gb|KMT20258.1| hypothetical protein BVRB_1g002620 [Beta vulgaris subsp. vulgaris]
BVRB_1g002630	1:2933575-2939023	18.1816	25.7756	0.503529	0.0701	0.181646	up	PREDICTED: serine/arginine-rich splicing factor RS31-like [Beta vulgaris subsp. vulgaris] >gi|870869514|gb|KMT20259.1| hypothetical protein BVRB_1g002630 [Beta vulgaris subsp. vulgaris]
BVRB_1g002640	1:2939035-2939601	59.0194	4.62538	-3.67355	5.00E-05	0.000653813	down	PREDICTED: calcium-binding protein KIC [Beta vulgaris subsp. vulgaris] >gi|870869515|gb|KMT20260.1| hypothetical protein BVRB_1g002640 [Beta vulgaris subsp. vulgaris]
BVRB_1g002650	1:2942306-2943661	2.29525	0.227525	-3.33456	0.0213	0.076988	down	PREDICTED: protein yippee-like At4g27745 [Beta vulgaris subsp. vulgaris] >gi|870869516|gb|KMT20261.1| hypothetical protein BVRB_1g002650 [Beta vulgaris subsp. vulgaris]
BVRB_1g002660	1:2947626-2953801	11.7308	8.84235	-0.4078	0.14695	0.30445	down	PREDICTED: probable serine/threonine-protein kinase WNK10 [Beta vulgaris subsp. vulgaris] >gi|870869517|gb|KMT20262.1| hypothetical protein BVRB_1g002660 [Beta vulgaris subsp. vulgaris]
BVRB_1g002670	1:2959945-2968230	10.1468	10.7107	0.0780278	0.76475	0.861258	up	PREDICTED: bifunctional fucokinase/fucose pyrophosphorylase [Beta vulgaris subsp. vulgaris] >gi|870869518|gb|KMT20263.1| hypothetical protein BVRB_1g002670 [Beta vulgaris subsp. vulgaris]
BVRB_1g002680	1:2970015-2975497	4.86711	2.35364	-1.04818	0.04385	0.129279	down	PREDICTED: uncharacterized protein LOC104907179 [Beta vulgaris subsp. vulgaris] >gi|870869519|gb|KMT20264.1| hypothetical protein BVRB_1g002680 [Beta vulgaris subsp. vulgaris]
BVRB_1g002690	1:2975627-2978501	0	0.0224119	inf	1	1	up	PREDICTED: aluminum-activated malate transporter 10 [Beta vulgaris subsp. vulgaris] >gi|870869520|gb|KMT20265.1| hypothetical protein BVRB_1g002690 [Beta vulgaris subsp. vulgaris]
BVRB_1g002700	1:2993065-3002446	46.802	40.0901	-0.223323	0.3957	0.583366	down	PREDICTED: ORM1-like protein 3 [Beta vulgaris subsp. vulgaris] >gi|870869521|gb|KMT20266.1| hypothetical protein BVRB_1g002700 [Beta vulgaris subsp. vulgaris]
BVRB_1g002710	1:3019685-3022033	6.70575	3.12854	-1.09991	0.0094	0.042575	down	hypothetical protein BVRB_1g002710 [Beta vulgaris subsp. vulgaris]
BVRB_1g002720	1:3049527-3054157	19.0537	16.1119	-0.24195	0.339	0.529448	down	PREDICTED: WD repeat-containing protein 44-like [Beta vulgaris subsp. vulgaris] >gi|731311216|ref|XP_010694873.1| PREDICTED: WD repeat-containing protein 44-like [Beta vulgaris subsp. vulgaris] >gi|870869523|gb|KMT20268.1| hypothetical protein BVRB_1 ...
BVRB_1g002730	1:3055997-3059013	0.0693695	0.051666	-0.425085	1	1	down	PREDICTED: probable methionine--tRNA ligase [Beta vulgaris subsp. vulgaris] >gi|870869524|gb|KMT20269.1| hypothetical protein BVRB_1g002730 [Beta vulgaris subsp. vulgaris]
BVRB_1g002740	1:3065457-3067536	0	0	0	1	1	down	PREDICTED: myb-related protein 308-like [Beta vulgaris subsp. vulgaris] >gi|870869525|gb|KMT20270.1| hypothetical protein BVRB_1g002740 [Beta vulgaris subsp. vulgaris]
BVRB_1g002750	1:3069303-3078103	25.2945	24.4778	-0.0473509	0.84455	0.913463	down	PREDICTED: cullin-1-like [Beta vulgaris subsp. vulgaris] >gi|870869526|gb|KMT20271.1| hypothetical protein BVRB_1g002750 [Beta vulgaris subsp. vulgaris]
BVRB_1g002760	1:3080827-3084312	30.3393	24.1743	-0.327714	0.2743	0.461722	down	PREDICTED: pyridoxine/pyridoxamine 5'-phosphate oxidase 2 [Beta vulgaris subsp. vulgaris] >gi|870869527|gb|KMT20272.1| hypothetical protein BVRB_1g002760 [Beta vulgaris subsp. vulgaris]
BVRB_1g002770	1:3085248-3088203	2.72559	1.39013	-0.971347	0.03825	0.117393	down	PREDICTED: laccase-6 [Beta vulgaris subsp. vulgaris]
BVRB_1g002780	1:3088471-3089373	0.257958	0.301358	0.224339	1	1	up	hypothetical protein BVRB_1g002780 [Beta vulgaris subsp. vulgaris]
BVRB_1g002790	1:3090827-3092218	0.0419374	0.017463	-1.26393	1	1	down	hypothetical protein BVRB_1g002790 [Beta vulgaris subsp. vulgaris]
BVRB_1g002800	1:3092599-3093023	10.1144	6.67251	-0.600109	0.2997	0.488455	down	hypothetical protein BVRB_1g002800 [Beta vulgaris subsp. vulgaris]
BVRB_1g002810	1:3096599-3101193	0	0.00925603	inf	1	1	up	PREDICTED: alkaline/neutral invertase CINV2-like [Beta vulgaris subsp. vulgaris] >gi|870869532|gb|KMT20277.1| hypothetical protein BVRB_1g002810 [Beta vulgaris subsp. vulgaris]
BVRB_1g002820	1:3105607-3123767	4.741	6.38927	0.430461	0.0976	0.228713	up	hypothetical protein BVRB_1g002820 [Beta vulgaris subsp. vulgaris]
BVRB_1g002830	1:3124397-3125360	0.0370829	0.237063	2.67645	1	1	up	PREDICTED: thymocyte nuclear protein 1 [Beta vulgaris subsp. vulgaris] >gi|870869534|gb|KMT20279.1| hypothetical protein BVRB_1g002830 [Beta vulgaris subsp. vulgaris]
BVRB_1g002840	1:3144297-3149092	24.6524	21.6746	-0.185726	0.4669	0.644628	down	PREDICTED: uncharacterized protein LOC104908232 isoform X1 [Beta vulgaris subsp. vulgaris] >gi|731311236|ref|XP_010695702.1| PREDICTED: uncharacterized protein LOC104908232 isoform X1 [Beta vulgaris subsp. vulgaris] >gi|731311238|ref|XP_010695761.1| ...
BVRB_1g002850	1:3149867-3152342	50.8247	65.6997	0.370357	0.21015	0.386335	up	PREDICTED: uncharacterized protein LOC104908516 [Beta vulgaris subsp. vulgaris] >gi|870869537|gb|KMT20282.1| hypothetical protein BVRB_1g002850 [Beta vulgaris subsp. vulgaris]
BVRB_1g002860	1:3155783-3162713	21.713	20.1965	-0.104451	0.7053	0.823113	down	PREDICTED: uncharacterized protein At4g00950 [Beta vulgaris subsp. vulgaris] >gi|870869538|gb|KMT20283.1| hypothetical protein BVRB_1g002860 [Beta vulgaris subsp. vulgaris]
BVRB_1g002870	1:3180182-3181163	0	0	0	1	1	down	hypothetical protein BVRB_1g002870 [Beta vulgaris subsp. vulgaris]
BVRB_1g002880	1:3181333-3186293	68.9034	25.8277	-1.41566	5.00E-05	0.000653813	down	PREDICTED: auxin response factor 18-like [Beta vulgaris subsp. vulgaris] >gi|870869540|gb|KMT20285.1| hypothetical protein BVRB_1g002880 [Beta vulgaris subsp. vulgaris]
BVRB_1g002890	1:3218919-3219783	9.40123	2.48704	-1.91842	0.0002	0.00206509	down	PREDICTED: ethylene-responsive transcription factor ERF023 [Beta vulgaris subsp. vulgaris] >gi|870869541|gb|KMT20286.1| hypothetical protein BVRB_1g002890 [Beta vulgaris subsp. vulgaris]
BVRB_1g002900	1:3249459-3252394	33.8548	18.7571	-0.851924	0.0014	0.00989864	down	PREDICTED: transcription factor bHLH13-like [Beta vulgaris subsp. vulgaris] >gi|870869542|gb|KMT20287.1| hypothetical protein BVRB_1g002900 [Beta vulgaris subsp. vulgaris]
BVRB_1g002910	1:3272290-3272815	0	0	0	1	1	down	hypothetical protein BVRB_1g002910 [Beta vulgaris subsp. vulgaris]
BVRB_1g002920	1:3285559-3291459	0.409251	0.39187	-0.0626119	1	1	down	hypothetical protein BVRB_1g002920 [Beta vulgaris subsp. vulgaris]
BVRB_1g002930	1:3291809-3297432	0.299358	0.576857	0.946344	1	1	up	hypothetical protein BVRB_1g002930 [Beta vulgaris subsp. vulgaris]
BVRB_1g002940	1:3304307-3316505	1.47153	1.8223	0.30844	0.34635	0.537273	up	PREDICTED: uncharacterized protein LOC104909053 [Beta vulgaris subsp. vulgaris]
BVRB_1g002950	1:3317251-3319835	0	0	0	1	1	down	PREDICTED: cytochrome P450 703A2 [Beta vulgaris subsp. vulgaris] >gi|870869547|gb|KMT20292.1| hypothetical protein BVRB_1g002950 [Beta vulgaris subsp. vulgaris]
BVRB_1g002960	1:3326789-3335432	3.62654	4.58755	0.339128	0.22615	0.406159	up	PREDICTED: cyclic pyranopterin monophosphate synthase accessory protein, mitochondrial [Beta vulgaris subsp. vulgaris] >gi|731311264|ref|XP_010665672.1| PREDICTED: cyclic pyranopterin monophosphate synthase accessory protein, mitochondrial [Beta vulg ...
BVRB_1g002970	1:3338569-3340439	24.3523	5.3316	-2.19142	5.00E-05	0.000653813	down	PREDICTED: protein ASPARTIC PROTEASE IN GUARD CELL 2-like [Beta vulgaris subsp. vulgaris] >gi|870869549|gb|KMT20294.1| hypothetical protein BVRB_1g002970 [Beta vulgaris subsp. vulgaris]
BVRB_1g002980	1:3343539-3346112	5.31662	4.17433	-0.348965	0.2896	0.477674	down	PREDICTED: UV-stimulated scaffold protein A homolog [Beta vulgaris subsp. vulgaris] >gi|870869550|gb|KMT20295.1| hypothetical protein BVRB_1g002980 [Beta vulgaris subsp. vulgaris]
BVRB_1g002990	1:3348393-3350165	1.20914	0.482258	-1.32611	0.0771	0.194864	down	hypothetical protein BVRB_1g002990 [Beta vulgaris subsp. vulgaris]
BVRB_1g003000	1:3356109-3363684	43.0929	24.5956	-0.809052	0.0019	0.0125619	down	PREDICTED: E3 ubiquitin-protein ligase SINAT5 [Beta vulgaris subsp. vulgaris] >gi|870869552|gb|KMT20297.1| hypothetical protein BVRB_1g003000 [Beta vulgaris subsp. vulgaris]
BVRB_1g003010	1:3364549-3370882	6.64906	8.36131	0.330578	0.2108	0.38732	up	PREDICTED: uncharacterized protein LOC104883269 [Beta vulgaris subsp. vulgaris] >gi|731311275|ref|XP_010666144.1| PREDICTED: uncharacterized protein LOC104883269 [Beta vulgaris subsp. vulgaris] >gi|870869553|gb|KMT20298.1| hypothetical protein BVRB_1 ...
BVRB_1g003020	1:3370886-3372165	9.44977	7.19834	-0.392615	0.2932	0.481686	down	PREDICTED: ras guanine nucleotide exchange factor L-like [Beta vulgaris subsp. vulgaris] >gi|870869554|gb|KMT20299.1| hypothetical protein BVRB_1g003020 [Beta vulgaris subsp. vulgaris]
BVRB_1g003030	1:3374830-3377885	41.8471	29.2413	-0.517122	0.0449	0.131317	down	PREDICTED: phosphatidylinositol 4-kinase gamma 4-like [Beta vulgaris subsp. vulgaris] >gi|870869555|gb|KMT20300.1| hypothetical protein BVRB_1g003030 [Beta vulgaris subsp. vulgaris]
BVRB_1g003040	1:3380940-3386595	6.9473	7.20189	0.051923	0.8957	0.943352	up	PREDICTED: calcineurin B-like protein 4 [Beta vulgaris subsp. vulgaris] >gi|731311283|ref|XP_010666446.1| PREDICTED: calcineurin B-like protein 4 [Beta vulgaris subsp. vulgaris] >gi|870869556|gb|KMT20301.1| hypothetical protein BVRB_1g003040 [Beta vu ...
BVRB_1g003050	1:3387950-3392305	36.1496	46.4731	0.362418	0.1764	0.34503	up	hypothetical protein BVRB_1g003050 [Beta vulgaris subsp. vulgaris]
BVRB_1g003060	1:3395976-3405331	37.8708	55.7524	0.557947	0.02585	0.0884541	up	PREDICTED: dynamin-related protein 5A [Beta vulgaris subsp. vulgaris] >gi|870869558|gb|KMT20303.1| hypothetical protein BVRB_1g003060 [Beta vulgaris subsp. vulgaris]
BVRB_1g003070	1:3407086-3411581	32.2777	90.7975	1.49212	5.00E-05	0.000653813	up	PREDICTED: O-acyltransferase WSD1-like isoform X1 [Beta vulgaris subsp. vulgaris]
BVRB_1g003080	1:3414626-3421384	1.62201	6.32691	1.96372	0.00025	0.00248843	up	PREDICTED: O-acyltransferase WSD1-like [Beta vulgaris subsp. vulgaris]
BVRB_1g003090	1:3423036-3427411	1.93352	1.54515	-0.323487	0.5596	0.721235	down	PREDICTED: cytochrome b561 and DOMON domain-containing protein At3g61750 isoform X1 [Beta vulgaris subsp. vulgaris] >gi|870869562|gb|KMT20307.1| hypothetical protein BVRB_1g003090 isoform B [Beta vulgaris subsp. vulgaris]
BVRB_1g003100	1:3427618-3442772	53.878	70.4842	0.387604	0.14275	0.298431	up	PREDICTED: clustered mitochondria protein homolog isoform X1 [Beta vulgaris subsp. vulgaris] >gi|870869564|gb|KMT20309.1| hypothetical protein BVRB_1g003100 [Beta vulgaris subsp. vulgaris]
BVRB_1g003110	1:3454177-3458062	0.223756	0.0692103	-1.69287	1	1	down	hypothetical protein BVRB_1g003110 [Beta vulgaris subsp. vulgaris]
BVRB_1g003120	1:3454177-3458062	1.93369	0.796632	-1.27937	0.12335	0.269303	down	hypothetical protein BVRB_1g003120 [Beta vulgaris subsp. vulgaris]
BVRB_1g003130	1:3454177-3458062	2.76935	0.918704	-1.59187	0.03295	0.105676	down	hypothetical protein BVRB_1g003130 [Beta vulgaris subsp. vulgaris]
BVRB_1g003140	1:3454177-3458062	1.44236	0.132895	-3.44008	0.33955	0.530124	down	hypothetical protein BVRB_1g003140 [Beta vulgaris subsp. vulgaris]
BVRB_1g003150	1:3460366-3472981	10.343	9.57593	-0.111164	0.67095	0.800331	down	PREDICTED: histone-lysine N-methyltransferase ATX3 [Beta vulgaris subsp. vulgaris] >gi|870869569|gb|KMT20314.1| hypothetical protein BVRB_1g003150 [Beta vulgaris subsp. vulgaris]
BVRB_1g003160	1:3478416-3482307	0.0449396	0.0200798	-1.16224	1	1	down	PREDICTED: putative RING-H2 finger protein ATL21A [Beta vulgaris subsp. vulgaris] >gi|870869570|gb|KMT20315.1| hypothetical protein BVRB_1g003160 [Beta vulgaris subsp. vulgaris]
BVRB_1g003170	1:3482773-3486022	52.9501	23.2669	-1.18636	5.00E-05	0.000653813	down	PREDICTED: protein SDE2 homolog [Beta vulgaris subsp. vulgaris] >gi|870869571|gb|KMT20316.1| hypothetical protein BVRB_1g003170 [Beta vulgaris subsp. vulgaris]
BVRB_1g003180	1:3487036-3492961	18.9135	13.4426	-0.492608	0.0751	0.191345	down	hypothetical protein BVRB_1g003180 isoform B [Beta vulgaris subsp. vulgaris]
BVRB_1g003190	1:3493516-3494382	0	0.0496342	inf	1	1	up	hypothetical protein BVRB_1g003190 [Beta vulgaris subsp. vulgaris]
BVRB_1g003200	1:3495486-3496325	0	0	0	1	1	down	hypothetical protein BVRB_1g003200 [Beta vulgaris subsp. vulgaris]
BVRB_1g003210	1:3497526-3503141	0.1547	2.06046	3.73543	0.00035	0.00326997	up	PREDICTED: long chain acyl-CoA synthetase 4-like [Beta vulgaris subsp. vulgaris] >gi|870869576|gb|KMT20321.1| hypothetical protein BVRB_1g003210 [Beta vulgaris subsp. vulgaris]
BVRB_1g003220	1:3503170-3506182	2.07806	1.56725	-0.407006	0.4826	0.65852	down	PREDICTED: cyclic nucleotide-gated ion channel 1-like [Beta vulgaris subsp. vulgaris]
BVRB_1g003230	1:3507436-3509685	0.0613212	0	#NAME?	1	1	down	PREDICTED: exopolygalacturonase-like [Beta vulgaris subsp. vulgaris] >gi|870869578|gb|KMT20323.1| hypothetical protein BVRB_1g003230 [Beta vulgaris subsp. vulgaris]
BVRB_1g003240	1:3509830-3511952	1.3605	0.349896	-1.95913	0.07545	0.191984	down	hypothetical protein BVRB_1g003240 [Beta vulgaris subsp. vulgaris]
BVRB_1g003250	1:3523737-3530972	3.57757	2.12641	-0.75056	0.0499	0.141629	down	PREDICTED: cyclic nucleotide-gated ion channel 1 [Beta vulgaris subsp. vulgaris] >gi|870869580|gb|KMT20325.1| hypothetical protein BVRB_1g003250 [Beta vulgaris subsp. vulgaris]
BVRB_1g003260	1:3532891-3539842	41.8867	52.3185	0.32083	0.19945	0.374128	up	PREDICTED: uncharacterized protein LOC104885201 isoform X1 [Beta vulgaris subsp. vulgaris] >gi|870869581|gb|KMT20326.1| hypothetical protein BVRB_1g003260 [Beta vulgaris subsp. vulgaris]
BVRB_1g003270	1:3541796-3545161	91.6835	219.897	1.26209	5.00E-05	0.000653813	up	PREDICTED: uncharacterized protein LOC104885327 isoform X1 [Beta vulgaris subsp. vulgaris] >gi|870869582|gb|KMT20327.1| hypothetical protein BVRB_1g003270 [Beta vulgaris subsp. vulgaris]
BVRB_1g003280	1:3558541-3564492	45.0204	42.5822	-0.0803309	0.7483	0.85078	down	PREDICTED: probable trehalose-phosphate phosphatase C isoform X2 [Beta vulgaris subsp. vulgaris] >gi|870869583|gb|KMT20328.1| hypothetical protein BVRB_1g003280 [Beta vulgaris subsp. vulgaris]
BVRB_1g003290	1:3565894-3572617	26.1494	28.1593	0.106834	0.69045	0.813763	up	PREDICTED: DEAD-box ATP-dependent RNA helicase 31-like [Beta vulgaris subsp. vulgaris] >gi|870869584|gb|KMT20329.1| hypothetical protein BVRB_1g003290 [Beta vulgaris subsp. vulgaris]
BVRB_1g003300	1:3573822-3594457	8.49964	9.55335	0.168605	0.5136	0.684211	up	PREDICTED: uncharacterized protein LOC104885924 isoform X3 [Beta vulgaris subsp. vulgaris] >gi|870869585|gb|KMT20330.1| hypothetical protein BVRB_1g003300 [Beta vulgaris subsp. vulgaris]
BVRB_1g003310	1:3573822-3594457	0.0555234	0.0557591	0.00610967	1	1	up	hypothetical protein BVRB_1g003310 isoform B [Beta vulgaris subsp. vulgaris]
BVRB_1g003320	1:3605311-3608567	107.279	83.2895	-0.365161	0.148	0.305913	down	PREDICTED: abscisic acid receptor PYL9-like [Beta vulgaris subsp. vulgaris] >gi|870869588|gb|KMT20333.1| hypothetical protein BVRB_1g003320 [Beta vulgaris subsp. vulgaris]
BVRB_1g003330	1:3611813-3614867	6.98523	3.6162	-0.949832	0.0051	0.0269461	down	PREDICTED: pentatricopeptide repeat-containing protein At4g01030, mitochondrial [Beta vulgaris subsp. vulgaris] >gi|870869589|gb|KMT20334.1| hypothetical protein BVRB_1g003330 [Beta vulgaris subsp. vulgaris]
BVRB_1g003340	1:3617221-3622926	12.2374	14.2527	0.219937	0.4389	0.620016	up	PREDICTED: chitinase domain-containing protein 1 [Beta vulgaris subsp. vulgaris] >gi|870869590|gb|KMT20335.1| hypothetical protein BVRB_1g003340 [Beta vulgaris subsp. vulgaris]
BVRB_1g003350	1:3624041-3627888	348.74	338.282	-0.0439232	0.8714	0.930229	down	PREDICTED: rhodanese-like domain-containing protein 4, chloroplastic [Beta vulgaris subsp. vulgaris] >gi|870869591|gb|KMT20336.1| hypothetical protein BVRB_1g003350 [Beta vulgaris subsp. vulgaris]
BVRB_1g003360	1:3628301-3638386	27.8487	30.5979	0.135825	0.5913	0.743626	up	PREDICTED: cullin-1-like [Beta vulgaris subsp. vulgaris] >gi|870869592|gb|KMT20337.1| hypothetical protein BVRB_1g003360 [Beta vulgaris subsp. vulgaris]
BVRB_1g003370	1:3648311-3650942	387.321	366.143	-0.0811206	0.78425	0.873632	down	hypothetical protein BVRB_1g003370 [Beta vulgaris subsp. vulgaris]
BVRB_1g003380	1:3684371-3689355	5.62101	0.810611	-2.79375	5.00E-05	0.000653813	down	PREDICTED: probable WRKY transcription factor 41 [Beta vulgaris subsp. vulgaris]
BVRB_1g003390	1:3695594-3697387	71.9982	21.9579	-1.71322	5.00E-05	0.000653813	down	PREDICTED: hydroquinone glucosyltransferase-like [Beta vulgaris subsp. vulgaris] >gi|870869595|gb|KMT20340.1| hypothetical protein BVRB_1g003390 [Beta vulgaris subsp. vulgaris]
BVRB_1g003400	1:3709821-3712159	26.2742	41.8466	0.671465	0.0273	0.0922277	up	hypothetical protein BVRB_1g003400 [Beta vulgaris subsp. vulgaris]
BVRB_1g003410	1:3714067-3715547	23.1895	16.8964	-0.456757	0.1054	0.241502	down	hypothetical protein BVRB_1g003410 [Beta vulgaris subsp. vulgaris]
BVRB_1g003420	1:3720021-3721388	0.0970069	0.181834	0.906459	1	1	up	hypothetical protein BVRB_1g003420 [Beta vulgaris subsp. vulgaris]
BVRB_1g003430	1:3722997-3724567	5.49258	1.24439	-2.14205	0.00075	0.00608398	down	PREDICTED: hydroquinone glucosyltransferase-like [Beta vulgaris subsp. vulgaris] >gi|870869599|gb|KMT20344.1| hypothetical protein BVRB_1g003430 [Beta vulgaris subsp. vulgaris]
BVRB_1g003440	1:3745411-3746256	6.17279	28.9701	2.23057	0.00075	0.00608398	up	hypothetical protein BVRB_1g003440 [Beta vulgaris subsp. vulgaris]
BVRB_1g003450	1:3747650-3749174	0	0	0	1	1	down	hypothetical protein BVRB_1g003450 [Beta vulgaris subsp. vulgaris]
BVRB_1g003460	1:3759388-3762376	18.7987	21.8284	0.215578	0.43555	0.617261	up	PREDICTED: protein trichome birefringence-like 25 [Beta vulgaris subsp. vulgaris] >gi|870869602|gb|KMT20347.1| hypothetical protein BVRB_1g003460 [Beta vulgaris subsp. vulgaris]
BVRB_1g003470	1:3765703-3770886	11.2627	12.3832	0.136835	0.6082	0.756731	up	PREDICTED: uncharacterized protein At5g05190 [Beta vulgaris subsp. vulgaris] >gi|870869603|gb|KMT20348.1| hypothetical protein BVRB_1g003470 [Beta vulgaris subsp. vulgaris]
BVRB_1g003480	1:3780548-3781156	3.75847	0.28679	-3.71208	0.0176	0.0669928	down	hypothetical protein BVRB_1g003480 [Beta vulgaris subsp. vulgaris]
BVRB_1g003490	1:3784350-3791786	148.593	53.1827	-1.48234	5.00E-05	0.000653813	down	PREDICTED: probable indole-3-acetic acid-amido synthetase GH3.5 [Beta vulgaris subsp. vulgaris] >gi|870869605|gb|KMT20350.1| hypothetical protein BVRB_1g003490 [Beta vulgaris subsp. vulgaris]
BVRB_1g003500	1:3831790-3839521	46.5988	103.479	1.15098	5.00E-05	0.000653813	up	PREDICTED: mitochondrial adenine nucleotide transporter ADNT1-like [Beta vulgaris subsp. vulgaris] >gi|870869606|gb|KMT20351.1| hypothetical protein BVRB_1g003500 [Beta vulgaris subsp. vulgaris]
BVRB_1g003510	1:3840151-3843406	2.30051	2.27651	-0.0151285	0.97545	0.987136	down	PREDICTED: uncharacterized protein LOC104886586 [Beta vulgaris subsp. vulgaris] >gi|870869607|gb|KMT20352.1| hypothetical protein BVRB_1g003510 [Beta vulgaris subsp. vulgaris]
BVRB_1g003520	1:3847370-3862005	14.9679	22.8726	0.611745	0.01655	0.064168	up	PREDICTED: protein SUPPRESSOR OF PHYA-105 1 isoform X1 [Beta vulgaris subsp. vulgaris] >gi|731311394|ref|XP_010669370.1| PREDICTED: protein SUPPRESSOR OF PHYA-105 1 isoform X1 [Beta vulgaris subsp. vulgaris] >gi|731311396|ref|XP_010669374.1| PREDICTE ...
BVRB_1g003530	1:3862150-3864655	13.6154	19.5741	0.523711	0.0527	0.147293	up	hypothetical protein BVRB_1g003530 [Beta vulgaris subsp. vulgaris]
BVRB_1g003540	1:3864657-3865866	46.8202	56.1296	0.261631	0.29885	0.487656	up	hypothetical protein BVRB_1g003540 [Beta vulgaris subsp. vulgaris]
BVRB_1g003550	1:3869550-3882375	17.1051	14.2521	-0.26325	0.3276	0.518518	down	hypothetical protein BVRB_1g003550 [Beta vulgaris subsp. vulgaris]
BVRB_1g003560	1:3892634-3901026	7.30565	6.14267	-0.250146	0.47485	0.651488	down	PREDICTED: mitochondrial carrier protein MTM1 isoform X1 [Beta vulgaris subsp. vulgaris] >gi|870869612|gb|KMT20357.1| hypothetical protein BVRB_1g003560 [Beta vulgaris subsp. vulgaris]
BVRB_1g003570	1:3911056-3912566	5.18892	1.82569	-1.50699	0.0048	0.0257833	down	PREDICTED: ethylene-responsive transcription factor CRF6-like [Beta vulgaris subsp. vulgaris] >gi|870869613|gb|KMT20358.1| hypothetical protein BVRB_1g003570 [Beta vulgaris subsp. vulgaris]
BVRB_1g003580	1:3935875-3940320	512.75	246.261	-1.05807	5.00E-05	0.000653813	down	hypothetical protein POPTR_0006s11070g, partial [Populus trichocarpa] >gi|550335954|gb|EEE92717.2| hypothetical protein POPTR_0006s11070g, partial [Populus trichocarpa]
BVRB_1g003590	1:3942795-3946160	5.10376	7.73299	0.599465	0.07365	0.188466	up	PREDICTED: RNA-binding protein NOB1-like [Beta vulgaris subsp. vulgaris] >gi|870869615|gb|KMT20360.1| hypothetical protein BVRB_1g003590 [Beta vulgaris subsp. vulgaris]
BVRB_1g003600	1:3948015-3952280	0.09618	0.041183	-1.22369	1	1	down	PREDICTED: protein YLS9-like [Beta vulgaris subsp. vulgaris] >gi|870869616|gb|KMT20361.1| hypothetical protein BVRB_1g003600 [Beta vulgaris subsp. vulgaris]
BVRB_1g003610	1:3957134-3962102	20.4908	15.1441	-0.436223	0.1383	0.292194	down	PREDICTED: exosome complex component RRP41 [Beta vulgaris subsp. vulgaris] >gi|870869617|gb|KMT20362.1| hypothetical protein BVRB_1g003610 [Beta vulgaris subsp. vulgaris]
BVRB_1g003620	1:3964751-3969560	53.9233	26.0378	-1.0503	0.0001	0.00117903	down	PREDICTED: putative glucose-6-phosphate 1-epimerase [Beta vulgaris subsp. vulgaris] >gi|731311420|ref|XP_010669453.1| PREDICTED: putative glucose-6-phosphate 1-epimerase [Beta vulgaris subsp. vulgaris] >gi|870869618|gb|KMT20363.1| hypothetical protei ...
BVRB_1g003630	1:3969664-3970269	3.55635	0.602817	-2.5606	0.0106	0.0463669	down	hypothetical protein BVRB_1g003630 [Beta vulgaris subsp. vulgaris]
BVRB_1g003640	1:3977904-3982930	11.0368	6.31416	-0.805663	0.00675	0.0331312	down	PREDICTED: common plant regulatory factor 1-like isoform X1 [Beta vulgaris subsp. vulgaris] >gi|731311424|ref|XP_010669472.1| PREDICTED: common plant regulatory factor 1-like isoform X1 [Beta vulgaris subsp. vulgaris] >gi|731311426|ref|XP_010669480.1 ...
BVRB_1g003650	1:4001674-4006449	78.3841	30.5473	-1.35952	5.00E-05	0.000653813	down	PREDICTED: GDSL esterase/lipase At4g01130 [Beta vulgaris subsp. vulgaris] >gi|870869621|gb|KMT20366.1| hypothetical protein BVRB_1g003650 [Beta vulgaris subsp. vulgaris]
BVRB_1g003660	1:4006504-4006789	0.948465	0	#NAME?	1	1	down	hypothetical protein BVRB_1g003660 [Beta vulgaris subsp. vulgaris]
BVRB_1g003670	1:4006969-4008460	0.126644	0.464601	1.87522	1	1	up	hypothetical protein BVRB_1g003670 [Beta vulgaris subsp. vulgaris]
BVRB_1g003680	1:4011374-4015909	2687.72	1199	-1.16456	0.00015	0.00164805	down	PREDICTED: protein CURVATURE THYLAKOID 1A, chloroplastic [Beta vulgaris subsp. vulgaris] >gi|870869624|gb|KMT20369.1| hypothetical protein BVRB_1g003680 [Beta vulgaris subsp. vulgaris]
BVRB_1g003690	1:4016764-4022534	2.03556	4.14977	1.02761	0.00255	0.0158754	up	PREDICTED: uncharacterized protein LOC104886738 [Beta vulgaris subsp. vulgaris] >gi|870869625|gb|KMT20370.1| hypothetical protein BVRB_1g003690 [Beta vulgaris subsp. vulgaris]
BVRB_1g003700	1:4022885-4024290	429.689	376.027	-0.192456	0.4609	0.639473	down	PREDICTED: eukaryotic translation initiation factor 1A [Beta vulgaris subsp. vulgaris] >gi|870869626|gb|KMT20371.1| hypothetical protein BVRB_1g003700 [Beta vulgaris subsp. vulgaris]
BVRB_1g003710	1:4029875-4034550	35.3818	32.803	-0.109181	0.66525	0.796657	down	PREDICTED: BTB/POZ domain-containing protein POB1-like [Beta vulgaris subsp. vulgaris] >gi|870869627|gb|KMT20372.1| hypothetical protein BVRB_1g003710 [Beta vulgaris subsp. vulgaris]
BVRB_1g003720	1:4036619-4040010	7.46472	6.91844	-0.109642	0.7796	0.870655	down	PREDICTED: uncharacterized protein LOC104886757 [Beta vulgaris subsp. vulgaris] >gi|870869628|gb|KMT20373.1| hypothetical protein BVRB_1g003720 [Beta vulgaris subsp. vulgaris]
BVRB_1g003730	1:4045595-4050170	6.45525	7.05053	0.127258	0.6578	0.790752	up	PREDICTED: uncharacterized protein At5g41620 [Beta vulgaris subsp. vulgaris] >gi|870869629|gb|KMT20374.1| hypothetical protein BVRB_1g003730 [Beta vulgaris subsp. vulgaris]
BVRB_1g003740	1:4054004-4055404	1.08181	0.502016	-1.10764	0.2281	0.408253	down	hypothetical protein BVRB_1g003740 [Beta vulgaris subsp. vulgaris]
BVRB_1g003750	1:4064696-4076350	0.00246094	0	#NAME?	1	1	down	hypothetical protein BVRB_1g003750 [Beta vulgaris subsp. vulgaris]
BVRB_1g003760	1:4078205-4081510	5.28105	4.8215	-0.131342	0.6983	0.818386	down	PREDICTED: F-box/kelch-repeat protein At3g61590 [Beta vulgaris subsp. vulgaris] >gi|731311449|ref|XP_010669593.1| PREDICTED: F-box/kelch-repeat protein At3g61590 [Beta vulgaris subsp. vulgaris] >gi|870869632|gb|KMT20377.1| hypothetical protein BVRB_1 ...
BVRB_1g003770	1:4110678-4111917	0.366805	1.21143	1.72362	0.02845	0.0950227	up	PREDICTED: uncharacterized protein LOC104886787 [Beta vulgaris subsp. vulgaris] >gi|870869633|gb|KMT20378.1| hypothetical protein BVRB_1g003770 [Beta vulgaris subsp. vulgaris]
BVRB_1g003780	1:4116537-4122997	4.34017	16.3159	1.91046	5.00E-05	0.000653813	up	PREDICTED: BAG family molecular chaperone regulator 6 [Beta vulgaris subsp. vulgaris] >gi|870869634|gb|KMT20379.1| hypothetical protein BVRB_1g003780 [Beta vulgaris subsp. vulgaris]
BVRB_1g003790	1:4126161-4129816	25.7562	25.3583	-0.0224613	0.9385	0.967054	down	PREDICTED: rRNA-processing protein FCF1 homolog [Beta vulgaris subsp. vulgaris] >gi|870869635|gb|KMT20380.1| hypothetical protein BVRB_1g003790 [Beta vulgaris subsp. vulgaris]
BVRB_1g003800	1:4130772-4139847	26.7111	32.6009	0.287471	0.247	0.431788	up	PREDICTED: uncharacterized protein LOC104886812 [Beta vulgaris subsp. vulgaris] >gi|870869636|gb|KMT20381.1| hypothetical protein BVRB_1g003800 [Beta vulgaris subsp. vulgaris]
BVRB_1g003810	1:4147573-4152577	7.44484	10.1573	0.448209	0.16555	0.330344	up	PREDICTED: UDP-D-xylose:L-fucose alpha-1,3-D-xylosyltransferase MGP4 [Beta vulgaris subsp. vulgaris] >gi|870869637|gb|KMT20382.1| hypothetical protein BVRB_1g003810 [Beta vulgaris subsp. vulgaris]
BVRB_1g003820	1:4154382-4160247	45.8753	35.3978	-0.374058	0.14505	0.301749	down	PREDICTED: protein ABIL1 [Beta vulgaris subsp. vulgaris] >gi|870869638|gb|KMT20383.1| hypothetical protein BVRB_1g003820 [Beta vulgaris subsp. vulgaris]
BVRB_1g003830	1:4166084-4170107	177.178	185.792	0.068487	0.7804	0.871134	up	PREDICTED: uncharacterized protein LOC104886839 [Beta vulgaris subsp. vulgaris] >gi|870869639|gb|KMT20384.1| hypothetical protein BVRB_1g003830 [Beta vulgaris subsp. vulgaris]
BVRB_1g003840	1:4182591-4191611	24.0777	18.8418	-0.353761	0.23075	0.411908	down	hypothetical protein BVRB_1g003840 [Beta vulgaris subsp. vulgaris]
BVRB_1g003850	1:4191612-4194267	21.3879	11.7415	-0.865178	0.006	0.0303404	down	PREDICTED: nuclear transcription factor Y subunit B-9-like [Beta vulgaris subsp. vulgaris] >gi|870869641|gb|KMT20386.1| hypothetical protein BVRB_1g003850 isoform A [Beta vulgaris subsp. vulgaris]
BVRB_1g003860	1:4198411-4200327	132.242	222.424	0.750136	0.00395	0.0221944	up	PREDICTED: delta(8)-fatty-acid desaturase [Beta vulgaris subsp. vulgaris] >gi|870869643|gb|KMT20388.1| hypothetical protein BVRB_1g003860 [Beta vulgaris subsp. vulgaris]
BVRB_1g003870	1:4210551-4211590	0.530553	0.343989	-0.625134	1	1	down	hypothetical protein BVRB_1g003870 [Beta vulgaris subsp. vulgaris]
BVRB_1g003880	1:4217921-4227127	4.10038	4.45987	0.121245	0.6922	0.814986	up	PREDICTED: U11/U12 small nuclear ribonucleoprotein 59 kDa protein [Beta vulgaris subsp. vulgaris] >gi|731311475|ref|XP_010669708.1| PREDICTED: U11/U12 small nuclear ribonucleoprotein 59 kDa protein [Beta vulgaris subsp. vulgaris] >gi|870869645|gb|KMT ...
BVRB_1g003890	1:4227564-4229007	0	0.213172	inf	1	1	up	hypothetical protein BVRB_1g003890 [Beta vulgaris subsp. vulgaris]
BVRB_1g003900	1:4231281-4242867	11.7517	17.0023	0.532866	0.03975	0.120495	up	PREDICTED: golgin candidate 4 isoform X1 [Beta vulgaris subsp. vulgaris] >gi|870869647|gb|KMT20392.1| hypothetical protein BVRB_1g003900 [Beta vulgaris subsp. vulgaris]
BVRB_1g003910	1:4243732-4246167	125.836	216.848	0.785135	0.0021	0.0136249	up	PREDICTED: reticulon-like protein B4 [Beta vulgaris subsp. vulgaris] >gi|870869648|gb|KMT20393.1| hypothetical protein BVRB_1g003910 [Beta vulgaris subsp. vulgaris]
BVRB_1g003920	1:4255292-4256267	31.0035	21.7106	-0.514035	0.08605	0.209943	down	PREDICTED: RING-H2 finger protein ATL67-like [Beta vulgaris subsp. vulgaris] >gi|870869649|gb|KMT20394.1| hypothetical protein BVRB_1g003920 [Beta vulgaris subsp. vulgaris]
BVRB_1g003930	1:4264621-4265344	0.171053	0.611757	1.83851	1	1	up	hypothetical protein BVRB_1g003930 [Beta vulgaris subsp. vulgaris]
BVRB_1g003940	1:4267841-4274092	2.46076	2.77958	0.175758	0.6318	0.772891	up	hypothetical protein BVRB_1g003940 isoform C [Beta vulgaris subsp. vulgaris]
BVRB_1g003950	1:4274914-4277617	185.456	171.935	-0.109216	0.662	0.79406	down	PREDICTED: desiccation protectant protein Lea14 homolog [Beta vulgaris subsp. vulgaris] >gi|870869654|gb|KMT20399.1| hypothetical protein BVRB_1g003950 [Beta vulgaris subsp. vulgaris]
BVRB_1g003960	1:4285809-4292276	0	0	0	1	1	down	PREDICTED: desiccation-related protein PCC27-45-like [Beta vulgaris subsp. vulgaris] >gi|870869655|gb|KMT20400.1| hypothetical protein BVRB_1g003960 [Beta vulgaris subsp. vulgaris]
BVRB_1g003970	1:4295327-4297926	0.0248495	0	#NAME?	1	1	down	PREDICTED: desiccation protectant protein Lea14 homolog [Beta vulgaris subsp. vulgaris] >gi|870869656|gb|KMT20401.1| hypothetical protein BVRB_1g003970 [Beta vulgaris subsp. vulgaris]
BVRB_1g003980	1:4301980-4303926	0.0277262	0	#NAME?	1	1	down	PREDICTED: probable WRKY transcription factor 71 [Beta vulgaris subsp. vulgaris] >gi|870869657|gb|KMT20402.1| hypothetical protein BVRB_1g003980 [Beta vulgaris subsp. vulgaris]
BVRB_1g003990	1:4311596-4320836	9.88834	13.0143	0.396294	0.18325	0.353933	up	PREDICTED: uncharacterized protein LOC104886940 [Beta vulgaris subsp. vulgaris] >gi|870869658|gb|KMT20403.1| hypothetical protein BVRB_1g003990 [Beta vulgaris subsp. vulgaris]
BVRB_1g004000	1:4324040-4328430	4.91826	2.36807	-1.05444	0.02085	0.0755833	down	PREDICTED: 3-methyl-2-oxobutanoate hydroxymethyltransferase 1, mitochondrial-like [Beta vulgaris subsp. vulgaris] >gi|870869659|gb|KMT20404.1| hypothetical protein BVRB_1g004000 [Beta vulgaris subsp. vulgaris]
BVRB_1g004010	1:4329780-4332395	0.801153	1.07963	0.43039	0.46115	0.639623	up	PREDICTED: pentatricopeptide repeat-containing protein At3g61520, mitochondrial [Beta vulgaris subsp. vulgaris] >gi|870869660|gb|KMT20405.1| hypothetical protein BVRB_1g004010 [Beta vulgaris subsp. vulgaris]
BVRB_1g004020	1:4335622-4338196	4.27191	3.20389	-0.415058	0.30445	0.493214	down	PREDICTED: WRKY transcription factor 22 [Beta vulgaris subsp. vulgaris] >gi|870869661|gb|KMT20406.1| hypothetical protein BVRB_1g004020 [Beta vulgaris subsp. vulgaris]
BVRB_1g004030	1:4352930-4357764	3.00839	3.32757	0.145478	0.69955	0.819013	up	PREDICTED: E3 ubiquitin-protein ligase TRAIP-like [Beta vulgaris subsp. vulgaris] >gi|870869662|gb|KMT20407.1| hypothetical protein BVRB_1g004030 [Beta vulgaris subsp. vulgaris]
BVRB_1g004040	1:4378850-4383654	0.868406	0.793197	-0.130689	0.84235	0.912448	down	PREDICTED: 1-aminocyclopropane-1-carboxylate synthase-like [Beta vulgaris subsp. vulgaris] >gi|870869663|gb|KMT20408.1| hypothetical protein BVRB_1g004040 [Beta vulgaris subsp. vulgaris]
BVRB_1g004050	1:4405465-4408956	54.8504	28.0781	-0.96606	0.0002	0.00206509	down	PREDICTED: FK506-binding protein 4 [Beta vulgaris subsp. vulgaris] >gi|870869664|gb|KMT20409.1| hypothetical protein BVRB_1g004050 [Beta vulgaris subsp. vulgaris]
BVRB_1g004060	1:4421760-4425875	14862	8864.67	-0.745488	0.0649	0.171853	down	PREDICTED: chlorophyll a-b binding protein CP26, chloroplastic [Beta vulgaris subsp. vulgaris] >gi|870869665|gb|KMT20410.1| hypothetical protein BVRB_1g004060 [Beta vulgaris subsp. vulgaris]
BVRB_1g004070	1:4429460-4432731	8.0075	12.9406	0.692481	0.0304	0.0997647	up	hypothetical protein BVRB_1g004070 [Beta vulgaris subsp. vulgaris]
BVRB_1g004080	1:4438566-4446211	14.5936	24.9924	0.776153	0.00305	0.0182905	up	hypothetical protein BVRB_1g004080 [Beta vulgaris subsp. vulgaris]
BVRB_1g004090	1:4449706-4459151	2.03345	2.93407	0.528972	0.17075	0.337489	up	PREDICTED: protein REVEILLE 6-like isoform X2 [Beta vulgaris subsp. vulgaris] >gi|870869668|gb|KMT20413.1| hypothetical protein BVRB_1g004090 isoform A [Beta vulgaris subsp. vulgaris]
BVRB_1g004100	1:4459206-4466022	29.9106	31.6108	0.0797611	0.74895	0.851248	up	PREDICTED: uncharacterized protein LOC104887015 [Beta vulgaris subsp. vulgaris] >gi|870869670|gb|KMT20415.1| hypothetical protein BVRB_1g004100 [Beta vulgaris subsp. vulgaris]
BVRB_1g004110	1:4467416-4470251	506.568	349.326	-0.536182	0.0469	0.135383	down	PREDICTED: 50S ribosomal protein L5, chloroplastic [Beta vulgaris subsp. vulgaris] >gi|870869671|gb|KMT20416.1| hypothetical protein BVRB_1g004110 [Beta vulgaris subsp. vulgaris]
BVRB_1g004120	1:4471406-4477271	6.9553	6.47963	-0.102202	0.76905	0.863644	down	PREDICTED: sphingoid long-chain bases kinase 2, mitochondrial [Beta vulgaris subsp. vulgaris] >gi|870869672|gb|KMT20417.1| hypothetical protein BVRB_1g004120 [Beta vulgaris subsp. vulgaris]
BVRB_1g004130	1:4477716-4480598	48.0662	42.4827	-0.178145	0.50825	0.679422	down	PREDICTED: uncharacterized protein LOC104887036 [Beta vulgaris subsp. vulgaris] >gi|870869673|gb|KMT20418.1| hypothetical protein BVRB_1g004130 [Beta vulgaris subsp. vulgaris]
BVRB_1g004140	1:4481666-4492401	40.9761	56.1337	0.454083	0.0687	0.179141	up	PREDICTED: CAAX prenyl protease 1 homolog [Beta vulgaris subsp. vulgaris] >gi|870869674|gb|KMT20419.1| hypothetical protein BVRB_1g004140 [Beta vulgaris subsp. vulgaris]
BVRB_1g004150	1:4497216-4501061	19.0833	34.2296	0.842932	0.00155	0.0107296	up	PREDICTED: probable serine/threonine-protein kinase At1g01540 [Beta vulgaris subsp. vulgaris] >gi|870869675|gb|KMT20420.1| hypothetical protein BVRB_1g004150 [Beta vulgaris subsp. vulgaris]
BVRB_1g004160	1:4508166-4510939	114.825	132.881	0.210704	0.4109	0.596582	up	PREDICTED: protein BPS1, chloroplastic-like [Beta vulgaris subsp. vulgaris] >gi|870869676|gb|KMT20421.1| hypothetical protein BVRB_1g004160 [Beta vulgaris subsp. vulgaris]
BVRB_1g004170	1:4511346-4512118	0.826051	4.50104	2.44596	0.005	0.0265211	up	hypothetical protein BVRB_1g004170 [Beta vulgaris subsp. vulgaris]
BVRB_1g004180	1:4512186-4513102	1.90806	8.20841	2.105	0.0006	0.00508012	up	hypothetical protein BVRB_1g004180 [Beta vulgaris subsp. vulgaris]
BVRB_1g004190	1:4516666-4523965	46.5615	29.4711	-0.659835	0.01165	0.0494897	down	PREDICTED: mitogen-activated protein kinase homolog MMK2 [Beta vulgaris subsp. vulgaris] >gi|870869679|gb|KMT20424.1| hypothetical protein BVRB_1g004190 [Beta vulgaris subsp. vulgaris]
BVRB_1g004200	1:4538437-4545702	5.73407	4.06587	-0.495994	0.0948	0.224599	down	PREDICTED: mechanosensitive ion channel protein 1, mitochondrial-like [Beta vulgaris subsp. vulgaris] >gi|870869680|gb|KMT20425.1| hypothetical protein BVRB_1g004200 [Beta vulgaris subsp. vulgaris]
BVRB_1g004210	1:4549556-4554892	0.105754	0.345888	1.70959	1	1	up	PREDICTED: uncharacterized protein LOC104890362 [Beta vulgaris subsp. vulgaris] >gi|870869681|gb|KMT20426.1| hypothetical protein BVRB_1g004210 [Beta vulgaris subsp. vulgaris]
BVRB_1g004220	1:4559946-4561891	40.1439	79.6032	0.987645	0.00015	0.00164805	up	PREDICTED: probable receptor-like protein kinase At5g24010 [Beta vulgaris subsp. vulgaris] >gi|870869682|gb|KMT20427.1| hypothetical protein BVRB_1g004220 [Beta vulgaris subsp. vulgaris]
BVRB_1g004230	1:4569256-4576253	30.7555	22.4175	-0.456221	0.0865	0.210455	down	PREDICTED: ferric reduction oxidase 2-like [Beta vulgaris subsp. vulgaris] >gi|870869683|gb|KMT20428.1| hypothetical protein BVRB_1g004230 [Beta vulgaris subsp. vulgaris]
BVRB_1g004240	1:4577052-4594952	14.4063	16.3587	0.183353	0.47265	0.64972	up	PREDICTED: RAB6A-GEF complex partner protein 1-like isoform X2 [Beta vulgaris subsp. vulgaris] >gi|870869684|gb|KMT20429.1| hypothetical protein BVRB_1g004240 isoform A [Beta vulgaris subsp. vulgaris]
BVRB_1g004250	1:4606306-4607007	43.1382	39.3837	-0.131368	0.66475	0.796231	down	hypothetical protein BVRB_1g004250 [Beta vulgaris subsp. vulgaris]
BVRB_1g004260	1:4607747-4609472	0.396031	0	#NAME?	1	1	down	hypothetical protein BVRB_1g004260 [Beta vulgaris subsp. vulgaris]
BVRB_1g004270	1:4609780-4612262	0.585827	0	#NAME?	1	1	down	hypothetical protein BVRB_1g004270 [Beta vulgaris subsp. vulgaris]
BVRB_1g004280	1:4612319-4622062	0.0963506	0.0451368	-1.09399	1	1	down	hypothetical protein BVRB_1g004280 [Beta vulgaris subsp. vulgaris]
BVRB_1g004290	1:4628537-4630312	2.25022	1.475	-0.609353	0.27455	0.461998	down	PREDICTED: AAC-rich mRNA clone AAC11 protein-like [Beta vulgaris subsp. vulgaris] >gi|870869690|gb|KMT20435.1| hypothetical protein BVRB_1g004290 [Beta vulgaris subsp. vulgaris]
BVRB_1g004300	1:4638027-4644662	1.60323	0.111591	-3.84469	5.00E-05	0.000653813	down	hypothetical protein BVRB_1g004300 [Beta vulgaris subsp. vulgaris]
BVRB_1g004310	1:4657998-4660472	137.371	246.965	0.84623	0.0015	0.0104476	up	PREDICTED: 40S ribosomal protein S19-2-like [Beta vulgaris subsp. vulgaris] >gi|731362984|ref|XP_010693184.1| PREDICTED: 40S ribosomal protein S19-2 [Beta vulgaris subsp. vulgaris] >gi|870846780|gb|KMS99269.1| hypothetical protein BVRB_2g046380 [Beta ...
BVRB_1g004320	1:4671036-4677061	0.223695	0.252816	0.176553	1	1	up	PREDICTED: zinc finger protein 462 [Beta vulgaris subsp. vulgaris] >gi|870869693|gb|KMT20438.1| hypothetical protein BVRB_1g004320 [Beta vulgaris subsp. vulgaris]
BVRB_1g004330	1:4703276-4708724	3.7898	1.06588	-1.83007	0.0027	0.0165581	down	PREDICTED: syntaxin-71-like [Beta vulgaris subsp. vulgaris] >gi|870869694|gb|KMT20439.1| hypothetical protein BVRB_1g004330 [Beta vulgaris subsp. vulgaris]
BVRB_1g004340	1:4710756-4719419	5.42762	4.36808	-0.313321	0.3197	0.509886	down	PREDICTED: uncharacterized protein LOC104887174 [Beta vulgaris subsp. vulgaris] >gi|870869695|gb|KMT20440.1| hypothetical protein BVRB_1g004340 [Beta vulgaris subsp. vulgaris]
BVRB_1g004350	1:4720157-4724462	10.0419	12.5839	0.325543	0.26555	0.452504	up	PREDICTED: calmodulin-binding receptor-like cytoplasmic kinase 2 [Beta vulgaris subsp. vulgaris] >gi|870869696|gb|KMT20441.1| hypothetical protein BVRB_1g004350 [Beta vulgaris subsp. vulgaris]
BVRB_1g004360	1:4731117-4733462	0.547511	0.319771	-0.775849	1	1	down	PREDICTED: pentatricopeptide repeat-containing protein At2g46050, mitochondrial [Beta vulgaris subsp. vulgaris] >gi|870869697|gb|KMT20442.1| hypothetical protein BVRB_1g004360 [Beta vulgaris subsp. vulgaris]
BVRB_1g004370	1:4737716-4743030	9.0515	8.31358	-0.122686	0.67595	0.803959	down	PREDICTED: E3 ubiquitin-protein ligase At3g02290 [Beta vulgaris subsp. vulgaris] >gi|870869698|gb|KMT20443.1| hypothetical protein BVRB_1g004370 [Beta vulgaris subsp. vulgaris]
BVRB_1g004380	1:4752416-4755627	2.09596	1.4739	-0.507971	0.22765	0.407825	down	PREDICTED: G-type lectin S-receptor-like serine/threonine-protein kinase SD2-2 [Beta vulgaris subsp. vulgaris] >gi|870869699|gb|KMT20444.1| hypothetical protein BVRB_1g004380 [Beta vulgaris subsp. vulgaris]
BVRB_1g004390	1:4758086-4762674	0.360095	0.41416	0.201811	1	1	up	PREDICTED: protein TRANSPARENT TESTA 12 [Beta vulgaris subsp. vulgaris] >gi|870869700|gb|KMT20445.1| hypothetical protein BVRB_1g004390 [Beta vulgaris subsp. vulgaris]
BVRB_1g004400	1:4777495-4783240	4.66775	8.11168	0.797272	0.00945	0.04273	up	hypothetical protein BVRB_1g004400 [Beta vulgaris subsp. vulgaris]
BVRB_1g004410	1:4794925-4800306	145.111	50.6257	-1.51921	5.00E-05	0.000653813	down	PREDICTED: ubiquitin-conjugating enzyme E2-23 kDa-like [Beta vulgaris subsp. vulgaris] >gi|870869702|gb|KMT20447.1| hypothetical protein BVRB_1g004410 [Beta vulgaris subsp. vulgaris]
BVRB_1g004420	1:4800726-4815921	16.9675	15.8783	-0.0957182	0.70585	0.8234	down	hypothetical protein BVRB_1g004420 [Beta vulgaris subsp. vulgaris]
BVRB_1g004430	1:4820839-4829911	228.09	156.02	-0.547871	0.03105	0.10109	down	PREDICTED: bifunctional L-3-cyanoalanine synthase/cysteine synthase, mitochondrial [Beta vulgaris subsp. vulgaris] >gi|870869704|gb|KMT20449.1| hypothetical protein BVRB_1g004430 [Beta vulgaris subsp. vulgaris]
BVRB_1g004440	1:4832025-4834528	8.81848	5.43385	-0.698555	0.0973	0.228365	down	PREDICTED: uncharacterized protein LOC104887231 [Beta vulgaris subsp. vulgaris] >gi|870869705|gb|KMT20450.1| hypothetical protein BVRB_1g004440 [Beta vulgaris subsp. vulgaris]
BVRB_1g004450	1:4834666-4838901	65.7013	58.878	-0.158193	0.53265	0.699677	down	PREDICTED: uncharacterized protein LOC104887219 [Beta vulgaris subsp. vulgaris] >gi|870869706|gb|KMT20451.1| hypothetical protein BVRB_1g004450 [Beta vulgaris subsp. vulgaris]
BVRB_1g004460	1:4841845-4847160	32.3539	31.3189	-0.0469041	0.85	0.917157	down	PREDICTED: uncharacterized protein LOC104887248 [Beta vulgaris subsp. vulgaris] >gi|731311585|ref|XP_010670162.1| PREDICTED: uncharacterized protein LOC104887248 [Beta vulgaris subsp. vulgaris] >gi|870869707|gb|KMT20452.1| hypothetical protein BVRB_1 ...
BVRB_1g004470	1:4848845-4853376	4.26793	3.75517	-0.184659	0.57005	0.729636	down	PREDICTED: origin recognition complex subunit 5 [Beta vulgaris subsp. vulgaris] >gi|870869708|gb|KMT20453.1| hypothetical protein BVRB_1g004470 [Beta vulgaris subsp. vulgaris]
BVRB_1g004480	1:4854865-4858618	2.73781	2.00326	-0.45067	0.24725	0.43197	down	PREDICTED: cytochrome P450 86A8 [Beta vulgaris subsp. vulgaris] >gi|870869709|gb|KMT20454.1| hypothetical protein BVRB_1g004480 [Beta vulgaris subsp. vulgaris]
BVRB_1g004490	1:4859953-4869201	39.6527	44.3161	0.160411	0.51815	0.688377	up	PREDICTED: probable anion transporter 2, chloroplastic [Beta vulgaris subsp. vulgaris] >gi|870869710|gb|KMT20455.1| hypothetical protein BVRB_1g004490 [Beta vulgaris subsp. vulgaris]
BVRB_1g004500	1:4872016-4879141	44.124	33.0976	-0.414834	0.10825	0.245968	down	PREDICTED: probable glycerol-3-phosphate acyltransferase 8 [Beta vulgaris subsp. vulgaris] >gi|870869711|gb|KMT20456.1| hypothetical protein BVRB_1g004500 [Beta vulgaris subsp. vulgaris]
BVRB_1g004510	1:4894745-4913561	22.1792	11.0512	-1.005	0.0036	0.0206212	down	PREDICTED: aquaporin PIP1-2 [Beta vulgaris subsp. vulgaris] >gi|870869712|gb|KMT20457.1| hypothetical protein BVRB_1g004510 [Beta vulgaris subsp. vulgaris]
BVRB_1g004520	1:4932806-4936251	92.4652	66.325	-0.479357	0.0587	0.159233	down	PREDICTED: probable aquaporin PIP1-5 [Beta vulgaris subsp. vulgaris] >gi|870869713|gb|KMT20458.1| hypothetical protein BVRB_1g004520 [Beta vulgaris subsp. vulgaris]
BVRB_1g004530	1:4940422-4946687	13.5319	31.103	1.20068	5.00E-05	0.000653813	up	PREDICTED: elongation factor Ts, mitochondrial [Beta vulgaris subsp. vulgaris] >gi|870869714|gb|KMT20459.1| hypothetical protein BVRB_1g004530 [Beta vulgaris subsp. vulgaris]
BVRB_1g004540	1:4946970-4963228	1.31457	1.68038	0.354203	0.2849	0.472462	up	PREDICTED: SKP1-like protein 21 [Beta vulgaris subsp. vulgaris] >gi|731311603|ref|XP_010670251.1| PREDICTED: SKP1-like protein 21 [Beta vulgaris subsp. vulgaris] >gi|731311605|ref|XP_010670253.1| PREDICTED: SKP1-like protein 21 [Beta vulgaris subsp. ...
BVRB_1g004550	1:4963320-4972448	8.52623	6.32354	-0.431176	0.119	0.262428	down	hypothetical protein BVRB_1g004550 isoform B [Beta vulgaris subsp. vulgaris]
BVRB_1g004560	1:4981143-4987548	4.77759	3.9021	-0.292032	0.37755	0.567225	down	PREDICTED: U-box domain-containing protein 33-like [Beta vulgaris subsp. vulgaris]
BVRB_1g004570	1:4994043-5001518	2.17665	1.40908	-0.627357	0.1733	0.340542	down	PREDICTED: U-box domain-containing protein 33-like isoform X1 [Beta vulgaris subsp. vulgaris] >gi|870869720|gb|KMT20465.1| hypothetical protein BVRB_1g004570 isoform B [Beta vulgaris subsp. vulgaris]
BVRB_1g004580	1:4994043-5001518	0.476595	0.131487	-1.85785	1	1	down	hypothetical protein BVRB_1g004580 [Beta vulgaris subsp. vulgaris]
BVRB_1g004590	1:5003322-5008618	1.02223	2.00475	0.971696	0.05815	0.158343	up	hypothetical protein BVRB_1g004590 isoform B [Beta vulgaris subsp. vulgaris]
BVRB_1g004600	1:5010402-5015128	0.44631	0.0811678	-2.45907	1	1	down	PREDICTED: U-box domain-containing protein 33-like isoform X1 [Beta vulgaris subsp. vulgaris] >gi|870869724|gb|KMT20469.1| hypothetical protein BVRB_1g004600 isoform A [Beta vulgaris subsp. vulgaris]
BVRB_1g004610	1:5016783-5033678	13.3978	7.35742	-0.864726	0.00375	0.0212646	down	PREDICTED: U-box domain-containing protein 33 isoform X1 [Beta vulgaris subsp. vulgaris] >gi|870869726|gb|KMT20471.1| hypothetical protein BVRB_1g004610 isoform A [Beta vulgaris subsp. vulgaris]
BVRB_1g004620	1:5016783-5033678	1.22235	0.975793	-0.325014	0.7505	0.852406	down	PREDICTED: U-box domain-containing protein 33-like isoform X2 [Beta vulgaris subsp. vulgaris] >gi|870869728|gb|KMT20473.1| hypothetical protein BVRB_1g004620 isoform A [Beta vulgaris subsp. vulgaris]
BVRB_1g004630	1:5036472-5040985	0.108184	0.0249879	-2.11418	1	1	down	hypothetical protein BVRB_1g004630 [Beta vulgaris subsp. vulgaris]
BVRB_1g004640	1:5076492-5082271	24.7731	19.8797	-0.317475	0.214	0.390972	down	PREDICTED: uncharacterized protein LOC104887426 [Beta vulgaris subsp. vulgaris] >gi|870869731|gb|KMT20476.1| hypothetical protein BVRB_1g004640 [Beta vulgaris subsp. vulgaris]
BVRB_1g004650	1:5087732-5103487	10.7532	11.8291	0.137578	0.57105	0.730502	up	PREDICTED: mediator of RNA polymerase II transcription subunit 12 [Beta vulgaris subsp. vulgaris] >gi|731311643|ref|XP_010670372.1| PREDICTED: mediator of RNA polymerase II transcription subunit 12 [Beta vulgaris subsp. vulgaris] >gi|870869732|gb|KMT ...
BVRB_1g004660	1:5104732-5106267	0.539377	0.236399	-1.19007	1	1	down	PREDICTED: uncharacterized protein LOC104887449 [Beta vulgaris subsp. vulgaris] >gi|870869733|gb|KMT20478.1| hypothetical protein BVRB_1g004660 [Beta vulgaris subsp. vulgaris]
BVRB_1g004670	1:5116315-5121561	2.01867	3.3287	0.721554	0.35725	0.547288	up	hypothetical protein BVRB_1g004670 [Beta vulgaris subsp. vulgaris]
BVRB_1g004680	1:5116315-5121561	1.44619	1.48711	0.0402583	0.9502	0.972526	up	hypothetical protein BVRB_1g004680 isoform A [Beta vulgaris subsp. vulgaris]
BVRB_1g004690	1:5126672-5128241	0.651971	0.792135	0.280939	0.7128	0.828227	up	PREDICTED: elicitor-responsive protein 3 [Beta vulgaris subsp. vulgaris] >gi|870869737|gb|KMT20482.1| hypothetical protein BVRB_1g004690 [Beta vulgaris subsp. vulgaris]
BVRB_1g004700	1:5129856-5131921	0.670759	0.97166	0.534657	0.42455	0.607775	up	PREDICTED: pentatricopeptide repeat-containing protein DOT4, chloroplastic-like [Beta vulgaris subsp. vulgaris] >gi|870869738|gb|KMT20483.1| hypothetical protein BVRB_1g004700 [Beta vulgaris subsp. vulgaris]
BVRB_1g004710	1:5134035-5147821	0.0718061	0.0491283	-0.54755	1	1	down	hypothetical protein BVRB_1g004710 [Beta vulgaris subsp. vulgaris]
BVRB_1g004720	1:5151655-5157658	23.0286	10.3455	-1.15442	0.0001	0.00117903	down	PREDICTED: beta-amylase 2, chloroplastic [Beta vulgaris subsp. vulgaris] >gi|870869740|gb|KMT20485.1| hypothetical protein BVRB_1g004720 [Beta vulgaris subsp. vulgaris]
BVRB_1g004730	1:5158265-5171555	13.2993	12.6364	-0.0737722	0.7757	0.867961	down	PREDICTED: beta-amylase 7 isoform X1 [Beta vulgaris subsp. vulgaris] >gi|870869741|gb|KMT20486.1| hypothetical protein BVRB_1g004730 isoform A [Beta vulgaris subsp. vulgaris]
BVRB_1g004740	1:5172077-5177441	4.12773	5.34901	0.373924	0.3046	0.493236	up	PREDICTED: uncharacterized protein LOC104887505 isoform X1 [Beta vulgaris subsp. vulgaris] >gi|870869743|gb|KMT20488.1| hypothetical protein BVRB_1g004740 [Beta vulgaris subsp. vulgaris]
BVRB_1g004750	1:5182065-5204599	16.55	15.6454	-0.0810895	0.7538	0.854681	down	hypothetical protein BVRB_1g004750 [Beta vulgaris subsp. vulgaris]
BVRB_1g004760	1:5206105-5215162	17.6162	19.3333	0.134185	0.6271	0.769984	up	PREDICTED: acyl-coenzyme A thioesterase 8-like [Beta vulgaris subsp. vulgaris] >gi|870869745|gb|KMT20490.1| hypothetical protein BVRB_1g004760 [Beta vulgaris subsp. vulgaris]
BVRB_1g004770	1:5217545-5220583	15.6795	9.52617	-0.718912	0.01335	0.0547706	down	PREDICTED: F-box/kelch-repeat protein SKIP4 isoform X1 [Beta vulgaris subsp. vulgaris] >gi|731311674|ref|XP_010670512.1| PREDICTED: F-box/kelch-repeat protein SKIP4 isoform X1 [Beta vulgaris subsp. vulgaris] >gi|731311676|ref|XP_010670520.1| PREDICTE ...
BVRB_1g004780	1:5221244-5226661	2.34342	1.14718	-1.03053	0.12105	0.265522	down	PREDICTED: uncharacterized protein LOC104887580 [Beta vulgaris subsp. vulgaris] >gi|870869747|gb|KMT20492.1| hypothetical protein BVRB_1g004780 [Beta vulgaris subsp. vulgaris]
BVRB_1g004790	1:5228055-5230659	8.30465	9.78522	0.236686	0.4604	0.63891	up	PREDICTED: riboflavin biosynthesis protein PYRD, chloroplastic [Beta vulgaris subsp. vulgaris] >gi|870869748|gb|KMT20493.1| hypothetical protein BVRB_1g004790 [Beta vulgaris subsp. vulgaris]
BVRB_1g004800	1:5230886-5233881	15.3176	17.2046	0.167598	0.5427	0.708213	up	PREDICTED: UPF0187 protein At3g61320, chloroplastic [Beta vulgaris subsp. vulgaris] >gi|870869749|gb|KMT20494.1| hypothetical protein BVRB_1g004800 [Beta vulgaris subsp. vulgaris]
BVRB_1g004810	1:5236247-5238941	27.713	29.577	0.0939119	0.79885	0.883719	up	PREDICTED: uncharacterized protein LOC104887605 [Beta vulgaris subsp. vulgaris] >gi|870869750|gb|KMT20495.1| hypothetical protein BVRB_1g004810 [Beta vulgaris subsp. vulgaris]
BVRB_1g004820	1:5240845-5244187	5.13491	4.85433	-0.0810648	0.85575	0.920652	down	PREDICTED: uncharacterized protein LOC104887612 [Beta vulgaris subsp. vulgaris] >gi|870869751|gb|KMT20496.1| hypothetical protein BVRB_1g004820 [Beta vulgaris subsp. vulgaris]
BVRB_1g004830	1:5245246-5257211	10.7209	15.0274	0.487168	0.0872	0.211551	up	PREDICTED: solanesyl-diphosphate synthase 1, mitochondrial isoform X1 [Beta vulgaris subsp. vulgaris] >gi|870869752|gb|KMT20497.1| hypothetical protein BVRB_1g004830 [Beta vulgaris subsp. vulgaris]
BVRB_1g004840	1:5258526-5267851	28.4613	39.0975	0.458073	0.07985	0.199581	up	PREDICTED: probable serine/threonine-protein kinase At5g41260 [Beta vulgaris subsp. vulgaris] >gi|870869753|gb|KMT20498.1| hypothetical protein BVRB_1g004840 [Beta vulgaris subsp. vulgaris]
BVRB_1g004850	1:5271335-5272015	21.1526	18.0972	-0.225068	0.60685	0.755884	down	PREDICTED: uncharacterized protein LOC104887641 [Beta vulgaris subsp. vulgaris] >gi|870869754|gb|KMT20499.1| hypothetical protein BVRB_1g004850 [Beta vulgaris subsp. vulgaris]
BVRB_1g004860	1:5285870-5290025	26.5993	23.0172	-0.208671	0.42955	0.612409	down	hypothetical protein BVRB_1g004860 [Beta vulgaris subsp. vulgaris]
BVRB_1g004870	1:5290862-5291716	0.0267878	0.0520939	0.959541	1	1	up	PREDICTED: putative ripening-related protein 1 [Beta vulgaris subsp. vulgaris] >gi|870869756|gb|KMT20501.1| hypothetical protein BVRB_1g004870 [Beta vulgaris subsp. vulgaris]
BVRB_1g004880	1:5298077-5307296	0.321448	0.208967	-0.621312	1	1	down	hypothetical protein BVRB_1g004880 isoform B [Beta vulgaris subsp. vulgaris]
BVRB_1g004890	1:5322806-5328956	0.0242189	0	#NAME?	1	1	down	hypothetical protein BVRB_1g004890 [Beta vulgaris subsp. vulgaris]
BVRB_1g004900	1:5335661-5341256	13.0178	14.0904	0.114227	0.69165	0.814681	up	PREDICTED: cell division control protein 48 homolog C-like isoform X1 [Beta vulgaris subsp. vulgaris] >gi|870869761|gb|KMT20506.1| hypothetical protein BVRB_1g004900 [Beta vulgaris subsp. vulgaris]
BVRB_1g004910	1:5368592-5372306	1.13163	0.440429	-1.36142	0.02655	0.0903247	down	hypothetical protein BVRB_1g004910 [Beta vulgaris subsp. vulgaris]
BVRB_1g004920	1:5390441-5394116	2.58027	2.06567	-0.320913	0.40175	0.58908	down	PREDICTED: probable LRR receptor-like serine/threonine-protein kinase At4g36180 [Beta vulgaris subsp. vulgaris] >gi|870869763|gb|KMT20508.1| hypothetical protein BVRB_1g004920 [Beta vulgaris subsp. vulgaris]
BVRB_1g004930	1:5410890-5414517	0.501614	0.200408	-1.32364	1	1	down	PREDICTED: probable LRR receptor-like serine/threonine-protein kinase At4g36180 [Beta vulgaris subsp. vulgaris] >gi|870869764|gb|KMT20509.1| hypothetical protein BVRB_1g004930 [Beta vulgaris subsp. vulgaris]
BVRB_1g004940	1:5418120-5422526	24.2804	17.6342	-0.461414	0.0887	0.214231	down	hypothetical protein BVRB_1g004940 [Beta vulgaris subsp. vulgaris]
BVRB_1g004950	1:5431041-5432346	35.0258	29.9526	-0.225737	0.4445	0.624781	down	PREDICTED: probable galacturonosyltransferase-like 1 [Beta vulgaris subsp. vulgaris] >gi|870869766|gb|KMT20511.1| hypothetical protein BVRB_1g004950 [Beta vulgaris subsp. vulgaris]
BVRB_1g004960	1:5439868-5444156	317.463	713.102	1.16752	5.00E-05	0.000653813	up	V-type proton ATPase 16 kDa proteolipid subunit [Beta vulgaris subsp. vulgaris] >gi|731376970|ref|XP_010667733.1| PREDICTED: V-type proton ATPase 16 kDa proteolipid subunit [Beta vulgaris subsp. vulgaris] >gi|60416208|sp|P68161|VATL_MESCR RecName: Fu ...
BVRB_1g004970	1:5449659-5451962	0.344745	0.507364	0.557488	1	1	up	hypothetical protein BVRB_1g004970 [Beta vulgaris subsp. vulgaris]
BVRB_1g004980	1:5452064-5461172	6.14785	6.05869	-0.021075	0.9346	0.964944	down	PREDICTED: lysine-specific histone demethylase 1 homolog 3 [Beta vulgaris subsp. vulgaris] >gi|731311726|ref|XP_010670793.1| PREDICTED: lysine-specific histone demethylase 1 homolog 3 [Beta vulgaris subsp. vulgaris] >gi|870869769|gb|KMT20514.1| hypot ...
BVRB_1g004990	1:5463806-5477711	2.89001	2.91483	0.012338	0.96975	0.983986	up	PREDICTED: guanine nucleotide-binding protein subunit beta-like protein 1 homolog [Beta vulgaris subsp. vulgaris] >gi|731311730|ref|XP_010670815.1| PREDICTED: guanine nucleotide-binding protein subunit beta-like protein 1 homolog [Beta vulgaris subsp ...
BVRB_1g005000	1:5478266-5479217	0.0318948	0.201872	2.66204	1	1	up	hypothetical protein BVRB_1g005000 [Beta vulgaris subsp. vulgaris]
BVRB_1g005010	1:5482996-5484866	0	0.07002	inf	1	1	up	PREDICTED: galactose oxidase-like [Beta vulgaris subsp. vulgaris] >gi|870869772|gb|KMT20517.1| hypothetical protein BVRB_1g005010 [Beta vulgaris subsp. vulgaris]
BVRB_1g005020	1:5490726-5492537	0.319956	0.0304612	-3.39282	1	1	down	hypothetical protein BVRB_1g005020 [Beta vulgaris subsp. vulgaris]
BVRB_1g005030	1:5503856-5505714	0.0752489	0.0312043	-1.26993	1	1	down	PREDICTED: galactose oxidase-like [Beta vulgaris subsp. vulgaris]
BVRB_1g005040	1:5511975-5513732	0.0283195	0.052227	0.882999	1	1	up	PREDICTED: histone H3.3a-like [Beta vulgaris subsp. vulgaris] >gi|870869775|gb|KMT20520.1| hypothetical protein BVRB_1g005040 [Beta vulgaris subsp. vulgaris]
BVRB_1g005050	1:5516416-5521974	11.2349	15.1734	0.433555	0.24195	0.425509	up	PREDICTED: transmembrane protein 42 [Beta vulgaris subsp. vulgaris]
BVRB_1g005060	1:5524146-5528791	8.65686	7.23703	-0.258444	0.34105	0.531547	down	PREDICTED: protein BASIC PENTACYSTEINE6-like [Beta vulgaris subsp. vulgaris] >gi|870869777|gb|KMT20522.1| hypothetical protein BVRB_1g005060 [Beta vulgaris subsp. vulgaris]
BVRB_1g005070	1:5536426-5546380	9.27588	9.81698	0.0817961	0.75435	0.855018	up	PREDICTED: transcription factor VIP1-like [Beta vulgaris subsp. vulgaris] >gi|870869778|gb|KMT20523.1| hypothetical protein BVRB_1g005070 [Beta vulgaris subsp. vulgaris]
BVRB_1g005080	1:5546923-5549762	16.99	13.3879	-0.343752	0.1943	0.368189	down	PREDICTED: pentatricopeptide repeat-containing protein At4g14850-like isoform X1 [Beta vulgaris subsp. vulgaris] >gi|870869779|gb|KMT20524.1| hypothetical protein BVRB_1g005080 [Beta vulgaris subsp. vulgaris]
BVRB_1g005090	1:5554286-5565061	16.2589	18.1684	0.160204	0.5345	0.701091	up	PREDICTED: protein RCC2 homolog [Beta vulgaris subsp. vulgaris] >gi|870869780|gb|KMT20525.1| hypothetical protein BVRB_1g005090 [Beta vulgaris subsp. vulgaris]
BVRB_1g005100	1:5566529-5569052	29.6283	29.6422	0.000679433	0.99855	0.998919	up	hypothetical protein BVRB_1g005100 [Beta vulgaris subsp. vulgaris]
BVRB_1g005110	1:5583827-5585112	20.1017	14.4297	-0.478283	0.1492	0.307643	down	hypothetical protein BVRB_1g005110 [Beta vulgaris subsp. vulgaris]
BVRB_1g005120	1:5587445-5589392	0.708493	1.78199	1.33066	0.1388	0.292748	up	hypothetical protein BVRB_1g005120 [Beta vulgaris subsp. vulgaris]
BVRB_1g005130	1:5622366-5624497	0	0	0	1	1	down	hypothetical protein BVRB_1g005130 [Beta vulgaris subsp. vulgaris]
BVRB_1g005140	1:5631376-5639415	8.61273	0.26894	-5.00111	0.0021	0.0136249	down	hypothetical protein BVRB_1g005140 [Beta vulgaris subsp. vulgaris]
BVRB_1g005150	1:5644643-5658595	19.035	52.4998	1.46366	5.00E-05	0.000653813	up	hypothetical protein BVRB_1g005150 [Beta vulgaris subsp. vulgaris]
BVRB_1g005160	1:5663838-5673785	0.769465	0.3231	-1.25188	0.2483	0.433023	down	hypothetical protein BVRB_1g005160 [Beta vulgaris subsp. vulgaris]
BVRB_1g005170	1:5681449-5688144	26.1946	19.9811	-0.390634	0.12905	0.277895	down	PREDICTED: CBL-interacting serine/threonine-protein kinase 8 isoform X2 [Beta vulgaris subsp. vulgaris] >gi|870869788|gb|KMT20533.1| hypothetical protein BVRB_1g005170 [Beta vulgaris subsp. vulgaris]
BVRB_1g005180	1:5688350-5694505	32.7001	24.7867	-0.399725	0.1152	0.256807	down	PREDICTED: serine hydroxymethyltransferase 2, mitochondrial [Beta vulgaris subsp. vulgaris] >gi|870869789|gb|KMT20534.1| hypothetical protein BVRB_1g005180 [Beta vulgaris subsp. vulgaris]
BVRB_1g005190	1:5699389-5704658	0.135562	0.0299022	-2.18063	1	1	down	hypothetical protein BVRB_1g005190 [Beta vulgaris subsp. vulgaris]
BVRB_1g005200	1:5705020-5705605	12.4646	2.64727	-2.23526	0.00195	0.012805	down	hypothetical protein BVRB_1g005200 [Beta vulgaris subsp. vulgaris]
BVRB_1g005210	1:5708045-5710375	9.05087	11.9116	0.396243	0.18765	0.359154	up	PREDICTED: pentatricopeptide repeat-containing protein At1g09900 [Beta vulgaris subsp. vulgaris] >gi|870869792|gb|KMT20537.1| hypothetical protein BVRB_1g005210 [Beta vulgaris subsp. vulgaris]
BVRB_1g005220	1:5715089-5751753	0.262623	0.0838645	-1.64686	1	1	down	hypothetical protein BVRB_1g005220 [Beta vulgaris subsp. vulgaris]
BVRB_1g005230	1:5715089-5751753	0.423974	0.599287	0.499273	1	1	up	hypothetical protein BVRB_1g005230 [Beta vulgaris subsp. vulgaris]
BVRB_1g005240	1:5752983-5753835	0.211987	0.647102	1.61002	0.17415	0.341716	up	hypothetical protein BVRB_1g005240 [Beta vulgaris subsp. vulgaris]
BVRB_1g005250	1:5761019-5762443	0.27021	0.754037	1.48055	0.1224	0.267833	up	hypothetical protein BVRB_1g005250 [Beta vulgaris subsp. vulgaris]
BVRB_1g005260	1:5763296-5765145	7.6064	0.37893	-4.32721	5.00E-05	0.000653813	down	PREDICTED: putative GEM-like protein 8 [Beta vulgaris subsp. vulgaris] >gi|870869797|gb|KMT20542.1| hypothetical protein BVRB_1g005260 [Beta vulgaris subsp. vulgaris]
BVRB_1g005270	1:5777670-5779485	0	0.122911	inf	1	1	up	PREDICTED: GEM-like protein 4 [Beta vulgaris subsp. vulgaris] >gi|870869798|gb|KMT20543.1| hypothetical protein BVRB_1g005270 [Beta vulgaris subsp. vulgaris]
BVRB_1g005280	1:5782220-5791655	32.6324	25.4055	-0.361167	0.15005	0.308925	down	PREDICTED: transcription factor DIVARICATA [Beta vulgaris subsp. vulgaris] >gi|731311812|ref|XP_010671200.1| PREDICTED: transcription factor DIVARICATA [Beta vulgaris subsp. vulgaris] >gi|731311814|ref|XP_010671206.1| PREDICTED: transcription factor ...
BVRB_1g005290	1:5796119-5809645	1.05183	0.731324	-0.52432	0.42485	0.607884	down	hypothetical protein BVRB_1g005290 [Beta vulgaris subsp. vulgaris]
BVRB_1g005300	1:5796119-5809645	0.396092	0.512998	0.373118	1	1	up	hypothetical protein BVRB_1g005300 isoform A [Beta vulgaris subsp. vulgaris]
BVRB_1g005310	1:5809710-5813775	1.66022	1.58881	-0.0634276	0.8802	0.935515	down	hypothetical protein BVRB_1g005310 [Beta vulgaris subsp. vulgaris]
BVRB_1g005320	1:5837957-5849395	23.5165	25.6163	0.12339	0.61085	0.758342	up	PREDICTED: ubiquitin carboxyl-terminal hydrolase 24 [Beta vulgaris subsp. vulgaris] >gi|870869805|gb|KMT20550.1| hypothetical protein BVRB_1g005320 [Beta vulgaris subsp. vulgaris]
BVRB_1g005330	1:5853119-5861024	10.2798	19.2407	0.904349	0.0053	0.0276789	up	PREDICTED: TRAF-type zinc finger domain-containing protein 1 [Beta vulgaris subsp. vulgaris] >gi|731311834|ref|XP_010671298.1| PREDICTED: TRAF-type zinc finger domain-containing protein 1 [Beta vulgaris subsp. vulgaris] >gi|870869806|gb|KMT20551.1| h ...
BVRB_1g005340	1:5866539-5876102	9.95701	7.28781	-0.450226	0.12465	0.27094	down	PREDICTED: probable rhamnogalacturonate lyase B [Beta vulgaris subsp. vulgaris] >gi|870869807|gb|KMT20552.1| hypothetical protein BVRB_1g005340 [Beta vulgaris subsp. vulgaris]
BVRB_1g005350	1:5877950-5878815	78.5832	84.5334	0.1053	0.72025	0.832217	up	hypothetical protein BVRB_1g005350 [Beta vulgaris subsp. vulgaris]
BVRB_1g005360	1:5879809-5887130	4.02023	3.14672	-0.353429	0.3883	0.576724	down	PREDICTED: rhamnogalacturonate lyase B [Beta vulgaris subsp. vulgaris] >gi|870869809|gb|KMT20554.1| hypothetical protein BVRB_1g005360 [Beta vulgaris subsp. vulgaris]
BVRB_1g005370	1:5890449-5903741	6.01658	0.708562	-3.08598	5.00E-05	0.000653813	down	PREDICTED: probable rhamnogalacturonate lyase B [Beta vulgaris subsp. vulgaris] >gi|870869810|gb|KMT20555.1| hypothetical protein BVRB_1g005370 [Beta vulgaris subsp. vulgaris]
BVRB_1g005380	1:5905209-5910500	13.8327	7.36459	-0.909401	0.0016	0.0110026	down	PREDICTED: actin-7-like [Beta vulgaris subsp. vulgaris] >gi|731311846|ref|XP_010671368.1| PREDICTED: actin-7-like [Beta vulgaris subsp. vulgaris] >gi|870869811|gb|KMT20556.1| hypothetical protein BVRB_1g005380 [Beta vulgaris subsp. vulgaris]
BVRB_1g005390	1:5924649-5927544	722.934	1038.88	0.523092	0.10615	0.242744	up	PREDICTED: actin-7 [Beta vulgaris subsp. vulgaris] >gi|322422113|gb|ADX01226.1| actin 1 [Celosia argentea] >gi|356968426|gb|AET43294.1| actin [Beta vulgaris] >gi|870869812|gb|KMT20557.1| hypothetical protein BVRB_1g005390 [Beta vulgaris subsp. vulgar ...
BVRB_1g005400	1:5927709-5928316	0	0	0	1	1	down	hypothetical protein BVRB_1g005400 [Beta vulgaris subsp. vulgaris]
BVRB_1g005410	1:5938589-5943264	30.61	28.5094	-0.102566	0.6815	0.807653	down	PREDICTED: probable inactive receptor kinase At1g48480 [Beta vulgaris subsp. vulgaris] >gi|870869814|gb|KMT20559.1| hypothetical protein BVRB_1g005410 [Beta vulgaris subsp. vulgaris]
BVRB_1g005420	1:5944539-5954023	0.347787	0.529678	0.606908	1	1	up	PREDICTED: probable rhamnogalacturonate lyase B [Beta vulgaris subsp. vulgaris] >gi|870869815|gb|KMT20560.1| hypothetical protein BVRB_1g005420 [Beta vulgaris subsp. vulgaris]
BVRB_1g005430	1:5954279-5956465	0	0.20681	inf	1	1	up	hypothetical protein BVRB_1g005430 [Beta vulgaris subsp. vulgaris]
BVRB_1g005440	1:5958976-5973701	26.0508	31.5128	0.27461	0.2944	0.483013	up	hypothetical protein BVRB_1g005440 [Beta vulgaris subsp. vulgaris]
BVRB_1g005450	1:5977486-5984121	13.6816	10.3561	-0.401763	0.2296	0.410342	down	PREDICTED: crt homolog 2 [Beta vulgaris subsp. vulgaris]
BVRB_1g005460	1:5986706-5987679	150.3	48.9806	-1.61756	5.00E-05	0.000653813	down	PREDICTED: calcium-binding allergen Ole e 8-like [Beta vulgaris subsp. vulgaris] >gi|870869819|gb|KMT20564.1| hypothetical protein BVRB_1g005460 [Beta vulgaris subsp. vulgaris]
BVRB_1g005470	1:5992097-6000932	6.21824	10.8124	0.798106	0.00675	0.0331312	up	PREDICTED: neuroguidin [Beta vulgaris subsp. vulgaris] >gi|870869820|gb|KMT20565.1| hypothetical protein BVRB_1g005470 [Beta vulgaris subsp. vulgaris]
BVRB_1g005480	1:6003816-6038134	9.09983	12.2756	0.431881	0.08855	0.213906	up	PREDICTED: uncharacterized protein LOC104888247 [Beta vulgaris subsp. vulgaris] >gi|870869821|gb|KMT20566.1| hypothetical protein BVRB_1g005480 [Beta vulgaris subsp. vulgaris]
BVRB_1g005490	1:6039647-6047132	11.0088	7.85169	-0.487578	0.1163	0.258408	down	PREDICTED: GATA transcription factor 24-like [Beta vulgaris subsp. vulgaris] >gi|731311866|ref|XP_010671475.1| PREDICTED: GATA transcription factor 24-like [Beta vulgaris subsp. vulgaris] >gi|870869822|gb|KMT20567.1| hypothetical protein BVRB_1g00549 ...
BVRB_1g005500	1:6048894-6051252	5.50075	11.6108	1.07777	0.00035	0.00326997	up	hypothetical protein BVRB_1g005500 [Beta vulgaris subsp. vulgaris]
BVRB_1g005510	1:6054409-6058482	0.250478	0.123124	-1.02457	1	1	down	PREDICTED: protein DYAD-like isoform X2 [Beta vulgaris subsp. vulgaris] >gi|870869824|gb|KMT20569.1| hypothetical protein BVRB_1g005510 [Beta vulgaris subsp. vulgaris]
BVRB_1g005520	1:6065012-6068712	0.0178713	0.023433	0.390897	1	1	up	hypothetical protein BVRB_1g005520 [Beta vulgaris subsp. vulgaris]
BVRB_1g005530	1:6072770-6079314	27.1545	27.1101	-0.00236177	0.9932	0.996339	down	PREDICTED: GATA transcription factor 24 isoform X1 [Beta vulgaris subsp. vulgaris] >gi|870869826|gb|KMT20571.1| hypothetical protein BVRB_1g005530 [Beta vulgaris subsp. vulgaris]
BVRB_1g005540	1:6079888-6084833	4.47155	0.927667	-2.2691	5.00E-05	0.000653813	down	PREDICTED: UDP-glycosyltransferase 91C1 [Beta vulgaris subsp. vulgaris] >gi|870869827|gb|KMT20572.1| hypothetical protein BVRB_1g005540 [Beta vulgaris subsp. vulgaris]
BVRB_1g005550	1:6085118-6087033	8.55964	5.64537	-0.600481	0.0973	0.228365	down	PREDICTED: pentatricopeptide repeat-containing protein At3g22470, mitochondrial-like [Beta vulgaris subsp. vulgaris] >gi|870869828|gb|KMT20573.1| hypothetical protein BVRB_1g005550 [Beta vulgaris subsp. vulgaris]
BVRB_1g005560	1:6088235-6089944	0.0540224	0.0255983	-1.07751	1	1	down	hypothetical protein BVRB_1g005560 [Beta vulgaris subsp. vulgaris]
BVRB_1g005570	1:6090369-6097144	0.887859	0.853775	-0.0564755	0.90395	0.947871	down	hypothetical protein BVRB_1g005570 [Beta vulgaris subsp. vulgaris]
BVRB_1g005580	1:6105533-6108094	29.6938	3.8824	-2.93514	0.0009	0.00702726	down	hypothetical protein BVRB_1g005580 [Beta vulgaris subsp. vulgaris]
BVRB_1g005590	1:6115850-6159184	13.2344	16.3792	0.307566	0.23935	0.422142	up	PREDICTED: BEACH domain-containing protein lvsC isoform X1 [Beta vulgaris subsp. vulgaris]
BVRB_1g005600	1:6179008-6188763	6.3173	1.85184	-1.77035	5.00E-05	0.000653813	down	PREDICTED: serine/threonine-protein kinase CTR1 isoform X1 [Beta vulgaris subsp. vulgaris] >gi|870869833|gb|KMT20578.1| hypothetical protein BVRB_1g005600 [Beta vulgaris subsp. vulgaris]
BVRB_1g005610	1:6195017-6196014	5.10886	2.28269	-1.16227	0.02255	0.0800957	down	PREDICTED: uncharacterized protein LOC104888384 [Beta vulgaris subsp. vulgaris] >gi|870869834|gb|KMT20579.1| hypothetical protein BVRB_1g005610 [Beta vulgaris subsp. vulgaris]
BVRB_1g005620	1:6204878-6207604	13.3657	10.0901	-0.40559	0.18395	0.354779	down	PREDICTED: serine/threonine-protein phosphatase 1 regulatory subunit 10 [Beta vulgaris subsp. vulgaris]
BVRB_1g005630	1:6208779-6214254	10.8924	5.60393	-0.958807	0.00375	0.0212646	down	PREDICTED: VIN3-like protein 2 [Beta vulgaris subsp. vulgaris] >gi|870869836|gb|KMT20581.1| hypothetical protein BVRB_1g005630 [Beta vulgaris subsp. vulgaris]
BVRB_1g005640	1:6246518-6251275	0	0	0	1	1	down	hypothetical protein BVRB_1g005640 [Beta vulgaris subsp. vulgaris]
BVRB_1g005650	1:6254474-6256079	11.6763	22.1962	0.926721	0.00305	0.0182905	up	hypothetical protein BVRB_1g005650 [Beta vulgaris subsp. vulgaris]
BVRB_1g005660	1:6256134-6263465	13.2531	22.5851	0.769042	0.0067	0.0329695	up	hypothetical protein BVRB_1g005660 [Beta vulgaris subsp. vulgaris]
BVRB_1g005670	1:6272354-6274658	0.130204	0.425666	1.70895	1	1	up	PREDICTED: uncharacterized protein LOC104888431 [Beta vulgaris subsp. vulgaris] >gi|870869840|gb|KMT20585.1| hypothetical protein BVRB_1g005670 [Beta vulgaris subsp. vulgaris]
BVRB_1g005680	1:6274714-6276253	0	0.14327	inf	1	1	up	PREDICTED: uncharacterized protein LOC104890513 [Beta vulgaris subsp. vulgaris] >gi|870869841|gb|KMT20586.1| hypothetical protein BVRB_1g005680 [Beta vulgaris subsp. vulgaris]
BVRB_1g005690	1:6291374-6298519	17.0264	12.6773	-0.425524	0.0925	0.220849	down	PREDICTED: homeobox-leucine zipper protein ANTHOCYANINLESS 2 [Beta vulgaris subsp. vulgaris] >gi|870869842|gb|KMT20587.1| hypothetical protein BVRB_1g005690 [Beta vulgaris subsp. vulgaris]
BVRB_1g005700	1:6338914-6348842	22.1003	26.547	0.264482	0.311	0.500133	up	PREDICTED: shaggy-related protein kinase theta isoform X2 [Beta vulgaris subsp. vulgaris] >gi|870869843|gb|KMT20588.1| hypothetical protein BVRB_1g005700 [Beta vulgaris subsp. vulgaris]
BVRB_1g005710	1:6351414-6358189	25.9327	30.3458	0.226723	0.3848	0.573286	up	PREDICTED: E3 ubiquitin-protein ligase At1g12760-like [Beta vulgaris subsp. vulgaris] >gi|870869844|gb|KMT20589.1| hypothetical protein BVRB_1g005710 [Beta vulgaris subsp. vulgaris]
BVRB_1g005720	1:6359985-6360670	8.265	0.45717	-4.17621	0.0037	0.0210516	down	PREDICTED: BON1-associated protein 1-like [Beta vulgaris subsp. vulgaris] >gi|870869845|gb|KMT20590.1| hypothetical protein BVRB_1g005720 [Beta vulgaris subsp. vulgaris]
BVRB_1g005730	1:6365874-6370249	27.9822	22.308	-0.326949	0.2004	0.375286	down	PREDICTED: cell division protein FtsY homolog, chloroplastic [Beta vulgaris subsp. vulgaris] >gi|870869846|gb|KMT20591.1| hypothetical protein BVRB_1g005730 [Beta vulgaris subsp. vulgaris]
BVRB_1g005740	1:6370265-6372840	0.515813	0.735105	0.511102	0.53995	0.705916	up	PREDICTED: acyl-coenzyme A thioesterase 13-like [Beta vulgaris subsp. vulgaris] >gi|870869847|gb|KMT20592.1| hypothetical protein BVRB_1g005740 [Beta vulgaris subsp. vulgaris]
BVRB_1g005750	1:6374404-6376460	40.6629	47.9736	0.238527	0.41095	0.596582	up	PREDICTED: uncharacterized protein LOC104888494 [Beta vulgaris subsp. vulgaris] >gi|870869848|gb|KMT20593.1| hypothetical protein BVRB_1g005750 [Beta vulgaris subsp. vulgaris]
BVRB_1g005760	1:6383044-6385531	40.9926	68.0992	0.732275	0.0105	0.0460037	up	PREDICTED: elicitor-responsive protein 3-like [Beta vulgaris subsp. vulgaris] >gi|870869849|gb|KMT20594.1| hypothetical protein BVRB_1g005760 [Beta vulgaris subsp. vulgaris]
BVRB_1g005770	1:6385985-6392650	12.1271	8.842	-0.455793	0.09725	0.228365	down	PREDICTED: digalactosyldiacylglycerol synthase 2, chloroplastic [Beta vulgaris subsp. vulgaris] >gi|731311931|ref|XP_010671831.1| PREDICTED: digalactosyldiacylglycerol synthase 2, chloroplastic [Beta vulgaris subsp. vulgaris] >gi|870869850|gb|KMT2059 ...
BVRB_1g005780	1:6394804-6399097	9.0147	7.16178	-0.331961	0.3381	0.528408	down	PREDICTED: uncharacterized protein LOC104888524 [Beta vulgaris subsp. vulgaris] >gi|731311935|ref|XP_010671852.1| PREDICTED: uncharacterized protein LOC104888524 [Beta vulgaris subsp. vulgaris] >gi|870869851|gb|KMT20596.1| hypothetical protein BVRB_1 ...
BVRB_1g005790	1:6402034-6406319	14.174	16.2934	0.201038	0.49605	0.669855	up	PREDICTED: methionine adenosyltransferase 2 subunit beta [Beta vulgaris subsp. vulgaris] >gi|870869852|gb|KMT20597.1| hypothetical protein BVRB_1g005790 [Beta vulgaris subsp. vulgaris]
BVRB_1g005800	1:6407174-6410164	79.2497	99.4913	0.328165	0.2007	0.375692	up	PREDICTED: uncharacterized protein LOC104888549 [Beta vulgaris subsp. vulgaris] >gi|870869853|gb|KMT20598.1| hypothetical protein BVRB_1g005800 [Beta vulgaris subsp. vulgaris]
BVRB_1g005810	1:6415690-6424274	42.2425	64.994	0.62161	0.0154	0.0611441	up	PREDICTED: NAD-dependent malic enzyme 59 kDa isoform, mitochondrial [Beta vulgaris subsp. vulgaris] >gi|870869854|gb|KMT20599.1| hypothetical protein BVRB_1g005810 [Beta vulgaris subsp. vulgaris]
BVRB_1g005820	1:6426280-6431586	42.0608	24.1546	-0.800176	0.0091	0.0415496	down	hypothetical protein BVRB_1g005820 isoform B [Beta vulgaris subsp. vulgaris]
BVRB_1g005830	1:6431676-6436056	0.196222	0.628129	1.67858	0.02085	0.0755833	up	PREDICTED: uncharacterized protein LOC104888576 [Beta vulgaris subsp. vulgaris] >gi|870869857|gb|KMT20602.1| hypothetical protein BVRB_1g005830 [Beta vulgaris subsp. vulgaris]
BVRB_1g005840	1:6438890-6446945	4.07911	3.50336	-0.219514	0.59475	0.745819	down	PREDICTED: putative threonine aspartase [Beta vulgaris subsp. vulgaris] >gi|870869858|gb|KMT20603.1| hypothetical protein BVRB_1g005840 isoform A [Beta vulgaris subsp. vulgaris]
BVRB_1g005850	1:6446971-6450966	14.3355	19.5677	0.44888	0.10945	0.247781	up	PREDICTED: bifunctional protein FolD 4, chloroplastic-like [Beta vulgaris subsp. vulgaris] >gi|870869860|gb|KMT20605.1| hypothetical protein BVRB_1g005850 [Beta vulgaris subsp. vulgaris]
BVRB_1g005860	1:6454720-6457777	0	0	0	1	1	down	hypothetical protein BVRB_1g005860 [Beta vulgaris subsp. vulgaris]
BVRB_1g005870	1:6458352-6474126	40.6836	38.8627	-0.0660599	0.79135	0.87885	down	PREDICTED: K(+) efflux antiporter 2, chloroplastic [Beta vulgaris subsp. vulgaris] >gi|870869862|gb|KMT20607.1| hypothetical protein BVRB_1g005870 [Beta vulgaris subsp. vulgaris]
BVRB_1g005880	1:6477972-6490756	6.47582	5.85717	-0.144859	0.698	0.818118	down	PREDICTED: uncharacterized protein LOC104888602 [Beta vulgaris subsp. vulgaris] >gi|731311955|ref|XP_010671936.1| PREDICTED: uncharacterized protein LOC104888602 [Beta vulgaris subsp. vulgaris] >gi|870869863|gb|KMT20608.1| hypothetical protein BVRB_1 ...
BVRB_1g005890	1:6516100-6516689	0	0	0	1	1	down	hypothetical protein BVRB_1g005890 [Beta vulgaris subsp. vulgaris]
BVRB_1g005900	1:6531570-6532181	0	0	0	1	1	down	hypothetical protein BVRB_1g005900 [Beta vulgaris subsp. vulgaris]
BVRB_1g005910	1:6538961-6542296	0	0	0	1	1	down	hypothetical protein BVRB_1g005910 [Beta vulgaris subsp. vulgaris]
BVRB_1g005920	1:6544205-6549796	35.799	44.4042	0.310774	0.219	0.397374	up	PREDICTED: acetyl-coenzyme A carboxylase carboxyl transferase subunit alpha, chloroplastic-like [Beta vulgaris subsp. vulgaris] >gi|731311959|ref|XP_010671950.1| PREDICTED: acetyl-coenzyme A carboxylase carboxyl transferase subunit alpha, chloroplast ...
BVRB_1g005930	1:6552181-6558356	74.043	115.915	0.646635	0.0124	0.0518146	up	PREDICTED: pre-mRNA cleavage factor Im 25 kDa subunit 2 [Beta vulgaris subsp. vulgaris] >gi|870869869|gb|KMT20614.1| hypothetical protein BVRB_1g005930 [Beta vulgaris subsp. vulgaris]
BVRB_1g005940	1:6564380-6573195	4.46058	3.91077	-0.189782	0.5693	0.729089	down	PREDICTED: uncharacterized protein LOC104888641 [Beta vulgaris subsp. vulgaris] >gi|731311967|ref|XP_010671968.1| PREDICTED: uncharacterized protein LOC104888641 [Beta vulgaris subsp. vulgaris] >gi|870869870|gb|KMT20615.1| hypothetical protein BVRB_1 ...
BVRB_1g005950	1:6564380-6573195	3.4237	3.12047	-0.133793	0.86975	0.929107	down	PREDICTED: LIM domain-containing protein PLIM2c-like [Beta vulgaris subsp. vulgaris] >gi|870869871|gb|KMT20616.1| hypothetical protein BVRB_1g005950 isoform A [Beta vulgaris subsp. vulgaris]
BVRB_1g005960	1:6576539-6586378	23.5452	25.9681	0.141309	0.56275	0.723707	up	PREDICTED: DEAD-box ATP-dependent RNA helicase 8-like [Beta vulgaris subsp. vulgaris] >gi|731311971|ref|XP_010671984.1| PREDICTED: DEAD-box ATP-dependent RNA helicase 8-like [Beta vulgaris subsp. vulgaris] >gi|870869873|gb|KMT20618.1| hypothetical pr ...
BVRB_1g005970	1:6587742-6601417	1.02466	0.996488	-0.0402174	0.9156	0.953759	down	PREDICTED: myb-related protein Myb4 [Beta vulgaris subsp. vulgaris] >gi|870869874|gb|KMT20619.1| hypothetical protein BVRB_1g005970 [Beta vulgaris subsp. vulgaris]
BVRB_1g005980	1:6601679-6605438	0.404061	0	#NAME?	1	1	down	PREDICTED: remorin-like isoform X1 [Beta vulgaris subsp. vulgaris] >gi|870869875|gb|KMT20620.1| hypothetical protein BVRB_1g005980 [Beta vulgaris subsp. vulgaris]
BVRB_1g005990	1:6608293-6609668	1.41893	0.501375	-1.50085	0.0301	0.0990923	down	hypothetical protein BVRB_1g005990 [Beta vulgaris subsp. vulgaris]
BVRB_1g006000	1:6610109-6611548	14.9226	27.616	0.888005	0.0025	0.0156071	up	PREDICTED: uncharacterized protein LOC104888692 [Beta vulgaris subsp. vulgaris] >gi|870869877|gb|KMT20622.1| hypothetical protein BVRB_1g006000 [Beta vulgaris subsp. vulgaris]
BVRB_1g006010	1:6612233-6615388	14.2738	24.6873	0.790406	0.0017	0.0115092	up	PREDICTED: acetylglutamate kinase, chloroplastic [Beta vulgaris subsp. vulgaris] >gi|731311984|ref|XP_010672043.1| PREDICTED: acetylglutamate kinase, chloroplastic [Beta vulgaris subsp. vulgaris] >gi|870869878|gb|KMT20623.1| hypothetical protein BVRB ...
BVRB_1g006020	1:6618479-6632848	2.7739	1.28565	-1.10942	0.0006	0.00508012	down	PREDICTED: uncharacterized protein LOC104888712 [Beta vulgaris subsp. vulgaris] >gi|731311988|ref|XP_010672063.1| PREDICTED: uncharacterized protein LOC104888712 [Beta vulgaris subsp. vulgaris] >gi|870869879|gb|KMT20624.1| hypothetical protein BVRB_1 ...
BVRB_1g006030	1:6641122-6651570	1.34449	2.18244	0.698882	0.0391	0.119111	up	hypothetical protein BVRB_1g006030 [Beta vulgaris subsp. vulgaris]
BVRB_1g006040	1:6651622-6655261	9.58755	11.4461	0.255621	0.3802	0.569627	up	PREDICTED: protein O-glucosyltransferase 1-like isoform X1 [Beta vulgaris subsp. vulgaris] >gi|870869881|gb|KMT20626.1| hypothetical protein BVRB_1g006040 [Beta vulgaris subsp. vulgaris]
BVRB_1g006050	1:6658272-6664044	6.95407	2.11363	-1.71813	0.00015	0.00164805	down	hypothetical protein BVRB_1g006050 [Beta vulgaris subsp. vulgaris]
BVRB_1g006060	1:6666942-6670998	1.04482	0.293431	-1.83216	0.041	0.123073	down	PREDICTED: uncharacterized protein LOC104888756 isoform X1 [Beta vulgaris subsp. vulgaris]
BVRB_1g006070	1:6673362-6689117	0.0386156	0.0073249	-2.3983	1	1	down	PREDICTED: O-glucosyltransferase rumi homolog [Beta vulgaris subsp. vulgaris]
BVRB_1g006080	1:6689942-6694887	5.15097	4.32026	-0.253725	0.50035	0.673112	down	PREDICTED: O-glucosyltransferase rumi homolog [Beta vulgaris subsp. vulgaris] >gi|870869885|gb|KMT20630.1| hypothetical protein BVRB_1g006080 [Beta vulgaris subsp. vulgaris]
BVRB_1g006090	1:6694943-6697498	0.298285	0.270503	-0.141044	1	1	down	PREDICTED: actin-depolymerizing factor 10 [Beta vulgaris subsp. vulgaris] >gi|870869886|gb|KMT20631.1| hypothetical protein BVRB_1g006090 [Beta vulgaris subsp. vulgaris]
BVRB_1g006100	1:6708072-6713005	12.1049	3.26635	-1.88984	5.00E-05	0.000653813	down	PREDICTED: multiple C2 and transmembrane domain-containing protein 1-like [Beta vulgaris subsp. vulgaris] >gi|870869887|gb|KMT20632.1| hypothetical protein BVRB_1g006100 [Beta vulgaris subsp. vulgaris]
BVRB_1g006110	1:6713367-6714068	3.0282	0.525649	-2.52629	0.0156	0.0616671	down	PREDICTED: putative ripening-related protein 1 [Beta vulgaris subsp. vulgaris] >gi|870869888|gb|KMT20633.1| hypothetical protein BVRB_1g006110 [Beta vulgaris subsp. vulgaris]
BVRB_1g006120	1:6727332-6733250	69.2185	67.993	-0.0257715	0.9198	0.956369	down	PREDICTED: protein ACCUMULATION AND REPLICATION OF CHLOROPLASTS 6, chloroplastic [Beta vulgaris subsp. vulgaris] >gi|870869889|gb|KMT20634.1| hypothetical protein BVRB_1g006120 [Beta vulgaris subsp. vulgaris]
BVRB_1g006130	1:6733481-6739288	0.00454159	0.0207024	2.18853	1	1	up	PREDICTED: kinesin-like protein NACK2 [Beta vulgaris subsp. vulgaris] >gi|870869890|gb|KMT20635.1| hypothetical protein BVRB_1g006130 [Beta vulgaris subsp. vulgaris]
BVRB_1g006140	1:6741783-6744608	1.18396	0.691773	-0.775248	0.18655	0.35801	down	hypothetical protein BVRB_1g006140 [Beta vulgaris subsp. vulgaris]
BVRB_1g006150	1:6745814-6748948	0.898836	1.28871	0.519799	0.2933	0.481733	up	PREDICTED: pentatricopeptide repeat-containing protein At1g25360 [Beta vulgaris subsp. vulgaris] >gi|870869892|gb|KMT20637.1| hypothetical protein BVRB_1g006150 [Beta vulgaris subsp. vulgaris]
BVRB_1g006160	1:6757892-6760807	20.6726	15.711	-0.39594	0.1232	0.269062	down	PREDICTED: uncharacterized TPR repeat-containing protein At1g05150-like [Beta vulgaris subsp. vulgaris] >gi|870869893|gb|KMT20638.1| hypothetical protein BVRB_1g006160 [Beta vulgaris subsp. vulgaris]
BVRB_1g006170	1:6772237-6772772	0	0.0927185	inf	1	1	up	hypothetical protein BVRB_1g006170 [Beta vulgaris subsp. vulgaris]
BVRB_1g006180	1:6772983-6778873	18.9541	25.3721	0.420735	0.13305	0.284564	up	PREDICTED: protein LTV1 homolog isoform X1 [Beta vulgaris subsp. vulgaris] >gi|731312024|ref|XP_010672263.1| PREDICTED: protein LTV1 homolog isoform X2 [Beta vulgaris subsp. vulgaris] >gi|870869895|gb|KMT20640.1| hypothetical protein BVRB_1g006180 is ...
BVRB_1g006190	1:6779037-6783207	19.019	21.0815	0.148539	0.5656	0.725851	up	PREDICTED: DNA-binding protein HEXBP [Beta vulgaris subsp. vulgaris] >gi|731312028|ref|XP_010672284.1| PREDICTED: DNA-binding protein HEXBP [Beta vulgaris subsp. vulgaris] >gi|870869897|gb|KMT20642.1| hypothetical protein BVRB_1g006190 [Beta vulgaris ...
BVRB_1g006200	1:6786887-6789154	0	0	0	1	1	down	hypothetical protein BVRB_1g006200 [Beta vulgaris subsp. vulgaris]
BVRB_1g006210	1:6792347-6795707	0.128758	0.370776	1.52589	1	1	up	hypothetical protein BVRB_1g006210 [Beta vulgaris subsp. vulgaris]
BVRB_1g006220	1:6802897-6803952	0.175855	0.0334831	-2.39288	1	1	down	hypothetical protein BVRB_1g006220 [Beta vulgaris subsp. vulgaris]
BVRB_1g006230	1:6804488-6808813	44.5697	35.5322	-0.326936	0.24585	0.430134	down	PREDICTED: probable small nuclear ribonucleoprotein F [Beta vulgaris subsp. vulgaris] >gi|870869901|gb|KMT20646.1| hypothetical protein BVRB_1g006230 [Beta vulgaris subsp. vulgaris]
BVRB_1g006240	1:6823754-6826203	1.27945	0.354725	-1.85075	0.01765	0.0671265	down	PREDICTED: B-box zinc finger protein 20-like [Beta vulgaris subsp. vulgaris] >gi|870869902|gb|KMT20647.1| hypothetical protein BVRB_1g006240 [Beta vulgaris subsp. vulgaris]
BVRB_1g006250	1:6828217-6828736	0	0	0	1	1	down	hypothetical protein BVRB_1g006250 [Beta vulgaris subsp. vulgaris]
BVRB_1g006260	1:6835509-6837033	1.04972	0.413122	-1.34537	0.06095	0.164055	down	hypothetical protein BVRB_1g006260 [Beta vulgaris subsp. vulgaris]
BVRB_1g006270	1:6838178-6845903	10.3582	8.28225	-0.322684	0.2398	0.422826	down	PREDICTED: uncharacterized protein LOC104888902 [Beta vulgaris subsp. vulgaris] >gi|731312036|ref|XP_010672320.1| PREDICTED: uncharacterized protein LOC104888902 [Beta vulgaris subsp. vulgaris] >gi|731312038|ref|XP_010672327.1| PREDICTED: uncharacter ...
BVRB_1g006280	1:6851359-6855193	31.8528	23.0118	-0.469049	0.08635	0.210241	down	PREDICTED: floral homeotic protein DEFICIENS-like isoform X1 [Beta vulgaris subsp. vulgaris] >gi|870869906|gb|KMT20651.1| hypothetical protein BVRB_1g006280 [Beta vulgaris subsp. vulgaris]
BVRB_1g006290	1:6877468-6884923	0.227537	0.292925	0.364429	1	1	up	hypothetical protein BVRB_1g006290 isoform A [Beta vulgaris subsp. vulgaris]
BVRB_1g006300	1:6894527-6900467	11.5442	40.7887	1.821	5.00E-05	0.000653813	up	hypothetical protein BVRB_1g006300 [Beta vulgaris subsp. vulgaris]
BVRB_1g006310	1:6933627-6935212	0.0202927	0	#NAME?	1	1	down	PREDICTED: protein SHI RELATED SEQUENCE 1-like [Beta vulgaris subsp. vulgaris]
BVRB_1g006320	1:6956178-6967204	13.844	22.8249	0.721343	0.00725	0.035027	up	PREDICTED: V-type proton ATPase subunit a3-like [Beta vulgaris subsp. vulgaris] >gi|870869911|gb|KMT20656.1| hypothetical protein BVRB_1g006320 [Beta vulgaris subsp. vulgaris]
BVRB_1g006330	1:6967869-6971064	348.431	327.876	-0.0877195	0.73955	0.84553	down	PREDICTED: cysteine proteinase RD19a-like [Beta vulgaris subsp. vulgaris] >gi|870869912|gb|KMT20657.1| hypothetical protein BVRB_1g006330 [Beta vulgaris subsp. vulgaris]
BVRB_1g006340	1:6973574-6974754	0	0	0	1	1	down	hypothetical protein BVRB_1g006340 [Beta vulgaris subsp. vulgaris]
BVRB_1g006350	1:6979938-6986478	41.071	48.7962	0.248647	0.3246	0.515154	up	PREDICTED: general transcription factor IIF subunit 2 [Beta vulgaris subsp. vulgaris] >gi|870869914|gb|KMT20659.1| hypothetical protein BVRB_1g006350 [Beta vulgaris subsp. vulgaris]
BVRB_1g006360	1:6990523-7003304	0.494695	0.161289	-1.61689	1	1	down	hypothetical protein BVRB_1g006360 [Beta vulgaris subsp. vulgaris]
BVRB_1g006370	1:7005158-7010109	161.169	58.128	-1.47127	5.00E-05	0.000653813	down	PREDICTED: protein WALLS ARE THIN 1 [Beta vulgaris subsp. vulgaris] >gi|870869916|gb|KMT20661.1| hypothetical protein BVRB_1g006370 [Beta vulgaris subsp. vulgaris]
BVRB_1g006380	1:7010119-7013394	0	0.00841138	inf	1	1	up	hypothetical protein BVRB_1g006380 [Beta vulgaris subsp. vulgaris]
BVRB_1g006390	1:7017238-7018675	0.962043	0.644135	-0.57874	0.39085	0.579051	down	hypothetical protein BVRB_1g006390 [Beta vulgaris subsp. vulgaris]
BVRB_1g006400	1:7018735-7022344	0.385981	0.385909	-0.000269251	1	1	down	hypothetical protein BVRB_1g006400 [Beta vulgaris subsp. vulgaris]
BVRB_1g006410	1:7024588-7029013	3.57329	1.36471	-1.38866	0.0078	0.037037	down	PREDICTED: purple acid phosphatase-like [Beta vulgaris subsp. vulgaris] >gi|870869920|gb|KMT20665.1| hypothetical protein BVRB_1g006410 [Beta vulgaris subsp. vulgaris]
BVRB_1g006420	1:7029679-7030804	26.6937	40.5458	0.603053	0.04825	0.138366	up	PREDICTED: histone H2AX [Beta vulgaris subsp. vulgaris] >gi|870869921|gb|KMT20666.1| hypothetical protein BVRB_1g006420 [Beta vulgaris subsp. vulgaris]
BVRB_1g006430	1:7039158-7044799	17.8984	21.8274	0.286314	0.2729	0.460281	up	PREDICTED: WD repeat-containing protein 76 [Beta vulgaris subsp. vulgaris] >gi|870869922|gb|KMT20667.1| hypothetical protein BVRB_1g006430 [Beta vulgaris subsp. vulgaris]
BVRB_1g006440	1:7045596-7050744	10.4134	15.3749	0.562141	0.04345	0.128323	up	PREDICTED: 50S ribosomal protein L20, chloroplastic-like [Beta vulgaris subsp. vulgaris] >gi|870869923|gb|KMT20668.1| hypothetical protein BVRB_1g006440 [Beta vulgaris subsp. vulgaris]
BVRB_1g006450	1:7088788-7096313	47.0767	44.0547	-0.0957166	0.69325	0.815726	down	PREDICTED: sodium/hydrogen exchanger 1-like [Beta vulgaris subsp. vulgaris] >gi|870869924|gb|KMT20669.1| hypothetical protein BVRB_1g006450 [Beta vulgaris subsp. vulgaris]
BVRB_1g006460	1:7098019-7104234	21.9157	24.0638	0.134895	0.6	0.75018	up	PREDICTED: vesicle-associated protein 2-2 [Beta vulgaris subsp. vulgaris] >gi|870869925|gb|KMT20670.1| hypothetical protein BVRB_1g006460 [Beta vulgaris subsp. vulgaris]
BVRB_1g006470	1:7112457-7114237	1.38008	1.98477	0.524218	0.3479	0.538629	up	hypothetical protein BVRB_1g006470 [Beta vulgaris subsp. vulgaris]
BVRB_1g006480	1:7114712-7130557	6.23875	7.41609	0.249403	0.47025	0.647538	up	PREDICTED: probable GTP-binding protein OBGC2 isoform X1 [Beta vulgaris subsp. vulgaris] >gi|870869927|gb|KMT20672.1| hypothetical protein BVRB_1g006480 isoform A [Beta vulgaris subsp. vulgaris]
BVRB_1g006490	1:7133432-7140307	10.207	6.49071	-0.65311	0.0862	0.210027	down	PREDICTED: glucose-induced degradation protein 8 homolog [Beta vulgaris subsp. vulgaris] >gi|870869929|gb|KMT20674.1| hypothetical protein BVRB_1g006490 [Beta vulgaris subsp. vulgaris]
BVRB_1g006500	1:7143291-7147602	13.5024	29.5263	1.12879	0.0001	0.00117903	up	PREDICTED: ervatamin-B [Beta vulgaris subsp. vulgaris] >gi|870869930|gb|KMT20675.1| hypothetical protein BVRB_1g006500 [Beta vulgaris subsp. vulgaris]
BVRB_1g006510	1:7151372-7152527	275.274	409.437	0.572772	0.03145	0.102	up	PREDICTED: uncharacterized protein LOC104889085 [Beta vulgaris subsp. vulgaris] >gi|870869931|gb|KMT20676.1| hypothetical protein BVRB_1g006510 [Beta vulgaris subsp. vulgaris]
BVRB_1g006520	1:7155469-7156907	0	0	0	1	1	down	PREDICTED: putative germin-like protein 2-1 [Beta vulgaris subsp. vulgaris] >gi|870869932|gb|KMT20677.1| hypothetical protein BVRB_1g006520 [Beta vulgaris subsp. vulgaris]
BVRB_1g006530	1:7159741-7162221	0	0	0	1	1	down	PREDICTED: putative germin-like protein 2-1 [Beta vulgaris subsp. vulgaris] >gi|870869933|gb|KMT20678.1| hypothetical protein BVRB_1g006530 [Beta vulgaris subsp. vulgaris]
BVRB_1g006540	1:7186282-7187547	0	0	0	1	1	down	PREDICTED: putative germin-like protein 2-1 [Beta vulgaris subsp. vulgaris] >gi|870869934|gb|KMT20679.1| hypothetical protein BVRB_1g006540 [Beta vulgaris subsp. vulgaris]
BVRB_1g006550	1:7201601-7203102	0.184838	0.0282109	-2.71194	1	1	down	PREDICTED: putative germin-like protein 2-1 [Beta vulgaris subsp. vulgaris] >gi|870869935|gb|KMT20680.1| hypothetical protein BVRB_1g006550 [Beta vulgaris subsp. vulgaris]
BVRB_1g006560	1:7215673-7217057	0	0	0	1	1	down	PREDICTED: putative germin-like protein 2-1 [Beta vulgaris subsp. vulgaris] >gi|870869936|gb|KMT20681.1| hypothetical protein BVRB_1g006560 [Beta vulgaris subsp. vulgaris]
BVRB_1g006570	1:7240322-7243007	44.335	67.9609	0.616259	0.02805	0.093988	up	PREDICTED: putative germin-like protein 2-1 [Beta vulgaris subsp. vulgaris] >gi|870869937|gb|KMT20682.1| hypothetical protein BVRB_1g006570 [Beta vulgaris subsp. vulgaris]
BVRB_1g006580	1:7245252-7247797	0.0654902	0	#NAME?	1	1	down	PREDICTED: putative germin-like protein 2-1 [Beta vulgaris subsp. vulgaris] >gi|870869938|gb|KMT20683.1| hypothetical protein BVRB_1g006580 [Beta vulgaris subsp. vulgaris]
BVRB_1g006590	1:7308287-7311820	0	0	0	1	1	down	PREDICTED: putative germin-like protein 2-1 [Beta vulgaris subsp. vulgaris] >gi|870869939|gb|KMT20684.1| hypothetical protein BVRB_1g006590 [Beta vulgaris subsp. vulgaris]
BVRB_1g006600	1:7319324-7336274	44.7414	30.9459	-0.53186	0.0573	0.156659	down	PREDICTED: thioredoxin H-type-like [Beta vulgaris subsp. vulgaris] >gi|870869940|gb|KMT20685.1| hypothetical protein BVRB_1g006600 [Beta vulgaris subsp. vulgaris]
BVRB_1g006610	1:7339294-7341275	827.656	751.913	-0.138466	0.5902	0.742656	down	PREDICTED: thioredoxin H-type 1-like [Beta vulgaris subsp. vulgaris] >gi|870869941|gb|KMT20686.1| hypothetical protein BVRB_1g006610 [Beta vulgaris subsp. vulgaris]
BVRB_1g006620	1:7342211-7349170	100.789	164.829	0.709629	0.00805	0.0379844	up	PREDICTED: beta-galactosidase 5 [Beta vulgaris subsp. vulgaris] >gi|870869942|gb|KMT20687.1| hypothetical protein BVRB_1g006620 [Beta vulgaris subsp. vulgaris]
BVRB_1g006630	1:7374864-7380999	4.45663	6.31394	0.502588	0.16395	0.32807	up	PREDICTED: uncharacterized protein LOC104889166 [Beta vulgaris subsp. vulgaris] >gi|870869943|gb|KMT20688.1| hypothetical protein BVRB_1g006630 [Beta vulgaris subsp. vulgaris]
BVRB_1g006640	1:7385114-7388519	0.465677	0.378541	-0.298881	1	1	down	PREDICTED: uncharacterized protein LOC104890703 [Beta vulgaris subsp. vulgaris]
BVRB_1g006650	1:7393304-7397556	4.74485	2.5255	-0.909791	0.0445	0.130513	down	PREDICTED: uncharacterized protein LOC104890703 [Beta vulgaris subsp. vulgaris]
BVRB_1g006660	1:7399404-7402512	8.50759	9.95433	0.226574	0.4168	0.601384	up	PREDICTED: pentatricopeptide repeat-containing protein At1g19720 [Beta vulgaris subsp. vulgaris] >gi|870869946|gb|KMT20691.1| hypothetical protein BVRB_1g006660 [Beta vulgaris subsp. vulgaris]
BVRB_1g006670	1:7404574-7407537	24.081	35.4545	0.558076	0.02955	0.0977567	up	PREDICTED: uncharacterized protein LOC104890703 [Beta vulgaris subsp. vulgaris]
BVRB_1g006680	1:7408679-7422480	7.21457	5.00897	-0.5264	0.04295	0.127123	down	PREDICTED: DNA repair protein UVH3 isoform X1 [Beta vulgaris subsp. vulgaris] >gi|731312113|ref|XP_010672656.1| PREDICTED: DNA repair protein UVH3 isoform X1 [Beta vulgaris subsp. vulgaris] >gi|870869948|gb|KMT20693.1| hypothetical protein BVRB_1g006 ...
BVRB_1g006690	1:7436774-7444899	45.4861	32.0184	-0.506526	0.0509	0.143475	down	PREDICTED: cytokinin dehydrogenase 5 [Beta vulgaris subsp. vulgaris] >gi|870869949|gb|KMT20694.1| hypothetical protein BVRB_1g006690 [Beta vulgaris subsp. vulgaris]
BVRB_1g006700	1:7454138-7454962	0.5902	0.263888	-1.16128	1	1	down	hypothetical protein BVRB_1g006700 [Beta vulgaris subsp. vulgaris]
BVRB_1g006710	1:7455558-7458623	60.5282	50.7158	-0.255171	0.35115	0.541063	down	PREDICTED: probable ubiquitin-conjugating enzyme E2 18 isoform X2 [Beta vulgaris subsp. vulgaris] >gi|870869951|gb|KMT20696.1| hypothetical protein BVRB_1g006710 [Beta vulgaris subsp. vulgaris]
BVRB_1g006720	1:7460168-7467990	6.19062	6.5753	0.0869731	0.76285	0.859833	up	PREDICTED: uncharacterized protein LOC104889227 [Beta vulgaris subsp. vulgaris] >gi|731312125|ref|XP_010672710.1| PREDICTED: uncharacterized protein LOC104889227 [Beta vulgaris subsp. vulgaris] >gi|731312127|ref|XP_010672717.1| PREDICTED: uncharacter ...
BVRB_1g006730	1:7467991-7469074	7.55007	7.52523	-0.00475462	0.99305	0.996339	down	hypothetical protein BVRB_1g006730 [Beta vulgaris subsp. vulgaris]
BVRB_1g006740	1:7484908-7490270	106.49	67.8762	-0.649736	0.01435	0.0579778	down	PREDICTED: BEL1-like homeodomain protein 3 isoform X1 [Beta vulgaris subsp. vulgaris] >gi|731312133|ref|XP_010672747.1| PREDICTED: BEL1-like homeodomain protein 3 isoform X1 [Beta vulgaris subsp. vulgaris] >gi|731312135|ref|XP_010672754.1| PREDICTED: ...
BVRB_1g006750	1:7492418-7495544	9.12817	10.3205	0.177115	0.5537	0.717042	up	PREDICTED: BEL1-like homeodomain protein 11 [Beta vulgaris subsp. vulgaris] >gi|870869955|gb|KMT20700.1| hypothetical protein BVRB_1g006750 [Beta vulgaris subsp. vulgaris]
BVRB_1g006760	1:7498868-7506761	39.8003	30.8909	-0.365596	0.14085	0.295554	down	PREDICTED: putative GTP-binding protein 6 [Beta vulgaris subsp. vulgaris] >gi|870869956|gb|KMT20701.1| hypothetical protein BVRB_1g006760 [Beta vulgaris subsp. vulgaris]
BVRB_1g006770	1:7509928-7511569	0	0.211477	inf	1	1	up	PREDICTED: peroxidase 9 [Beta vulgaris subsp. vulgaris] >gi|870869957|gb|KMT20702.1| hypothetical protein BVRB_1g006770 [Beta vulgaris subsp. vulgaris]
BVRB_1g006780	1:7517208-7522901	1.32588	0.158551	-3.06393	0.0001	0.00117903	down	PREDICTED: multiple C2 and transmembrane domain-containing protein 1-like [Beta vulgaris subsp. vulgaris] >gi|731312147|ref|XP_010672802.1| PREDICTED: multiple C2 and transmembrane domain-containing protein 1-like [Beta vulgaris subsp. vulgaris] >gi| ...
BVRB_1g006790	1:7532078-7534639	0	0	0	1	1	down	PREDICTED: putative pectinesterase 11 [Beta vulgaris subsp. vulgaris] >gi|870869959|gb|KMT20704.1| hypothetical protein BVRB_1g006790 [Beta vulgaris subsp. vulgaris]
BVRB_1g006800	1:7541108-7543521	0	0	0	1	1	down	PREDICTED: putative pectinesterase 11 [Beta vulgaris subsp. vulgaris] >gi|870869960|gb|KMT20705.1| hypothetical protein BVRB_1g006800 [Beta vulgaris subsp. vulgaris]
BVRB_1g006810	1:7551538-7554536	0	0	0	1	1	down	hypothetical protein BVRB_1g006810 [Beta vulgaris subsp. vulgaris]
BVRB_1g006820	1:7559290-7562314	1.54097	0.420116	-1.87498	0.0079	0.03742	down	hypothetical protein BVRB_1g006820 [Beta vulgaris subsp. vulgaris]
BVRB_1g006830	1:7565188-7567763	0.085359	0.148056	0.794526	1	1	up	hypothetical protein BVRB_1g006830 [Beta vulgaris subsp. vulgaris]
BVRB_1g006840	1:7573698-7582254	12.1653	18.8089	0.628637	0.02885	0.0960509	up	PREDICTED: uncharacterized protein LOC104889348 [Beta vulgaris subsp. vulgaris] >gi|870869964|gb|KMT20709.1| hypothetical protein BVRB_1g006840 [Beta vulgaris subsp. vulgaris]
BVRB_1g006850	1:7583742-7587714	14.7055	9.67811	-0.603559	0.0651	0.172315	down	PREDICTED: constitutive photomorphogenesis protein 10 [Beta vulgaris subsp. vulgaris] >gi|870869965|gb|KMT20710.1| hypothetical protein BVRB_1g006850 [Beta vulgaris subsp. vulgaris]
BVRB_1g006860	1:7590291-7595164	78.3613	33.9009	-1.20882	5.00E-05	0.000653813	down	PREDICTED: transmembrane protein 136-like [Beta vulgaris subsp. vulgaris] >gi|870869966|gb|KMT20711.1| hypothetical protein BVRB_1g006860 [Beta vulgaris subsp. vulgaris]
BVRB_1g006870	1:7603598-7608023	29.3594	36.593	0.317746	0.21585	0.39308	up	hypothetical protein BVRB_1g006870 [Beta vulgaris subsp. vulgaris]
BVRB_1g006880	1:7608769-7614414	4.37587	3.83043	-0.192061	0.52925	0.696701	down	PREDICTED: uncharacterized protein LOC104889378 [Beta vulgaris subsp. vulgaris] >gi|870869968|gb|KMT20713.1| hypothetical protein BVRB_1g006880 [Beta vulgaris subsp. vulgaris]
BVRB_1g006890	1:7623321-7623745	0.442204	0.258095	-0.776812	1	1	down	hypothetical protein BVRB_1g006890 [Beta vulgaris subsp. vulgaris]
BVRB_1g006900	1:7624111-7626506	2.07961	2.63507	0.341525	0.56875	0.728592	up	PREDICTED: protein TIC 20-I, chloroplastic-like [Beta vulgaris subsp. vulgaris] >gi|870869970|gb|KMT20715.1| hypothetical protein BVRB_1g006900 [Beta vulgaris subsp. vulgaris]
BVRB_1g006910	1:7653024-7654107	48.2775	42.0842	-0.198072	0.493	0.6678	down	PREDICTED: ocs element-binding factor 1-like [Beta vulgaris subsp. vulgaris]
BVRB_1g006920	1:7654157-7654747	37.7593	48.7367	0.368177	0.29065	0.478856	up	PREDICTED: uncharacterized protein LOC100799960 [Glycine max] >gi|356564302|ref|XP_003550394.1| PREDICTED: uncharacterized protein LOC100799844 [Glycine max] >gi|593795374|ref|XP_007160725.1| hypothetical protein PHAVU_001G011900g [Phaseolus vulgaris ...
BVRB_1g006930	1:7679091-7682834	4.44862	3.30481	-0.428791	0.36465	0.554113	down	PREDICTED: omega-amidase,chloroplastic-like isoform X1 [Beta vulgaris subsp. vulgaris] >gi|870869974|gb|KMT20719.1| hypothetical protein BVRB_1g006930 isoform B [Beta vulgaris subsp. vulgaris]
BVRB_1g006940	1:7685662-7689377	35.086	30.999	-0.178675	0.48915	0.664845	down	PREDICTED: mitogen-activated protein kinase homolog NTF3 [Beta vulgaris subsp. vulgaris] >gi|731312186|ref|XP_010672971.1| PREDICTED: mitogen-activated protein kinase homolog NTF3 [Beta vulgaris subsp. vulgaris] >gi|870869975|gb|KMT20720.1| hypotheti ...
BVRB_1g006950	1:7701551-7705839	0	0.00561635	inf	1	1	up	PREDICTED: putative disease resistance protein RGA3 [Beta vulgaris subsp. vulgaris] >gi|870869976|gb|KMT20721.1| hypothetical protein BVRB_1g006950 [Beta vulgaris subsp. vulgaris]
BVRB_1g006960	1:7706377-7708527	3.1456	1.43737	-1.12991	0.09605	0.22653	down	PREDICTED: protein PHLOEM PROTEIN 2-LIKE A1-like [Beta vulgaris subsp. vulgaris] >gi|870869977|gb|KMT20722.1| hypothetical protein BVRB_1g006960 [Beta vulgaris subsp. vulgaris]
BVRB_1g006970	1:7708961-7712938	2.84199	0.640113	-2.1505	5.00E-05	0.000653813	down	hypothetical protein BVRB_1g006970 [Beta vulgaris subsp. vulgaris]
BVRB_1g006980	1:7733561-7738586	0	0.172897	inf	1	1	up	PREDICTED: omega-hydroxypalmitate O-feruloyl transferase [Beta vulgaris subsp. vulgaris] >gi|870869979|gb|KMT20724.1| hypothetical protein BVRB_1g006980 [Beta vulgaris subsp. vulgaris]
BVRB_1g006990	1:7748485-7752477	8.63466	8.84254	0.0343201	0.90335	0.947556	up	PREDICTED: uncharacterized protein LOC104889484 [Beta vulgaris subsp. vulgaris] >gi|731312196|ref|XP_010673025.1| PREDICTED: uncharacterized protein LOC104889484 [Beta vulgaris subsp. vulgaris] >gi|870869980|gb|KMT20725.1| hypothetical protein BVRB_1 ...
BVRB_1g007000	1:7754401-7764202	10.1645	10.8872	0.0990829	0.72505	0.835439	up	PREDICTED: cyclin-T1-3-like [Beta vulgaris subsp. vulgaris] >gi|870869981|gb|KMT20726.1| hypothetical protein BVRB_1g007000 [Beta vulgaris subsp. vulgaris]
BVRB_1g007010	1:7777521-7784484	0.60532	0.385311	-0.651673	1	1	down	hypothetical protein BVRB_1g007010 [Beta vulgaris subsp. vulgaris]
BVRB_1g007020	1:7794655-7800760	45.0243	35.1785	-0.356013	0.16035	0.322677	down	PREDICTED: bifunctional nuclease 1 [Beta vulgaris subsp. vulgaris] >gi|731312204|ref|XP_010673069.1| PREDICTED: bifunctional nuclease 1 [Beta vulgaris subsp. vulgaris] >gi|870869983|gb|KMT20728.1| hypothetical protein BVRB_1g007020 [Beta vulgaris sub ...
BVRB_1g007030	1:7805795-7813683	14.0961	12.0244	-0.229327	0.3936	0.581472	down	hypothetical protein BVRB_1g007030 [Beta vulgaris subsp. vulgaris]
BVRB_1g007040	1:7821795-7830092	8.6393	8.03756	-0.104158	0.68935	0.813079	down	PREDICTED: pentatricopeptide repeat-containing protein At4g01570 [Beta vulgaris subsp. vulgaris] >gi|870869985|gb|KMT20730.1| hypothetical protein BVRB_1g007040 [Beta vulgaris subsp. vulgaris]
BVRB_1g007050	1:7830155-7833773	35.2934	26.1551	-0.432303	0.1527	0.312481	down	hypothetical protein BVRB_1g007050 isoform A [Beta vulgaris subsp. vulgaris]
BVRB_1g007060	1:7839576-7846091	16.9537	8.86102	-0.936056	0.00115	0.00848532	down	PREDICTED: inositol-pentakisphosphate 2-kinase-like [Beta vulgaris subsp. vulgaris] >gi|870869988|gb|KMT20733.1| hypothetical protein BVRB_1g007060 [Beta vulgaris subsp. vulgaris]
BVRB_1g007070	1:7864815-7868389	20.134	5.32308	-1.9193	0.00015	0.00164805	down	PREDICTED: jasmonate O-methyltransferase-like [Beta vulgaris subsp. vulgaris] >gi|870869989|gb|KMT20734.1| hypothetical protein BVRB_1g007070 [Beta vulgaris subsp. vulgaris]
BVRB_1g007080	1:7876495-7891034	0.715851	0.440905	-0.69919	0.2053	0.3813	down	hypothetical protein BVRB_1g007080 [Beta vulgaris subsp. vulgaris]
BVRB_1g007090	1:7910687-7911811	38.5331	22.9634	-0.746759	0.0091	0.0415496	down	PREDICTED: uncharacterized protein LOC104889602 [Beta vulgaris subsp. vulgaris] >gi|870869991|gb|KMT20736.1| hypothetical protein BVRB_1g007090 [Beta vulgaris subsp. vulgaris]
BVRB_1g007100	1:7946013-7946621	689.076	443.337	-0.636259	0.0168	0.0648588	down	PREDICTED: 50S ribosomal protein L31, chloroplastic [Beta vulgaris subsp. vulgaris] >gi|870869992|gb|KMT20737.1| hypothetical protein BVRB_1g007100 [Beta vulgaris subsp. vulgaris]
BVRB_1g007110	1:7950595-7955515	20.0324	13.6686	-0.551472	0.0407	0.122362	down	PREDICTED: glucose-1-phosphate adenylyltransferase large subunit, chloroplastic/amyloplastic [Beta vulgaris subsp. vulgaris] >gi|870869993|gb|KMT20738.1| hypothetical protein BVRB_1g007110 [Beta vulgaris subsp. vulgaris]
BVRB_1g007120	1:7965365-7966012	0.0768018	0	#NAME?	1	1	down	hypothetical protein BVRB_1g007120 [Beta vulgaris subsp. vulgaris]
BVRB_1g007130	1:7975762-7999145	0.494457	0.219624	-1.17081	1	1	down	hypothetical protein BVRB_1g007130 isoform A [Beta vulgaris subsp. vulgaris]
BVRB_1g007140	1:8003878-8009378	5.87251	4.34584	-0.43434	0.318	0.507713	down	PREDICTED: mannan endo-1,4-beta-mannosidase 4-like [Beta vulgaris subsp. vulgaris]
BVRB_1g007150	1:8020017-8021218	0.923472	0.916027	-0.0116788	0.9717	0.985034	down	PREDICTED: abscisic stress-ripening protein 1-like [Beta vulgaris subsp. vulgaris] >gi|870869998|gb|KMT20743.1| hypothetical protein BVRB_1g007150 [Beta vulgaris subsp. vulgaris]
BVRB_1g007160	1:8027423-8028998	76.6663	23.436	-1.70987	5.00E-05	0.000653813	down	PREDICTED: abscisic stress-ripening protein 1-like [Beta vulgaris subsp. vulgaris] >gi|870869999|gb|KMT20744.1| hypothetical protein BVRB_1g007160 [Beta vulgaris subsp. vulgaris]
BVRB_1g007170	1:8043722-8047777	0	0	0	1	1	down	PREDICTED: dihydroflavonol-4-reductase [Beta vulgaris subsp. vulgaris] >gi|870870000|gb|KMT20745.1| hypothetical protein BVRB_1g007170 [Beta vulgaris subsp. vulgaris]
BVRB_1g007180	1:8049102-8051977	221.153	293.709	0.409344	0.1251	0.271548	up	PREDICTED: nascent polypeptide-associated complex subunit beta-like [Beta vulgaris subsp. vulgaris]
BVRB_1g007190	1:8063632-8064908	931.879	579.732	-0.684756	0.01575	0.0621151	down	PREDICTED: jasmonate-induced protein homolog [Beta vulgaris subsp. vulgaris] >gi|731312255|ref|XP_010673282.1| PREDICTED: jasmonate-induced protein homolog [Beta vulgaris subsp. vulgaris] >gi|870870002|gb|KMT20747.1| hypothetical protein BVRB_1g00719 ...
BVRB_1g007200	1:8068419-8081638	25.8355	16.6828	-0.630989	0.01505	0.0601068	down	PREDICTED: uncharacterized protein LOC104889703 isoform X1 [Beta vulgaris subsp. vulgaris] >gi|870870003|gb|KMT20748.1| hypothetical protein BVRB_1g007200 [Beta vulgaris subsp. vulgaris]
BVRB_1g007210	1:8087983-8113158	0.432501	1.00838	1.22126	0.01485	0.059501	up	hypothetical protein BVRB_1g007210 isoform A [Beta vulgaris subsp. vulgaris]
BVRB_1g007220	1:8120291-8124548	2.62469	3.91024	0.575107	0.1007	0.233673	up	BnaC04g40780D [Brassica napus]
BVRB_1g007230	1:8128352-8134367	3.06908	3.66859	0.257416	0.7008	0.820039	up	hypothetical protein BVRB_1g007230 isoform B [Beta vulgaris subsp. vulgaris]
BVRB_1g007240	1:8128352-8134367	3.52381	3.09752	-0.186019	0.67095	0.800331	down	hypothetical protein BVRB_1g007240 [Beta vulgaris subsp. vulgaris]
BVRB_1g007250	1:8128352-8134367	1.01454	0	#NAME?	0.1322	0.283059	down	hypothetical protein BVRB_1g007250 [Beta vulgaris subsp. vulgaris]
BVRB_1g007260	1:8156511-8164146	7.3548	9.0745	0.303132	0.3441	0.535008	up	PREDICTED: chromo domain-containing protein LHP1 isoform X1 [Beta vulgaris subsp. vulgaris] >gi|635009184|gb|AHZ62812.1| heterochromatin protein isoform 1 [Beta vulgaris subsp. vulgaris] >gi|870870011|gb|KMT20756.1| hypothetical protein BVRB_1g007260 ...
BVRB_1g007270	1:8169931-8175057	5.57549	7.52694	0.432965	0.1512	0.310255	up	PREDICTED: RINT1-like protein MAG2 isoform X1 [Beta vulgaris subsp. vulgaris] >gi|870870012|gb|KMT20757.1| hypothetical protein BVRB_1g007270 [Beta vulgaris subsp. vulgaris]
BVRB_1g007280	1:8176581-8178296	5.77591	13.5476	1.22992	0.00455	0.0247944	up	PREDICTED: glycine-rich protein A3 [Beta vulgaris subsp. vulgaris] >gi|870870013|gb|KMT20758.1| hypothetical protein BVRB_1g007280 [Beta vulgaris subsp. vulgaris]
BVRB_1g007290	1:8187171-8190930	422.081	290.026	-0.54134	0.06775	0.177252	down	PREDICTED: glycine-rich protein A3-like [Beta vulgaris subsp. vulgaris] >gi|870870014|gb|KMT20759.1| hypothetical protein BVRB_1g007290 [Beta vulgaris subsp. vulgaris]
BVRB_1g007300	1:8193442-8222097	8.12426	8.79842	0.115009	0.6691	0.799039	up	hypothetical protein BVRB_1g007300 isoform B [Beta vulgaris subsp. vulgaris]
BVRB_1g007310	1:8193442-8222097	1.06254	1.49334	0.491025	0.6151	0.760898	up	hypothetical protein BVRB_1g007310 [Beta vulgaris subsp. vulgaris]
BVRB_1g007320	1:8225725-8226937	0	0	0	1	1	down	hypothetical protein BVRB_1g007320 [Beta vulgaris subsp. vulgaris]
BVRB_1g007330	1:8229550-8230737	0.246607	0.0236927	-3.3797	1	1	down	PREDICTED: cytosolic sulfotransferase 5-like isoform X1 [Beta vulgaris subsp. vulgaris]
BVRB_1g007340	1:8238291-8239493	7.4577	1.8956	-1.97607	0.0036	0.0206212	down	hypothetical protein BVRB_1g007340 [Beta vulgaris subsp. vulgaris]
BVRB_1g007350	1:8243455-8247077	12.6167	14.8617	0.236259	0.54645	0.711598	up	hypothetical protein BVRB_1g007350 isoform A [Beta vulgaris subsp. vulgaris]
BVRB_1g007370	1:8254506-8255827	25.1288	12.5131	-1.0059	0.00275	0.0167963	down	PREDICTED: cytosolic sulfotransferase 5-like [Beta vulgaris subsp. vulgaris] >gi|870870024|gb|KMT20769.1| hypothetical protein BVRB_1g007370 [Beta vulgaris subsp. vulgaris]
BVRB_1g007380	1:8288412-8301457	46.4307	9.0282	-2.36257	5.00E-05	0.000653813	down	PREDICTED: IAA-amino acid hydrolase ILR1-like 6 [Beta vulgaris subsp. vulgaris] >gi|870868895|gb|KMT19681.1| hypothetical protein BVRB_1g007380 [Beta vulgaris subsp. vulgaris]
BVRB_1g007390	1:8301998-8307838	147.451	107.4	-0.457252	0.08665	0.210707	down	PREDICTED: delta-aminolevulinic acid dehydratase, chloroplastic [Beta vulgaris subsp. vulgaris] >gi|870868896|gb|KMT19682.1| hypothetical protein BVRB_1g007390 [Beta vulgaris subsp. vulgaris]
BVRB_1g007400	1:8307893-8311038	0.0115865	0.00500208	-1.21185	1	1	down	hypothetical protein BVRB_1g007400 [Beta vulgaris subsp. vulgaris]
BVRB_1g007410	1:8316037-8316888	2.19969	1.06351	-1.04846	0.12225	0.267591	down	hypothetical protein BVRB_1g007410 [Beta vulgaris subsp. vulgaris]
BVRB_1g007420	1:8332782-8337810	28.7273	11.0853	-1.37378	0.00015	0.00164805	down	PREDICTED: two-component response regulator ARR8-like [Beta vulgaris subsp. vulgaris] >gi|870868899|gb|KMT19685.1| hypothetical protein BVRB_1g007420 [Beta vulgaris subsp. vulgaris]
BVRB_1g007430	1:8340734-8346328	121.766	171.756	0.496252	0.0623	0.166926	up	PREDICTED: protein disulfide-isomerase-like [Beta vulgaris subsp. vulgaris] >gi|870868900|gb|KMT19686.1| hypothetical protein BVRB_1g007430 [Beta vulgaris subsp. vulgaris]
BVRB_1g007440	1:8359752-8361834	0.78028	0.77395	-0.0117502	0.9771	0.987819	down	PREDICTED: B3 domain-containing protein REM5-like [Beta vulgaris subsp. vulgaris] >gi|870868901|gb|KMT19687.1| hypothetical protein BVRB_1g007440 [Beta vulgaris subsp. vulgaris]
BVRB_1g007450	1:8363491-8369518	4.23314	3.08092	-0.458367	0.1454	0.302338	down	hypothetical protein BVRB_1g007450 [Beta vulgaris subsp. vulgaris]
BVRB_1g007460	1:8393133-8393848	1.1214	0.0286537	-5.29044	0.15055	0.30939	down	hypothetical protein BVRB_1g007460 [Beta vulgaris subsp. vulgaris]
BVRB_1g007470	1:8397227-8411108	187.192	225.044	0.26569	0.3122	0.501348	up	PREDICTED: probable L-ascorbate peroxidase 6, chloroplastic isoform X2 [Beta vulgaris subsp. vulgaris] >gi|870868904|gb|KMT19690.1| hypothetical protein BVRB_1g007470 [Beta vulgaris subsp. vulgaris]
BVRB_1g007480	1:8438449-8446436	17.1492	17.6668	0.0428939	0.8818	0.93626	up	PREDICTED: aldehyde dehydrogenase family 3 member H1 [Beta vulgaris subsp. vulgaris] >gi|870868905|gb|KMT19691.1| hypothetical protein BVRB_1g007480 [Beta vulgaris subsp. vulgaris]
BVRB_1g007490	1:8447700-8452665	0.0293456	0.056788	0.952443	1	1	up	PREDICTED: dnaJ homolog subfamily B member 1-like [Beta vulgaris subsp. vulgaris] >gi|870868906|gb|KMT19692.1| hypothetical protein BVRB_1g007490 [Beta vulgaris subsp. vulgaris]
BVRB_1g007500	1:8455652-8484765	2.91208	1.14622	-1.34516	0.0022	0.0141315	down	PREDICTED: kinesin-related protein 4-like isoform X1 [Beta vulgaris subsp. vulgaris] >gi|731312453|ref|XP_010675000.1| PREDICTED: kinesin-related protein 4-like isoform X1 [Beta vulgaris subsp. vulgaris] >gi|870868907|gb|KMT19693.1| hypothetical prot ...
BVRB_1g007510	1:8499626-8506705	0.247374	0.0749686	-1.72234	1	1	down	PREDICTED: zinc finger BED domain-containing protein RICESLEEPER 2-like isoform X2 [Beta vulgaris subsp. vulgaris] >gi|731312461|ref|XP_010675027.1| PREDICTED: zinc finger BED domain-containing protein RICESLEEPER 2-like isoform X2 [Beta vulgaris sub ...
BVRB_1g007520	1:8508949-8509341	0.0793382	0	#NAME?	1	1	down	hypothetical protein BVRB_1g007520 [Beta vulgaris subsp. vulgaris]
BVRB_1g007530	1:8570219-8570702	0	0	0	1	1	down	hypothetical protein BVRB_1g007530 [Beta vulgaris subsp. vulgaris]
BVRB_1g007540	1:8599459-8604104	12.9188	16.8378	0.382233	0.19755	0.371851	up	PREDICTED: replication factor C subunit 3 [Beta vulgaris subsp. vulgaris] >gi|870868912|gb|KMT19698.1| hypothetical protein BVRB_1g007540 [Beta vulgaris subsp. vulgaris]
BVRB_1g007550	1:8605205-8617584	9.01447	10.4538	0.213715	0.38215	0.571474	up	PREDICTED: uncharacterized protein LOC104891081 isoform X1 [Beta vulgaris subsp. vulgaris]
BVRB_1g007560	1:8662128-8665178	15.7568	10.37	-0.60356	0.08915	0.215011	down	PREDICTED: cation transport regulator-like protein 2 [Beta vulgaris subsp. vulgaris] >gi|870868914|gb|KMT19700.1| hypothetical protein BVRB_1g007560 [Beta vulgaris subsp. vulgaris]
BVRB_1g007570	1:8667156-8678864	13.4678	11.1523	-0.272178	0.31245	0.501631	down	PREDICTED: glutamic acid-rich protein isoform X1 [Beta vulgaris subsp. vulgaris] >gi|870868915|gb|KMT19701.1| hypothetical protein BVRB_1g007570 [Beta vulgaris subsp. vulgaris]
BVRB_1g007580	1:8683137-8683704	0.204745	0	#NAME?	1	1	down	hypothetical protein BVRB_1g007580 [Beta vulgaris subsp. vulgaris]
BVRB_1g007590	1:8686398-8700928	32.6026	7.3859	-2.14214	5.00E-05	0.000653813	down	hypothetical protein BVRB_1g007590 isoform A [Beta vulgaris subsp. vulgaris]
BVRB_1g007600	1:8702769-8703764	11.7473	5.46681	-1.10356	0.0154	0.0611441	down	PREDICTED: uncharacterized protein LOC104891131 [Beta vulgaris subsp. vulgaris] >gi|870868919|gb|KMT19705.1| hypothetical protein BVRB_1g007600 [Beta vulgaris subsp. vulgaris]
BVRB_1g007610	1:8704024-8709854	10.4518	6.91176	-0.596626	0.08035	0.200313	down	PREDICTED: general transcription factor IIH subunit 3 isoform X1 [Beta vulgaris subsp. vulgaris] >gi|870868920|gb|KMT19706.1| hypothetical protein BVRB_1g007610 [Beta vulgaris subsp. vulgaris]
BVRB_1g007620	1:8713978-8715542	0	0	0	1	1	down	PREDICTED: aspartic proteinase nepenthesin-1-like [Beta vulgaris subsp. vulgaris] >gi|870868921|gb|KMT19707.1| hypothetical protein BVRB_1g007620 [Beta vulgaris subsp. vulgaris]
BVRB_1g007630	1:8715839-8725174	17.7218	26.1226	0.559769	0.03865	0.118219	up	PREDICTED: lysM domain-containing GPI-anchored protein 1-like [Beta vulgaris subsp. vulgaris] >gi|870868922|gb|KMT19708.1| hypothetical protein BVRB_1g007630 [Beta vulgaris subsp. vulgaris]
BVRB_1g007640	1:8741088-8756573	4.19187	6.35185	0.599583	0.0306	0.100227	up	PREDICTED: uncharacterized protein LOC104891151 [Beta vulgaris subsp. vulgaris] >gi|870868923|gb|KMT19709.1| hypothetical protein BVRB_1g007640 [Beta vulgaris subsp. vulgaris]
BVRB_1g007650	1:8805148-8807151	20.1497	6.03803	-1.73861	5.00E-05	0.000653813	down	PREDICTED: uncharacterized protein LOC104891156 [Beta vulgaris subsp. vulgaris] >gi|870868924|gb|KMT19710.1| hypothetical protein BVRB_1g007650 [Beta vulgaris subsp. vulgaris]
BVRB_1g007660	1:8816799-8822744	44.1878	53.7443	0.282463	0.2774	0.465118	up	PREDICTED: UDP-galactose transporter 1-like [Beta vulgaris subsp. vulgaris] >gi|870868925|gb|KMT19711.1| hypothetical protein BVRB_1g007660 [Beta vulgaris subsp. vulgaris]
BVRB_1g007670	1:8829503-8846964	15.5521	16.9571	0.12478	0.622	0.765874	up	PREDICTED: probable ubiquitin-like-specific protease 2B [Beta vulgaris subsp. vulgaris] >gi|870868926|gb|KMT19712.1| hypothetical protein BVRB_1g007670 [Beta vulgaris subsp. vulgaris]
BVRB_1g007680	1:8869062-8893134	105.552	78.9378	-0.41917	0.1036	0.238442	down	PREDICTED: MADS-box protein JOINTLESS [Beta vulgaris subsp. vulgaris] >gi|870868927|gb|KMT19713.1| hypothetical protein BVRB_1g007680 [Beta vulgaris subsp. vulgaris]
BVRB_1g007690	1:8924948-8928693	5.16147	2.52393	-1.03211	0.02535	0.087029	down	PREDICTED: proteasome assembly chaperone 4 [Beta vulgaris subsp. vulgaris] >gi|870868928|gb|KMT19714.1| hypothetical protein BVRB_1g007690 [Beta vulgaris subsp. vulgaris]
BVRB_1g007700	1:8929329-8931314	18.8417	20.5233	0.123337	0.6372	0.776971	up	PREDICTED: uncharacterized protein LOC104891211 [Beta vulgaris subsp. vulgaris] >gi|870868929|gb|KMT19715.1| hypothetical protein BVRB_1g007700 [Beta vulgaris subsp. vulgaris]
BVRB_1g007710	1:8946300-8951132	7.70732	7.15303	-0.107674	0.7374	0.844711	down	PREDICTED: histone-lysine N-methyltransferase ATX1-like isoform X1 [Beta vulgaris subsp. vulgaris] >gi|731312506|ref|XP_010675183.1| PREDICTED: histone-lysine N-methyltransferase ATX1-like isoform X1 [Beta vulgaris subsp. vulgaris] >gi|870868930|gb|K ...
BVRB_1g007720	1:8952700-8956145	19.0004	8.40871	-1.17607	0.0022	0.0141315	down	PREDICTED: basic endochitinase [Beta vulgaris subsp. vulgaris] >gi|870868931|gb|KMT19717.1| hypothetical protein BVRB_1g007720 [Beta vulgaris subsp. vulgaris]
BVRB_1g007730	1:8956161-8977606	0	0.0150022	inf	1	1	up	hypothetical protein BVRB_1g007730 [Beta vulgaris subsp. vulgaris]
BVRB_1g007740	1:8980540-8992785	34.422	34.8104	0.0161858	0.94715	0.970945	up	PREDICTED: AP-4 complex subunit mu isoform X1 [Beta vulgaris subsp. vulgaris] >gi|870868933|gb|KMT19719.1| hypothetical protein BVRB_1g007740 [Beta vulgaris subsp. vulgaris]
BVRB_1g007750	1:9006890-9008230	4.8066	0.904156	-2.41037	0.0001	0.00117903	down	PREDICTED: putative DNA-binding protein ESCAROLA [Beta vulgaris subsp. vulgaris] >gi|870868934|gb|KMT19720.1| hypothetical protein BVRB_1g007750 [Beta vulgaris subsp. vulgaris]
BVRB_1g007760	1:9008593-9009056	0.167339	0	#NAME?	1	1	down	hypothetical protein BVRB_1g007760 [Beta vulgaris subsp. vulgaris]
BVRB_1g007770	1:9069936-9081646	18.6085	15.8818	-0.228585	0.37095	0.561043	down	PREDICTED: ubiquitin carboxyl-terminal hydrolase 16 [Beta vulgaris subsp. vulgaris] >gi|870868936|gb|KMT19722.1| hypothetical protein BVRB_1g007770 [Beta vulgaris subsp. vulgaris]
BVRB_1g007780	1:9109880-9114842	52.4379	22.631	-1.21231	5.00E-05	0.000653813	down	PREDICTED: universal stress protein A-like protein [Beta vulgaris subsp. vulgaris] >gi|870868937|gb|KMT19723.1| hypothetical protein BVRB_1g007780 [Beta vulgaris subsp. vulgaris]
BVRB_1g007790	1:9114881-9116976	0.277842	0.125302	-1.14886	1	1	down	PREDICTED: pentatricopeptide repeat-containing protein At4g15720 [Beta vulgaris subsp. vulgaris] >gi|870868938|gb|KMT19724.1| hypothetical protein BVRB_1g007790 [Beta vulgaris subsp. vulgaris]
BVRB_1g007800	1:9122277-9123893	0.155979	0.106409	-0.551729	1	1	down	PREDICTED: zinc finger BED domain-containing protein RICESLEEPER 1-like [Beta vulgaris subsp. vulgaris] >gi|731312526|ref|XP_010675252.1| PREDICTED: zinc finger BED domain-containing protein RICESLEEPER 1-like [Beta vulgaris subsp. vulgaris] >gi|7313 ...
BVRB_1g007810	1:9155847-9157542	23.9814	8.39606	-1.51413	5.00E-05	0.000653813	down	PREDICTED: aspartic proteinase nepenthesin-1 [Beta vulgaris subsp. vulgaris] >gi|870868940|gb|KMT19726.1| hypothetical protein BVRB_1g007810 [Beta vulgaris subsp. vulgaris]
BVRB_1g007820	1:9158184-9160073	0.0107899	0.0109883	0.0262937	1	1	up	PREDICTED: uncharacterized protein LOC104891302 [Beta vulgaris subsp. vulgaris] >gi|870868941|gb|KMT19727.1| hypothetical protein BVRB_1g007820 [Beta vulgaris subsp. vulgaris]
BVRB_1g007830	1:9161697-9162681	27.8423	16.8981	-0.720417	0.01475	0.0591879	down	PREDICTED: heme-binding-like protein At3g10130, chloroplastic [Beta vulgaris subsp. vulgaris] >gi|870868942|gb|KMT19728.1| hypothetical protein BVRB_1g007830 [Beta vulgaris subsp. vulgaris]
BVRB_1g007840	1:9170827-9172378	239.746	202.589	-0.242946	0.3398	0.53027	down	PREDICTED: NAD(P)H-quinone oxidoreductase subunit N, organellar chromatophore [Beta vulgaris subsp. vulgaris] >gi|870868943|gb|KMT19729.1| hypothetical protein BVRB_1g007840 [Beta vulgaris subsp. vulgaris]
BVRB_1g007850	1:9172609-9186153	4.89358	2.75298	-0.829896	0.0107	0.0467289	down	PREDICTED: rho GTPase-activating protein REN1 isoform X2 [Beta vulgaris subsp. vulgaris] >gi|870868944|gb|KMT19730.1| hypothetical protein BVRB_1g007850 [Beta vulgaris subsp. vulgaris]
BVRB_1g007860	1:9203737-9207318	43.1055	23.7735	-0.858521	0.0026	0.0161053	down	PREDICTED: uncharacterized protein LOC104891343 isoform X2 [Beta vulgaris subsp. vulgaris] >gi|870868945|gb|KMT19731.1| hypothetical protein BVRB_1g007860 [Beta vulgaris subsp. vulgaris]
BVRB_1g007870	1:9209699-9220583	5.37644	3.47599	-0.629227	0.03595	0.112475	down	PREDICTED: uncharacterized protein LOC104891356 [Beta vulgaris subsp. vulgaris] >gi|870868946|gb|KMT19732.1| hypothetical protein BVRB_1g007870 [Beta vulgaris subsp. vulgaris]
BVRB_1g007880	1:9228458-9235103	76.9325	55.1038	-0.481441	0.05495	0.152044	down	PREDICTED: glucose-6-phosphate isomerase 1, chloroplastic [Beta vulgaris subsp. vulgaris] >gi|870868947|gb|KMT19733.1| hypothetical protein BVRB_1g007880 [Beta vulgaris subsp. vulgaris]
BVRB_1g007890	1:9239377-9242571	24.9047	20.3515	-0.291282	0.34515	0.535902	down	PREDICTED: protein tumorous imaginal discs, mitochondrial [Beta vulgaris subsp. vulgaris] >gi|870868948|gb|KMT19734.1| hypothetical protein BVRB_1g007890 [Beta vulgaris subsp. vulgaris]
BVRB_1g007900	1:9243647-9245243	0.367277	0.230009	-0.675177	1	1	down	PREDICTED: agamous-like MADS-box protein AGL61 [Beta vulgaris subsp. vulgaris] >gi|870868949|gb|KMT19735.1| hypothetical protein BVRB_1g007900 [Beta vulgaris subsp. vulgaris]
BVRB_1g007910	1:9260006-9264743	0.877302	1.48672	0.760992	0.24575	0.430015	up	PREDICTED: protein TRANSPARENT TESTA 12-like [Beta vulgaris subsp. vulgaris] >gi|731312556|ref|XP_010675363.1| PREDICTED: protein TRANSPARENT TESTA 12-like [Beta vulgaris subsp. vulgaris] >gi|870868950|gb|KMT19736.1| hypothetical protein BVRB_1g00791 ...
BVRB_1g007920	1:9279921-9293353	16.4933	19.1496	0.215429	0.42285	0.606367	up	PREDICTED: AT-rich interactive domain-containing protein 5-like [Beta vulgaris subsp. vulgaris] >gi|870868951|gb|KMT19737.1| hypothetical protein BVRB_1g007920 [Beta vulgaris subsp. vulgaris]
BVRB_1g007930	1:9298419-9299681	2.1864	0.987747	-1.14635	0.05155	0.144825	down	PREDICTED: formin-like protein 20 [Beta vulgaris subsp. vulgaris] >gi|870868952|gb|KMT19738.1| hypothetical protein BVRB_1g007930 [Beta vulgaris subsp. vulgaris]
BVRB_1g007940	1:9303157-9315445	11.7365	10.4832	-0.162919	0.6305	0.772059	down	hypothetical protein BVRB_1g007940 [Beta vulgaris subsp. vulgaris]
BVRB_1g007950	1:9351089-9367514	0.0647265	0.0233812	-1.46901	1	1	down	hypothetical protein BVRB_1g007950 [Beta vulgaris subsp. vulgaris]
BVRB_1g007960	1:9368584-9372715	60.8678	48.2114	-0.336304	0.20855	0.384751	down	hypothetical protein BVRB_3g060640 [Beta vulgaris subsp. vulgaris]
BVRB_1g007970	1:9375539-9378642	9.24325	6.21312	-0.573082	0.07965	0.199338	down	PREDICTED: serine/threonine-protein kinase PEPKR2 [Beta vulgaris subsp. vulgaris] >gi|731312571|ref|XP_010675425.1| PREDICTED: serine/threonine-protein kinase PEPKR2 [Beta vulgaris subsp. vulgaris] >gi|870868956|gb|KMT19742.1| hypothetical protein BV ...
BVRB_1g007980	1:9379139-9391594	0.769781	0.752768	-0.0322411	0.962	0.979497	down	hypothetical protein BVRB_1g007980 [Beta vulgaris subsp. vulgaris]
BVRB_1g007990	1:9397380-9398615	10.7286	7.55458	-0.506044	0.4196	0.604137	down	hypothetical protein BVRB_1g007990 [Beta vulgaris subsp. vulgaris]
BVRB_1g008000	1:9403369-9405990	0	0	0	1	1	down	hypothetical protein BVRB_1g008000 [Beta vulgaris subsp. vulgaris]
BVRB_1g008010	1:9422569-9428791	0.0201306	0	#NAME?	1	1	down	PREDICTED: caffeine synthase 1-like [Beta vulgaris subsp. vulgaris] >gi|870868960|gb|KMT19746.1| hypothetical protein BVRB_1g008010 [Beta vulgaris subsp. vulgaris]
BVRB_1g008020	1:9485448-9489064	50.1073	19.0661	-1.39401	5.00E-05	0.000653813	down	PREDICTED: ovarian cancer-associated gene 2 protein homolog [Beta vulgaris subsp. vulgaris]
BVRB_1g008030	1:9492238-9506842	48.6242	54.4903	0.164324	0.4972	0.670807	up	PREDICTED: pyridoxine/pyridoxamine 5'-phosphate oxidase 1, chloroplastic [Beta vulgaris subsp. vulgaris] >gi|731312579|ref|XP_010675454.1| PREDICTED: pyridoxine/pyridoxamine 5'-phosphate oxidase 1, chloroplastic [Beta vulgaris subsp. vulgaris]
BVRB_1g008040	1:9507224-9517084	0.0122766	0.00574746	-1.09491	1	1	down	hypothetical protein BVRB_1g008040 [Beta vulgaris subsp. vulgaris]
BVRB_1g008060	1:9525727-9528804	25.821	29.2811	0.181424	0.48155	0.657484	up	PREDICTED: transport inhibitor response 1-like protein [Beta vulgaris subsp. vulgaris] >gi|870868964|gb|KMT19750.1| hypothetical protein BVRB_1g008060 [Beta vulgaris subsp. vulgaris]
BVRB_1g008070	1:9556498-9562943	71.9364	72.9713	0.0206065	0.9373	0.966627	up	PREDICTED: GEM-like protein 1 [Beta vulgaris subsp. vulgaris] >gi|870868965|gb|KMT19751.1| hypothetical protein BVRB_1g008070 [Beta vulgaris subsp. vulgaris]
BVRB_1g008080	1:9565838-9566537	0	0	0	1	1	down	hypothetical protein BVRB_1g008080 [Beta vulgaris subsp. vulgaris]
BVRB_1g008090	1:9575959-9576544	7.39567	3.98403	-0.892452	0.1114	0.25077	down	hypothetical protein BVRB_1g008090 [Beta vulgaris subsp. vulgaris]
BVRB_1g008100	1:9616858-9617701	0.0628596	0.0930622	0.566062	1	1	up	hypothetical protein BVRB_1g008100 [Beta vulgaris subsp. vulgaris]
BVRB_1g008110	1:9633098-9634633	16.8446	8.71312	-0.951027	0.00275	0.0167963	down	hypothetical protein BVRB_1g008110 [Beta vulgaris subsp. vulgaris]
BVRB_1g008120	1:9657909-9665251	1.21942	0.236741	-2.36481	0.0051	0.0269461	down	hypothetical protein BVRB_1g008120 isoform B [Beta vulgaris subsp. vulgaris]
BVRB_1g008140	1:9700950-9702815	3.3071	2.67403	-0.30655	0.48935	0.665051	down	PREDICTED: serine/threonine-protein kinase-like protein At3g51990 [Beta vulgaris subsp. vulgaris] >gi|870868972|gb|KMT19758.1| hypothetical protein BVRB_1g008140 [Beta vulgaris subsp. vulgaris]
BVRB_1g008150	1:9726950-9728645	31.6705	24.901	-0.346939	0.21995	0.398724	down	PREDICTED: uncharacterized protein LOC104891503 [Beta vulgaris subsp. vulgaris] >gi|870868973|gb|KMT19759.1| hypothetical protein BVRB_1g008150 [Beta vulgaris subsp. vulgaris]
BVRB_1g008160	1:9756296-9781095	2.8127	3.36881	0.260282	0.3622	0.552186	up	PREDICTED: WD and tetratricopeptide repeats protein 1 [Beta vulgaris subsp. vulgaris] >gi|731312595|ref|XP_010675530.1| PREDICTED: WD and tetratricopeptide repeats protein 1 [Beta vulgaris subsp. vulgaris] >gi|731312597|ref|XP_010675534.1| PREDICTED: ...
BVRB_1g008170	1:9814438-9818445	44.3155	38.5862	-0.199727	0.42605	0.608893	down	PREDICTED: transcription factor bHLH143-like [Beta vulgaris subsp. vulgaris] >gi|870868975|gb|KMT19761.1| hypothetical protein BVRB_1g008170 [Beta vulgaris subsp. vulgaris]
BVRB_1g008180	1:9930349-9933638	33.0578	24.7033	-0.420288	0.11345	0.254244	down	PREDICTED: cyclin-D4-1 [Beta vulgaris subsp. vulgaris] >gi|870868976|gb|KMT19762.1| hypothetical protein BVRB_1g008180 [Beta vulgaris subsp. vulgaris]
BVRB_1g008190	1:9967582-9978887	48.4142	57.5441	0.249238	0.33865	0.529023	up	PREDICTED: protein CutA, chloroplastic [Beta vulgaris subsp. vulgaris] >gi|870868977|gb|KMT19763.1| hypothetical protein BVRB_1g008190 [Beta vulgaris subsp. vulgaris]
BVRB_1g008200	1:9980562-9983487	12.0998	6.94793	-0.800323	0.01075	0.0468264	down	PREDICTED: probable receptor-like protein kinase At2g23200 [Beta vulgaris subsp. vulgaris] >gi|870868978|gb|KMT19764.1| hypothetical protein BVRB_1g008200 [Beta vulgaris subsp. vulgaris]
BVRB_1g008220	1:9991682-9994479	14.0366	7.32101	-0.93908	0.0159	0.0625973	down	PREDICTED: 14-3-3 protein 1-like [Beta vulgaris subsp. vulgaris] >gi|870868979|gb|KMT19765.1| hypothetical protein BVRB_1g008220 [Beta vulgaris subsp. vulgaris]
BVRB_1g008230	1:10016517-10035011	8.55209	8.19294	-0.0618956	0.8502	0.917157	down	PREDICTED: protein TRANSPARENT TESTA 12-like [Beta vulgaris subsp. vulgaris] >gi|870868980|gb|KMT19766.1| hypothetical protein BVRB_1g008230 [Beta vulgaris subsp. vulgaris]
BVRB_1g008240	1:10048512-10049073	0.286644	0.184775	-0.633489	1	1	down	hypothetical protein BVRB_1g008240 [Beta vulgaris subsp. vulgaris]
BVRB_1g008250	1:10049875-10051073	4.98248	0.583914	-3.09304	0.00045	0.00403451	down	PREDICTED: putative clathrin assembly protein At4g40080 [Beta vulgaris subsp. vulgaris] >gi|870868982|gb|KMT19768.1| hypothetical protein BVRB_1g008250 [Beta vulgaris subsp. vulgaris]
BVRB_1g008260	1:10108187-10109326	0.0257238	0	#NAME?	1	1	down	hypothetical protein BVRB_1g008260 [Beta vulgaris subsp. vulgaris]
BVRB_1g008270	1:10127640-10137173	0.0253364	0	#NAME?	1	1	down	PREDICTED: E3 ubiquitin-protein ligase ATL15-like isoform X2 [Beta vulgaris subsp. vulgaris] >gi|870868984|gb|KMT19770.1| hypothetical protein BVRB_1g008270 isoform A [Beta vulgaris subsp. vulgaris]
BVRB_1g008280	1:10159725-10161203	0	0	0	1	1	down	PREDICTED: E3 ubiquitin-protein ligase ATL31-like [Beta vulgaris subsp. vulgaris] >gi|870868986|gb|KMT19772.1| hypothetical protein BVRB_1g008280 [Beta vulgaris subsp. vulgaris]
BVRB_1g008290	1:10175067-10182229	0.49693	0.0292545	-4.08631	1	1	down	hypothetical protein BVRB_1g008290 [Beta vulgaris subsp. vulgaris]
BVRB_1g008300	1:10188558-10190033	3.19277	2.45091	-0.381489	0.4131	0.598083	down	PREDICTED: E3 ubiquitin-protein ligase ATL6-like [Beta vulgaris subsp. vulgaris] >gi|870868988|gb|KMT19774.1| hypothetical protein BVRB_1g008300 [Beta vulgaris subsp. vulgaris]
BVRB_1g008310	1:10205289-10206524	1.69905	0.705465	-1.26808	0.1397	0.29396	down	hypothetical protein BVRB_1g008310 [Beta vulgaris subsp. vulgaris]
BVRB_1g008320	1:10252139-10258885	2.08923	0.406723	-2.36085	0.00235	0.0148903	down	PREDICTED: transcription factor bHLH94-like [Beta vulgaris subsp. vulgaris] >gi|870868990|gb|KMT19776.1| hypothetical protein BVRB_1g008320 [Beta vulgaris subsp. vulgaris]
BVRB_1g008330	1:10300011-10322845	14.927	9.82107	-0.603971	0.02695	0.09141	down	PREDICTED: 2-succinylbenzoate--CoA ligase, chloroplastic/peroxisomal isoform X1 [Beta vulgaris subsp. vulgaris] >gi|870868991|gb|KMT19777.1| hypothetical protein BVRB_1g008330 [Beta vulgaris subsp. vulgaris]
BVRB_1g008340	1:10331990-10333735	0.164082	0.225934	0.461487	1	1	up	hypothetical protein BVRB_1g008340 [Beta vulgaris subsp. vulgaris]
BVRB_1g008350	1:10382899-10397647	0	0	0	1	1	down	hypothetical protein BVRB_1g008350 [Beta vulgaris subsp. vulgaris]
BVRB_1g008360	1:10403619-10407405	49.7347	10.0158	-2.31197	5.00E-05	0.000653813	down	PREDICTED: uncharacterized protein LOC104891639 isoform X1 [Beta vulgaris subsp. vulgaris] >gi|870868995|gb|KMT19781.1| hypothetical protein BVRB_1g008360 isoform B [Beta vulgaris subsp. vulgaris]
BVRB_1g008370	1:10411119-10416095	0	0.119936	inf	1	1	up	PREDICTED: uncharacterized protein LOC104891651 isoform X1 [Beta vulgaris subsp. vulgaris] >gi|870868996|gb|KMT19782.1| hypothetical protein BVRB_1g008370 [Beta vulgaris subsp. vulgaris]
BVRB_1g008380	1:10418679-10419308	0	0	0	1	1	down	hypothetical protein BVRB_1g008380 [Beta vulgaris subsp. vulgaris]
BVRB_1g008390	1:10429519-10433073	1.10275	0.343948	-1.68085	0.02075	0.0753014	down	hypothetical protein BVRB_1g008390 isoform B [Beta vulgaris subsp. vulgaris]
BVRB_1g008400	1:10433870-10438975	0	0.445887	inf	1	1	up	hypothetical protein BVRB_1g008400 [Beta vulgaris subsp. vulgaris]
BVRB_1g008410	1:10440769-10448354	12.8914	18.6219	0.53059	0.05765	0.157298	up	PREDICTED: 28 kDa ribonucleoprotein, chloroplastic [Beta vulgaris subsp. vulgaris] >gi|731312650|ref|XP_010675731.1| PREDICTED: 28 kDa ribonucleoprotein, chloroplastic [Beta vulgaris subsp. vulgaris] >gi|870869001|gb|KMT19787.1| hypothetical protein ...
BVRB_1g008420	1:10456459-10456989	0	0	0	1	1	down	hypothetical protein BVRB_1g008420 [Beta vulgaris subsp. vulgaris]
BVRB_1g008430	1:10485509-10487379	2.00659	0.300071	-2.74137	0.0164	0.0638422	down	PREDICTED: blue copper protein-like [Beta vulgaris subsp. vulgaris] >gi|870869003|gb|KMT19789.1| hypothetical protein BVRB_1g008430 [Beta vulgaris subsp. vulgaris]
BVRB_1g008440	1:10509320-10510185	441.082	1688.48	1.93661	5.00E-05	0.000653813	up	hypothetical protein BVRB_1g008440 [Beta vulgaris subsp. vulgaris]
BVRB_1g008450	1:10526896-10541085	18.3818	7.57356	-1.27923	5.00E-05	0.000653813	down	PREDICTED: isoamylase 3, chloroplastic isoform X1 [Beta vulgaris subsp. vulgaris]
BVRB_1g008460	1:10545291-10559743	4.52614	5.41441	0.258525	0.36505	0.554534	up	PREDICTED: protein FAM91A1 isoform X1 [Beta vulgaris subsp. vulgaris] >gi|870869006|gb|KMT19792.1| hypothetical protein BVRB_1g008460 [Beta vulgaris subsp. vulgaris]
BVRB_1g008470	1:10613857-10614838	5.26697	0.145889	-5.17404	0.0506	0.142957	down	PREDICTED: uncharacterized protein LOC104893660 [Beta vulgaris subsp. vulgaris] >gi|870869007|gb|KMT19793.1| hypothetical protein BVRB_1g008470 [Beta vulgaris subsp. vulgaris]
BVRB_1g008480	1:10634777-10636594	0	0	0	1	1	down	hypothetical protein BVRB_1g008480 [Beta vulgaris subsp. vulgaris]
BVRB_1g008490	1:10651747-10667242	15.032	9.0694	-0.728957	0.00505	0.0267131	down	PREDICTED: E3 ubiquitin-protein ligase BRE1-like 2 isoform X1 [Beta vulgaris subsp. vulgaris] >gi|870869009|gb|KMT19795.1| hypothetical protein BVRB_1g008490 [Beta vulgaris subsp. vulgaris]
BVRB_1g008500	1:10706527-10712073	0.669101	0.346228	-0.950501	0.1754	0.343571	down	PREDICTED: uncharacterized protein At1g04910 [Beta vulgaris subsp. vulgaris] >gi|870869010|gb|KMT19796.1| hypothetical protein BVRB_1g008500 [Beta vulgaris subsp. vulgaris]
BVRB_1g008510	1:10719812-10725312	302.297	272.291	-0.150819	0.5723	0.731607	down	PREDICTED: thylakoid lumenal 29 kDa protein, chloroplastic isoform X1 [Beta vulgaris subsp. vulgaris] >gi|870869011|gb|KMT19797.1| hypothetical protein BVRB_1g008510 [Beta vulgaris subsp. vulgaris]
BVRB_1g008520	1:10725424-10728028	1.36671	9.02278	2.72287	5.00E-05	0.000653813	up	hypothetical protein BVRB_1g008520 [Beta vulgaris subsp. vulgaris]
BVRB_1g008530	1:10729057-10731498	0	0.113005	inf	1	1	up	PREDICTED: exopolygalacturonase-like [Beta vulgaris subsp. vulgaris] >gi|870869013|gb|KMT19799.1| hypothetical protein BVRB_1g008530 [Beta vulgaris subsp. vulgaris]
BVRB_1g008540	1:10828286-10830248	0	0	0	1	1	down	hypothetical protein BVRB_1g008540 [Beta vulgaris subsp. vulgaris]
BVRB_1g008550	1:10845691-10848898	0	0.0584527	inf	1	1	up	PREDICTED: exopolygalacturonase-like [Beta vulgaris subsp. vulgaris] >gi|870869015|gb|KMT19801.1| hypothetical protein BVRB_1g008550 [Beta vulgaris subsp. vulgaris]
BVRB_1g008560	1:10877412-10881639	7.32582	0.105552	-6.11697	5.00E-05	0.000653813	down	hypothetical protein BVRB_1g008560 isoform A [Beta vulgaris subsp. vulgaris]
BVRB_1g008570	1:10881803-10886788	20.2675	23.0247	0.184016	0.49195	0.666711	up	PREDICTED: serine--tRNA ligase, mitochondrial isoform X1 [Beta vulgaris subsp. vulgaris]
BVRB_1g008580	1:10890103-10894088	82.599	119.459	0.532314	0.03745	0.115513	up	PREDICTED: cytochrome c oxidase subunit 6b-1 [Beta vulgaris subsp. vulgaris] >gi|870869020|gb|KMT19806.1| hypothetical protein BVRB_1g008580 [Beta vulgaris subsp. vulgaris]
BVRB_1g008590	1:10914652-10937532	9.94663	15.2321	0.614839	0.0583	0.158561	up	PREDICTED: alcohol dehydrogenase-like 2 isoform X2 [Beta vulgaris subsp. vulgaris] >gi|870869021|gb|KMT19807.1| hypothetical protein BVRB_1g008590 [Beta vulgaris subsp. vulgaris]
BVRB_1g008600	1:10959126-10960481	10.393	10.0727	-0.0451544	0.9007	0.94642	down	PREDICTED: pollen-specific leucine-rich repeat extensin-like protein 3 [Beta vulgaris subsp. vulgaris] >gi|870869022|gb|KMT19808.1| hypothetical protein BVRB_1g008600 [Beta vulgaris subsp. vulgaris]
BVRB_1g008610	1:10962266-10963609	0.334343	0.255414	-0.388492	1	1	down	hypothetical protein BVRB_1g008610 [Beta vulgaris subsp. vulgaris]
BVRB_1g008620	1:10992007-10993782	207.266	111.181	-0.898578	0.0011	0.00819675	down	PREDICTED: 14-3-3-like protein [Beta vulgaris subsp. vulgaris] >gi|870869024|gb|KMT19810.1| hypothetical protein BVRB_1g008620 [Beta vulgaris subsp. vulgaris]
BVRB_1g008630	1:10997526-11002711	21.5526	10.0599	-1.09924	0.0006	0.00508012	down	PREDICTED: serine/threonine-protein kinase SAPK2 [Beta vulgaris subsp. vulgaris] >gi|870869025|gb|KMT19811.1| hypothetical protein BVRB_1g008630 [Beta vulgaris subsp. vulgaris]
BVRB_1g008640	1:11019469-11021960	221.499	309.382	0.482088	0.0706	0.182662	up	PREDICTED: 40S ribosomal protein S6-1 [Beta vulgaris subsp. vulgaris] >gi|731312768|ref|XP_010676312.1| PREDICTED: 40S ribosomal protein S6-1 [Beta vulgaris subsp. vulgaris] >gi|870869026|gb|KMT19812.1| hypothetical protein BVRB_1g008640 [Beta vulgar ...
BVRB_1g008650	1:11023539-11027408	0.0265593	0.0129811	-1.0328	1	1	down	hypothetical protein BVRB_1g008650 [Beta vulgaris subsp. vulgaris]
BVRB_1g008660	1:11028263-11046265	20.9403	10.9964	-0.929258	0.0004	0.00367127	down	PREDICTED: F-box protein At1g78280 [Beta vulgaris subsp. vulgaris] >gi|870869028|gb|KMT19814.1| hypothetical protein BVRB_1g008660 [Beta vulgaris subsp. vulgaris]
BVRB_1g008670	1:11052203-11057485	120.174	78.7691	-0.609429	0.01565	0.0618287	down	PREDICTED: phospho-2-dehydro-3-deoxyheptonate aldolase 1, chloroplastic [Beta vulgaris subsp. vulgaris] >gi|870869029|gb|KMT19815.1| hypothetical protein BVRB_1g008670 [Beta vulgaris subsp. vulgaris]
BVRB_1g008680	1:11143170-11146195	40.2006	50.8493	0.339011	0.18145	0.351559	up	PREDICTED: F-box protein FBW2-like [Beta vulgaris subsp. vulgaris] >gi|870869030|gb|KMT19816.1| hypothetical protein BVRB_1g008680 [Beta vulgaris subsp. vulgaris]
BVRB_1g008690	1:11159573-11160825	1.59255	11.0529	2.79501	5.00E-05	0.000653813	up	PREDICTED: protein EXORDIUM-like 2 [Beta vulgaris subsp. vulgaris] >gi|870869031|gb|KMT19817.1| hypothetical protein BVRB_1g008690 [Beta vulgaris subsp. vulgaris]
BVRB_1g008700	1:11208891-11210014	16.208	22.4069	0.467239	0.2335	0.415558	up	PREDICTED: protein EXORDIUM-like [Beta vulgaris subsp. vulgaris] >gi|870869032|gb|KMT19818.1| hypothetical protein BVRB_1g008700 [Beta vulgaris subsp. vulgaris]
BVRB_1g008710	1:11241551-11242767	4.84133	1.0354	-2.22521	0.0017	0.0115092	down	PREDICTED: protein EXORDIUM-like [Beta vulgaris subsp. vulgaris] >gi|870869033|gb|KMT19819.1| hypothetical protein BVRB_1g008710 [Beta vulgaris subsp. vulgaris]
BVRB_1g008720	1:11244821-11246282	4.0138	0.195496	-4.35976	0.00205	0.0133773	down	PREDICTED: protein EXORDIUM-like [Beta vulgaris subsp. vulgaris] >gi|870869034|gb|KMT19820.1| hypothetical protein BVRB_1g008720 [Beta vulgaris subsp. vulgaris]
BVRB_1g008730	1:11248702-11251477	0.580695	0.368171	-0.657404	1	1	down	hypothetical protein BVRB_1g008730 [Beta vulgaris subsp. vulgaris]
BVRB_1g008740	1:11256747-11258027	19.9566	99.3452	2.31559	5.00E-05	0.000653813	up	PREDICTED: protein EXORDIUM-like [Beta vulgaris subsp. vulgaris] >gi|870869036|gb|KMT19822.1| hypothetical protein BVRB_1g008740 [Beta vulgaris subsp. vulgaris]
BVRB_1g008750	1:11268771-11273728	15.834	3.51938	-2.16964	0.00025	0.00248843	down	hypothetical protein BVRB_1g008750 [Beta vulgaris subsp. vulgaris]
BVRB_1g008760	1:11274981-11276363	37.3698	7.87773	-2.24602	5.00E-05	0.000653813	down	hypothetical protein BVRB_1g008760 [Beta vulgaris subsp. vulgaris]
BVRB_1g008770	1:11281461-11282610	6.76081	0.0985664	-6.09996	0.02135	0.077107	down	PREDICTED: protein EXORDIUM-like [Beta vulgaris subsp. vulgaris] >gi|870869039|gb|KMT19825.1| hypothetical protein BVRB_1g008770 [Beta vulgaris subsp. vulgaris]
BVRB_1g008780	1:11336411-11349456	1.6859	1.42488	-0.242676	0.48955	0.665123	down	PREDICTED: 7-deoxyloganetin glucosyltransferase-like [Beta vulgaris subsp. vulgaris] >gi|870869040|gb|KMT19826.1| hypothetical protein BVRB_1g008780 [Beta vulgaris subsp. vulgaris]
BVRB_1g008790	1:11389272-11391142	0.477601	0	#NAME?	1	1	down	hypothetical protein BVRB_1g008790 [Beta vulgaris subsp. vulgaris]
BVRB_1g008800	1:11394186-11399801	0.0154578	0.101614	2.71669	1	1	up	PREDICTED: 7-deoxyloganetin glucosyltransferase-like [Beta vulgaris subsp. vulgaris] >gi|870869042|gb|KMT19828.1| hypothetical protein BVRB_1g008800 [Beta vulgaris subsp. vulgaris]
BVRB_1g008810	1:11428226-11436851	37.8207	20.203	-0.904609	0.0006	0.00508012	down	PREDICTED: 7-deoxyloganetin glucosyltransferase-like [Beta vulgaris subsp. vulgaris] >gi|870869043|gb|KMT19829.1| hypothetical protein BVRB_1g008810 [Beta vulgaris subsp. vulgaris]
BVRB_1g008820	1:11437806-11459434	14.1989	3.30243	-2.10418	0.0006	0.00508012	down	PREDICTED: 7-deoxyloganetin glucosyltransferase-like [Beta vulgaris subsp. vulgaris] >gi|870869044|gb|KMT19830.1| hypothetical protein BVRB_1g008820 isoform A [Beta vulgaris subsp. vulgaris]
BVRB_1g008830	1:11464516-11476578	92.5439	45.4726	-1.02514	0.00155	0.0107296	down	hypothetical protein BVRB_1g008830 isoform C [Beta vulgaris subsp. vulgaris]
BVRB_1g008840	1:11526656-11533591	5.88282	1.9241	-1.61232	5.00E-05	0.000653813	down	PREDICTED: 7-deoxyloganetin glucosyltransferase-like [Beta vulgaris subsp. vulgaris]
BVRB_1g008850	1:11568493-11573537	0.92287	0	#NAME?	5.00E-05	0.000653813	down	PREDICTED: 7-deoxyloganetin glucosyltransferase-like [Beta vulgaris subsp. vulgaris] >gi|870869051|gb|KMT19837.1| hypothetical protein BVRB_1g008850 [Beta vulgaris subsp. vulgaris]
BVRB_1g008860	1:11579028-11583069	0	0	0	1	1	down	PREDICTED: protein TRANSPARENT TESTA 1-like [Beta vulgaris subsp. vulgaris] >gi|870869052|gb|KMT19838.1| hypothetical protein BVRB_1g008860 [Beta vulgaris subsp. vulgaris]
BVRB_1g008870	1:11608169-11629589	0.831352	1.39839	0.75023	0.23045	0.411535	up	PREDICTED: RNA-binding protein 24-like [Beta vulgaris subsp. vulgaris]
BVRB_1g008880	1:11655102-11656469	0.0557508	0.022395	-1.31582	1	1	down	hypothetical protein BVRB_1g008880 [Beta vulgaris subsp. vulgaris]
BVRB_1g008890	1:11656609-11656849	0	0	0	1	1	down	hypothetical protein BVRB_1g008890 [Beta vulgaris subsp. vulgaris]
BVRB_1g008900	1:11657574-11660729	1.22553	1.3332	0.121488	0.799	0.883813	up	hypothetical protein [Beta vulgaris subsp. vulgaris] >gi|870869056|gb|KMT19842.1| hypothetical protein BVRB_1g008900 [Beta vulgaris subsp. vulgaris] >gi|932252358|gb|ALG63314.1| PsbB (chloroplast) [Beta vulgaris subsp. vulgaris]
BVRB_1g008910	1:11675953-11680984	3.21139	2.20621	-0.541628	0.12385	0.269872	down	PREDICTED: putative pentatricopeptide repeat-containing protein At3g15200 [Beta vulgaris subsp. vulgaris] >gi|870869057|gb|KMT19843.1| hypothetical protein BVRB_1g008910 [Beta vulgaris subsp. vulgaris]
BVRB_1g008920	1:11683833-11687983	7.78497	12.9367	0.732709	0.0157	0.0619539	up	hypothetical protein BVRB_1g008920 [Beta vulgaris subsp. vulgaris]
BVRB_1g008930	1:11688118-11689949	2.77975	1.80067	-0.626422	0.1761	0.344644	down	PREDICTED: putative pentatricopeptide repeat-containing protein At3g15200 [Beta vulgaris subsp. vulgaris] >gi|870869059|gb|KMT19845.1| hypothetical protein BVRB_1g008930 [Beta vulgaris subsp. vulgaris]
BVRB_1g008940	1:11692183-11697120	1.75692	1.1032	-0.671362	0.25975	0.445986	down	hypothetical protein BVRB_1g008940 [Beta vulgaris subsp. vulgaris]
BVRB_1g008960	1:11711004-11713669	103.047	180.533	0.808955	0.00155	0.0107296	up	PREDICTED: 40S ribosomal protein S6-1 [Beta vulgaris subsp. vulgaris] >gi|731312768|ref|XP_010676312.1| PREDICTED: 40S ribosomal protein S6-1 [Beta vulgaris subsp. vulgaris] >gi|870869026|gb|KMT19812.1| hypothetical protein BVRB_1g008640 [Beta vulgar ...
BVRB_1g008970	1:11731097-11731532	1.64197	0.961529	-0.772023	0.4796	0.655549	down	hypothetical protein BVRB_1g008970 [Beta vulgaris subsp. vulgaris]
BVRB_1g008980	1:11777976-11784536	13.4614	12.1291	-0.150362	0.5663	0.726401	down	PREDICTED: probable pectin methyltransferase QUA2 isoform X1 [Beta vulgaris subsp. vulgaris] >gi|731312772|ref|XP_010676329.1| PREDICTED: probable pectin methyltransferase QUA2 isoform X1 [Beta vulgaris subsp. vulgaris] >gi|870869063|gb|KMT19849.1| h ...
BVRB_1g008990	1:11812276-11813721	5.91863	6.19436	0.0656908	0.86685	0.927432	up	hypothetical protein BVRB_1g008990 [Beta vulgaris subsp. vulgaris]
BVRB_1g009000	1:11814594-11816122	0.0182459	0	#NAME?	1	1	down	hypothetical protein BVRB_1g009000 [Beta vulgaris subsp. vulgaris]
BVRB_1g009010	1:11817468-11817942	0	0	0	1	1	down	hypothetical protein BVRB_1g009010 [Beta vulgaris subsp. vulgaris]
BVRB_1g009020	1:11825467-11829202	6.59192	16.6722	1.33867	5.00E-05	0.000653813	up	PREDICTED: uncharacterized protein LOC104892205 [Beta vulgaris subsp. vulgaris] >gi|731312780|ref|XP_010676371.1| PREDICTED: uncharacterized protein LOC104892205 [Beta vulgaris subsp. vulgaris] >gi|870869067|gb|KMT19853.1| hypothetical protein BVRB_1 ...
BVRB_1g009030	1:11832186-11833290	0.105201	0	#NAME?	1	1	down	hypothetical protein BVRB_1g009030 [Beta vulgaris subsp. vulgaris]
BVRB_1g009040	1:11862646-11878461	5.54902	4.72097	-0.233151	0.3914	0.579233	down	hypothetical protein BVRB_1g009040 [Beta vulgaris subsp. vulgaris]
BVRB_1g009050	1:11881366-11885916	42.7569	43.5547	0.0266725	0.91515	0.953437	up	PREDICTED: 5'-adenylylsulfate reductase-like 4 [Beta vulgaris subsp. vulgaris] >gi|870869070|gb|KMT19856.1| hypothetical protein BVRB_1g009050 [Beta vulgaris subsp. vulgaris]
BVRB_1g009060	1:11888891-11889422	0.764891	0.133484	-2.51859	0.1885	0.360425	down	hypothetical protein BVRB_1g009060 [Beta vulgaris subsp. vulgaris]
BVRB_1g009070	1:11889683-11892782	4.05105	2.99124	-0.437553	0.35115	0.541063	down	PREDICTED: uncharacterized protein LOC104892251 [Beta vulgaris subsp. vulgaris] >gi|731312794|ref|XP_010676440.1| PREDICTED: uncharacterized protein LOC104892251 [Beta vulgaris subsp. vulgaris] >gi|870869072|gb|KMT19858.1| hypothetical protein BVRB_1 ...
BVRB_1g009080	1:11922320-11926742	10.3244	3.11469	-1.72889	0.0001	0.00117903	down	PREDICTED: probable protein phosphatase 2C 9 [Beta vulgaris subsp. vulgaris] >gi|870869073|gb|KMT19859.1| hypothetical protein BVRB_1g009080 [Beta vulgaris subsp. vulgaris]
BVRB_1g009090	1:11952957-11958332	93.8651	73.7399	-0.348144	0.1753	0.343525	down	PREDICTED: cryptochrome-1 isoform X2 [Beta vulgaris subsp. vulgaris] >gi|731312804|ref|XP_010676490.1| PREDICTED: cryptochrome-1 isoform X3 [Beta vulgaris subsp. vulgaris] >gi|870869074|gb|KMT19860.1| hypothetical protein BVRB_1g009090 [Beta vulgaris ...
BVRB_1g009100	1:11972157-11977742	41.6471	28.8593	-0.52918	0.11455	0.255863	down	PREDICTED: uncharacterized protein LOC104892306 [Beta vulgaris subsp. vulgaris]
BVRB_1g009110	1:11979166-11979724	41.9131	16.6115	-1.33522	0.0008	0.00639764	down	PREDICTED: multifunctional methyltransferase subunit TRM112-like protein At1g22270 [Beta vulgaris subsp. vulgaris] >gi|870869076|gb|KMT19862.1| hypothetical protein BVRB_1g009110 [Beta vulgaris subsp. vulgaris]
BVRB_1g009120	1:11979776-11992572	20.6437	20.2118	-0.0305062	0.91285	0.952191	down	PREDICTED: uncharacterized protein LOC104892323 [Beta vulgaris subsp. vulgaris] >gi|870869077|gb|KMT19863.1| hypothetical protein BVRB_1g009120 [Beta vulgaris subsp. vulgaris]
BVRB_1g009130	1:12023716-12024305	139.435	160.572	0.203626	0.4206	0.604484	up	PREDICTED: uncharacterized protein LOC104892333 [Beta vulgaris subsp. vulgaris] >gi|870869078|gb|KMT19864.1| hypothetical protein BVRB_1g009130 [Beta vulgaris subsp. vulgaris]
BVRB_1g009140	1:12024997-12034242	10.9749	16.6141	0.598191	0.039	0.11894	up	PREDICTED: probable mitochondrial adenine nucleotide transporter BTL3 [Beta vulgaris subsp. vulgaris] >gi|870869079|gb|KMT19865.1| hypothetical protein BVRB_1g009140 [Beta vulgaris subsp. vulgaris]
BVRB_1g009150	1:12041696-12052735	4.31635	5.2872	0.292693	0.29265	0.481331	up	PREDICTED: monothiol glutaredoxin-S15, mitochondrial [Beta vulgaris subsp. vulgaris]
BVRB_1g009160	1:12066497-12073222	1.6007	0.425146	-1.91267	0.00145	0.0101936	down	hypothetical protein BVRB_1g009160 isoform B [Beta vulgaris subsp. vulgaris]
BVRB_1g009170	1:12099396-12100023	0.804199	0.545974	-0.55872	0.5938	0.745317	down	hypothetical protein BVRB_1g009170 [Beta vulgaris subsp. vulgaris]
BVRB_1g009180	1:12104437-12125694	5.34178	1.82426	-1.55001	0.00085	0.00673389	down	PREDICTED: carbon catabolite repressor protein 4 homolog 1-like [Beta vulgaris subsp. vulgaris]
BVRB_1g009190	1:12132410-12133783	20.53	4.23352	-2.2778	5.00E-05	0.000653813	down	PREDICTED: uncharacterized protein LOC104892385 [Beta vulgaris subsp. vulgaris] >gi|870869085|gb|KMT19871.1| hypothetical protein BVRB_1g009190 [Beta vulgaris subsp. vulgaris]
BVRB_1g009200	1:12176218-12177153	1.68725	1.21057	-0.478982	0.49805	0.671486	down	hypothetical protein BVRB_1g009200 [Beta vulgaris subsp. vulgaris]
BVRB_1g009210	1:12199807-12204114	0.188467	0.0498436	-1.91883	1	1	down	hypothetical protein BVRB_1g009210 [Beta vulgaris subsp. vulgaris]
BVRB_1g009220	1:12206957-12208015	0.48085	0.229946	-1.06429	1	1	down	hypothetical protein BVRB_1g009220 [Beta vulgaris subsp. vulgaris]
BVRB_1g009230	1:12210438-12211923	6.4262	3.37431	-0.929374	0.0369	0.114469	down	hypothetical protein BVRB_1g009230 [Beta vulgaris subsp. vulgaris]
BVRB_1g009240	1:12211978-12215183	3.82257	2.78058	-0.459156	0.2422	0.425728	down	hypothetical protein BVRB_1g009240 [Beta vulgaris subsp. vulgaris]
BVRB_1g009250	1:12221098-12225213	8.17199	0.312003	-4.71105	0.0001	0.00117903	down	hypothetical protein BVRB_1g009250 [Beta vulgaris subsp. vulgaris]
BVRB_1g009260	1:12226088-12227143	11.8616	6.46403	-0.875792	0.0538	0.149442	down	hypothetical protein BVRB_1g009260 [Beta vulgaris subsp. vulgaris]
BVRB_1g009270	1:12227648-12232083	46.3262	61.674	0.412833	0.1003	0.232984	up	PREDICTED: serine/arginine-rich splicing factor SC35-like [Beta vulgaris subsp. vulgaris] >gi|870869093|gb|KMT19879.1| hypothetical protein BVRB_1g009270 [Beta vulgaris subsp. vulgaris]
BVRB_1g009280	1:12238724-12245146	0.0863009	0.102753	0.251733	1	1	up	PREDICTED: uncharacterized protein LOC104892455 [Beta vulgaris subsp. vulgaris] >gi|870869094|gb|KMT19880.1| hypothetical protein BVRB_1g009280 [Beta vulgaris subsp. vulgaris]
BVRB_1g009290	1:12280596-12283656	46.4971	33.864	-0.45739	0.0738	0.188742	down	PREDICTED: uncharacterized protein LOC104892463 [Beta vulgaris subsp. vulgaris] >gi|870869095|gb|KMT19881.1| hypothetical protein BVRB_1g009290 [Beta vulgaris subsp. vulgaris]
BVRB_1g009300	1:12361093-12362876	3.01858	1.73149	-0.801857	0.1714	0.338034	down	PREDICTED: probable xyloglucan endotransglucosylase/hydrolase protein 23 [Beta vulgaris subsp. vulgaris] >gi|870869096|gb|KMT19882.1| hypothetical protein BVRB_1g009300 [Beta vulgaris subsp. vulgaris]
BVRB_1g009320	1:12375984-12378896	17.0527	9.20677	-0.889235	0.0126	0.0523435	down	hypothetical protein BVRB_1g009320 [Beta vulgaris subsp. vulgaris]
BVRB_1g009330	1:12396836-12398466	0	0	0	1	1	down	hypothetical protein BVRB_1g009330 [Beta vulgaris subsp. vulgaris]
BVRB_1g009340	1:12411798-12413228	0.775681	1.04494	0.429886	0.58765	0.741376	up	hypothetical protein BVRB_1g009340 [Beta vulgaris subsp. vulgaris]
BVRB_1g009350	1:12423409-12426098	0	0.0321163	inf	1	1	up	PREDICTED: probable xyloglucan endotransglucosylase/hydrolase protein 25 [Beta vulgaris subsp. vulgaris] >gi|731312854|ref|XP_010676755.1| PREDICTED: probable xyloglucan endotransglucosylase/hydrolase protein 25 [Beta vulgaris subsp. vulgaris]
BVRB_1g009360	1:12433151-12437168	5.62658	4.9817	-0.175623	0.63335	0.77353	down	PREDICTED: uncharacterized protein LOC104892506 [Beta vulgaris subsp. vulgaris] >gi|870869101|gb|KMT19887.1| hypothetical protein BVRB_1g009360 [Beta vulgaris subsp. vulgaris]
BVRB_1g009370	1:12458252-12478758	17.774	16.8945	-0.0732196	0.79805	0.883267	down	PREDICTED: FH protein interacting protein FIP2 isoform X1 [Beta vulgaris subsp. vulgaris] >gi|870869102|gb|KMT19888.1| hypothetical protein BVRB_1g009370 [Beta vulgaris subsp. vulgaris]
BVRB_1g009380	1:12493421-12510308	8.15487	24.348	1.57807	5.00E-05	0.000653813	up	PREDICTED: post-GPI attachment to proteins factor 3-like [Beta vulgaris subsp. vulgaris] >gi|870869103|gb|KMT19889.1| hypothetical protein BVRB_1g009380 [Beta vulgaris subsp. vulgaris]
BVRB_1g009390	1:12527326-12529388	0.129224	0.0750367	-0.784206	1	1	down	PREDICTED: hybrid signal transduction histidine kinase A-like [Beta vulgaris subsp. vulgaris]
BVRB_1g009400	1:12550739-12557358	43.2631	57.3397	0.4064	0.1101	0.248836	up	PREDICTED: biotin carboxyl carrier protein of acetyl-CoA carboxylase, chloroplastic-like [Beta vulgaris subsp. vulgaris] >gi|870869105|gb|KMT19891.1| hypothetical protein BVRB_1g009400 [Beta vulgaris subsp. vulgaris]
BVRB_1g009410	1:12586788-12590978	1.28548	0.71984	-0.836556	0.1036	0.238442	down	PREDICTED: TPR repeat-containing thioredoxin TTL1-like [Beta vulgaris subsp. vulgaris] >gi|870869106|gb|KMT19892.1| hypothetical protein BVRB_1g009410 [Beta vulgaris subsp. vulgaris]
BVRB_1g009420	1:12628980-12630334	5.41385	1.41503	-1.93582	0.0014	0.00989864	down	hypothetical protein BVRB_1g009420 [Beta vulgaris subsp. vulgaris]
BVRB_1g009430	1:12665558-12678815	2.17127	2.03574	-0.0929887	0.74355	0.847599	down	PREDICTED: uncharacterized protein LOC104892587 [Beta vulgaris subsp. vulgaris] >gi|731312876|ref|XP_010676870.1| PREDICTED: uncharacterized protein LOC104892587 [Beta vulgaris subsp. vulgaris] >gi|731312878|ref|XP_010676879.1| PREDICTED: uncharacter ...
BVRB_1g009440	1:12685996-12688704	0.476376	0.178316	-1.41766	1	1	down	hypothetical protein BVRB_1g009440 [Beta vulgaris subsp. vulgaris]
BVRB_1g009450	1:12706409-12708814	16.1586	17.0309	0.0758486	0.802	0.885468	up	PREDICTED: probable trehalose-phosphate phosphatase D [Beta vulgaris subsp. vulgaris] >gi|870869110|gb|KMT19896.1| hypothetical protein BVRB_1g009450 [Beta vulgaris subsp. vulgaris]
BVRB_1g009460	1:12767419-12783664	20.6898	30.2191	0.546544	0.03815	0.117192	up	PREDICTED: endoplasmic reticulum-Golgi intermediate compartment protein 3-like [Beta vulgaris subsp. vulgaris] >gi|870869111|gb|KMT19897.1| hypothetical protein BVRB_1g009460 [Beta vulgaris subsp. vulgaris]
BVRB_1g009470	1:12800251-12802815	127.945	83.1781	-0.621243	0.01615	0.0632141	down	PREDICTED: ethylene-responsive transcription factor RAP2-4-like [Beta vulgaris subsp. vulgaris] >gi|870869112|gb|KMT19898.1| hypothetical protein BVRB_1g009470 [Beta vulgaris subsp. vulgaris]
BVRB_1g009480	1:12866779-12868100	0	0	0	1	1	down	hypothetical protein BVRB_1g009480 [Beta vulgaris subsp. vulgaris]
BVRB_1g009490	1:12868759-12869396	0	0	0	1	1	down	hypothetical protein BVRB_1g009490 [Beta vulgaris subsp. vulgaris]
BVRB_1g009500	1:12869939-12870593	0	0	0	1	1	down	hypothetical protein BVRB_1g009500 [Beta vulgaris subsp. vulgaris]
BVRB_1g009510	1:12876472-12883105	63.4563	27.4946	-1.20661	5.00E-05	0.000653813	down	hypothetical protein BVRB_1g009510 [Beta vulgaris subsp. vulgaris]
BVRB_1g009520	1:12903669-12907626	0	0.0593809	inf	1	1	up	PREDICTED: probable beta-D-xylosidase 7 [Beta vulgaris subsp. vulgaris] >gi|870869117|gb|KMT19903.1| hypothetical protein BVRB_1g009520 [Beta vulgaris subsp. vulgaris]
BVRB_1g009530	1:12908379-12915890	10.3012	3.16881	-1.7008	5.00E-05	0.000653813	down	PREDICTED: probable beta-D-xylosidase 7 [Beta vulgaris subsp. vulgaris] >gi|870869118|gb|KMT19904.1| hypothetical protein BVRB_1g009530 [Beta vulgaris subsp. vulgaris]
BVRB_1g009540	1:12917627-12922335	6.65067	5.52248	-0.268184	0.54205	0.707501	down	hypothetical protein BVRB_1g009540 isoform B [Beta vulgaris subsp. vulgaris]
BVRB_1g009550	1:12936024-12940699	9.42351	9.93606	0.0764085	0.78735	0.875988	up	PREDICTED: random slug protein 5-like [Beta vulgaris subsp. vulgaris] >gi|870869122|gb|KMT19908.1| hypothetical protein BVRB_1g009550 [Beta vulgaris subsp. vulgaris]
BVRB_1g009560	1:12977353-12981170	10.1565	8.17564	-0.312996	0.30255	0.491209	down	PREDICTED: phosphoglycerate mutase-like [Beta vulgaris subsp. vulgaris] >gi|870869123|gb|KMT19909.1| hypothetical protein BVRB_1g009560 [Beta vulgaris subsp. vulgaris]
BVRB_1g009570	1:12997765-12999540	695.733	742.679	0.0942049	0.73965	0.845573	up	PREDICTED: major pollen allergen Lol p 11-like [Beta vulgaris subsp. vulgaris] >gi|870869124|gb|KMT19910.1| hypothetical protein BVRB_1g009570 [Beta vulgaris subsp. vulgaris]
BVRB_1g009580	1:13076744-13082419	0.36731	0.860823	1.22872	0.0806	0.200641	up	PREDICTED: probable glucan 1,3-beta-glucosidase A [Beta vulgaris subsp. vulgaris]
BVRB_1g009590	1:13096223-13102588	74.5004	92.8242	0.317253	0.1974	0.371723	up	PREDICTED: uncharacterized protein LOC104892702 [Beta vulgaris subsp. vulgaris] >gi|870869126|gb|KMT19912.1| hypothetical protein BVRB_1g009590 [Beta vulgaris subsp. vulgaris]
BVRB_1g009600	1:13103863-13108488	32.941	24.9979	-0.398075	0.2096	0.386005	down	PREDICTED: uncharacterized protein LOC104892707 [Beta vulgaris subsp. vulgaris]
BVRB_1g009610	1:13130242-13137825	3.21996	2.03747	-0.660262	0.1116	0.251137	down	hypothetical protein BVRB_1g009610 [Beta vulgaris subsp. vulgaris]
BVRB_1g009620	1:13140372-13144141	0.584161	0.0581791	-3.3278	1	1	down	hypothetical protein BVRB_1g009620 [Beta vulgaris subsp. vulgaris]
BVRB_1g009630	1:13147742-13150137	3.64583	6.01428	0.722144	0.06485	0.171754	up	PREDICTED: 54S ribosomal protein L39, mitochondrial-like [Beta vulgaris subsp. vulgaris] >gi|731317637|ref|XP_010669295.1| PREDICTED: 54S ribosomal protein L39, mitochondrial-like [Beta vulgaris subsp. vulgaris] >gi|731317639|ref|XP_010669297.1| PRED ...
BVRB_1g009640	1:13150752-13151667	0.308082	0	#NAME?	1	1	down	hypothetical protein BVRB_1g009640 [Beta vulgaris subsp. vulgaris]
BVRB_1g009650	1:13181812-13189368	19.2376	26.6817	0.471919	0.06175	0.165715	up	PREDICTED: histidine--tRNA ligase [Beta vulgaris subsp. vulgaris] >gi|870869132|gb|KMT19918.1| hypothetical protein BVRB_1g009650 [Beta vulgaris subsp. vulgaris]
BVRB_1g009660	1:13203672-13208912	71.2236	61.0644	-0.222023	0.3739	0.563617	down	PREDICTED: dentin sialophosphoprotein [Beta vulgaris subsp. vulgaris] >gi|870869133|gb|KMT19919.1| hypothetical protein BVRB_1g009660 [Beta vulgaris subsp. vulgaris]
BVRB_1g009670	1:13224233-13229268	6.08973	8.78275	0.528294	0.06775	0.177252	up	PREDICTED: uncharacterized protein slp1 [Beta vulgaris subsp. vulgaris] >gi|731312921|ref|XP_010677043.1| PREDICTED: uncharacterized protein slp1 [Beta vulgaris subsp. vulgaris] >gi|731312923|ref|XP_010677045.1| PREDICTED: uncharacterized protein slp ...
BVRB_1g009680	1:13269852-13272000	21.0372	21.65	0.0414194	0.89575	0.943352	up	PREDICTED: spliceosome-associated protein 49 [Beta vulgaris subsp. vulgaris] >gi|870869135|gb|KMT19921.1| hypothetical protein BVRB_1g009680 [Beta vulgaris subsp. vulgaris]
BVRB_1g009690	1:13273933-13275068	0.138571	0.22915	0.725668	1	1	up	hypothetical protein BVRB_1g009690 [Beta vulgaris subsp. vulgaris]
BVRB_1g009700	1:13275319-13276388	0.121538	0.0666563	-0.866592	1	1	down	hypothetical protein BVRB_1g009700 [Beta vulgaris subsp. vulgaris]
BVRB_1g009710	1:13287748-13303638	10.9724	17.0801	0.638437	0.01755	0.0668776	up	PREDICTED: SCY1-like protein 2 [Beta vulgaris subsp. vulgaris] >gi|870869138|gb|KMT19924.1| hypothetical protein BVRB_1g009710 [Beta vulgaris subsp. vulgaris]
BVRB_1g009720	1:13322842-13339265	3.60344	5.2367	0.539285	0.09955	0.231958	up	PREDICTED: eukaryotic translation initiation factor 2D [Beta vulgaris subsp. vulgaris] >gi|870869139|gb|KMT19925.1| hypothetical protein BVRB_1g009720 [Beta vulgaris subsp. vulgaris]
BVRB_1g009730	1:13365924-13366608	214.697	308.23	0.521703	0.03985	0.120636	up	PREDICTED: ferredoxin-thioredoxin reductase, variable chain, chloroplastic-like [Beta vulgaris subsp. vulgaris] >gi|870869140|gb|KMT19926.1| hypothetical protein BVRB_1g009730 [Beta vulgaris subsp. vulgaris]
BVRB_1g009740	1:13369943-13373808	6.44064	5.94153	-0.116371	0.76145	0.859256	down	PREDICTED: centrosomal protein of 128 kDa isoform X1 [Beta vulgaris subsp. vulgaris] >gi|870869141|gb|KMT19927.1| hypothetical protein BVRB_1g009740 [Beta vulgaris subsp. vulgaris]
BVRB_1g009750	1:13381342-13391022	1.89153	3.91062	1.04785	0.0348	0.109764	up	PREDICTED: glycerophosphodiester phosphodiesterase GDPD4 [Beta vulgaris subsp. vulgaris] >gi|870869142|gb|KMT19928.1| hypothetical protein BVRB_1g009750 [Beta vulgaris subsp. vulgaris]
BVRB_1g009760	1:13391863-13393788	7.96046	1.53249	-2.37698	5.00E-05	0.000653813	down	hypothetical protein BVRB_1g009760 [Beta vulgaris subsp. vulgaris]
BVRB_1g009770	1:13398432-13399887	20.5654	12.4159	-0.728036	0.0227	0.0804597	down	PREDICTED: probable VAMP-like protein At1g33475 [Beta vulgaris subsp. vulgaris] >gi|870869144|gb|KMT19930.1| hypothetical protein BVRB_1g009770 [Beta vulgaris subsp. vulgaris]
BVRB_1g009790	1:13410713-13412348	6.95152	5.00299	-0.474538	0.2289	0.409361	down	hypothetical protein BVRB_1g009790 [Beta vulgaris subsp. vulgaris]
BVRB_1g009800	1:13412403-13414198	9.45485	11.9995	0.343843	0.34345	0.534365	up	hypothetical protein BVRB_1g009800 [Beta vulgaris subsp. vulgaris]
BVRB_1g009810	1:13418638-13423668	51.3201	38.0705	-0.430849	0.22545	0.405385	down	PREDICTED: uncharacterized protein LOC104892857 isoform X3 [Beta vulgaris subsp. vulgaris] >gi|870869148|gb|KMT19934.1| hypothetical protein BVRB_1g009810 isoform B [Beta vulgaris subsp. vulgaris]
BVRB_1g009820	1:13426626-13433458	40.3987	42.8084	0.0835854	0.74545	0.849108	up	PREDICTED: single-stranded DNA-bindig protein WHY2, mitochondrial [Beta vulgaris subsp. vulgaris] >gi|870869149|gb|KMT19935.1| hypothetical protein BVRB_1g009820 [Beta vulgaris subsp. vulgaris]
BVRB_1g009830	1:13446374-13457761	34.556	34.4668	-0.0037294	0.98815	0.993799	down	PREDICTED: DNA-binding protein SMUBP-2 [Beta vulgaris subsp. vulgaris] >gi|870869150|gb|KMT19936.1| hypothetical protein BVRB_1g009830 [Beta vulgaris subsp. vulgaris]
BVRB_1g009840	1:13479134-13479989	15.6506	16.5073	0.0768836	0.82235	0.899398	up	hypothetical protein BVRB_1g009840 [Beta vulgaris subsp. vulgaris]
BVRB_1g009850	1:13479994-13487540	24.9863	21.9568	-0.186466	0.49315	0.667937	down	PREDICTED: RNA-binding protein 24-B [Beta vulgaris subsp. vulgaris] >gi|870869152|gb|KMT19938.1| hypothetical protein BVRB_1g009850 [Beta vulgaris subsp. vulgaris]
BVRB_1g009860	1:13496033-13499610	16.9833	16.9736	-0.000826749	0.99655	0.998245	down	PREDICTED: uncharacterized protein LOC104892891 [Beta vulgaris subsp. vulgaris] >gi|870869153|gb|KMT19939.1| hypothetical protein BVRB_1g009860 [Beta vulgaris subsp. vulgaris]
BVRB_1g009870	1:13552684-13567833	1.64578	0.997542	-0.722327	0.1705	0.337044	down	PREDICTED: ATP-dependent Clp protease ATP-binding subunit clpX-like, mitochondrial isoform X1 [Beta vulgaris subsp. vulgaris] >gi|870869154|gb|KMT19940.1| hypothetical protein BVRB_1g009870 [Beta vulgaris subsp. vulgaris]
BVRB_1g009880	1:13581494-13582849	0	0	0	1	1	down	hypothetical protein BVRB_1g009880 [Beta vulgaris subsp. vulgaris]
BVRB_1g009890	1:13618089-13626678	14.1309	12.2786	-0.202701	0.45305	0.632403	down	hypothetical protein BVRB_1g009890 isoform A [Beta vulgaris subsp. vulgaris]
BVRB_1g009900	1:13636889-13640511	28.6992	20.559	-0.481242	0.11685	0.259036	down	PREDICTED: uncharacterized protein LOC104892922 [Beta vulgaris subsp. vulgaris] >gi|870869158|gb|KMT19944.1| hypothetical protein BVRB_1g009900 [Beta vulgaris subsp. vulgaris]
BVRB_1g009910	1:13640947-13644275	0	0	0	1	1	down	PREDICTED: probable beta-1,3-galactosyltransferase 8 isoform X1 [Beta vulgaris subsp. vulgaris]
BVRB_1g009920	1:13674739-13679474	0.0198742	0	#NAME?	1	1	down	PREDICTED: GDSL esterase/lipase At1g71250 [Beta vulgaris subsp. vulgaris]
BVRB_1g009930	1:13727759-13729193	8.43342	1.87851	-2.16653	0.0004	0.00367127	down	PREDICTED: cytosolic sulfotransferase 5-like [Beta vulgaris subsp. vulgaris] >gi|870869161|gb|KMT19947.1| hypothetical protein BVRB_1g009930 [Beta vulgaris subsp. vulgaris]
BVRB_1g009940	1:13733049-13734174	71.0241	61.4815	-0.208155	0.4201	0.604484	down	hypothetical protein BVRB_1g009940 [Beta vulgaris subsp. vulgaris]
BVRB_1g009950	1:13743189-13747800	1.57079	2.12897	0.438663	0.2572	0.443012	up	hypothetical protein BVRB_1g009950 isoform A [Beta vulgaris subsp. vulgaris]
BVRB_1g009960	1:13752028-13756155	11.1838	2.42514	-2.20527	0.4017	0.58907	down	hypothetical protein BVRB_1g009960 isoform A [Beta vulgaris subsp. vulgaris]
BVRB_1g009970	1:13767269-13768423	0.0418476	0.0623382	0.574973	1	1	up	hypothetical protein BVRB_1g009970 [Beta vulgaris subsp. vulgaris]
BVRB_1g009980	1:13804658-13810193	0	0.0547691	inf	1	1	up	hypothetical protein BVRB_1g009980 [Beta vulgaris subsp. vulgaris]
BVRB_1g009990	1:13855897-13861275	0.112633	0.0372012	-1.5982	1	1	down	PREDICTED: putative transcription elongation factor SPT5 homolog 1 [Beta vulgaris subsp. vulgaris] >gi|870869169|gb|KMT19955.1| hypothetical protein BVRB_1g009990 [Beta vulgaris subsp. vulgaris]
BVRB_1g010000	1:13897797-13898478	0	0.0562238	inf	1	1	up	hypothetical protein BVRB_1g010000 [Beta vulgaris subsp. vulgaris]
BVRB_1g010010	1:13952510-13965960	21.0197	28.503	0.439372	0.08615	0.209943	up	PREDICTED: imidazoleglycerol-phosphate dehydratase isoform X2 [Beta vulgaris subsp. vulgaris] >gi|731313017|ref|XP_010677439.1| PREDICTED: imidazoleglycerol-phosphate dehydratase isoform X2 [Beta vulgaris subsp. vulgaris] >gi|731313019|ref|XP_0106774 ...
BVRB_1g010020	1:14125791-14126243	0.176524	0	#NAME?	1	1	down	hypothetical protein BVRB_1g010020 [Beta vulgaris subsp. vulgaris]
BVRB_1g010030	1:14139308-14142493	0.569186	0.0197513	-4.84888	1	1	down	hypothetical protein BVRB_1g010030 [Beta vulgaris subsp. vulgaris]
BVRB_1g010040	1:14202349-14212063	27.0144	33.4568	0.308573	0.2282	0.408325	up	PREDICTED: auxilin-related protein 1 [Beta vulgaris subsp. vulgaris] >gi|870869174|gb|KMT19960.1| hypothetical protein BVRB_1g010040 [Beta vulgaris subsp. vulgaris]
BVRB_1g010050	1:14250176-14269727	7.14647	6.02817	-0.24551	0.34745	0.53824	down	PREDICTED: protein translocase subunit SECA2, chloroplastic [Beta vulgaris subsp. vulgaris] >gi|731313043|ref|XP_010677570.1| PREDICTED: protein translocase subunit SECA2, chloroplastic [Beta vulgaris subsp. vulgaris] >gi|870869175|gb|KMT19961.1| hyp ...
BVRB_1g010060	1:14289626-14290135	10.2036	0.881231	-3.53341	0.011	0.0476093	down	hypothetical protein BVRB_1g010060 [Beta vulgaris subsp. vulgaris]
BVRB_1g010070	1:14295136-14302276	0.933923	1.08507	0.216408	0.66945	0.799175	up	hypothetical protein BVRB_1g010070 [Beta vulgaris subsp. vulgaris]
BVRB_1g010080	1:14316447-14328222	0	0	0	1	1	down	hypothetical protein BVRB_1g010080 [Beta vulgaris subsp. vulgaris]
BVRB_1g010090	1:14331216-14340574	64.0933	90.7002	0.500931	0.06315	0.168703	up	PREDICTED: NAD kinase 2, chloroplastic [Beta vulgaris subsp. vulgaris]
BVRB_1g010100	1:14345206-14346932	0.317681	0.180725	-0.81378	1	1	down	PREDICTED: 1-aminocyclopropane-1-carboxylate oxidase 5 [Beta vulgaris subsp. vulgaris] >gi|870869180|gb|KMT19966.1| hypothetical protein BVRB_1g010100 [Beta vulgaris subsp. vulgaris]
BVRB_1g010110	1:14400670-14418722	3.18214	2.09305	-0.604394	0.1055	0.241502	down	hypothetical protein BVRB_1g010110 [Beta vulgaris subsp. vulgaris]
BVRB_1g010120	1:14430385-14445114	10.195	9.2337	-0.142877	0.6072	0.756104	down	PREDICTED: ubinuclein-2 isoform X1 [Beta vulgaris subsp. vulgaris] >gi|870869182|gb|KMT19968.1| hypothetical protein BVRB_1g010120 isoform A [Beta vulgaris subsp. vulgaris]
BVRB_1g010130	1:14457328-14462476	44.8193	42.0412	-0.092316	0.74135	0.846616	down	PREDICTED: uncharacterized protein LOC104893236 [Beta vulgaris subsp. vulgaris] >gi|870869184|gb|KMT19970.1| hypothetical protein BVRB_1g010130 [Beta vulgaris subsp. vulgaris]
BVRB_1g010140	1:14495458-14504620	0.0202196	0	#NAME?	1	1	down	PREDICTED: floral homeotic protein PMADS 2-like [Beta vulgaris subsp. vulgaris] >gi|870869185|gb|KMT19971.1| hypothetical protein BVRB_1g010140 [Beta vulgaris subsp. vulgaris]
BVRB_1g010150	1:14511308-14522969	0.101545	0	#NAME?	1	1	down	PREDICTED: floral homeotic protein PMADS 2-like [Beta vulgaris subsp. vulgaris] >gi|870869186|gb|KMT19972.1| hypothetical protein BVRB_1g010150 [Beta vulgaris subsp. vulgaris]
BVRB_1g010160	1:14543768-14558837	0.570739	0.650268	0.188204	0.7647	0.861258	up	hypothetical protein BVRB_1g010160 [Beta vulgaris subsp. vulgaris]
BVRB_1g010170	1:14668258-14672043	0.00592577	0.014916	1.33178	1	1	up	PREDICTED: albumin-2-like [Beta vulgaris subsp. vulgaris] >gi|870869188|gb|KMT19974.1| hypothetical protein BVRB_1g010170 [Beta vulgaris subsp. vulgaris]
BVRB_1g010180	1:14710944-14737944	7.60682	7.06383	-0.106844	0.67875	0.806075	down	PREDICTED: histone-lysine N-methyltransferase ASHH2-like [Beta vulgaris subsp. vulgaris] >gi|870868833|gb|KMT19629.1| hypothetical protein BVRB_1g010180 [Beta vulgaris subsp. vulgaris]
BVRB_1g010190	1:14744185-14748080	28.1299	14.4697	-0.959073	0.00565	0.0290587	down	PREDICTED: glutathione S-transferase TCHQD isoform X2 [Beta vulgaris subsp. vulgaris] >gi|870868835|gb|KMT19631.1| hypothetical protein BVRB_1g010190 isoform B [Beta vulgaris subsp. vulgaris]
BVRB_1g010200	1:14773674-14775101	0	0	0	1	1	down	hypothetical protein BVRB_1g010200 [Beta vulgaris subsp. vulgaris]
BVRB_1g010210	1:14783704-14784660	0.0881641	0	#NAME?	1	1	down	hypothetical protein BVRB_1g010210 [Beta vulgaris subsp. vulgaris]
BVRB_1g010220	1:14788804-14790209	0.022406	0	#NAME?	1	1	down	hypothetical protein BVRB_1g010220 [Beta vulgaris subsp. vulgaris]
BVRB_1g010230	1:14796115-14797100	0.132305	0	#NAME?	1	1	down	hypothetical protein BVRB_1g010230 [Beta vulgaris subsp. vulgaris]
BVRB_1g010240	1:14803094-14808239	20.7369	8.289	-1.32293	5.00E-05	0.000653813	down	PREDICTED: probable receptor-like serine/threonine-protein kinase At5g57670 [Beta vulgaris subsp. vulgaris] >gi|870868840|gb|KMT19636.1| hypothetical protein BVRB_1g010240 [Beta vulgaris subsp. vulgaris]
BVRB_1g010250	1:14821734-14836524	2.18066	0.878383	-1.31184	0.05975	0.161435	down	hypothetical protein BVRB_1g010250 [Beta vulgaris subsp. vulgaris]
BVRB_1g010260	1:14838014-14841742	0	0	0	1	1	down	hypothetical protein BVRB_1g010260 [Beta vulgaris subsp. vulgaris]
BVRB_1g010270	1:14859453-14868730	8.19213	5.80707	-0.496428	0.0889	0.214561	down	hypothetical protein BVRB_1g010270 isoform B [Beta vulgaris subsp. vulgaris]
BVRB_1g010280	1:14859453-14868730	19.6811	13.2529	-0.570505	0.339	0.529448	down	hypothetical protein BVRB_1g010280 [Beta vulgaris subsp. vulgaris]
BVRB_1g010290	1:14870213-14893314	9.1942	4.78966	-0.940803	0.00025	0.00248843	down	PREDICTED: NAD(P)H-quinone oxidoreductase subunit M, chloroplastic [Beta vulgaris subsp. vulgaris] >gi|731313212|ref|XP_010678955.1| PREDICTED: NAD(P)H-quinone oxidoreductase subunit M, chloroplastic [Beta vulgaris subsp. vulgaris] >gi|731313214|ref| ...
BVRB_1g010300	1:14904733-14922429	29.5357	20.3743	-0.535706	0.0336	0.107202	down	PREDICTED: UDP-sugar pyrophosphorylase 1 [Beta vulgaris subsp. vulgaris] >gi|870868847|gb|KMT19643.1| hypothetical protein BVRB_1g010300 [Beta vulgaris subsp. vulgaris]
BVRB_1g010310	1:14925963-14926698	18.2561	0.180467	-6.6605	0.0655	0.172935	down	PREDICTED: probable calcium-binding protein CML44 [Beta vulgaris subsp. vulgaris] >gi|870868848|gb|KMT19644.1| hypothetical protein BVRB_1g010310 [Beta vulgaris subsp. vulgaris]
BVRB_1g010320	1:14945813-14951232	6.82953	3.30104	-1.04887	0.00515	0.0271256	down	PREDICTED: probable methyltransferase PMT10 [Beta vulgaris subsp. vulgaris] >gi|870868849|gb|KMT19645.1| hypothetical protein BVRB_1g010320 [Beta vulgaris subsp. vulgaris]
BVRB_1g010330	1:14956684-14958039	10.9999	9.43202	-0.221849	0.5324	0.699556	down	PREDICTED: BTB/POZ domain-containing protein At4g08455 [Beta vulgaris subsp. vulgaris] >gi|870868850|gb|KMT19646.1| hypothetical protein BVRB_1g010330 [Beta vulgaris subsp. vulgaris]
BVRB_1g010340	1:14972763-14985544	3.61896	3.45252	-0.0679239	0.85255	0.918449	down	PREDICTED: methyl-CpG-binding domain-containing protein 9 [Beta vulgaris subsp. vulgaris] >gi|870868851|gb|KMT19647.1| hypothetical protein BVRB_1g010340 [Beta vulgaris subsp. vulgaris]
BVRB_1g010350	1:15015533-15020878	5.21154	3.48726	-0.579614	0.0501	0.141988	down	hypothetical protein BVRB_1g010350 [Beta vulgaris subsp. vulgaris]
BVRB_1g010360	1:15057488-15089179	12.4244	8.56506	-0.536645	0.61645	0.762026	down	PREDICTED: tetratricopeptide repeat protein 33 isoform X2 [Beta vulgaris subsp. vulgaris] >gi|870868853|gb|KMT19649.1| hypothetical protein BVRB_1g010360 [Beta vulgaris subsp. vulgaris]
BVRB_1g010370	1:15057488-15089179	18.1265	16.7295	-0.115703	0.6645	0.796213	down	hypothetical protein BVRB_1g010370 [Beta vulgaris subsp. vulgaris]
BVRB_1g010380	1:15161863-15164830	0	0	0	1	1	down	PREDICTED: germin-like protein [Beta vulgaris subsp. vulgaris] >gi|870868855|gb|KMT19651.1| hypothetical protein BVRB_1g010380 [Beta vulgaris subsp. vulgaris]
BVRB_1g010390	1:15205028-15206895	0.584288	0.619268	0.0838837	1	1	up	hypothetical protein BVRB_1g010390 [Beta vulgaris subsp. vulgaris]
BVRB_1g010400	1:15251099-15251454	7.60871	1.22563	-2.63413	0.0377	0.11602	down	hypothetical protein BVRB_1g010400 [Beta vulgaris subsp. vulgaris]
BVRB_1g010410	1:15370634-15371229	1.81868	0.299152	-2.60394	0.0823	0.203861	down	hypothetical protein BVRB_1g010410 [Beta vulgaris subsp. vulgaris]
BVRB_1g010420	1:15407094-15407757	3.52954	0.522795	-2.75516	0.0096	0.0431061	down	hypothetical protein BVRB_1g010420 [Beta vulgaris subsp. vulgaris]
BVRB_1g010430	1:15438224-15439410	2.83127	0.787741	-1.84566	0.00855	0.039803	down	hypothetical protein BVRB_1g010430 [Beta vulgaris subsp. vulgaris]
BVRB_1g010440	1:15461404-15464089	0.100977	0.0380799	-1.40692	1	1	down	PREDICTED: gibberellin 20 oxidase 1-B-like [Beta vulgaris subsp. vulgaris] >gi|870868861|gb|KMT19657.1| hypothetical protein BVRB_1g010440 [Beta vulgaris subsp. vulgaris]
BVRB_1g010450	1:15470297-15470830	2.58433	2.70281	0.0646697	0.9302	0.962675	up	hypothetical protein BVRB_1g010450 [Beta vulgaris subsp. vulgaris]
BVRB_1g010460	1:15500906-15502970	1.40353	0.816864	-0.780887	0.1844	0.355445	down	PREDICTED: uncharacterized protein LOC104894547 [Beta vulgaris subsp. vulgaris] >gi|870868863|gb|KMT19659.1| hypothetical protein BVRB_1g010460 [Beta vulgaris subsp. vulgaris]
BVRB_1g010470	1:15526905-15538929	5.07406	6.84915	0.432783	0.248	0.432778	up	hypothetical protein BVRB_1g010470 [Beta vulgaris subsp. vulgaris]
BVRB_1g010480	1:15549308-15553899	12.479	23.2759	0.899332	0.00505	0.0267131	up	PREDICTED: 39S ribosomal protein L46, mitochondrial [Beta vulgaris subsp. vulgaris] >gi|870868865|gb|KMT19661.1| hypothetical protein BVRB_1g010480 [Beta vulgaris subsp. vulgaris]
BVRB_1g010490	1:15562153-15565738	11.8241	13.8545	0.228623	0.49785	0.671349	up	PREDICTED: uncharacterized protein LOC104894581 isoform X5 [Beta vulgaris subsp. vulgaris] >gi|870868866|gb|KMT19662.1| hypothetical protein BVRB_1g010490 [Beta vulgaris subsp. vulgaris]
BVRB_1g010500	1:15582623-15593076	0	0.0328691	inf	1	1	up	hypothetical protein BVRB_1g010500 [Beta vulgaris subsp. vulgaris]
BVRB_1g010510	1:15594143-15596969	1.10562	0.354021	-1.64295	0.0557	0.153555	down	hypothetical protein BVRB_1g010510 [Beta vulgaris subsp. vulgaris]
BVRB_1g010520	1:15625154-15641499	7.65691	7.68916	0.006064	0.9845	0.991969	up	hypothetical protein BVRB_1g010520 isoform B [Beta vulgaris subsp. vulgaris]
BVRB_1g010530	1:15651226-15658799	29.3432	44.3442	0.595722	0.01605	0.0629682	up	PREDICTED: probable methyltransferase PMT26 [Beta vulgaris subsp. vulgaris] >gi|870868871|gb|KMT19667.1| hypothetical protein BVRB_1g010530 [Beta vulgaris subsp. vulgaris]
BVRB_1g010540	1:15706123-15708272	2.22271	2.08771	-0.0904	0.8401	0.911196	down	PREDICTED: pentatricopeptide repeat-containing protein At5g16420, mitochondrial [Beta vulgaris subsp. vulgaris] >gi|870868872|gb|KMT19668.1| hypothetical protein BVRB_1g010540 [Beta vulgaris subsp. vulgaris]
BVRB_1g010550	1:15726376-15746979	5.68581	14.534	1.35399	5.00E-05	0.000653813	up	PREDICTED: probable methyltransferase PMT26 [Beta vulgaris subsp. vulgaris] >gi|731313276|ref|XP_010679271.1| PREDICTED: probable methyltransferase PMT26 [Beta vulgaris subsp. vulgaris] >gi|731313278|ref|XP_010679275.1| PREDICTED: probable methyltran ...
BVRB_1g010560	1:15766463-15774978	146.177	115.47	-0.340192	0.1821	0.352559	down	PREDICTED: protein STAY-GREEN LIKE, chloroplastic [Beta vulgaris subsp. vulgaris] >gi|870868874|gb|KMT19670.1| hypothetical protein BVRB_1g010560 [Beta vulgaris subsp. vulgaris]
BVRB_1g010570	1:15777963-15778635	12.0308	0.419749	-4.84107	0.0036	0.0206212	down	hypothetical protein BVRB_1g010570 [Beta vulgaris subsp. vulgaris]
BVRB_1g010580	1:15804664-15816259	22.5725	24.2093	0.100997	0.6977	0.817908	up	PREDICTED: TOM1-like protein 2 [Beta vulgaris subsp. vulgaris] >gi|731313284|ref|XP_010679294.1| PREDICTED: TOM1-like protein 2 [Beta vulgaris subsp. vulgaris] >gi|870868876|gb|KMT19672.1| hypothetical protein BVRB_1g010580 [Beta vulgaris subsp. vulg ...
BVRB_1g010590	1:15834553-15835073	0	0	0	1	1	down	hypothetical protein BVRB_1g010590 [Beta vulgaris subsp. vulgaris]
BVRB_1g010600	1:15874885-15878380	27.9089	33.2309	0.251802	0.31985	0.510006	up	PREDICTED: uncharacterized protein LOC104894701 [Beta vulgaris subsp. vulgaris] >gi|870868878|gb|KMT19674.1| hypothetical protein BVRB_1g010600 [Beta vulgaris subsp. vulgaris]
BVRB_1g010610	1:15883802-15886180	0	0	0	1	1	down	hypothetical protein BVRB_1g010610 [Beta vulgaris subsp. vulgaris]
BVRB_1g010620	1:15907514-15911819	0.206397	0.25581	0.309651	1	1	up	PREDICTED: pentatricopeptide repeat-containing protein At3g26540 [Beta vulgaris subsp. vulgaris] >gi|870868880|gb|KMT19676.1| hypothetical protein BVRB_1g010620 [Beta vulgaris subsp. vulgaris]
BVRB_1g010630	1:15928484-15943388	13.7023	9.10911	-0.589032	0.0491	0.140092	down	PREDICTED: 2-oxoisovalerate dehydrogenase subunit alpha 1, mitochondrial-like [Beta vulgaris subsp. vulgaris] >gi|870868881|gb|KMT19677.1| hypothetical protein BVRB_1g010630 [Beta vulgaris subsp. vulgaris]
BVRB_1g010640	1:15966674-15967411	0.0470623	0	#NAME?	1	1	down	hypothetical protein BVRB_1g010640 [Beta vulgaris subsp. vulgaris]
BVRB_1g010650	1:16002034-16013755	75.4395	29.1299	-1.37282	5.00E-05	0.000653813	down	PREDICTED: uncharacterized protein LOC104894719 [Beta vulgaris subsp. vulgaris] >gi|731313295|ref|XP_010679331.1| PREDICTED: uncharacterized protein LOC104894719 [Beta vulgaris subsp. vulgaris] >gi|870868883|gb|KMT19679.1| hypothetical protein BVRB_1 ...
BVRB_1g010660	1:16045045-16048825	0	0	0	1	1	down	hypothetical protein BVRB_1g010660 [Beta vulgaris subsp. vulgaris]
BVRB_1g010670	1:16142887-16153554	15.9304	8.17281	-0.962879	0.0053	0.0276789	down	PREDICTED: thioredoxin-like protein 4B [Beta vulgaris subsp. vulgaris] >gi|731313335|ref|XP_010679761.1| PREDICTED: thioredoxin-like protein 4B [Beta vulgaris subsp. vulgaris] >gi|731313338|ref|XP_010679774.1| PREDICTED: thioredoxin-like protein 4B [ ...
BVRB_1g010680	1:16185428-16186603	50.6534	95.7181	0.918134	0.0005	0.00437847	up	hypothetical protein BVRB_1g010680 [Beta vulgaris subsp. vulgaris]
BVRB_1g010690	1:16211017-16224372	5.44226	4.48251	-0.279899	0.29285	0.481403	down	PREDICTED: uncharacterized protein LOC104895095 [Beta vulgaris subsp. vulgaris] >gi|870868636|gb|KMT19439.1| hypothetical protein BVRB_1g010690 [Beta vulgaris subsp. vulgaris]
BVRB_1g010700	1:16285037-16289632	289.452	119.062	-1.28161	5.00E-05	0.000653813	down	PREDICTED: bidirectional sugar transporter SWEET1 [Beta vulgaris subsp. vulgaris] >gi|870868637|gb|KMT19440.1| hypothetical protein BVRB_1g010700 [Beta vulgaris subsp. vulgaris]
BVRB_1g010710	1:16324676-16325827	2.58444	3.30841	0.356288	0.4829	0.658599	up	hypothetical protein BVRB_1g010710 [Beta vulgaris subsp. vulgaris]
BVRB_1g010720	1:16499656-16502142	117.593	122.491	0.0588701	0.8155	0.894976	up	PREDICTED: psbP domain-containing protein 4, chloroplastic isoform X2 [Beta vulgaris subsp. vulgaris] >gi|870868639|gb|KMT19442.1| hypothetical protein BVRB_1g010720 [Beta vulgaris subsp. vulgaris]
BVRB_1g010730	1:16520996-16531177	21.6623	19.2648	-0.16922	0.4949	0.669437	down	PREDICTED: putative transcription elongation factor SPT5 homolog 1 [Beta vulgaris subsp. vulgaris] >gi|870868640|gb|KMT19443.1| hypothetical protein BVRB_1g010730 [Beta vulgaris subsp. vulgaris]
BVRB_1g010740	1:16532387-16536582	1.82	3.7475	1.04199	0.04675	0.135123	up	PREDICTED: alcohol dehydrogenase 3 [Beta vulgaris subsp. vulgaris] >gi|870868641|gb|KMT19444.1| hypothetical protein BVRB_1g010740 [Beta vulgaris subsp. vulgaris]
BVRB_1g010750	1:16553297-16557112	0.116977	0.12489	0.0944261	1	1	up	PREDICTED: alcohol dehydrogenase 2 isoform X1 [Beta vulgaris subsp. vulgaris] >gi|870868642|gb|KMT19445.1| hypothetical protein BVRB_1g010750 [Beta vulgaris subsp. vulgaris]
BVRB_1g010760	1:16567807-16568402	3.9948	2.45999	-0.699468	0.255	0.440398	down	hypothetical protein BVRB_1g010760 [Beta vulgaris subsp. vulgaris]
BVRB_1g010770	1:16568617-16573822	5.33361	9.08964	0.769109	0.01325	0.0545089	up	PREDICTED: protein trichome berefringence-like 7 [Beta vulgaris subsp. vulgaris] >gi|870868644|gb|KMT19447.1| hypothetical protein BVRB_1g010770 [Beta vulgaris subsp. vulgaris]
BVRB_1g010790	1:16601141-16607762	1.14266	1.46817	0.361618	0.6702	0.799919	up	hypothetical protein BVRB_1g010790 [Beta vulgaris subsp. vulgaris]
BVRB_1g010800	1:16607823-16610942	1.40556	1.44054	0.0354658	0.93945	0.967518	up	hypothetical protein BVRB_1g010800 [Beta vulgaris subsp. vulgaris]
BVRB_1g010810	1:16634522-16638211	45.3631	20.5433	-1.14285	5.00E-05	0.000653813	down	PREDICTED: serine carboxypeptidase-like 42 [Beta vulgaris subsp. vulgaris] >gi|870868648|gb|KMT19451.1| hypothetical protein BVRB_1g010810 [Beta vulgaris subsp. vulgaris]
BVRB_1g010820	1:16638266-16638751	0.725208	2.30397	1.66766	0.1093	0.247607	up	hypothetical protein BVRB_1g010820 [Beta vulgaris subsp. vulgaris]
BVRB_1g010830	1:16671039-16682201	26.9071	28.8066	0.0984173	0.71845	0.831343	up	PREDICTED: uncharacterized protein LOC104895244 [Beta vulgaris subsp. vulgaris] >gi|870868650|gb|KMT19453.1| hypothetical protein BVRB_1g010830 [Beta vulgaris subsp. vulgaris]
BVRB_1g010840	1:16687049-16692011	8.26185	10.4944	0.345084	0.2208	0.399713	up	PREDICTED: putative UDP-glucuronate:xylan alpha-glucuronosyltransferase 3 [Beta vulgaris subsp. vulgaris] >gi|870868651|gb|KMT19454.1| hypothetical protein BVRB_1g010840 [Beta vulgaris subsp. vulgaris]
BVRB_1g010850	1:16703505-16708300	13.4418	13.1954	-0.0266944	0.9237	0.958732	down	PREDICTED: probable cinnamyl alcohol dehydrogenase 1 [Beta vulgaris subsp. vulgaris] >gi|870868652|gb|KMT19455.1| hypothetical protein BVRB_1g010850 [Beta vulgaris subsp. vulgaris]
BVRB_1g010860	1:16727995-16741826	4.5382	3.74185	-0.278369	0.3092	0.498303	down	PREDICTED: transmembrane protein 184 homolog DDB_G0279555 [Beta vulgaris subsp. vulgaris] >gi|870868653|gb|KMT19456.1| hypothetical protein BVRB_1g010860 [Beta vulgaris subsp. vulgaris]
BVRB_1g010870	1:16779650-16804094	0	0	0	1	1	down	hypothetical protein BVRB_1g010870 [Beta vulgaris subsp. vulgaris]
BVRB_1g010880	1:16861268-16872541	0	0	0	1	1	down	hypothetical protein BVRB_1g010880 [Beta vulgaris subsp. vulgaris]
BVRB_1g010890	1:16896958-16922944	1.2244	0.880241	-0.476107	0.49265	0.66746	down	PREDICTED: pleckstrin homology domain-containing family A member 8-like isoform X2 [Beta vulgaris subsp. vulgaris] >gi|870868656|gb|KMT19459.1| hypothetical protein BVRB_1g010890 [Beta vulgaris subsp. vulgaris]
BVRB_1g010900	1:17018098-17024691	69.0946	32.9401	-1.06873	5.00E-05	0.000653813	down	hypothetical protein BVRB_1g010900 isoform B [Beta vulgaris subsp. vulgaris]
BVRB_1g010910	1:17026433-17027184	1.02213	0.603682	-0.759719	0.3953	0.58303	down	hypothetical protein BVRB_1g010910 [Beta vulgaris subsp. vulgaris]
BVRB_1g010920	1:17053928-17056233	0	0	0	1	1	down	hypothetical protein BVRB_1g010920 isoform A [Beta vulgaris subsp. vulgaris]
BVRB_1g010930	1:17066968-17067614	0	0	0	1	1	down	hypothetical protein BVRB_1g010930 [Beta vulgaris subsp. vulgaris]
BVRB_1g010940	1:17073849-17076134	1.08424	0.297014	-1.86809	0.01135	0.048627	down	PREDICTED: dof zinc finger protein DOF3.5 [Beta vulgaris subsp. vulgaris] >gi|870868664|gb|KMT19467.1| hypothetical protein BVRB_1g010940 [Beta vulgaris subsp. vulgaris]
BVRB_1g010950	1:17123758-17124582	0	0	0	1	1	down	hypothetical protein BVRB_1g010950 [Beta vulgaris subsp. vulgaris]
BVRB_1g010960	1:17137068-17138200	0.773092	0.0362622	-4.4141	0.16075	0.323146	down	PREDICTED: dof zinc finger protein DOF3.5-like [Beta vulgaris subsp. vulgaris] >gi|870868666|gb|KMT19469.1| hypothetical protein BVRB_1g010960 [Beta vulgaris subsp. vulgaris]
BVRB_1g010970	1:17238602-17239420	0	0	0	1	1	down	hypothetical protein BVRB_1g010970 [Beta vulgaris subsp. vulgaris]
BVRB_1g010980	1:17246074-17280250	1.41371	0.95027	-0.57308	0.26325	0.449943	down	hypothetical protein BVRB_1g010980 [Beta vulgaris subsp. vulgaris]
BVRB_1g010990	1:17296064-17297832	0	0	0	1	1	down	hypothetical protein BVRB_1g010990 [Beta vulgaris subsp. vulgaris]
BVRB_1g011000	1:17366705-17367869	1.10746	0.389766	-1.50657	0.05855	0.158985	down	PREDICTED: protein MKS1 [Beta vulgaris subsp. vulgaris] >gi|870868670|gb|KMT19473.1| hypothetical protein BVRB_1g011000 [Beta vulgaris subsp. vulgaris]
BVRB_1g011010	1:17412376-17415251	0	0.0204085	inf	1	1	up	PREDICTED: uncharacterized protein LOC104895373 [Beta vulgaris subsp. vulgaris] >gi|870868671|gb|KMT19474.1| hypothetical protein BVRB_1g011010 [Beta vulgaris subsp. vulgaris]
BVRB_1g011020	1:17416194-17422991	0.486416	0.741724	0.60869	0.30885	0.497997	up	PREDICTED: uncharacterized protein LOC104895380 isoform X3 [Beta vulgaris subsp. vulgaris] >gi|870868674|gb|KMT19477.1| hypothetical protein BVRB_1g011020 isoform C [Beta vulgaris subsp. vulgaris]
BVRB_1g011030	1:17447575-17452807	0.286467	0.075223	-1.92912	1	1	down	hypothetical protein BVRB_1g011030 [Beta vulgaris subsp. vulgaris]
BVRB_1g011040	1:17453100-17454101	39.1544	56.5121	0.529385	0.0694	0.180349	up	PREDICTED: uncharacterized protein LOC104895430 [Beta vulgaris subsp. vulgaris] >gi|870868676|gb|KMT19479.1| hypothetical protein BVRB_1g011040 [Beta vulgaris subsp. vulgaris]
BVRB_1g011050	1:17454528-17457457	4.39654	9.62605	1.13058	0.1531	0.312875	up	hypothetical protein BVRB_1g011050 [Beta vulgaris subsp. vulgaris]
BVRB_1g011060	1:17454528-17457457	4.41583	10.9889	1.31529	0.00195	0.012805	up	hypothetical protein BVRB_1g011060 [Beta vulgaris subsp. vulgaris]
BVRB_1g011070	1:17454528-17457457	1.73099	5.08371	1.55428	0.0905	0.216953	up	hypothetical protein BVRB_1g011070 [Beta vulgaris subsp. vulgaris]
BVRB_1g011080	1:17457631-17459151	22.491	46.1613	1.03734	0.0001	0.00117903	up	PREDICTED: protein MITOFERRINLIKE 1, chloroplastic [Beta vulgaris subsp. vulgaris] >gi|731313431|ref|XP_010680228.1| PREDICTED: protein MITOFERRINLIKE 1, chloroplastic [Beta vulgaris subsp. vulgaris] >gi|870868680|gb|KMT19483.1| hypothetical protein ...
BVRB_1g011090	1:17520433-17523808	11.48	14.1563	0.30233	0.2748	0.462105	up	PREDICTED: glycine-rich RNA-binding protein RZ1A [Beta vulgaris subsp. vulgaris] >gi|870868681|gb|KMT19484.1| hypothetical protein BVRB_1g011090 [Beta vulgaris subsp. vulgaris]
BVRB_1g011100	1:17523811-17525409	5.07364	17.5276	1.78853	5.00E-05	0.000653813	up	hypothetical protein BVRB_1g011100 [Beta vulgaris subsp. vulgaris]
BVRB_1g011110	1:17526556-17528419	0	0.0564753	inf	1	1	up	hypothetical protein BVRB_1g011110 [Beta vulgaris subsp. vulgaris]
BVRB_1g011120	1:17529743-17530493	0	0	0	1	1	down	hypothetical protein BVRB_1g011120 [Beta vulgaris subsp. vulgaris]
BVRB_1g011130	1:17548409-17549919	15.3309	5.54991	-1.46591	0.0001	0.00117903	down	PREDICTED: U-box domain-containing protein 27-like [Beta vulgaris subsp. vulgaris] >gi|870868685|gb|KMT19488.1| hypothetical protein BVRB_1g011130 [Beta vulgaris subsp. vulgaris]
BVRB_1g011140	1:17552843-17554044	0.0245492	0	#NAME?	1	1	down	hypothetical protein BVRB_1g011140 [Beta vulgaris subsp. vulgaris]
BVRB_1g011150	1:17554936-17588189	4.73064	8.42166	0.83207	0.0146	0.0586903	up	PREDICTED: wall-associated receptor kinase-like 5 isoform X1 [Beta vulgaris subsp. vulgaris] >gi|870868687|gb|KMT19490.1| hypothetical protein BVRB_1g011150 [Beta vulgaris subsp. vulgaris]
BVRB_1g011160	1:17607733-17636543	7.51169	3.60662	-1.05849	0.01425	0.0576942	down	hypothetical protein BVRB_1g011160 [Beta vulgaris subsp. vulgaris]
BVRB_1g011170	1:17607733-17636543	11.0028	6.88711	-0.6759	0.18755	0.359115	down	hypothetical protein BVRB_1g011170 [Beta vulgaris subsp. vulgaris]
BVRB_1g011180	1:17676404-17696055	16.4489	16.0034	-0.0396149	0.90555	0.948667	down	hypothetical protein BVRB_1g011180 isoform A [Beta vulgaris subsp. vulgaris]
BVRB_1g011190	1:17676404-17696055	0	0	0	1	1	down	hypothetical protein BVRB_1g011190 [Beta vulgaris subsp. vulgaris]
BVRB_1g011200	1:17730449-17732202	18.8979	28.2299	0.578999	0.03885	0.11867	up	PREDICTED: reticuline oxidase-like protein [Beta vulgaris subsp. vulgaris] >gi|870868694|gb|KMT19497.1| hypothetical protein BVRB_1g011200 [Beta vulgaris subsp. vulgaris]
BVRB_1g011210	1:17813591-17819445	0	0	0	1	1	down	PREDICTED: NAC domain-containing protein 76-like [Beta vulgaris subsp. vulgaris] >gi|870868695|gb|KMT19498.1| hypothetical protein BVRB_1g011210 [Beta vulgaris subsp. vulgaris]
BVRB_1g011220	1:17838870-17842962	0	0	0	1	1	down	PREDICTED: NAC domain-containing protein 76-like [Beta vulgaris subsp. vulgaris] >gi|870868696|gb|KMT19499.1| hypothetical protein BVRB_1g011220 [Beta vulgaris subsp. vulgaris]
BVRB_1g011230	1:17939202-17947302	8.12525	9.25214	0.187374	0.479	0.655323	up	PREDICTED: uncharacterized protein LOC104895565 [Beta vulgaris subsp. vulgaris] >gi|870868697|gb|KMT19500.1| hypothetical protein BVRB_1g011230 [Beta vulgaris subsp. vulgaris]
BVRB_1g011240	1:17977676-17987535	51.4958	67.8959	0.398868	0.10905	0.247288	up	PREDICTED: uncharacterized protein LOC104895572 [Beta vulgaris subsp. vulgaris] >gi|870868698|gb|KMT19501.1| hypothetical protein BVRB_1g011240 [Beta vulgaris subsp. vulgaris]
BVRB_1g011250	1:17988245-17990072	0.348322	0.130126	-1.42051	1	1	down	hypothetical protein BVRB_1g011250 [Beta vulgaris subsp. vulgaris]
BVRB_1g011260	1:18017469-18019284	0	0	0	1	1	down	hypothetical protein BVRB_1g011260 [Beta vulgaris subsp. vulgaris]
BVRB_1g011270	1:18091108-18124243	0	0	0	1	1	down	hypothetical protein BVRB_1g011270 [Beta vulgaris subsp. vulgaris]
BVRB_1g011280	1:18124568-18125768	0	0	0	1	1	down	hypothetical protein BVRB_1g011280 [Beta vulgaris subsp. vulgaris]
BVRB_1g011290	1:18125788-18126384	0	0	0	1	1	down	hypothetical protein BVRB_1g011290 [Beta vulgaris subsp. vulgaris]
BVRB_1g011300	1:18232589-18234111	32.9261	37.4	0.183806	0.49575	0.669851	up	PREDICTED: extensin-1-like isoform X1 [Beta vulgaris subsp. vulgaris] >gi|870868704|gb|KMT19507.1| hypothetical protein BVRB_1g011300 [Beta vulgaris subsp. vulgaris]
BVRB_1g011310	1:18280720-18310895	8.77509	11.3186	0.367206	0.1935	0.367135	up	hypothetical protein BVRB_1g011310 [Beta vulgaris subsp. vulgaris]
BVRB_1g011320	1:18377219-18382989	547.722	938.312	0.776624	0.01095	0.0474383	up	PREDICTED: serine decarboxylase [Beta vulgaris subsp. vulgaris] >gi|870868706|gb|KMT19509.1| hypothetical protein BVRB_1g011320 [Beta vulgaris subsp. vulgaris]
BVRB_1g011330	1:18429829-18440992	0.623127	0.734773	0.237773	0.55105	0.714905	up	PREDICTED: protein ROOT PRIMORDIUM DEFECTIVE 1 [Beta vulgaris subsp. vulgaris] >gi|731313488|ref|XP_010680501.1| PREDICTED: protein ROOT PRIMORDIUM DEFECTIVE 1 [Beta vulgaris subsp. vulgaris] >gi|731313490|ref|XP_010680510.1| PREDICTED: protein ROOT ...
BVRB_1g011340	1:18468189-18472594	9.06448	4.68916	-0.950895	0.0024	0.0151222	down	PREDICTED: galactinol--sucrose galactosyltransferase-like [Beta vulgaris subsp. vulgaris] >gi|870868708|gb|KMT19511.1| hypothetical protein BVRB_1g011340 [Beta vulgaris subsp. vulgaris]
BVRB_1g011350	1:18474760-18486025	18.8954	17.9307	-0.075603	0.77825	0.869952	down	PREDICTED: transcription factor VIP1 [Beta vulgaris subsp. vulgaris] >gi|870868709|gb|KMT19512.1| hypothetical protein BVRB_1g011350 [Beta vulgaris subsp. vulgaris]
BVRB_1g011360	1:18569603-18570489	1.13135	3.65652	1.69243	0.01685	0.0649408	up	PREDICTED: vacuolar iron transporter homolog 4-like [Beta vulgaris subsp. vulgaris] >gi|870868710|gb|KMT19513.1| hypothetical protein BVRB_1g011360 [Beta vulgaris subsp. vulgaris]
BVRB_1g011370	1:18646023-18646863	0	0	0	1	1	down	PREDICTED: vacuolar iron transporter homolog 4-like [Beta vulgaris subsp. vulgaris] >gi|870868711|gb|KMT19514.1| hypothetical protein BVRB_1g011370 [Beta vulgaris subsp. vulgaris]
BVRB_1g011380	1:18700148-18701138	4.27622	10.3168	1.27059	0.0048	0.0257833	up	PREDICTED: vacuolar iron transporter homolog 3-like [Beta vulgaris subsp. vulgaris] >gi|870868712|gb|KMT19515.1| hypothetical protein BVRB_1g011380 [Beta vulgaris subsp. vulgaris]
BVRB_1g011390	1:18724042-18724854	0	0	0	1	1	down	hypothetical protein BVRB_1g011390 [Beta vulgaris subsp. vulgaris]
BVRB_1g011400	1:18846267-18847444	0.539722	0.217739	-1.30962	1	1	down	PREDICTED: vacuolar iron transporter homolog 2-like [Beta vulgaris subsp. vulgaris] >gi|870868714|gb|KMT19517.1| hypothetical protein BVRB_1g011400 [Beta vulgaris subsp. vulgaris]
BVRB_1g011410	1:18862837-18863594	0.095974	0.0428623	-1.16293	1	1	down	hypothetical protein BVRB_1g011410 [Beta vulgaris subsp. vulgaris]
BVRB_1g011420	1:18873767-18882952	7.68743	11.768	0.614298	0.0761	0.193202	up	PREDICTED: putative methyltransferase At1g22800 [Beta vulgaris subsp. vulgaris] >gi|870868716|gb|KMT19519.1| hypothetical protein BVRB_1g011420 [Beta vulgaris subsp. vulgaris]
BVRB_1g011430	1:18899478-18900213	5.02279	4.7008	-0.095584	0.8809	0.935724	down	hypothetical protein BVRB_1g011430 [Beta vulgaris subsp. vulgaris]
BVRB_1g011440	1:18913927-18932862	17.805	25.1915	0.500654	0.04805	0.138056	up	PREDICTED: protein FAM188A [Beta vulgaris subsp. vulgaris] >gi|870868718|gb|KMT19521.1| hypothetical protein BVRB_1g011440 [Beta vulgaris subsp. vulgaris]
BVRB_1g011450	1:18954617-18971682	0.0231472	0.054201	1.22748	1	1	up	hypothetical protein BVRB_1g011450 [Beta vulgaris subsp. vulgaris]
BVRB_1g011460	1:18971737-18977112	395.422	186.718	-1.08254	0.0001	0.00117903	down	PREDICTED: fructose-1,6-bisphosphatase, cytosolic [Beta vulgaris subsp. vulgaris] >gi|870868720|gb|KMT19523.1| hypothetical protein BVRB_1g011460 [Beta vulgaris subsp. vulgaris]
BVRB_1g011470	1:19011457-19013719	0.462617	0.433217	-0.0947298	1	1	down	hypothetical protein BVRB_1g011470 [Beta vulgaris subsp. vulgaris]
BVRB_1g011480	1:19023260-19051704	28.0564	31.6342	0.173154	0.4981	0.671486	up	PREDICTED: exocyst complex component SEC5A-like [Beta vulgaris subsp. vulgaris] >gi|870868722|gb|KMT19525.1| hypothetical protein BVRB_1g011480 [Beta vulgaris subsp. vulgaris]
BVRB_1g011490	1:19052927-19060386	45.988	48.0057	0.0619477	0.8334	0.906906	up	PREDICTED: U6 snRNA-associated Sm-like protein LSm3 [Beta vulgaris subsp. vulgaris] >gi|870868723|gb|KMT19526.1| hypothetical protein BVRB_1g011490 [Beta vulgaris subsp. vulgaris]
BVRB_1g011500	1:19275828-19279373	18.5316	25.8455	0.479925	0.0554	0.153039	up	PREDICTED: trihelix transcription factor GT-2-like [Beta vulgaris subsp. vulgaris] >gi|870868724|gb|KMT19527.1| hypothetical protein BVRB_1g011500 [Beta vulgaris subsp. vulgaris]
BVRB_1g011510	1:19474243-19478148	34.8959	20.2373	-0.78604	0.0026	0.0161053	down	PREDICTED: tubby-like F-box protein 8 [Beta vulgaris subsp. vulgaris] >gi|870868725|gb|KMT19528.1| hypothetical protein BVRB_1g011510 [Beta vulgaris subsp. vulgaris]
BVRB_1g011520	1:19478204-19488979	0.455161	0.299089	-0.605803	1	1	down	hypothetical protein BVRB_1g011520 [Beta vulgaris subsp. vulgaris]
BVRB_1g011530	1:19524538-19525899	0	0	0	1	1	down	PREDICTED: protein PELOTA 1-like [Beta vulgaris subsp. vulgaris] >gi|870868727|gb|KMT19530.1| hypothetical protein BVRB_1g011530 [Beta vulgaris subsp. vulgaris]
BVRB_1g011540	1:19537112-19537659	0	0.0737123	inf	1	1	up	hypothetical protein BVRB_1g011540 [Beta vulgaris subsp. vulgaris]
BVRB_1g011550	1:19545305-19547971	0	0	0	1	1	down	hypothetical protein BVRB_1g011550 [Beta vulgaris subsp. vulgaris]
BVRB_1g011560	1:19545305-19547971	0.0256424	0.028947	0.174884	1	1	up	hypothetical protein BVRB_1g011560 [Beta vulgaris subsp. vulgaris]
BVRB_1g011570	1:19545305-19547971	2.62852	1.68814	-0.638813	0.3456	0.536355	down	hypothetical protein BVRB_1g011570 [Beta vulgaris subsp. vulgaris]
BVRB_1g011580	1:19571476-19576211	0.500021	0.997039	0.995662	0.3492	0.539748	up	hypothetical protein BVRB_1g011580 isoform C [Beta vulgaris subsp. vulgaris]
BVRB_1g011590	1:19690925-19692765	18.7681	14.4563	-0.376579	0.18995	0.362481	down	PREDICTED: uncharacterized protein LOC104895802 [Beta vulgaris subsp. vulgaris] >gi|870868735|gb|KMT19538.1| hypothetical protein BVRB_1g011590 [Beta vulgaris subsp. vulgaris]
BVRB_1g011600	1:19761601-19774316	35.4902	32.4569	-0.128896	0.6171	0.762343	down	PREDICTED: glucose-6-phosphate 1-dehydrogenase, cytoplasmic isoform 2-like [Beta vulgaris subsp. vulgaris] >gi|870868736|gb|KMT19539.1| hypothetical protein BVRB_1g011600 [Beta vulgaris subsp. vulgaris]
BVRB_1g011610	1:19786231-19786726	109.72	58.8487	-0.898744	0.0025	0.0156071	down	histone H4 [Zea mays]
BVRB_1g011620	1:19788702-19789827	1.24743	0.867041	-0.524785	0.40905	0.595273	down	PREDICTED: uncharacterized protein LOC104895826 isoform X2 [Beta vulgaris subsp. vulgaris]
BVRB_1g011630	1:19790411-19791157	5.53854	1.04637	-2.40411	0.0017	0.0115092	down	hypothetical protein BVRB_1g011630 [Beta vulgaris subsp. vulgaris]
BVRB_1g011640	1:19796332-19799027	34.1036	18.5627	-0.877519	0.0031	0.0185085	down	PREDICTED: early nodulin-like protein 1 [Beta vulgaris subsp. vulgaris] >gi|870868740|gb|KMT19543.1| hypothetical protein BVRB_1g011640 [Beta vulgaris subsp. vulgaris]
BVRB_1g011650	1:19813610-19827417	1.09556	3.20091	1.54681	0.0066	0.0325958	up	PREDICTED: sterol 3-beta-glucosyltransferase UGT80B1-like [Beta vulgaris subsp. vulgaris] >gi|870868741|gb|KMT19544.1| hypothetical protein BVRB_1g011650 [Beta vulgaris subsp. vulgaris]
BVRB_1g011660	1:19859474-19865427	7.32388	8.0525	0.136829	0.651	0.785176	up	PREDICTED: uncharacterized protein LOC104895857 isoform X1 [Beta vulgaris subsp. vulgaris] >gi|870868742|gb|KMT19545.1| hypothetical protein BVRB_1g011660 [Beta vulgaris subsp. vulgaris]
BVRB_1g011670	1:19888067-19896052	6.01446	8.78943	0.547333	0.10045	0.233213	up	PREDICTED: G-box-binding factor 4-like [Beta vulgaris subsp. vulgaris]
BVRB_1g011680	1:19896147-19931622	0.885888	1.05525	0.252387	0.37555	0.56491	up	hypothetical protein BVRB_1g011680 isoform B [Beta vulgaris subsp. vulgaris]
BVRB_1g011690	1:19952476-19958885	0.421291	0.681097	0.693044	0.5128	0.683682	up	hypothetical protein BVRB_1g011690 [Beta vulgaris subsp. vulgaris]
BVRB_1g011700	1:19976506-19991461	10.271	7.27201	-0.498147	0.06485	0.171754	down	PREDICTED: sister-chromatid cohesion protein 3 [Beta vulgaris subsp. vulgaris] >gi|731313554|ref|XP_010680849.1| PREDICTED: sister-chromatid cohesion protein 3 [Beta vulgaris subsp. vulgaris] >gi|870868747|gb|KMT19550.1| hypothetical protein BVRB_1g0 ...
BVRB_1g011710	1:20078026-20102306	4.08058	6.9417	0.766515	0.021	0.0760254	up	PREDICTED: sterol 3-beta-glucosyltransferase UGT80B1 isoform X1 [Beta vulgaris subsp. vulgaris] >gi|870868748|gb|KMT19551.1| hypothetical protein BVRB_1g011710 [Beta vulgaris subsp. vulgaris]
BVRB_1g011720	1:20105306-20106257	0.10973	0	#NAME?	1	1	down	hypothetical protein BVRB_1g011720 [Beta vulgaris subsp. vulgaris]
BVRB_1g011730	1:20151556-20157633	13.5372	10.1765	-0.411692	0.2338	0.415818	down	hypothetical protein BVRB_1g011730 isoform A [Beta vulgaris subsp. vulgaris]
BVRB_1g011740	1:20210006-20219621	23.0242	21.4151	-0.10452	0.70905	0.825841	down	PREDICTED: uncharacterized protein LOC104895920 [Beta vulgaris subsp. vulgaris] >gi|870868752|gb|KMT19555.1| hypothetical protein BVRB_1g011740 [Beta vulgaris subsp. vulgaris]
BVRB_1g011750	1:20235085-20241129	422.39	412.262	-0.035015	0.896	0.943352	down	PREDICTED: thioredoxin Y1, chloroplastic [Beta vulgaris subsp. vulgaris] >gi|870868753|gb|KMT19556.1| hypothetical protein BVRB_1g011750 [Beta vulgaris subsp. vulgaris]
BVRB_1g011760	1:20257035-20267852	2.58639	1.94611	-0.410347	0.3842	0.572959	down	PREDICTED: protein SET DOMAIN GROUP 41 isoform X1 [Beta vulgaris subsp. vulgaris] >gi|870868754|gb|KMT19557.1| hypothetical protein BVRB_1g011760 [Beta vulgaris subsp. vulgaris]
BVRB_1g011770	1:20319505-20320980	1131.99	594.074	-0.930148	0.0026	0.0161053	down	PREDICTED: uncharacterized protein At5g39570-like [Beta vulgaris subsp. vulgaris] >gi|870868755|gb|KMT19558.1| hypothetical protein BVRB_1g011770 [Beta vulgaris subsp. vulgaris]
BVRB_1g011780	1:20359875-20366508	157.68	213.786	0.439169	0.0836	0.205727	up	PREDICTED: glycine-rich cell wall structural protein 1.8-like [Beta vulgaris subsp. vulgaris] >gi|870868756|gb|KMT19559.1| hypothetical protein BVRB_1g011780 [Beta vulgaris subsp. vulgaris]
BVRB_1g011790	1:20417431-20419408	0.866337	0.827266	-0.0665768	0.9534	0.97455	down	PREDICTED: abscisic stress-ripening protein 3-like [Beta vulgaris subsp. vulgaris] >gi|870868757|gb|KMT19560.1| hypothetical protein BVRB_1g011790 [Beta vulgaris subsp. vulgaris]
BVRB_1g011800	1:20438720-20440198	1.06882	0.406359	-1.39519	0.28245	0.469689	down	PREDICTED: abscisic stress-ripening protein 3-like [Beta vulgaris subsp. vulgaris] >gi|870868758|gb|KMT19561.1| hypothetical protein BVRB_1g011800 [Beta vulgaris subsp. vulgaris]
BVRB_1g011810	1:20459152-20459564	0	0	0	1	1	down	hypothetical protein BVRB_1g011810 [Beta vulgaris subsp. vulgaris]
BVRB_1g011820	1:20522632-20523875	25.0489	16.0641	-0.640906	0.022	0.0788033	down	hypothetical protein BVRB_1g011820 [Beta vulgaris subsp. vulgaris]
BVRB_1g011830	1:20523883-20529998	5.39265	4.50999	-0.25787	0.3599	0.549731	down	hypothetical protein BVRB_1g011830 [Beta vulgaris subsp. vulgaris]
BVRB_1g011840	1:20557852-20559507	1600.54	716.716	-1.15909	0.00025	0.00248843	down	PREDICTED: abscisic stress-ripening protein 2-like [Beta vulgaris subsp. vulgaris] >gi|870868762|gb|KMT19565.1| hypothetical protein BVRB_1g011840 [Beta vulgaris subsp. vulgaris]
BVRB_1g011850	1:20565482-20567165	159.783	291.8	0.868872	0.0009	0.00702726	up	PREDICTED: abscisic stress-ripening protein 2-like [Beta vulgaris subsp. vulgaris] >gi|870868763|gb|KMT19566.1| hypothetical protein BVRB_1g011850 [Beta vulgaris subsp. vulgaris]
BVRB_1g011860	1:20577534-20584668	18.0983	18.0629	-0.00282637	0.9904	0.995027	down	PREDICTED: glycosylphosphatidylinositol anchor attachment 1 protein [Beta vulgaris subsp. vulgaris] >gi|870868764|gb|KMT19567.1| hypothetical protein BVRB_1g011860 [Beta vulgaris subsp. vulgaris]
BVRB_1g011870	1:20664002-20670953	125.658	325.606	1.37362	5.00E-05	0.000653813	up	PREDICTED: cellulose synthase A catalytic subunit 2 [UDP-forming]-like [Beta vulgaris subsp. vulgaris] >gi|870868765|gb|KMT19568.1| hypothetical protein BVRB_1g011870 [Beta vulgaris subsp. vulgaris]
BVRB_1g011880	1:20694559-20701386	0.973512	0.440171	-1.14514	0.02455	0.0852111	down	PREDICTED: uncharacterized protein LOC104896025 isoform X1 [Beta vulgaris subsp. vulgaris] >gi|870868768|gb|KMT19571.1| hypothetical protein BVRB_1g011880 isoform C [Beta vulgaris subsp. vulgaris]
BVRB_1g011890	1:20750390-20751597	0	1.15593	inf	5.00E-05	0.000653813	up	hypothetical protein BVRB_1g011890 [Beta vulgaris subsp. vulgaris]
BVRB_1g011910	1:20805621-20806546	14.1313	5.48857	-1.36439	0.0027	0.0165581	down	hypothetical protein BVRB_1g011910 [Beta vulgaris subsp. vulgaris]
BVRB_1g011920	1:20806615-20807666	9.89985	3.19519	-1.6315	0.00665	0.032771	down	hypothetical protein BVRB_1g011920 [Beta vulgaris subsp. vulgaris]
BVRB_1g011930	1:20821301-20832626	22.6004	24.587	0.121545	0.63195	0.772987	up	PREDICTED: retinol dehydrogenase 11-like [Beta vulgaris subsp. vulgaris] >gi|731313602|ref|XP_010681053.1| PREDICTED: retinol dehydrogenase 11-like [Beta vulgaris subsp. vulgaris] >gi|731313604|ref|XP_010681063.1| PREDICTED: retinol dehydrogenase 11- ...
BVRB_1g011940	1:20857648-20870239	350.344	276.373	-0.342154	0.2029	0.378138	down	PREDICTED: soluble inorganic pyrophosphatase 1, chloroplastic [Beta vulgaris subsp. vulgaris] >gi|870868774|gb|KMT19577.1| hypothetical protein BVRB_1g011940 [Beta vulgaris subsp. vulgaris]
BVRB_1g011950	1:20927268-20943443	43.4902	48.2788	0.150701	0.5501	0.714292	up	PREDICTED: polypyrimidine tract-binding protein homolog 3-like [Beta vulgaris subsp. vulgaris] >gi|870868775|gb|KMT19578.1| hypothetical protein BVRB_1g011950 [Beta vulgaris subsp. vulgaris]
BVRB_1g011960	1:20952358-20956213	70.6314	31.4777	-1.16598	5.00E-05	0.000653813	down	PREDICTED: 5-formyltetrahydrofolate cyclo-ligase-like protein COG0212 [Beta vulgaris subsp. vulgaris]
BVRB_1g011970	1:21012698-21017972	0	0.00920558	inf	1	1	up	PREDICTED: ethylene-responsive transcription factor ABR1-like [Beta vulgaris subsp. vulgaris] >gi|870868777|gb|KMT19580.1| hypothetical protein BVRB_1g011970 [Beta vulgaris subsp. vulgaris]
BVRB_1g011980	1:21029532-21045167	10.8976	13.5479	0.314069	0.28155	0.468973	up	PREDICTED: protein S-acyltransferase 8-like isoform X1 [Beta vulgaris subsp. vulgaris] >gi|870868778|gb|KMT19581.1| hypothetical protein BVRB_1g011980 [Beta vulgaris subsp. vulgaris]
BVRB_1g011990	1:21091262-21105777	29.9241	32.0886	0.100751	0.69425	0.816123	up	PREDICTED: 5'-3' exoribonuclease 3 isoform X1 [Beta vulgaris subsp. vulgaris] >gi|870868780|gb|KMT19583.1| hypothetical protein BVRB_1g011990 isoform B [Beta vulgaris subsp. vulgaris]
BVRB_1g012000	1:21183292-21188347	0	0.0209512	inf	1	1	up	hypothetical protein BVRB_1g012000 [Beta vulgaris subsp. vulgaris]
BVRB_1g012010	1:21194751-21197393	22.9588	11.1264	-1.04506	0.0074	0.0355741	down	hypothetical protein BVRB_1g012010 [Beta vulgaris subsp. vulgaris]
BVRB_1g012020	1:21205484-21217657	8.79291	7.32817	-0.262888	0.41055	0.596559	down	PREDICTED: histone-lysine N-methyltransferase ASHH1 [Beta vulgaris subsp. vulgaris] >gi|870868783|gb|KMT19586.1| hypothetical protein BVRB_1g012020 [Beta vulgaris subsp. vulgaris]
BVRB_1g012030	1:21263602-21270440	971.615	346.476	-1.48763	5.00E-05	0.000653813	down	PREDICTED: MLP-like protein 28 [Beta vulgaris subsp. vulgaris] >gi|870868784|gb|KMT19587.1| hypothetical protein BVRB_1g012030 [Beta vulgaris subsp. vulgaris]
BVRB_1g012040	1:21282766-21284520	13.5115	1.52667	-3.14573	5.00E-05	0.000653813	down	hypothetical protein BVRB_1g012040 [Beta vulgaris subsp. vulgaris]
BVRB_1g012050	1:21334634-21335560	0	0.0383811	inf	1	1	up	hypothetical protein BVRB_1g012050 [Beta vulgaris subsp. vulgaris]
BVRB_1g012060	1:21385036-21389149	0.283584	0.124851	-1.18358	1	1	down	PREDICTED: peroxidase 12-like [Beta vulgaris subsp. vulgaris] >gi|870868787|gb|KMT19590.1| hypothetical protein BVRB_1g012060 [Beta vulgaris subsp. vulgaris]
BVRB_1g012070	1:21415344-21421089	1.39647	0.0403142	-5.11435	0.1711	0.337737	down	PREDICTED: peroxidase 12-like [Beta vulgaris subsp. vulgaris] >gi|870868788|gb|KMT19591.1| hypothetical protein BVRB_1g012070 [Beta vulgaris subsp. vulgaris]
BVRB_1g012080	1:21506793-21511199	0.275685	0.156088	-0.820666	1	1	down	PREDICTED: peroxidase 12-like [Beta vulgaris subsp. vulgaris] >gi|870868789|gb|KMT19592.1| hypothetical protein BVRB_1g012080 [Beta vulgaris subsp. vulgaris]
BVRB_1g012090	1:21568233-21573128	4.48116	0.676872	-2.72692	0.0004	0.00367127	down	PREDICTED: peroxidase 12-like [Beta vulgaris subsp. vulgaris] >gi|870868790|gb|KMT19593.1| hypothetical protein BVRB_1g012090 [Beta vulgaris subsp. vulgaris]
BVRB_1g012100	1:21588243-21592139	0	0	0	1	1	down	hypothetical protein BVRB_1g012100 [Beta vulgaris subsp. vulgaris]
BVRB_1g012110	1:21613053-21617028	4.2634	6.73159	0.658943	0.1371	0.290747	up	PREDICTED: peroxidase 12-like [Beta vulgaris subsp. vulgaris] >gi|870868792|gb|KMT19595.1| hypothetical protein BVRB_1g012110 [Beta vulgaris subsp. vulgaris]
BVRB_1g012120	1:21663648-21664089	0	0.203941	inf	1	1	up	hypothetical protein BVRB_1g012120 [Beta vulgaris subsp. vulgaris]
BVRB_1g012130	1:21682793-21683541	1.7766	0.723711	-1.29564	0.08245	0.204084	down	hypothetical protein BVRB_1g012130 [Beta vulgaris subsp. vulgaris]
BVRB_1g012140	1:21729593-21730266	5.88193	4.13771	-0.507456	0.3594	0.549277	down	hypothetical protein BVRB_1g012140 [Beta vulgaris subsp. vulgaris]
BVRB_1g012150	1:21738143-21740690	0	0.0186443	inf	1	1	up	hypothetical protein BVRB_1g012150 [Beta vulgaris subsp. vulgaris]
BVRB_1g012160	1:21743174-21750139	364.697	367.859	0.0124557	0.96275	0.979723	up	PREDICTED: sulfated surface glycoprotein 185 [Beta vulgaris subsp. vulgaris] >gi|870868797|gb|KMT19600.1| hypothetical protein BVRB_1g012160 [Beta vulgaris subsp. vulgaris]
BVRB_1g012170	1:21750808-21757849	23.1198	33.6505	0.5415	0.04065	0.122266	up	PREDICTED: uncharacterized protein LOC104896217 [Beta vulgaris subsp. vulgaris] >gi|870868798|gb|KMT19601.1| hypothetical protein BVRB_1g012170 [Beta vulgaris subsp. vulgaris]
BVRB_1g012180	1:21797242-21801869	30.9891	30.5943	-0.0184989	0.94775	0.971266	down	PREDICTED: uncharacterized protein LOC104896231 isoform X2 [Beta vulgaris subsp. vulgaris] >gi|870868799|gb|KMT19602.1| hypothetical protein BVRB_1g012180 [Beta vulgaris subsp. vulgaris]
BVRB_1g012190	1:21919832-21937216	11.8312	11.4075	-0.0526163	0.83655	0.908873	down	PREDICTED: protein GIGANTEA [Beta vulgaris subsp. vulgaris] >gi|731313655|ref|XP_010681268.1| PREDICTED: protein GIGANTEA [Beta vulgaris subsp. vulgaris] >gi|870868800|gb|KMT19603.1| hypothetical protein BVRB_1g012190 [Beta vulgaris subsp. vulgaris]
BVRB_1g012200	1:21939479-21939816	0	0	0	1	1	down	hypothetical protein BVRB_1g012200 [Beta vulgaris subsp. vulgaris]
BVRB_1g012210	1:21944832-21964776	11.129	8.37131	-0.410795	0.181	0.350838	down	PREDICTED: carboxypeptidase D [Beta vulgaris subsp. vulgaris]
BVRB_1g012220	1:22004574-22008639	3.95972	5.39827	0.447102	0.15335	0.313291	up	PREDICTED: pentatricopeptide repeat-containing protein At1g20300, mitochondrial [Beta vulgaris subsp. vulgaris]
BVRB_1g012230	1:22031113-22052529	14.2012	13.2287	-0.102345	0.73995	0.845773	down	PREDICTED: S-adenosylmethionine carrier 1, chloroplastic/mitochondrial-like [Beta vulgaris subsp. vulgaris] >gi|870868804|gb|KMT19607.1| hypothetical protein BVRB_1g012230 [Beta vulgaris subsp. vulgaris]
BVRB_1g012240	1:22091173-22095081	46.8017	30.1816	-0.632892	0.0228	0.0806664	down	PREDICTED: probable choline kinase 1 [Beta vulgaris subsp. vulgaris] >gi|870868805|gb|KMT19608.1| hypothetical protein BVRB_1g012240 [Beta vulgaris subsp. vulgaris]
BVRB_1g012250	1:22150683-22155908	22.713	17.4628	-0.379233	0.1797	0.349168	down	PREDICTED: dehydrogenase/reductase SDR family member 12 [Beta vulgaris subsp. vulgaris]
BVRB_1g012260	1:22167401-22179736	40.4055	62.0035	0.617797	0.0177	0.0672223	up	PREDICTED: type I inositol 1,4,5-trisphosphate 5-phosphatase 1-like isoform X1 [Beta vulgaris subsp. vulgaris]
BVRB_1g012270	1:22236500-22237056	0.0618472	0.0628084	0.0222498	1	1	up	hypothetical protein BVRB_1g012270 [Beta vulgaris subsp. vulgaris]
BVRB_1g012280	1:22341270-22343069	48.4944	16.1279	-1.58826	5.00E-05	0.000653813	down	hypothetical protein BVRB_1g012280 [Beta vulgaris subsp. vulgaris]
BVRB_1g012290	1:22467876-22472576	9.87493	8.48269	-0.219249	0.5143	0.684941	down	PREDICTED: uncharacterized protein LOC104896307 [Beta vulgaris subsp. vulgaris] >gi|731313675|ref|XP_010681350.1| PREDICTED: uncharacterized protein LOC104896307 [Beta vulgaris subsp. vulgaris] >gi|870868811|gb|KMT19614.1| hypothetical protein BVRB_1 ...
BVRB_1g012300	1:22524077-22524925	0	1.6108	inf	5.00E-05	0.000653813	up	PREDICTED: uncharacterized protein LOC104896321 [Beta vulgaris subsp. vulgaris] >gi|870868812|gb|KMT19615.1| hypothetical protein BVRB_1g012300 [Beta vulgaris subsp. vulgaris]
BVRB_1g012310	1:22552187-22556402	0.364174	0.133027	-1.45291	1	1	down	PREDICTED: probable LRR receptor-like serine/threonine-protein kinase At1g34110 [Beta vulgaris subsp. vulgaris]
BVRB_1g012320	1:22561476-22562183	37.304	52.662	0.49743	0.0916	0.219086	up	PREDICTED: uncharacterized protein LOC104896338 [Beta vulgaris subsp. vulgaris] >gi|870868814|gb|KMT19617.1| hypothetical protein BVRB_1g012320 [Beta vulgaris subsp. vulgaris]
BVRB_1g012330	1:22620017-22620502	0.0886604	0.205026	1.20944	1	1	up	PREDICTED: uncharacterized protein LOC104896347 [Beta vulgaris subsp. vulgaris] >gi|870868815|gb|KMT19618.1| hypothetical protein BVRB_1g012330 [Beta vulgaris subsp. vulgaris]
BVRB_1g012340	1:22620540-22630003	48.5083	51.3087	0.0809713	0.74935	0.851631	up	hypothetical protein BVRB_1g012340 [Beta vulgaris subsp. vulgaris]
BVRB_1g012350	1:22695919-22711256	14.8686	13.9852	-0.0883643	0.73055	0.840061	down	hypothetical protein BVRB_1g012350 [Beta vulgaris subsp. vulgaris]
BVRB_1g012360	1:22737400-22739175	4.27026	1.56773	-1.44564	0.00515	0.0271256	down	PREDICTED: UPF0544 protein C5orf45 [Beta vulgaris subsp. vulgaris] >gi|731313693|ref|XP_010681434.1| PREDICTED: UPF0544 protein C5orf45 [Beta vulgaris subsp. vulgaris] >gi|731313695|ref|XP_010681437.1| PREDICTED: UPF0544 protein C5orf45 [Beta vulgari ...
BVRB_1g012370	1:22739667-22743946	0.176184	0.325293	0.884656	1	1	up	PREDICTED: polyadenylate-binding protein 5 [Beta vulgaris subsp. vulgaris] >gi|870868819|gb|KMT19622.1| hypothetical protein BVRB_1g012370 [Beta vulgaris subsp. vulgaris]
BVRB_1g012380	1:22789631-22815966	15.4981	23.5179	0.601667	0.1385	0.292449	up	hypothetical protein BVRB_1g012380 isoform C [Beta vulgaris subsp. vulgaris]
BVRB_1g012390	1:22845706-22851171	26.0481	55.5756	1.09327	5.00E-05	0.000653813	up	PREDICTED: ras-related protein Rab7 [Beta vulgaris subsp. vulgaris] >gi|870868823|gb|KMT19626.1| hypothetical protein BVRB_1g012390 [Beta vulgaris subsp. vulgaris]
BVRB_1g012400	1:22854081-22854981	0	0	0	1	1	down	hypothetical protein BVRB_1g012400 [Beta vulgaris subsp. vulgaris]
BVRB_1g012410	1:22942992-22965961	14.2369	20.7098	0.540676	0.03785	0.116403	up	PREDICTED: protein VACUOLELESS1 [Beta vulgaris subsp. vulgaris] >gi|870868825|gb|KMT19628.1| hypothetical protein BVRB_1g012410 [Beta vulgaris subsp. vulgaris]
BVRB_1g012420	1:23022248-23030216	16.8021	23.7318	0.498178	0.07095	0.183322	up	PREDICTED: C-type lectin receptor-like tyrosine-protein kinase At1g52310 [Beta vulgaris subsp. vulgaris] >gi|870868583|gb|KMT19392.1| hypothetical protein BVRB_1g012420 [Beta vulgaris subsp. vulgaris]
BVRB_1g012430	1:23044970-23046045	20.1156	11.5669	-0.798312	0.02465	0.0854706	down	PREDICTED: uncharacterized protein LOC104897792 [Beta vulgaris subsp. vulgaris] >gi|870868584|gb|KMT19393.1| hypothetical protein BVRB_1g012430 [Beta vulgaris subsp. vulgaris]
BVRB_1g012440	1:23047866-23057036	23.765	21.1734	-0.166586	0.532	0.699166	down	PREDICTED: uncharacterized GTP-binding protein At5g64813-like isoform X2 [Beta vulgaris subsp. vulgaris] >gi|870868585|gb|KMT19394.1| hypothetical protein BVRB_1g012440 [Beta vulgaris subsp. vulgaris]
BVRB_1g012450	1:23115680-23132718	5.14827	8.18635	0.669133	0.02655	0.0903247	up	PREDICTED: transducin beta-like protein 3 [Beta vulgaris subsp. vulgaris] >gi|870868586|gb|KMT19395.1| hypothetical protein BVRB_1g012450 [Beta vulgaris subsp. vulgaris]
BVRB_1g012460	1:23135220-23140026	0	0.0154794	inf	1	1	up	hypothetical protein BVRB_1g012460 [Beta vulgaris subsp. vulgaris]
BVRB_1g012470	1:23166258-23184742	6.36656	6.00513	-0.0843183	0.80055	0.884499	down	PREDICTED: tRNA pseudouridine(38/39) synthase isoform X2 [Beta vulgaris subsp. vulgaris] >gi|870868589|gb|KMT19398.1| hypothetical protein BVRB_1g012470 isoform B [Beta vulgaris subsp. vulgaris]
BVRB_1g012480	1:23210058-23215748	0.702537	0.779252	0.149517	0.7575	0.856767	up	hypothetical protein BVRB_1g012480 [Beta vulgaris subsp. vulgaris]
BVRB_1g012490	1:23219768-23242734	19.2351	19.5008	0.0197968	0.9387	0.967187	up	PREDICTED: imidazole glycerol phosphate synthase hisHF, chloroplastic isoform X2 [Beta vulgaris subsp. vulgaris] >gi|870868591|gb|KMT19400.1| hypothetical protein BVRB_1g012490 [Beta vulgaris subsp. vulgaris]
BVRB_1g012500	1:23252652-23260984	0	0.0675812	inf	1	1	up	PREDICTED: 11-beta-hydroxysteroid dehydrogenase-like 5 [Beta vulgaris subsp. vulgaris] >gi|870868592|gb|KMT19401.1| hypothetical protein BVRB_1g012500 [Beta vulgaris subsp. vulgaris]
BVRB_1g012510	1:23351011-23353520	3.16513	1.84984	-0.774866	0.09405	0.22333	down	PREDICTED: protein Rf1, mitochondrial-like [Beta vulgaris subsp. vulgaris] >gi|870868593|gb|KMT19402.1| hypothetical protein BVRB_1g012510 [Beta vulgaris subsp. vulgaris]
BVRB_1g012520	1:23353581-23354082	2.9127	0.290391	-3.32629	0.0879	0.212792	down	hypothetical protein BVRB_1g012520 [Beta vulgaris subsp. vulgaris]
BVRB_1g012530	1:23397912-23400817	0	0	0	1	1	down	hypothetical protein BVRB_1g012530 [Beta vulgaris subsp. vulgaris]
BVRB_1g012550	1:23401791-23416249	62.26	48.0309	-0.374343	0.12455	0.270788	down	PREDICTED: uncharacterized protein LOC104897895 [Beta vulgaris subsp. vulgaris] >gi|870868597|gb|KMT19406.1| hypothetical protein BVRB_1g012550 [Beta vulgaris subsp. vulgaris]
BVRB_1g012560	1:23425252-23431177	0.39454	0.572843	0.537971	1	1	up	PREDICTED: probable serine/threonine-protein kinase At1g54610 [Beta vulgaris subsp. vulgaris] >gi|870868598|gb|KMT19407.1| hypothetical protein BVRB_1g012560 [Beta vulgaris subsp. vulgaris]
BVRB_1g012570	1:23515731-23518936	8.72063	0.200551	-5.44239	0.00695	0.0338675	down	PREDICTED: GDSL esterase/lipase At1g33811 [Beta vulgaris subsp. vulgaris] >gi|870868599|gb|KMT19408.1| hypothetical protein BVRB_1g012570 [Beta vulgaris subsp. vulgaris]
BVRB_1g012580	1:23530593-23536127	0.285872	0.0192546	-3.89209	1	1	down	PREDICTED: GDSL esterase/lipase At1g71691 [Beta vulgaris subsp. vulgaris] >gi|870868600|gb|KMT19409.1| hypothetical protein BVRB_1g012580 [Beta vulgaris subsp. vulgaris]
BVRB_1g012590	1:23585026-23624147	0.122408	0.0706338	-0.79327	1	1	down	PREDICTED: agamous-like MADS-box protein AGL12 isoform X1 [Beta vulgaris subsp. vulgaris] >gi|870868601|gb|KMT19410.1| hypothetical protein BVRB_1g012590 isoform A [Beta vulgaris subsp. vulgaris]
BVRB_1g012600	1:23697811-23703291	7.72073	3.73589	-1.04729	0.0047	0.0253669	down	PREDICTED: uncharacterized protein LOC104897967 isoform X2 [Beta vulgaris subsp. vulgaris] >gi|870868603|gb|KMT19412.1| hypothetical protein BVRB_1g012600 [Beta vulgaris subsp. vulgaris]
BVRB_1g012610	1:23707577-23712737	54.6304	30.2159	-0.854394	0.0116	0.0493547	down	PREDICTED: 12-oxophytodienoate reductase 2-like [Beta vulgaris subsp. vulgaris] >gi|870868604|gb|KMT19413.1| hypothetical protein BVRB_1g012610 [Beta vulgaris subsp. vulgaris]
BVRB_1g012620	1:23742882-23747387	0	0	0	1	1	down	hypothetical protein BVRB_1g012620 [Beta vulgaris subsp. vulgaris]
BVRB_1g012630	1:23825571-23829312	96.3344	221.679	1.20235	5.00E-05	0.000653813	up	PREDICTED: elongation factor 1-gamma 2-like [Beta vulgaris subsp. vulgaris] >gi|870868606|gb|KMT19415.1| hypothetical protein BVRB_1g012630 [Beta vulgaris subsp. vulgaris]
BVRB_1g012640	1:23829317-23885818	0.0799355	0.0699586	-0.192335	1	1	down	PREDICTED: agamous-like MADS-box protein AGL11 [Beta vulgaris subsp. vulgaris] >gi|870868608|gb|KMT19417.1| hypothetical protein BVRB_1g012640 isoform A [Beta vulgaris subsp. vulgaris]
BVRB_1g012650	1:23829317-23885818	188.099	147.416	-0.351599	0.2831	0.470398	down	hypothetical protein BVRB_1g012650 [Beta vulgaris subsp. vulgaris]
BVRB_1g012660	1:23949752-23963627	6.45809	6.28822	-0.0384549	0.88855	0.939422	down	PREDICTED: regulator of nonsense transcripts UPF3 isoform X1 [Beta vulgaris subsp. vulgaris] >gi|870868611|gb|KMT19420.1| hypothetical protein BVRB_1g012660 [Beta vulgaris subsp. vulgaris]
BVRB_1g012670	1:23963633-23973418	0.268419	0.196976	-0.446469	1	1	down	hypothetical protein BVRB_1g012670 [Beta vulgaris subsp. vulgaris]
BVRB_1g012680	1:23985432-23989237	7.3565	5.80935	-0.340643	0.30655	0.495387	down	PREDICTED: F-box protein At1g49990-like isoform X1 [Beta vulgaris subsp. vulgaris] >gi|870868614|gb|KMT19423.1| hypothetical protein BVRB_1g012680 isoform B [Beta vulgaris subsp. vulgaris]
BVRB_1g012690	1:24008721-24013080	45.6844	51.2308	0.165311	0.50155	0.67399	up	PREDICTED: protein AIG1-like [Beta vulgaris subsp. vulgaris] >gi|870868615|gb|KMT19424.1| hypothetical protein BVRB_1g012690 [Beta vulgaris subsp. vulgaris]
BVRB_1g012700	1:24014674-24021307	34.4387	36.1791	0.0711259	0.7827	0.873126	up	PREDICTED: putative methylesterase 14, chloroplastic [Beta vulgaris subsp. vulgaris] >gi|870868616|gb|KMT19425.1| hypothetical protein BVRB_1g012700 [Beta vulgaris subsp. vulgaris]
BVRB_1g012710	1:24044092-24050537	12.3597	12.0857	-0.0323442	0.9141	0.953002	down	PREDICTED: uncharacterized protein At3g17611 [Beta vulgaris subsp. vulgaris] >gi|870868617|gb|KMT19426.1| hypothetical protein BVRB_1g012710 [Beta vulgaris subsp. vulgaris]
BVRB_1g012720	1:24151631-24173666	17.9212	16.5566	-0.114258	0.6955	0.817096	down	PREDICTED: protein phosphatase methylesterase 1 isoform X1 [Beta vulgaris subsp. vulgaris] >gi|870868618|gb|KMT19427.1| hypothetical protein BVRB_1g012720 [Beta vulgaris subsp. vulgaris]
BVRB_1g012730	1:24208438-24254855	6.80285	6.0061	-0.17971	0.52955	0.697028	down	PREDICTED: phospholipase SGR2 isoform X1 [Beta vulgaris subsp. vulgaris] >gi|870868620|gb|KMT19429.1| hypothetical protein BVRB_1g012730 isoform B [Beta vulgaris subsp. vulgaris]
BVRB_1g012740	1:24509503-24522751	30.0634	32.6172	0.117627	0.64615	0.781693	up	PREDICTED: acetyl-CoA carboxylase 1-like isoform X3 [Beta vulgaris subsp. vulgaris] >gi|731313967|ref|XP_010683408.1| PREDICTED: acetyl-CoA carboxylase 1-like isoform X3 [Beta vulgaris subsp. vulgaris] >gi|870868621|gb|KMT19430.1| hypothetical protei ...
BVRB_1g012750	1:24538097-24546852	11.5141	13.197	0.196811	0.47725	0.653457	up	PREDICTED: probable U3 small nucleolar RNA-associated protein 11 [Beta vulgaris subsp. vulgaris] >gi|731313971|ref|XP_010683419.1| PREDICTED: probable U3 small nucleolar RNA-associated protein 11 [Beta vulgaris subsp. vulgaris] >gi|870868622|gb|KMT19 ...
BVRB_1g012760	1:24569097-24607872	61.7281	22.2717	-1.47072	5.00E-05	0.000653813	down	PREDICTED: lysosomal Pro-X carboxypeptidase [Beta vulgaris subsp. vulgaris]
BVRB_1g012770	1:24669456-24670051	0	0	0	1	1	down	hypothetical protein BVRB_1g012770 [Beta vulgaris subsp. vulgaris]
BVRB_1g012780	1:24713517-24716522	0.899461	1.17176	0.381548	0.5511	0.714905	up	hypothetical protein BVRB_1g012780 isoform B [Beta vulgaris subsp. vulgaris]
BVRB_1g012790	1:24767443-24771063	10.5548	9.9143	-0.0903142	0.79005	0.87791	down	PREDICTED: sterol-4-alpha-carboxylate 3-dehydrogenase, decarboxylating [Beta vulgaris subsp. vulgaris] >gi|870868446|gb|KMT19271.1| hypothetical protein BVRB_1g012790 [Beta vulgaris subsp. vulgaris]
BVRB_1g012800	1:24822597-24838622	12.5654	12.6037	0.00439163	0.98895	0.994308	up	PREDICTED: uncharacterized protein LOC104898538 [Beta vulgaris subsp. vulgaris] >gi|731314033|ref|XP_010683941.1| PREDICTED: uncharacterized protein LOC104898538 [Beta vulgaris subsp. vulgaris] >gi|731314035|ref|XP_010683948.1| PREDICTED: uncharacter ...
BVRB_1g012810	1:24854377-24875242	0	0	0	1	1	down	hypothetical protein BVRB_1g012810 [Beta vulgaris subsp. vulgaris]
BVRB_1g012820	1:24942688-24943462	0	0	0	1	1	down	hypothetical protein BVRB_1g012820 [Beta vulgaris subsp. vulgaris]
BVRB_1g012830	1:24944276-24954281	16.115	5.78922	-1.47697	5.00E-05	0.000653813	down	PREDICTED: lysine histidine transporter-like 8 [Beta vulgaris subsp. vulgaris] >gi|870868450|gb|KMT19275.1| hypothetical protein BVRB_1g012830 [Beta vulgaris subsp. vulgaris]
BVRB_1g012840	1:24958056-24960365	6.45187	5.6744	-0.185249	0.60465	0.754108	down	hypothetical protein BVRB_1g012840 [Beta vulgaris subsp. vulgaris]
BVRB_1g012850	1:24961988-24963382	0.288185	0.987029	1.7761	0.05085	0.143394	up	hypothetical protein BVRB_1g012850 [Beta vulgaris subsp. vulgaris]
BVRB_1g012860	1:24975766-24989055	15.1339	10.3544	-0.547537	0.03495	0.110134	down	PREDICTED: B3 domain-containing protein Os01g0723500-like isoform X2 [Beta vulgaris subsp. vulgaris] >gi|870868454|gb|KMT19279.1| hypothetical protein BVRB_1g012860 isoform B [Beta vulgaris subsp. vulgaris]
BVRB_1g012870	1:25061180-25072865	15.648	21.3046	0.445194	0.07445	0.190082	up	PREDICTED: uncharacterized protein LOC104898593 [Beta vulgaris subsp. vulgaris] >gi|870868455|gb|KMT19280.1| hypothetical protein BVRB_1g012870 [Beta vulgaris subsp. vulgaris]
BVRB_1g012880	1:25294632-25295215	0.0732478	0	#NAME?	1	1	down	hypothetical protein BVRB_1g012880 [Beta vulgaris subsp. vulgaris]
BVRB_1g012890	1:25301347-25306055	4.47547	3.80185	-0.235339	0.58945	0.742333	down	PREDICTED: probable transcription factor KAN4 [Beta vulgaris subsp. vulgaris] >gi|870868457|gb|KMT19282.1| hypothetical protein BVRB_1g012890 [Beta vulgaris subsp. vulgaris]
BVRB_1g012900	1:25313289-25314191	0	0	0	1	1	down	hypothetical protein BVRB_1g012900 [Beta vulgaris subsp. vulgaris]
BVRB_1g012910	1:25353249-25365017	30.6537	49.8275	0.700881	0.0097	0.0434113	up	PREDICTED: transmembrane protein 147 [Beta vulgaris subsp. vulgaris] >gi|870868459|gb|KMT19284.1| hypothetical protein BVRB_1g012910 [Beta vulgaris subsp. vulgaris]
BVRB_1g012920	1:25366329-25367145	2163.27	1412.99	-0.614462	0.03975	0.120495	down	PREDICTED: uncharacterized protein LOC104898612 [Beta vulgaris subsp. vulgaris] >gi|870868460|gb|KMT19285.1| hypothetical protein BVRB_1g012920 [Beta vulgaris subsp. vulgaris]
BVRB_1g012930	1:25406769-25409139	0.0259818	0	#NAME?	1	1	down	hypothetical protein BVRB_1g012930 [Beta vulgaris subsp. vulgaris]
BVRB_1g012940	1:25471671-25510005	59.0847	49.0526	-0.268454	0.27825	0.46571	down	PREDICTED: 5'-nucleotidase domain-containing protein 4 [Beta vulgaris subsp. vulgaris] >gi|870868462|gb|KMT19287.1| hypothetical protein BVRB_1g012940 [Beta vulgaris subsp. vulgaris]
BVRB_1g012950	1:25577406-25600728	3.7808	0.624567	-2.59776	5.00E-05	0.000653813	down	hypothetical protein BVRB_1g012950 [Beta vulgaris subsp. vulgaris]
BVRB_1g012960	1:25641885-25661958	15.0996	18.7793	0.314628	0.277	0.464708	up	PREDICTED: lysophospholipid acyltransferase LPEAT1 isoform X1 [Beta vulgaris subsp. vulgaris] >gi|870868465|gb|KMT19290.1| hypothetical protein BVRB_1g012960 isoform B [Beta vulgaris subsp. vulgaris]
BVRB_1g012970	1:25745717-25777212	13.3728	9.88811	-0.435537	0.0903	0.216742	down	PREDICTED: leishmanolysin-like peptidase [Beta vulgaris subsp. vulgaris] >gi|870868466|gb|KMT19291.1| hypothetical protein BVRB_1g012970 [Beta vulgaris subsp. vulgaris]
BVRB_1g012980	1:25908929-25920514	26.2035	54.1457	1.04709	0.0001	0.00117903	up	PREDICTED: probable sugar phosphate/phosphate translocator At1g48230 [Beta vulgaris subsp. vulgaris] >gi|870868467|gb|KMT19292.1| hypothetical protein BVRB_1g012980 [Beta vulgaris subsp. vulgaris]
BVRB_1g012990	1:25988124-25989975	0.0117956	0	#NAME?	1	1	down	PREDICTED: zinc finger protein ZAT5-like [Beta vulgaris subsp. vulgaris] >gi|870868468|gb|KMT19293.1| hypothetical protein BVRB_1g012990 [Beta vulgaris subsp. vulgaris]
BVRB_1g013000	1:26040022-26042355	0	0.0224099	inf	1	1	up	PREDICTED: zinc finger BED domain-containing protein RICESLEEPER 2-like [Beta vulgaris subsp. vulgaris] >gi|870868469|gb|KMT19294.1| hypothetical protein BVRB_1g013000 [Beta vulgaris subsp. vulgaris]
BVRB_1g013010	1:26067016-26071974	0	0	0	1	1	down	PREDICTED: probable clathrin heavy chain [Beta vulgaris subsp. vulgaris] >gi|870868470|gb|KMT19295.1| hypothetical protein BVRB_1g013010 [Beta vulgaris subsp. vulgaris]
BVRB_1g013020	1:26077778-26078382	0	0	0	1	1	down	hypothetical protein BVRB_1g013020 [Beta vulgaris subsp. vulgaris]
BVRB_1g013030	1:26117796-26119991	41.0821	38.8612	-0.0801802	0.75455	0.855102	down	PREDICTED: protein BRASSINAZOLE-RESISTANT 1-like [Beta vulgaris subsp. vulgaris] >gi|870868472|gb|KMT19297.1| hypothetical protein BVRB_1g013030 [Beta vulgaris subsp. vulgaris]
BVRB_1g013040	1:26120068-26121832	1.56142	0.627854	-1.31435	0.02495	0.086136	down	PREDICTED: serine/arginine repetitive matrix protein 1 [Beta vulgaris subsp. vulgaris] >gi|870868473|gb|KMT19298.1| hypothetical protein BVRB_1g013040 [Beta vulgaris subsp. vulgaris]
BVRB_1g013050	1:26121986-26123056	0	0.116382	inf	1	1	up	hypothetical protein BVRB_1g013050 [Beta vulgaris subsp. vulgaris]
BVRB_1g013060	1:26166226-26167962	0.626912	0	#NAME?	1	1	down	hypothetical protein BVRB_1g013060 [Beta vulgaris subsp. vulgaris]
BVRB_1g013070	1:26201035-26229762	12.9374	12.7927	-0.0162244	0.9502	0.972526	down	PREDICTED: ubiquitin carboxyl-terminal hydrolase 5 [Beta vulgaris subsp. vulgaris] >gi|870868476|gb|KMT19301.1| hypothetical protein BVRB_1g013070 [Beta vulgaris subsp. vulgaris]
BVRB_1g013080	1:26242600-26243375	0	0	0	1	1	down	hypothetical protein BVRB_1g013080 [Beta vulgaris subsp. vulgaris]
BVRB_1g013090	1:26412473-26427628	12.4288	11.8397	-0.0700545	0.79885	0.883719	down	PREDICTED: uncharacterized protein LOC104898734 [Beta vulgaris subsp. vulgaris] >gi|870868478|gb|KMT19303.1| hypothetical protein BVRB_1g013090 [Beta vulgaris subsp. vulgaris]
BVRB_1g013100	1:26434893-26438362	0.0272673	0.0199677	-0.449503	1	1	down	hypothetical protein BVRB_1g013100 [Beta vulgaris subsp. vulgaris]
BVRB_1g013110	1:26492894-26501419	14.279	10.3018	-0.471002	0.13195	0.282702	down	PREDICTED: probable inactive heme oxygenase 2, chloroplastic isoform X2 [Beta vulgaris subsp. vulgaris] >gi|870868480|gb|KMT19305.1| hypothetical protein BVRB_1g013110 [Beta vulgaris subsp. vulgaris]
BVRB_1g013120	1:26505043-26516826	0.0837481	0.071551	-0.227085	1	1	down	hypothetical protein BVRB_1g013120 [Beta vulgaris subsp. vulgaris]
BVRB_1g013130	1:26558093-26559390	5.33414	5.05364	-0.0779343	0.85545	0.920402	down	PREDICTED: uncharacterized protein LOC104898767 [Beta vulgaris subsp. vulgaris] >gi|870868482|gb|KMT19307.1| hypothetical protein BVRB_1g013130 [Beta vulgaris subsp. vulgaris]
BVRB_1g013140	1:26560714-26562799	57.1752	51.7176	-0.144734	0.569	0.728774	down	PREDICTED: 40S ribosomal protein S28 [Beta vulgaris subsp. vulgaris] >gi|731364157|ref|XP_010693821.1| PREDICTED: 40S ribosomal protein S28 [Beta vulgaris subsp. vulgaris] >gi|870846178|gb|KMS98773.1| hypothetical protein BVRB_3g068500 [Beta vulgaris ...
BVRB_1g013150	1:26564989-26574169	7.30848	7.75522	0.0855963	0.75045	0.852406	up	PREDICTED: uncharacterized protein LOC104898785 isoform X1 [Beta vulgaris subsp. vulgaris] >gi|870868484|gb|KMT19309.1| hypothetical protein BVRB_1g013150 [Beta vulgaris subsp. vulgaris]
BVRB_1g013160	1:26614585-26614954	0	0	0	1	1	down	hypothetical protein BVRB_1g013160 [Beta vulgaris subsp. vulgaris]
BVRB_1g013170	1:26621605-26633250	17.3184	19.4252	0.165623	0.54995	0.714292	up	PREDICTED: uncharacterized protein LOC104898799 [Beta vulgaris subsp. vulgaris] >gi|870868486|gb|KMT19311.1| hypothetical protein BVRB_1g013170 [Beta vulgaris subsp. vulgaris]
BVRB_1g013180	1:26709036-26712251	1.32448	1.36981	0.0485497	0.9255	0.959864	up	PREDICTED: pentatricopeptide repeat-containing protein At4g30700-like [Beta vulgaris subsp. vulgaris] >gi|870868487|gb|KMT19312.1| hypothetical protein BVRB_1g013180 [Beta vulgaris subsp. vulgaris]
BVRB_1g013190	1:26802059-26809604	30.183	22.8257	-0.403078	0.1208	0.265017	down	PREDICTED: uncharacterized protein LOC104898813 [Beta vulgaris subsp. vulgaris] >gi|870868488|gb|KMT19313.1| hypothetical protein BVRB_1g013190 [Beta vulgaris subsp. vulgaris]
BVRB_1g013200	1:26810810-26823465	9.34872	8.83961	-0.0807855	0.77645	0.868442	down	PREDICTED: probable E3 ubiquitin-protein ligase ARI2 isoform X1 [Beta vulgaris subsp. vulgaris] >gi|870868489|gb|KMT19314.1| hypothetical protein BVRB_1g013200 [Beta vulgaris subsp. vulgaris]
BVRB_1g013210	1:26873829-26878764	0.0118764	0.0455328	1.93881	1	1	up	PREDICTED: uncharacterized protein LOC104898841 isoform X1 [Beta vulgaris subsp. vulgaris] >gi|731314111|ref|XP_010684264.1| PREDICTED: uncharacterized protein LOC104898841 isoform X1 [Beta vulgaris subsp. vulgaris] >gi|731314113|ref|XP_010684272.1| ...
BVRB_1g013220	1:26878870-26879515	0	0	0	1	1	down	hypothetical protein BVRB_1g013220 [Beta vulgaris subsp. vulgaris]
BVRB_1g013230	1:26894289-26915294	1.6796	0.479327	-1.80904	0.00275	0.0167963	down	hypothetical protein BVRB_1g013230 [Beta vulgaris subsp. vulgaris]
BVRB_1g013240	1:26917639-26931679	0.101922	0.096857	-0.0735421	1	1	down	hypothetical protein BVRB_1g013240 [Beta vulgaris subsp. vulgaris]
BVRB_1g013250	1:26961747-26969602	8.81248	12.5291	0.507658	0.05485	0.15186	up	PREDICTED: probable methyltransferase PMT28 [Beta vulgaris subsp. vulgaris] >gi|870868496|gb|KMT19321.1| hypothetical protein BVRB_1g013250 [Beta vulgaris subsp. vulgaris]
BVRB_1g013260	1:26979927-26985882	116.764	105.113	-0.15165	0.54805	0.713062	down	PREDICTED: uncharacterized protein LOC104898898 [Beta vulgaris subsp. vulgaris]
BVRB_1g013270	1:26986498-26987633	0.0485637	0	#NAME?	1	1	down	hypothetical protein BVRB_1g013270 [Beta vulgaris subsp. vulgaris]
BVRB_1g013280	1:27002658-27023493	13.1023	28.9559	1.14404	0.00015	0.00164805	up	PREDICTED: LOW QUALITY PROTEIN: DUF21 domain-containing protein At1g47330 [Beta vulgaris subsp. vulgaris]
BVRB_1g013290	1:27056307-27061162	32.0668	42.1055	0.392926	0.1539	0.31432	up	PREDICTED: outer envelope pore protein 24B, chloroplastic-like [Beta vulgaris subsp. vulgaris] >gi|870868500|gb|KMT19325.1| hypothetical protein BVRB_1g013290 [Beta vulgaris subsp. vulgaris]
BVRB_1g013300	1:27104525-27109772	14.4314	13.2046	-0.128173	0.69305	0.815621	down	PREDICTED: F-box/FBD/LRR-repeat protein At1g13570-like isoform X2 [Beta vulgaris subsp. vulgaris] >gi|870868501|gb|KMT19326.1| hypothetical protein BVRB_1g013300 isoform A [Beta vulgaris subsp. vulgaris]
BVRB_1g013310	1:27136387-27145912	37.2844	49.193	0.399881	0.1254	0.272025	up	PREDICTED: UDP-galactose transporter 2-like [Beta vulgaris subsp. vulgaris] >gi|870868503|gb|KMT19328.1| hypothetical protein BVRB_1g013310 [Beta vulgaris subsp. vulgaris]
BVRB_1g013320	1:27233542-27235305	0	0.890379	inf	1	1	up	hypothetical protein BVRB_1g013320 [Beta vulgaris subsp. vulgaris]
BVRB_1g013330	1:27324302-27340437	11.5715	14.1457	0.289794	0.3164	0.506173	up	PREDICTED: protein TRANSPARENT TESTA 12 [Beta vulgaris subsp. vulgaris] >gi|870868505|gb|KMT19330.1| hypothetical protein BVRB_1g013330 [Beta vulgaris subsp. vulgaris]
BVRB_1g013340	1:27355972-27356518	0	0	0	1	1	down	hypothetical protein BVRB_1g013340 [Beta vulgaris subsp. vulgaris]
BVRB_1g013350	1:27358341-27358958	0	0	0	1	1	down	hypothetical protein BVRB_1g013350 [Beta vulgaris subsp. vulgaris]
BVRB_1g013360	1:27404122-27420878	22.9363	13.3453	-0.781297	0.0087	0.0402524	down	PREDICTED: uroporphyrinogen-III synthase, chloroplastic [Beta vulgaris subsp. vulgaris] >gi|870868508|gb|KMT19333.1| hypothetical protein BVRB_1g013360 [Beta vulgaris subsp. vulgaris]
BVRB_1g013370	1:27465792-27466597	5.84643	1.63722	-1.8363	0.00855	0.039803	down	hypothetical protein BVRB_1g013370 [Beta vulgaris subsp. vulgaris]
BVRB_1g013380	1:27498083-27498658	0	0.0555284	inf	1	1	up	hypothetical protein BVRB_1g013380 [Beta vulgaris subsp. vulgaris]
BVRB_1g013390	1:27506672-27507925	0.0587469	0.19153	1.70499	1	1	up	hypothetical protein BVRB_1g013390 [Beta vulgaris subsp. vulgaris]
BVRB_1g013400	1:27512412-27513593	0.0412214	0	#NAME?	1	1	down	PREDICTED: uncharacterized protein LOC104898995 [Beta vulgaris subsp. vulgaris] >gi|870868512|gb|KMT19337.1| hypothetical protein BVRB_1g013400 [Beta vulgaris subsp. vulgaris]
BVRB_1g013410	1:27546665-27580210	23.859	28.5025	0.256554	0.30455	0.493214	up	PREDICTED: uncharacterized protein LOC104899002 isoform X1 [Beta vulgaris subsp. vulgaris] >gi|870868513|gb|KMT19338.1| hypothetical protein BVRB_1g013410 [Beta vulgaris subsp. vulgaris]
BVRB_1g013420	1:27590924-27606725	0	0	0	1	1	down	hypothetical protein BVRB_1g013420 [Beta vulgaris subsp. vulgaris]
BVRB_1g013430	1:27633834-27641409	0.15635	0.18901	0.273683	1	1	up	PREDICTED: pentatricopeptide repeat-containing protein At2g41080 [Beta vulgaris subsp. vulgaris] >gi|870868515|gb|KMT19340.1| hypothetical protein BVRB_1g013430 [Beta vulgaris subsp. vulgaris]
BVRB_1g013440	1:27633834-27641409	2.26123	2.55315	0.175169	0.5866	0.741005	up	hypothetical protein BVRB_1g013440 [Beta vulgaris subsp. vulgaris]
BVRB_1g013450	1:27641464-27642959	8.34951	9.31887	0.158462	0.6134	0.759774	up	hypothetical protein BVRB_1g013450 [Beta vulgaris subsp. vulgaris]
BVRB_1g013460	1:27643014-27644895	32.3937	25.8573	-0.325141	0.23815	0.420848	down	hypothetical protein BVRB_1g013460 [Beta vulgaris subsp. vulgaris]
BVRB_1g013470	1:27721659-27738775	3.81923	3.09929	-0.301343	0.84135	0.911894	down	hypothetical protein BVRB_1g013470 [Beta vulgaris subsp. vulgaris]
BVRB_1g013480	1:27721659-27738775	2.0427	2.45694	0.26639	0.3845	0.573091	up	PREDICTED: CST complex subunit CTC1 isoform X1 [Beta vulgaris subsp. vulgaris] >gi|731314164|ref|XP_010684455.1| PREDICTED: CST complex subunit CTC1 isoform X1 [Beta vulgaris subsp. vulgaris] >gi|731314166|ref|XP_010684461.1| PREDICTED: CST complex s ...
BVRB_1g013490	1:27757093-27766315	4.14931	7.67123	0.886585	0.0142	0.0575261	up	hypothetical protein BVRB_1g013490 [Beta vulgaris subsp. vulgaris]
BVRB_1g013500	1:27766820-27776525	16.2459	16.9085	0.0576709	0.85325	0.918692	up	PREDICTED: protein OSB1, mitochondrial-like [Beta vulgaris subsp. vulgaris] >gi|870868522|gb|KMT19347.1| hypothetical protein BVRB_1g013500 isoform A [Beta vulgaris subsp. vulgaris]
BVRB_1g013510	1:27818458-27824605	0.0247839	0.0101687	-1.28527	1	1	down	hypothetical protein BVRB_1g013510 [Beta vulgaris subsp. vulgaris]
BVRB_1g013520	1:27880243-27895168	25.5209	27.8568	0.126352	0.63625	0.776372	up	PREDICTED: nucleobase-ascorbate transporter 3 [Beta vulgaris subsp. vulgaris] >gi|870868525|gb|KMT19350.1| hypothetical protein BVRB_1g013520 [Beta vulgaris subsp. vulgaris]
BVRB_1g013530	1:27967287-27971278	41.8209	35.2265	-0.247563	0.3502	0.540585	down	hypothetical protein BVRB_1g013530 [Beta vulgaris subsp. vulgaris]
BVRB_1g013540	1:28086041-28093746	2.60689	2.67525	0.0373437	0.9154	0.953624	up	PREDICTED: uncharacterized protein LOC104899099 [Beta vulgaris subsp. vulgaris] >gi|870868527|gb|KMT19352.1| hypothetical protein BVRB_1g013540 [Beta vulgaris subsp. vulgaris]
BVRB_1g013550	1:28145100-28177279	78.6162	59.8845	-0.392644	0.17545	0.343571	down	hypothetical protein BVRB_1g013550 [Beta vulgaris subsp. vulgaris]
BVRB_1g013560	1:28199752-28216291	0.0156141	0	#NAME?	1	1	down	hypothetical protein BVRB_1g013560 [Beta vulgaris subsp. vulgaris]
BVRB_1g013570	1:28263672-28275897	78.8502	102.477	0.378118	0.13945	0.293768	up	PREDICTED: pyrophosphate--fructose 6-phosphate 1-phosphotransferase subunit alpha [Beta vulgaris subsp. vulgaris] >gi|870868530|gb|KMT19355.1| hypothetical protein BVRB_1g013570 [Beta vulgaris subsp. vulgaris]
BVRB_1g013580	1:28380597-28382876	0.503736	0.426219	-0.24107	1	1	down	hypothetical protein BVRB_1g013580 [Beta vulgaris subsp. vulgaris]
BVRB_1g013590	1:28405541-28420756	6.8722	8.45224	0.298561	0.2483	0.433023	up	PREDICTED: aarF domain-containing protein kinase 4 isoform X1 [Beta vulgaris subsp. vulgaris] >gi|731314198|ref|XP_010684576.1| PREDICTED: aarF domain-containing protein kinase 4 isoform X1 [Beta vulgaris subsp. vulgaris] >gi|870868532|gb|KMT19357.1| ...
BVRB_1g013600	1:28491590-28492405	0.417581	0.544032	0.381635	1	1	up	hypothetical protein BVRB_1g013600 [Beta vulgaris subsp. vulgaris]
BVRB_1g013610	1:28549459-28597234	37.6102	28.5064	-0.399838	0.111	0.250161	down	hypothetical protein BVRB_1g013610 isoform B [Beta vulgaris subsp. vulgaris]
BVRB_1g013620	1:28626577-28652244	6.36285	6.72503	0.079866	0.78685	0.875808	up	PREDICTED: DNA mismatch repair protein PMS1 isoform X1 [Beta vulgaris subsp. vulgaris] >gi|870868536|gb|KMT19361.1| hypothetical protein BVRB_1g013620 [Beta vulgaris subsp. vulgaris]
BVRB_1g013630	1:28876923-28919358	15.9387	15.5052	-0.0397809	0.87555	0.933061	down	PREDICTED: uncharacterized protein LOC104899168 [Beta vulgaris subsp. vulgaris]
BVRB_1g013640	1:28938774-28957089	0.738839	3.21749	2.1226	0.0001	0.00117903	up	hypothetical protein BVRB_1g013640 isoform A [Beta vulgaris subsp. vulgaris]
BVRB_1g013650	1:28963892-28971099	5.4226	3.20726	-0.757645	0.01695	0.0652149	down	PREDICTED: deSI-like protein At4g17486 isoform X1 [Beta vulgaris subsp. vulgaris] >gi|870868540|gb|KMT19365.1| hypothetical protein BVRB_1g013650 isoform A [Beta vulgaris subsp. vulgaris]
BVRB_1g013660	1:29009325-29018480	0.0823887	0	#NAME?	1	1	down	hypothetical protein BVRB_1g013660 [Beta vulgaris subsp. vulgaris]
BVRB_1g013670	1:29175374-29202184	16.2604	16.3932	0.0117276	0.96565	0.981591	up	hypothetical protein BVRB_1g013670 isoform A [Beta vulgaris subsp. vulgaris]
BVRB_1g013680	1:29257825-29273440	7.47265	8.03885	0.105369	0.70335	0.821971	up	PREDICTED: uncharacterized protein LOC104899221 [Beta vulgaris subsp. vulgaris] >gi|870868545|gb|KMT19370.1| hypothetical protein BVRB_1g013680 [Beta vulgaris subsp. vulgaris]
BVRB_1g013690	1:29408654-29431003	8.01667	13.1783	0.71709	0.0092	0.0418792	up	PREDICTED: chloride channel protein CLC-f [Beta vulgaris subsp. vulgaris] >gi|870868546|gb|KMT19371.1| hypothetical protein BVRB_1g013690 [Beta vulgaris subsp. vulgaris]
BVRB_1g013700	1:29433108-29436700	7.84826	2.40664	-1.70535	0.0002	0.00206509	down	PREDICTED: amino acid permease 3-like [Beta vulgaris subsp. vulgaris] >gi|870868547|gb|KMT19372.1| hypothetical protein BVRB_1g013700 [Beta vulgaris subsp. vulgaris]
BVRB_1g013710	1:29446040-29450310	3.68574	1.25204	-1.55768	0.00215	0.0138894	down	PREDICTED: cyclin-A1-4-like [Beta vulgaris subsp. vulgaris] >gi|870868548|gb|KMT19373.1| hypothetical protein BVRB_1g013710 isoform A [Beta vulgaris subsp. vulgaris]
BVRB_1g013720	1:29588334-29637170	21.0473	30.131	0.51761	0.05075	0.143231	up	PREDICTED: chaperone protein dnaJ 10-like [Beta vulgaris subsp. vulgaris] >gi|870868550|gb|KMT19375.1| hypothetical protein BVRB_1g013720 [Beta vulgaris subsp. vulgaris]
BVRB_1g013730	1:29696249-29707624	0.509098	0.258966	-0.975179	1	1	down	hypothetical protein BVRB_1g013730 [Beta vulgaris subsp. vulgaris]
BVRB_1g013740	1:29696249-29707624	0.338345	0.175862	-0.944052	1	1	down	hypothetical protein BVRB_1g013740 [Beta vulgaris subsp. vulgaris]
BVRB_1g013750	1:29718549-29722391	19.235	18.4959	-0.0565255	0.8465	0.914841	down	PREDICTED: bZIP transcription factor 60 [Beta vulgaris subsp. vulgaris] >gi|870868553|gb|KMT19378.1| hypothetical protein BVRB_1g013750 [Beta vulgaris subsp. vulgaris]
BVRB_1g013760	1:29763299-29767194	4.284	1.20649	-1.82814	0.00265	0.0163551	down	PREDICTED: mitotic spindle checkpoint protein BUBR1 [Beta vulgaris subsp. vulgaris] >gi|870868554|gb|KMT19379.1| hypothetical protein BVRB_1g013760 [Beta vulgaris subsp. vulgaris]
BVRB_1g013770	1:29787119-29788459	4.60405	2.95369	-0.640387	0.17	0.336498	down	PREDICTED: uncharacterized protein LOC104899283 [Beta vulgaris subsp. vulgaris] >gi|870868555|gb|KMT19380.1| hypothetical protein BVRB_1g013770 [Beta vulgaris subsp. vulgaris]
BVRB_1g013780	1:29788942-29789835	0.719538	2.99105	2.05551	0.06805	0.177693	up	hypothetical protein BVRB_1g013780 [Beta vulgaris subsp. vulgaris]
BVRB_1g013790	1:29789910-29806175	89.6354	70.5015	-0.346416	0.1792	0.348546	down	PREDICTED: chlorophyll a-b binding protein 5, chloroplastic isoform X3 [Beta vulgaris subsp. vulgaris] >gi|870868558|gb|KMT19383.1| hypothetical protein BVRB_1g013790 isoform B [Beta vulgaris subsp. vulgaris]
BVRB_1g013800	1:29941117-29943712	10.4354	3.028	-1.78504	0.00015	0.00164805	down	PREDICTED: cell division control protein 2 homolog D [Beta vulgaris subsp. vulgaris] >gi|870868559|gb|KMT19384.1| hypothetical protein BVRB_1g013800 [Beta vulgaris subsp. vulgaris]
BVRB_1g013810	1:29965833-29968592	56.1766	27.2211	-1.04524	0.00015	0.00164805	down	PREDICTED: UDP-glycosyltransferase 74E1-like [Beta vulgaris subsp. vulgaris] >gi|870868560|gb|KMT19385.1| hypothetical protein BVRB_1g013810 [Beta vulgaris subsp. vulgaris]
BVRB_1g013820	1:29997438-30040438	9.09308	9.94419	0.129086	0.6309	0.772348	up	PREDICTED: tetratricopeptide repeat protein 37 isoform X2 [Beta vulgaris subsp. vulgaris]
BVRB_1g013830	1:30061348-30077164	9.85377	13.951	0.501624	0.0786	0.197513	up	PREDICTED: uncharacterized protein LOC104899357 [Beta vulgaris subsp. vulgaris] >gi|870868562|gb|KMT19387.1| hypothetical protein BVRB_1g013830 [Beta vulgaris subsp. vulgaris]
BVRB_1g013840	1:30208219-30209041	0	0	0	1	1	down	PREDICTED: dirigent protein 8 [Beta vulgaris subsp. vulgaris] >gi|870868563|gb|KMT19388.1| hypothetical protein BVRB_1g013840 [Beta vulgaris subsp. vulgaris]
BVRB_1g013850	1:30230535-30249435	0	0	0	1	1	down	hypothetical protein BVRB_1g013850 [Beta vulgaris subsp. vulgaris]
BVRB_1g013860	1:30249575-30251078	0	0	0	1	1	down	hypothetical protein BVRB_1g013860 [Beta vulgaris subsp. vulgaris]
BVRB_1g013870	1:30256902-30261441	187.925	175.48	-0.0988518	0.7097	0.826159	down	PREDICTED: 30S ribosomal protein S9, chloroplastic [Beta vulgaris subsp. vulgaris] >gi|870868566|gb|KMT19391.1| hypothetical protein BVRB_1g013870 [Beta vulgaris subsp. vulgaris]
BVRB_1g013880	1:30376425-30377675	12.4398	9.98622	-0.316947	0.4009	0.58848	down	PREDICTED: uncharacterized protein LOC104900736 [Beta vulgaris subsp. vulgaris] >gi|870868369|gb|KMT19206.1| hypothetical protein BVRB_1g013880 [Beta vulgaris subsp. vulgaris]
BVRB_1g013890	1:30436413-30437565	0.0676912	0	#NAME?	1	1	down	hypothetical protein BVRB_1g013890 [Beta vulgaris subsp. vulgaris]
BVRB_1g013900	1:30466169-30475563	64.1616	57.011	-0.170471	0.51315	0.68388	down	PREDICTED: cinnamoyl-CoA reductase 2-like [Beta vulgaris subsp. vulgaris] >gi|870868371|gb|KMT19208.1| hypothetical protein BVRB_1g013900 [Beta vulgaris subsp. vulgaris]
BVRB_1g013910	1:30519610-30524313	0	0	0	1	1	down	hypothetical protein BVRB_1g013910 [Beta vulgaris subsp. vulgaris]
BVRB_1g013920	1:30593887-30607831	5.87176	5.80157	-0.0173504	0.95165	0.973422	down	PREDICTED: RNA-binding protein 24 isoform X2 [Beta vulgaris subsp. vulgaris] >gi|870868373|gb|KMT19210.1| hypothetical protein BVRB_1g013920 [Beta vulgaris subsp. vulgaris]
BVRB_1g013930	1:30633587-30638972	10.8671	13.6111	0.324818	0.24565	0.429895	up	PREDICTED: SWI/SNF complex subunit SWI3B [Beta vulgaris subsp. vulgaris] >gi|870868374|gb|KMT19211.1| hypothetical protein BVRB_1g013930 [Beta vulgaris subsp. vulgaris]
BVRB_1g013940	1:30639058-30641253	190.211	219.302	0.205321	0.4168	0.601383	up	PREDICTED: psbP domain-containing protein 3, chloroplastic isoform X1 [Beta vulgaris subsp. vulgaris] >gi|870868375|gb|KMT19212.1| hypothetical protein BVRB_1g013940 [Beta vulgaris subsp. vulgaris]
BVRB_1g013950	1:30750884-30763469	10.2306	9.44458	-0.115338	0.6979	0.818071	down	PREDICTED: putative DNA-binding protein ESCAROLA isoform X1 [Beta vulgaris subsp. vulgaris] >gi|870868376|gb|KMT19213.1| hypothetical protein BVRB_1g013950 [Beta vulgaris subsp. vulgaris]
BVRB_1g013960	1:30771915-30772900	1.67284	0.663016	-1.33519	0.11425	0.255361	down	hypothetical protein BVRB_1g013960 [Beta vulgaris subsp. vulgaris]
BVRB_1g013970	1:30805626-30808228	0.834286	0.999708	0.260965	0.68035	0.806702	up	PREDICTED: short-chain dehydrogenase/reductase family 42E member 1-like isoform X1 [Beta vulgaris subsp. vulgaris] >gi|870868378|gb|KMT19215.1| hypothetical protein BVRB_1g013970 [Beta vulgaris subsp. vulgaris]
BVRB_1g013980	1:30808342-30818688	16.4873	16.6233	0.0118477	0.96655	0.982119	up	PREDICTED: short-chain dehydrogenase/reductase family 42E member 1-like [Beta vulgaris subsp. vulgaris] >gi|870868379|gb|KMT19216.1| hypothetical protein BVRB_1g013980 [Beta vulgaris subsp. vulgaris]
BVRB_1g013990	1:30871502-30876637	9.1016	6.55602	-0.473299	0.081	0.201341	down	PREDICTED: uncharacterized protein LOC104900845 [Beta vulgaris subsp. vulgaris] >gi|870868380|gb|KMT19217.1| hypothetical protein BVRB_1g013990 [Beta vulgaris subsp. vulgaris]
BVRB_1g014000	1:30879027-30880658	0	0	0	1	1	down	hypothetical protein BVRB_1g014000 [Beta vulgaris subsp. vulgaris]
BVRB_1g014010	1:30956494-30957008	1.79271	1.94772	0.119638	0.8827	0.936841	up	hypothetical protein BVRB_1g014010 [Beta vulgaris subsp. vulgaris]
BVRB_1g014020	1:30960592-30962908	8.47317	14.4116	0.766262	0.0347	0.109499	up	hypothetical protein BVRB_1g014020 [Beta vulgaris subsp. vulgaris]
BVRB_1g014030	1:30963292-30964267	9.01602	11.7415	0.381057	0.3636	0.553386	up	hypothetical protein BVRB_1g014030 [Beta vulgaris subsp. vulgaris]
BVRB_1g014040	1:31052920-31053836	0	0.0192943	inf	1	1	up	hypothetical protein BVRB_1g014040 [Beta vulgaris subsp. vulgaris]
BVRB_1g014050	1:31055101-31056546	10.112	16.9073	0.741583	0.02225	0.0793839	up	PREDICTED: 60S ribosome subunit biogenesis protein NIP7 homolog isoform X1 [Beta vulgaris subsp. vulgaris] >gi|870868386|gb|KMT19223.1| hypothetical protein BVRB_1g014050 [Beta vulgaris subsp. vulgaris]
BVRB_1g014060	1:31066536-31068026	0	0	0	1	1	down	hypothetical protein BVRB_1g014060 [Beta vulgaris subsp. vulgaris]
BVRB_1g014070	1:31096300-31102435	60.7115	58.4385	-0.0550513	0.831	0.905312	down	PREDICTED: peptidyl-prolyl cis-trans isomerase FKBP18, chloroplastic [Beta vulgaris subsp. vulgaris] >gi|870868388|gb|KMT19225.1| hypothetical protein BVRB_1g014070 [Beta vulgaris subsp. vulgaris]
BVRB_1g014080	1:31163910-31173356	0.00577489	0.00324297	-0.832474	1	1	down	hypothetical protein BVRB_1g014080 [Beta vulgaris subsp. vulgaris]
BVRB_1g014090	1:31204747-31211396	34.3243	32.5148	-0.0781308	0.75085	0.852406	down	PREDICTED: monosaccharide-sensing protein 2 [Beta vulgaris subsp. vulgaris] >gi|870868390|gb|KMT19227.1| hypothetical protein BVRB_1g014090 [Beta vulgaris subsp. vulgaris]
BVRB_1g014100	1:31259860-31261274	0	0	0	1	1	down	hypothetical protein BVRB_1g014100 [Beta vulgaris subsp. vulgaris]
BVRB_1g014110	1:31273656-31276126	1.45324	1.55723	0.0997029	0.8833	0.937045	up	hypothetical protein BVRB_1g014110 [Beta vulgaris subsp. vulgaris]
BVRB_1g014120	1:31277840-31292750	1.19538	0.888747	-0.42763	0.20475	0.3808	down	hypothetical protein BVRB_1g014120 [Beta vulgaris subsp. vulgaris]
BVRB_1g014130	1:31296253-31298116	12.864	9.70133	-0.407089	0.21655	0.393984	down	hypothetical protein BVRB_1g014130 [Beta vulgaris subsp. vulgaris]
BVRB_1g014140	1:31298570-31301406	21.8463	23.3758	0.0976246	0.6967	0.817501	up	PREDICTED: uncharacterized protein LOC104900926 [Beta vulgaris subsp. vulgaris]
BVRB_1g014150	1:31353138-31355763	22.4961	26.8419	0.25481	0.33315	0.52345	up	PREDICTED: uncharacterized protein LOC104900936 [Beta vulgaris subsp. vulgaris] >gi|870868396|gb|KMT19233.1| hypothetical protein BVRB_1g014150 [Beta vulgaris subsp. vulgaris]
BVRB_1g014160	1:31355764-31357174	35.5267	40.1458	0.176345	0.50415	0.676277	up	hypothetical protein BVRB_1g014160 [Beta vulgaris subsp. vulgaris]
BVRB_1g014170	1:31395942-31398934	0.0162107	0	#NAME?	1	1	down	hypothetical protein BVRB_1g014170 [Beta vulgaris subsp. vulgaris]
BVRB_1g014180	1:31553999-31554924	12.3196	8.21954	-0.583821	0.1363	0.289686	down	PREDICTED: RING-H2 finger protein ATL80 [Beta vulgaris subsp. vulgaris] >gi|870868399|gb|KMT19236.1| hypothetical protein BVRB_1g014180 [Beta vulgaris subsp. vulgaris]
BVRB_1g014190	1:31594279-31599554	56.2238	65.4438	0.219075	0.41635	0.600862	up	PREDICTED: outer envelope pore protein 21B, chloroplastic-like [Beta vulgaris subsp. vulgaris] >gi|870868400|gb|KMT19237.1| hypothetical protein BVRB_1g014190 [Beta vulgaris subsp. vulgaris]
BVRB_1g014200	1:31604538-31609414	0	0	0	1	1	down	hypothetical protein BVRB_1g014200 [Beta vulgaris subsp. vulgaris]
BVRB_1g014210	1:31615095-31622304	33.4336	72.4327	1.11534	5.00E-05	0.000653813	up	PREDICTED: dolichyl-diphosphooligosaccharide--protein glycosyltransferase subunit 1A [Beta vulgaris subsp. vulgaris] >gi|870868402|gb|KMT19239.1| hypothetical protein BVRB_1g014210 [Beta vulgaris subsp. vulgaris]
BVRB_1g014220	1:31753741-31759480	0.031059	0.00962385	-1.69033	1	1	down	PREDICTED: MLO-like protein 9 [Beta vulgaris subsp. vulgaris] >gi|870868403|gb|KMT19240.1| hypothetical protein BVRB_1g014220 [Beta vulgaris subsp. vulgaris]
BVRB_1g014230	1:31778645-31786990	5.75917	2.26072	-1.34908	0.00075	0.00608398	down	PREDICTED: protein S-acyltransferase 21 [Beta vulgaris subsp. vulgaris] >gi|870868404|gb|KMT19241.1| hypothetical protein BVRB_1g014230 [Beta vulgaris subsp. vulgaris]
BVRB_1g014240	1:31850675-31853618	0	0.0408292	inf	1	1	up	hypothetical protein BVRB_1g014240 [Beta vulgaris subsp. vulgaris]
BVRB_1g014250	1:31859115-31867828	78.9185	105.012	0.412122	0.0973	0.228365	up	PREDICTED: uncharacterized protein LOC104901002 [Beta vulgaris subsp. vulgaris] >gi|870868406|gb|KMT19243.1| hypothetical protein BVRB_1g014250 [Beta vulgaris subsp. vulgaris]
BVRB_1g014260	1:31868655-31874520	1785.56	1979.75	0.148941	0.6506	0.784964	up	PREDICTED: glyceraldehyde-3-phosphate dehydrogenase B, chloroplastic [Beta vulgaris subsp. vulgaris] >gi|870868407|gb|KMT19244.1| hypothetical protein BVRB_1g014260 [Beta vulgaris subsp. vulgaris]
BVRB_1g014270	1:31876275-31878100	3.30606	3.65434	0.144501	0.81795	0.896865	up	hypothetical protein BVRB_1g014270 [Beta vulgaris subsp. vulgaris]
BVRB_1g014280	1:31904225-31911617	19.454	20.2816	0.0601008	0.8107	0.891513	up	PREDICTED: serine/threonine-protein kinase/endoribonuclease IRE1a-like [Beta vulgaris subsp. vulgaris] >gi|870868409|gb|KMT19246.1| hypothetical protein BVRB_1g014280 [Beta vulgaris subsp. vulgaris]
BVRB_1g014290	1:31987583-31995051	8.36057	7.19437	-0.216732	0.4206	0.604484	down	PREDICTED: glutamate receptor 3.3 [Beta vulgaris subsp. vulgaris] >gi|731314506|ref|XP_010686871.1| PREDICTED: glutamate receptor 3.3 [Beta vulgaris subsp. vulgaris] >gi|731314508|ref|XP_010686877.1| PREDICTED: glutamate receptor 3.3 [Beta vulgaris s ...
BVRB_1g014300	1:32041063-32046833	24.5582	34.7668	0.501507	0.0546	0.151292	up	PREDICTED: elongation factor 1-gamma-like [Beta vulgaris subsp. vulgaris] >gi|870868411|gb|KMT19248.1| hypothetical protein BVRB_1g014300 [Beta vulgaris subsp. vulgaris]
BVRB_1g014310	1:32078153-32079138	0	0	0	1	1	down	hypothetical protein BVRB_1g014310 [Beta vulgaris subsp. vulgaris]
BVRB_1g014320	1:32117273-32118279	5.11338	3.20355	-0.674607	0.1867	0.358039	down	hypothetical protein BVRB_1g014320 [Beta vulgaris subsp. vulgaris]
BVRB_1g014330	1:32118343-32120094	3.03617	2.14707	-0.499885	0.3286	0.519737	down	hypothetical protein BVRB_1g014330 [Beta vulgaris subsp. vulgaris]
BVRB_1g014340	1:32121804-32122739	10.8333	20.1231	0.893371	0.01045	0.045844	up	hypothetical protein BVRB_1g014340 [Beta vulgaris subsp. vulgaris]
BVRB_1g014350	1:32156063-32171975	0	0	0	1	1	down	hypothetical protein BVRB_1g014350 [Beta vulgaris subsp. vulgaris]
BVRB_1g014360	1:32255777-32257508	0	0.0342687	inf	1	1	up	hypothetical protein BVRB_1g014360 [Beta vulgaris subsp. vulgaris]
BVRB_1g014370	1:32261687-32266725	20.8255	22.3345	0.100919	0.70115	0.820224	up	PREDICTED: probable protein phosphatase 2C 27 [Beta vulgaris subsp. vulgaris]
BVRB_1g014380	1:32267488-32291383	26.097	31.3369	0.263977	0.34545	0.536184	up	PREDICTED: protein canopy-1 isoform X1 [Beta vulgaris subsp. vulgaris] >gi|870868419|gb|KMT19256.1| hypothetical protein BVRB_1g014380 [Beta vulgaris subsp. vulgaris]
BVRB_1g014390	1:32333187-32336232	10.4175	10.8699	0.0613359	0.81855	0.897015	up	PREDICTED: F-box/kelch-repeat protein At5g42350-like [Beta vulgaris subsp. vulgaris] >gi|870868420|gb|KMT19257.1| hypothetical protein BVRB_1g014390 [Beta vulgaris subsp. vulgaris]
BVRB_1g014400	1:32336776-32347133	8.09305	7.53598	-0.102889	0.6965	0.817501	down	PREDICTED: U-box domain-containing protein 44 [Beta vulgaris subsp. vulgaris] >gi|870868421|gb|KMT19258.1| hypothetical protein BVRB_1g014400 [Beta vulgaris subsp. vulgaris]
BVRB_1g014410	1:32349067-32351738	0	0	0	1	1	down	hypothetical protein BVRB_1g014410 [Beta vulgaris subsp. vulgaris]
BVRB_1g014420	1:32384752-32386650	16.4382	15.9761	-0.0411392	0.904	0.947871	down	hypothetical protein BVRB_1g014420 isoform A [Beta vulgaris subsp. vulgaris]
BVRB_1g014440	1:32415624-32426529	3.65567	6.2291	0.768887	0.3027	0.491334	up	hypothetical protein BVRB_1g014440 [Beta vulgaris subsp. vulgaris]
BVRB_1g014450	1:32431118-32450580	16.3996	20.6922	0.33543	0.1743	0.341961	up	PREDICTED: epidermal growth factor receptor substrate 15-like 1 [Beta vulgaris subsp. vulgaris] >gi|870868426|gb|KMT19263.1| hypothetical protein BVRB_1g014450 [Beta vulgaris subsp. vulgaris]
BVRB_1g014460	1:32453348-32454120	0.066945	0.0764782	0.192072	1	1	up	hypothetical protein BVRB_1g014460 [Beta vulgaris subsp. vulgaris]
BVRB_1g014470	1:32457844-32459590	0.183651	0.0160864	-3.51305	1	1	down	hypothetical protein BVRB_1g014470 isoform A [Beta vulgaris subsp. vulgaris]
BVRB_1g014480	1:32491764-32524230	1.03094	1.23715	0.263069	0.5481	0.713062	up	PREDICTED: Fanconi anemia group J protein homolog isoform X1 [Beta vulgaris subsp. vulgaris] >gi|870868430|gb|KMT19267.1| hypothetical protein BVRB_1g014480 isoform A [Beta vulgaris subsp. vulgaris]
BVRB_1g014490	1:32569259-32569988	0.0559705	0.116994	1.0637	1	1	up	hypothetical protein BVRB_1g014490 [Beta vulgaris subsp. vulgaris]
BVRB_1g014500	1:32577222-32577817	0	0	0	1	1	down	hypothetical protein BVRB_1g014500 [Beta vulgaris subsp. vulgaris]
BVRB_1g014510	1:32605911-32627283	1.92058	1.33887	-0.520521	0.3049	0.493604	down	PREDICTED: branched-chain-amino-acid aminotransferase 2, chloroplastic-like [Beta vulgaris subsp. vulgaris] >gi|870868200|gb|KMT19052.1| hypothetical protein BVRB_1g014510 [Beta vulgaris subsp. vulgaris]
BVRB_1g014520	1:32635011-32637375	0	0	0	1	1	down	hypothetical protein BVRB_1g014520 [Beta vulgaris subsp. vulgaris]
BVRB_1g014530	1:32639931-32646700	0.0895043	0.0217036	-2.04402	1	1	down	PREDICTED: uncharacterized protein LOC104901601 [Beta vulgaris subsp. vulgaris]
BVRB_1g014540	1:32656501-32665048	0.0081004	0.0185907	1.19851	1	1	up	hypothetical protein BVRB_1g014540 [Beta vulgaris subsp. vulgaris]
BVRB_1g014550	1:32691091-32692991	0	0	0	1	1	down	hypothetical protein BVRB_1g014550 [Beta vulgaris subsp. vulgaris]
BVRB_1g014560	1:32719871-32723689	72.5425	75.8128	0.0636144	0.81045	0.891476	up	PREDICTED: uncharacterized protein LOC104901624 [Beta vulgaris subsp. vulgaris] >gi|870868205|gb|KMT19057.1| hypothetical protein BVRB_1g014560 [Beta vulgaris subsp. vulgaris]
BVRB_1g014570	1:32725331-32744236	21.6045	18.8691	-0.195309	0.4722	0.649563	down	PREDICTED: uncharacterized protein LOC104901632 isoform X1 [Beta vulgaris subsp. vulgaris] >gi|870868206|gb|KMT19058.1| hypothetical protein BVRB_1g014570 [Beta vulgaris subsp. vulgaris]
BVRB_1g014580	1:32746105-32752687	307.959	17.8101	-4.11197	5.00E-05	0.000653813	down	PREDICTED: squalene monooxygenase [Beta vulgaris subsp. vulgaris] >gi|870868207|gb|KMT19059.1| hypothetical protein BVRB_1g014580 [Beta vulgaris subsp. vulgaris]
BVRB_1g014590	1:32764547-32767932	1.98429	0.609402	-1.70316	0.02315	0.0815851	down	PREDICTED: uncharacterized protein LOC104901651 [Beta vulgaris subsp. vulgaris] >gi|870868208|gb|KMT19060.1| hypothetical protein BVRB_1g014590 [Beta vulgaris subsp. vulgaris]
BVRB_1g014600	1:32793046-32798365	4.16548	5.06031	0.280741	0.43025	0.61302	up	PREDICTED: sodium-coupled neutral amino acid transporter 2-like [Beta vulgaris subsp. vulgaris] >gi|870868209|gb|KMT19061.1| hypothetical protein BVRB_1g014600 [Beta vulgaris subsp. vulgaris]
BVRB_1g014610	1:32802073-32805392	13.5906	10.0974	-0.428614	0.1036	0.238442	down	PREDICTED: probable xyloglucan glycosyltransferase 9 [Beta vulgaris subsp. vulgaris] >gi|870868210|gb|KMT19062.1| hypothetical protein BVRB_1g014610 [Beta vulgaris subsp. vulgaris]
BVRB_1g014620	1:32813537-32818772	24.2344	16.9789	-0.51331	0.04845	0.138734	down	PREDICTED: transcription factor bHLH74 [Beta vulgaris subsp. vulgaris] >gi|731314621|ref|XP_010687589.1| PREDICTED: transcription factor bHLH74 [Beta vulgaris subsp. vulgaris] >gi|870868211|gb|KMT19063.1| hypothetical protein BVRB_1g014620 [Beta vulg ...
BVRB_1g014630	1:32867797-32873682	3.79408	1.08723	-1.80309	0.0007	0.00574721	down	PREDICTED: AP2-like ethylene-responsive transcription factor ANT isoform X1 [Beta vulgaris subsp. vulgaris]
BVRB_1g014640	1:32886996-32887656	0.30578	0.311258	0.0256201	1	1	up	hypothetical protein BVRB_1g014640 [Beta vulgaris subsp. vulgaris]
BVRB_1g014650	1:32887766-32892321	0.0175138	0.0237046	0.436679	1	1	up	hypothetical protein BVRB_1g014650 [Beta vulgaris subsp. vulgaris]
BVRB_1g014660	1:32887766-32892321	0.205206	0.254457	0.310346	1	1	up	hypothetical protein BVRB_1g014660 [Beta vulgaris subsp. vulgaris]
BVRB_1g014670	1:32892697-32899522	151.723	161.178	0.0872157	0.72705	0.837316	up	PREDICTED: uncharacterized protein LOC104901710 [Beta vulgaris subsp. vulgaris] >gi|870868216|gb|KMT19068.1| hypothetical protein BVRB_1g014670 [Beta vulgaris subsp. vulgaris]
BVRB_1g014680	1:32912801-32914912	15.389	18.6739	0.279123	0.32695	0.518034	up	PREDICTED: RNA-binding protein 1 [Beta vulgaris subsp. vulgaris] >gi|870868217|gb|KMT19069.1| hypothetical protein BVRB_1g014680 [Beta vulgaris subsp. vulgaris]
BVRB_1g014690	1:32924976-32925536	1.61698	1.18983	-0.442546	0.64795	0.783212	down	hypothetical protein BVRB_1g014690 [Beta vulgaris subsp. vulgaris]
BVRB_1g014700	1:32925553-32930522	456.566	362.076	-0.334531	0.24265	0.426297	down	PREDICTED: uncharacterized protein LOC104901742 [Beta vulgaris subsp. vulgaris] >gi|870868219|gb|KMT19071.1| hypothetical protein BVRB_1g014700 [Beta vulgaris subsp. vulgaris]
BVRB_1g014710	1:32958515-32960702	3.5481	1.70163	-1.06013	0.0234	0.0822095	down	PREDICTED: uncharacterized protein LOC104901752 [Beta vulgaris subsp. vulgaris] >gi|870868220|gb|KMT19072.1| hypothetical protein BVRB_1g014710 [Beta vulgaris subsp. vulgaris]
BVRB_1g014720	1:32975894-32984112	1.22653	0.814256	-0.591033	0.25785	0.443906	down	PREDICTED: kinesin-related protein 11 [Beta vulgaris subsp. vulgaris] >gi|870868221|gb|KMT19073.1| hypothetical protein BVRB_1g014720 [Beta vulgaris subsp. vulgaris]
BVRB_1g014730	1:33002063-33002632	0.278781	0	#NAME?	1	1	down	hypothetical protein BVRB_1g014730 [Beta vulgaris subsp. vulgaris]
BVRB_1g014740	1:33005847-33018812	15.8848	15.7854	-0.00905082	0.9769	0.987741	down	PREDICTED: uncharacterized protein LOC104901770 isoform X1 [Beta vulgaris subsp. vulgaris] >gi|870868224|gb|KMT19076.1| hypothetical protein BVRB_1g014740 isoform B [Beta vulgaris subsp. vulgaris]
BVRB_1g014750	1:33032182-33032712	0	0.251576	inf	1	1	up	PREDICTED: uncharacterized protein LOC104901786 [Beta vulgaris subsp. vulgaris] >gi|870868225|gb|KMT19077.1| hypothetical protein BVRB_1g014750 [Beta vulgaris subsp. vulgaris]
BVRB_1g014760	1:33047826-33048411	3.93996	7.5293	0.934334	0.15415	0.314499	up	PREDICTED: phytosulfokines-like [Beta vulgaris subsp. vulgaris] >gi|870868226|gb|KMT19078.1| hypothetical protein BVRB_1g014760 [Beta vulgaris subsp. vulgaris]
BVRB_1g014770	1:33051813-33054962	4.41382	2.54441	-0.794696	0.03255	0.10464	down	PREDICTED: uncharacterized protein LOC104901805 [Beta vulgaris subsp. vulgaris] >gi|870868227|gb|KMT19079.1| hypothetical protein BVRB_1g014770 [Beta vulgaris subsp. vulgaris]
BVRB_1g014780	1:33064777-33071812	10.3069	9.14015	-0.173319	0.5536	0.716981	down	PREDICTED: uncharacterized protein LOC104901813 [Beta vulgaris subsp. vulgaris] >gi|870868228|gb|KMT19080.1| hypothetical protein BVRB_1g014780 [Beta vulgaris subsp. vulgaris]
BVRB_1g014790	1:33089396-33092161	5.99107	2.28876	-1.38825	0.00045	0.00403451	down	PREDICTED: U-box domain-containing protein 30-like [Beta vulgaris subsp. vulgaris] >gi|870868229|gb|KMT19081.1| hypothetical protein BVRB_1g014790 [Beta vulgaris subsp. vulgaris]
BVRB_1g014800	1:33099409-33099834	0	0	0	1	1	down	hypothetical protein BVRB_1g014800 [Beta vulgaris subsp. vulgaris]
BVRB_1g014810	1:33107014-33109764	10.564	10.9222	0.0481147	0.88525	0.93813	up	PREDICTED: lecithin-cholesterol acyltransferase-like 1 [Beta vulgaris subsp. vulgaris]
BVRB_1g014820	1:33119718-33120433	7.56617	3.11124	-1.28207	0.0612	0.164499	down	hypothetical protein BVRB_1g014820 [Beta vulgaris subsp. vulgaris]
BVRB_1g014830	1:33136958-33137921	3.44638	0.824033	-2.06431	0.00715	0.034618	down	PREDICTED: uncharacterized protein LOC104901855 [Beta vulgaris subsp. vulgaris] >gi|870868233|gb|KMT19085.1| hypothetical protein BVRB_1g014830 [Beta vulgaris subsp. vulgaris]
BVRB_1g014840	1:33142188-33168866	0.0667719	0.0165315	-2.01403	1	1	down	hypothetical protein BVRB_1g014840 [Beta vulgaris subsp. vulgaris]
BVRB_1g014850	1:33171298-33190110	11.0643	16.0929	0.540517	0.05345	0.148683	up	PREDICTED: dynamin-related protein 1C [Beta vulgaris subsp. vulgaris] >gi|870868235|gb|KMT19087.1| hypothetical protein BVRB_1g014850 [Beta vulgaris subsp. vulgaris]
BVRB_1g014860	1:33191165-33192744	17.5708	24.3611	0.471404	0.16865	0.334804	up	PREDICTED: uncharacterized protein LOC104901877 [Beta vulgaris subsp. vulgaris] >gi|870868236|gb|KMT19088.1| hypothetical protein BVRB_1g014860 [Beta vulgaris subsp. vulgaris]
BVRB_1g014870	1:33206758-33215073	15.9233	26.5909	0.739791	0.00505	0.0267131	up	PREDICTED: U3 small nucleolar RNA-associated protein 4 [Beta vulgaris subsp. vulgaris] >gi|870868237|gb|KMT19089.1| hypothetical protein BVRB_1g014870 [Beta vulgaris subsp. vulgaris]
BVRB_1g014880	1:33242794-33245153	15.1206	20.0672	0.408322	0.2261	0.406159	up	PREDICTED: uncharacterized protein LOC104901890 isoform X1 [Beta vulgaris subsp. vulgaris] >gi|870868238|gb|KMT19090.1| hypothetical protein BVRB_1g014880 [Beta vulgaris subsp. vulgaris]
BVRB_1g014890	1:33274065-33279413	15.6797	20.476	0.38504	0.14605	0.303271	up	PREDICTED: heptahelical transmembrane protein 4-like isoform X1 [Beta vulgaris subsp. vulgaris] >gi|870868239|gb|KMT19091.1| hypothetical protein BVRB_1g014890 [Beta vulgaris subsp. vulgaris]
BVRB_1g014900	1:33318297-33328422	0.747156	0.539561	-0.469623	0.23555	0.418272	down	hypothetical protein BVRB_1g014900 [Beta vulgaris subsp. vulgaris]
BVRB_1g014910	1:33328557-33329682	4.81389	3.00847	-0.678174	0.2441	0.4281	down	hypothetical protein BVRB_1g014910 [Beta vulgaris subsp. vulgaris]
BVRB_1g014920	1:33335367-33336933	0.126069	0.0354251	-1.83137	1	1	down	PREDICTED: serum response factor homolog B [Beta vulgaris subsp. vulgaris] >gi|870868242|gb|KMT19094.1| hypothetical protein BVRB_1g014920 [Beta vulgaris subsp. vulgaris]
BVRB_1g014930	1:33349477-33351192	0.255131	0.19	-0.425235	1	1	down	hypothetical protein BVRB_1g014930 [Beta vulgaris subsp. vulgaris]
BVRB_1g014940	1:33354868-33361693	122.741	136.28	0.150964	0.54125	0.707135	up	PREDICTED: NADH dehydrogenase [ubiquinone] iron-sulfur protein 4, mitochondrial [Beta vulgaris subsp. vulgaris] >gi|870868244|gb|KMT19096.1| hypothetical protein BVRB_1g014940 [Beta vulgaris subsp. vulgaris]
BVRB_1g014950	1:33372678-33381552	0.200882	1.34432	2.74246	0.36285	0.552679	up	hypothetical protein BVRB_1g014950 [Beta vulgaris subsp. vulgaris]
BVRB_1g014960	1:33372678-33381552	0.767323	1.20412	0.65007	0.36295	0.552707	up	PREDICTED: disease resistance protein RGA2-like [Beta vulgaris subsp. vulgaris]
BVRB_1g014970	1:33372678-33381552	0.900254	0.398868	-1.17442	0.496	0.669855	down	hypothetical protein BVRB_1g014970 [Beta vulgaris subsp. vulgaris]
BVRB_1g014980	1:33372678-33381552	0	0	0	1	1	down	hypothetical protein BVRB_1g014980 [Beta vulgaris subsp. vulgaris]
BVRB_1g014990	1:33395459-33398219	212.028	66.7691	-1.66701	5.00E-05	0.000653813	down	PREDICTED: LIM domain-containing protein WLIM1 [Beta vulgaris subsp. vulgaris] >gi|870868250|gb|KMT19102.1| hypothetical protein BVRB_1g014990 [Beta vulgaris subsp. vulgaris]
BVRB_1g015000	1:33400225-33406645	17.7795	15.4712	-0.200626	0.44935	0.629508	down	PREDICTED: F-box protein At3g12350 [Beta vulgaris subsp. vulgaris] >gi|870868251|gb|KMT19103.1| hypothetical protein BVRB_1g015000 [Beta vulgaris subsp. vulgaris]
BVRB_1g015010	1:33412079-33420114	15.4428	20.9693	0.441348	0.1255	0.272067	up	PREDICTED: GPN-loop GTPase 2 [Beta vulgaris subsp. vulgaris] >gi|870868252|gb|KMT19104.1| hypothetical protein BVRB_1g015010 [Beta vulgaris subsp. vulgaris]
BVRB_1g015020	1:33421324-33422895	0.742327	0.309482	-1.2622	0.2	0.374796	down	PREDICTED: uncharacterized protein LOC104901991 [Beta vulgaris subsp. vulgaris] >gi|870868253|gb|KMT19105.1| hypothetical protein BVRB_1g015020 [Beta vulgaris subsp. vulgaris]
BVRB_1g015030	1:33429384-33429975	0	0	0	1	1	down	hypothetical protein BVRB_1g015030 [Beta vulgaris subsp. vulgaris]
BVRB_1g015040	1:33431519-33432219	0.178544	0	#NAME?	1	1	down	PREDICTED: uncharacterized protein LOC104902850 [Beta vulgaris subsp. vulgaris] >gi|731314926|ref|XP_010689076.1| PREDICTED: uncharacterized protein LOC104902855 [Beta vulgaris subsp. vulgaris] >gi|870868255|gb|KMT19107.1| hypothetical protein BVRB_1 ...
BVRB_1g015060	1:33434970-33449575	8.06133	9.95581	0.30452	0.3446	0.535572	up	PREDICTED: A-kinase anchor protein 17B isoform X1 [Beta vulgaris subsp. vulgaris] >gi|870868256|gb|KMT19108.1| hypothetical protein BVRB_1g015060 [Beta vulgaris subsp. vulgaris]
BVRB_1g015070	1:33461569-33468830	2.60629	1.9359	-0.428992	0.2325	0.414357	down	PREDICTED: uncharacterized protein LOC104902019 [Beta vulgaris subsp. vulgaris] >gi|731314698|ref|XP_010687977.1| PREDICTED: uncharacterized protein LOC104902019 [Beta vulgaris subsp. vulgaris] >gi|870868257|gb|KMT19109.1| hypothetical protein BVRB_1 ...
BVRB_1g015080	1:33469790-33474055	11.6503	5.79996	-1.00626	0.0006	0.00508012	down	PREDICTED: tetratricopeptide repeat protein 7B [Beta vulgaris subsp. vulgaris] >gi|731314702|ref|XP_010687997.1| PREDICTED: tetratricopeptide repeat protein 7B [Beta vulgaris subsp. vulgaris] >gi|731314704|ref|XP_010688005.1| PREDICTED: tetratricopep ...
BVRB_1g015090	1:33474149-33475095	3.82593	2.64349	-0.533369	0.3586	0.548426	down	hypothetical protein BVRB_1g015090 [Beta vulgaris subsp. vulgaris]
BVRB_1g015100	1:33481523-33500735	0.20513	0.0831501	-1.30275	1	1	down	PREDICTED: cinnamoyl-CoA reductase 1-like isoform X2 [Beta vulgaris subsp. vulgaris] >gi|870868260|gb|KMT19112.1| hypothetical protein BVRB_1g015100 isoform A [Beta vulgaris subsp. vulgaris]
BVRB_1g015110	1:33509037-33526105	0	0.0159523	inf	1	1	up	hypothetical protein BVRB_1g015110 [Beta vulgaris subsp. vulgaris]
BVRB_1g015120	1:33526720-33531175	29.9193	226.295	2.91906	5.00E-05	0.000653813	up	PREDICTED: cinnamoyl-CoA reductase 1-like [Beta vulgaris subsp. vulgaris] >gi|870868263|gb|KMT19115.1| hypothetical protein BVRB_1g015120 [Beta vulgaris subsp. vulgaris]
BVRB_1g015130	1:33542649-33549591	5.47093	5.88268	0.104686	0.76565	0.861841	up	PREDICTED: DNA excision repair protein ERCC-8 isoform X1 [Beta vulgaris subsp. vulgaris] >gi|870868264|gb|KMT19116.1| hypothetical protein BVRB_1g015130 [Beta vulgaris subsp. vulgaris]
BVRB_1g015140	1:33551839-33553064	2.64042	3.45027	0.385943	0.4762	0.652481	up	PREDICTED: F-box/kelch-repeat protein At5g43190 [Beta vulgaris subsp. vulgaris] >gi|870868265|gb|KMT19117.1| hypothetical protein BVRB_1g015140 [Beta vulgaris subsp. vulgaris]
BVRB_1g015150	1:33582519-33590066	10.4923	9.21259	-0.187651	0.55095	0.714905	down	PREDICTED: U-box domain-containing protein 4-like [Beta vulgaris subsp. vulgaris] >gi|870868266|gb|KMT19118.1| hypothetical protein BVRB_1g015150 [Beta vulgaris subsp. vulgaris]
BVRB_1g015160	1:33620515-33625065	13.9921	22.9771	0.715586	0.0243	0.0846035	up	PREDICTED: probable strigolactone esterase DAD2 [Beta vulgaris subsp. vulgaris] >gi|870868267|gb|KMT19119.1| hypothetical protein BVRB_1g015160 [Beta vulgaris subsp. vulgaris]
BVRB_1g015170	1:33640649-33654373	16.0734	18.2652	0.184427	0.4684	0.646041	up	PREDICTED: calcium-transporting ATPase 1, chloroplastic [Beta vulgaris subsp. vulgaris] >gi|870868268|gb|KMT19120.1| hypothetical protein BVRB_1g015170 [Beta vulgaris subsp. vulgaris]
BVRB_1g015180	1:33657000-33659365	0.0911596	0.0583921	-0.64262	1	1	down	hypothetical protein BVRB_1g015180 [Beta vulgaris subsp. vulgaris]
BVRB_1g015190	1:33663408-33670105	56.4384	42.7461	-0.400883	0.10645	0.243183	down	PREDICTED: interferon-related developmental regulator 1 [Beta vulgaris subsp. vulgaris]
BVRB_1g015200	1:33674719-33688225	9.51763	10.4458	0.134248	0.6201	0.764655	up	PREDICTED: activating signal cointegrator 1 complex subunit 2 [Beta vulgaris subsp. vulgaris] >gi|870868271|gb|KMT19123.1| hypothetical protein BVRB_1g015200 [Beta vulgaris subsp. vulgaris]
BVRB_1g015210	1:33691909-33705886	7.65466	8.70015	0.184702	0.4865	0.662174	up	PREDICTED: uncharacterized protein LOC104902159 [Beta vulgaris subsp. vulgaris] >gi|870868272|gb|KMT19124.1| hypothetical protein BVRB_1g015210 [Beta vulgaris subsp. vulgaris]
BVRB_1g015220	1:33721519-33724135	0	0	0	1	1	down	hypothetical protein BVRB_1g015220 [Beta vulgaris subsp. vulgaris]
BVRB_1g015230	1:33751716-33753509	0.0874179	0.0172112	-2.34458	1	1	down	PREDICTED: transcription factor bHLH54-like [Beta vulgaris subsp. vulgaris] >gi|870868274|gb|KMT19126.1| hypothetical protein BVRB_1g015230 [Beta vulgaris subsp. vulgaris]
BVRB_1g015240	1:33770253-33805258	0.118173	0.171397	0.536441	1	1	up	hypothetical protein BVRB_1g015240 [Beta vulgaris subsp. vulgaris]
BVRB_1g015250	1:33770253-33805258	40.7867	47.4934	0.21963	0.3854	0.573864	up	PREDICTED: SNF1-related protein kinase catalytic subunit alpha KIN10-like [Beta vulgaris subsp. vulgaris] >gi|870868276|gb|KMT19128.1| hypothetical protein BVRB_1g015250 [Beta vulgaris subsp. vulgaris]
BVRB_1g015260	1:33806884-33811909	170.946	224.425	0.392691	0.11625	0.258408	up	PREDICTED: adenine phosphoribosyltransferase 1-like [Beta vulgaris subsp. vulgaris]
BVRB_1g015270	1:33836183-33837428	26.502	0.373063	-6.15054	5.00E-05	0.000653813	down	PREDICTED: zinc finger protein ZAT10 [Beta vulgaris subsp. vulgaris] >gi|870868278|gb|KMT19130.1| hypothetical protein BVRB_1g015270 [Beta vulgaris subsp. vulgaris]
BVRB_1g015280	1:33846425-33850119	0.118608	0.0511676	-1.2129	1	1	down	hypothetical protein BVRB_1g015280 [Beta vulgaris subsp. vulgaris]
BVRB_1g015290	1:33872444-33901529	3.56513	2.34024	-0.6073	0.1354	0.288134	down	PREDICTED: F-box-like/WD repeat-containing protein TBL1Y isoform X3 [Beta vulgaris subsp. vulgaris] >gi|870868280|gb|KMT19132.1| hypothetical protein BVRB_1g015290 [Beta vulgaris subsp. vulgaris]
BVRB_1g015300	1:33907742-33908239	0	0	0	1	1	down	hypothetical protein BVRB_1g015300 [Beta vulgaris subsp. vulgaris]
BVRB_1g015310	1:33913383-33915820	1.89868	3.33043	0.810714	0.11045	0.249212	up	hypothetical protein BVRB_1g015310 [Beta vulgaris subsp. vulgaris]
BVRB_1g015320	1:33922554-33927740	0.0776217	0.0234263	-1.72833	1	1	down	hypothetical protein BVRB_1g015320 isoform A [Beta vulgaris subsp. vulgaris]
BVRB_1g015330	1:33949234-33956059	7.12683	6.82284	-0.0628876	0.843	0.912515	down	PREDICTED: metal transporter Nramp2-like [Beta vulgaris subsp. vulgaris] >gi|870868285|gb|KMT19137.1| hypothetical protein BVRB_1g015330 [Beta vulgaris subsp. vulgaris]
BVRB_1g015340	1:33962222-33964300	20.5442	17.5209	-0.229651	0.57425	0.732934	down	PREDICTED: peamaclein [Beta vulgaris subsp. vulgaris] >gi|870868286|gb|KMT19138.1| hypothetical protein BVRB_1g015340 [Beta vulgaris subsp. vulgaris]
BVRB_1g015350	1:34027154-34029197	0	0	0	1	1	down	PREDICTED: uncharacterized protein LOC104902916 [Beta vulgaris subsp. vulgaris] >gi|870868287|gb|KMT19139.1| hypothetical protein BVRB_1g015350 [Beta vulgaris subsp. vulgaris]
BVRB_1g015360	1:34043267-34052780	14.9253	13.7349	-0.119912	0.67915	0.806137	down	PREDICTED: uncharacterized protein LOC104902297 isoform X1 [Beta vulgaris subsp. vulgaris] >gi|870868288|gb|KMT19140.1| hypothetical protein BVRB_1g015360 [Beta vulgaris subsp. vulgaris]
BVRB_1g015370	1:34061994-34063333	0.113446	1.01972	3.16809	0.04645	0.134457	up	hypothetical protein BVRB_1g015370 [Beta vulgaris subsp. vulgaris]
BVRB_1g015380	1:34063355-34064460	0.697518	0.268824	-1.37557	0.13	0.279674	down	hypothetical protein BVRB_1g015380 [Beta vulgaris subsp. vulgaris]
BVRB_1g015390	1:34064724-34070659	4.83447	5.14071	0.0886099	0.7749	0.867424	up	hypothetical protein BVRB_1g015390 [Beta vulgaris subsp. vulgaris]
BVRB_1g015400	1:34075284-34085419	35.5171	31.3432	-0.180362	0.50115	0.673653	down	PREDICTED: protein arginine N-methyltransferase 2 [Beta vulgaris subsp. vulgaris] >gi|870868292|gb|KMT19144.1| hypothetical protein BVRB_1g015400 [Beta vulgaris subsp. vulgaris]
BVRB_1g015410	1:34086167-34088880	10.7867	12.8816	0.256057	0.33845	0.528772	up	PREDICTED: subtilisin-like protease [Beta vulgaris subsp. vulgaris]
BVRB_1g015420	1:34106978-34107939	0.0860362	0.100254	0.220647	1	1	up	hypothetical protein BVRB_1g015420 [Beta vulgaris subsp. vulgaris]
BVRB_1g015430	1:34108371-34112844	6.01277	3.20213	-0.908998	0.02895	0.0963128	down	PREDICTED: acyl-CoA-binding domain-containing protein 3 [Beta vulgaris subsp. vulgaris] >gi|870868295|gb|KMT19147.1| hypothetical protein BVRB_1g015430 [Beta vulgaris subsp. vulgaris]
BVRB_1g015440	1:34135698-34143343	3.58893	3.89931	0.119665	0.83285	0.906744	up	PREDICTED: protein sym-1 [Beta vulgaris subsp. vulgaris] >gi|870868296|gb|KMT19148.1| hypothetical protein BVRB_1g015440 [Beta vulgaris subsp. vulgaris]
BVRB_1g015450	1:34146268-34150333	8.2964	4.99447	-0.732153	0.0948	0.224599	down	PREDICTED: uncharacterized protein LOC104902355 isoform X2 [Beta vulgaris subsp. vulgaris] >gi|870868298|gb|KMT19150.1| hypothetical protein BVRB_1g015450 isoform B [Beta vulgaris subsp. vulgaris]
BVRB_1g015460	1:34158998-34167703	15.7465	18.6672	0.245475	0.3718	0.561827	up	PREDICTED: uncharacterized WD repeat-containing protein C17D11.16-like [Beta vulgaris subsp. vulgaris] >gi|870868299|gb|KMT19151.1| hypothetical protein BVRB_1g015460 [Beta vulgaris subsp. vulgaris]
BVRB_1g015470	1:34170108-34176031	18.8158	17.4502	-0.108706	0.68025	0.806666	down	PREDICTED: nuclear cap-binding protein subunit 2 [Beta vulgaris subsp. vulgaris] >gi|870868300|gb|KMT19152.1| hypothetical protein BVRB_1g015470 [Beta vulgaris subsp. vulgaris]
BVRB_1g015490	1:34181895-34182674	0	0	0	1	1	down	hypothetical protein BVRB_1g015490 [Beta vulgaris subsp. vulgaris]
BVRB_1g015500	1:34184008-34184868	51.202	96.1692	0.909374	0.001	0.0076064	up	PREDICTED: MFP1 attachment factor 1 [Beta vulgaris subsp. vulgaris] >gi|870868302|gb|KMT19154.1| hypothetical protein BVRB_1g015500 [Beta vulgaris subsp. vulgaris]
BVRB_1g015510	1:34195919-34196494	0	0	0	1	1	down	hypothetical protein BVRB_1g015510 [Beta vulgaris subsp. vulgaris]
BVRB_1g015520	1:34208354-34208834	0	0	0	1	1	down	hypothetical protein BVRB_1g015520 [Beta vulgaris subsp. vulgaris]
BVRB_1g015530	1:34214518-34223888	0.403352	0.218182	-0.886504	1	1	down	hypothetical protein BVRB_1g015530 [Beta vulgaris subsp. vulgaris]
BVRB_1g015540	1:34246348-34275323	9.84108	7.14145	-0.462598	0.1866	0.358039	down	hypothetical protein BVRB_1g015540 isoform C [Beta vulgaris subsp. vulgaris]
BVRB_1g015550	1:34275340-34276114	0.336836	1.53808	2.19101	0.0439	0.12937	up	PREDICTED: uncharacterized protein LOC104902448 [Beta vulgaris subsp. vulgaris] >gi|870868309|gb|KMT19161.1| hypothetical protein BVRB_1g015550 [Beta vulgaris subsp. vulgaris]
BVRB_1g015560	1:34278462-34281690	3.19964	0.807437	-1.98649	0.00125	0.00904098	down	PREDICTED: microtubule-associated protein RP/EB family member 1C-like [Beta vulgaris subsp. vulgaris] >gi|870868310|gb|KMT19162.1| hypothetical protein BVRB_1g015560 [Beta vulgaris subsp. vulgaris]
BVRB_1g015570	1:34313384-34317911	2.36164	2.53642	0.103006	0.83835	0.909808	up	PREDICTED: probable carbohydrate esterase At4g34215 [Beta vulgaris subsp. vulgaris] >gi|870868311|gb|KMT19163.1| hypothetical protein BVRB_1g015570 [Beta vulgaris subsp. vulgaris]
BVRB_1g015580	1:34322994-34324794	0	0	0	1	1	down	PREDICTED: probable carbohydrate esterase At4g34215 [Beta vulgaris subsp. vulgaris] >gi|870868312|gb|KMT19164.1| hypothetical protein BVRB_1g015580 [Beta vulgaris subsp. vulgaris]
BVRB_1g015590	1:34327014-34338159	40.0361	31.9224	-0.326733	0.2186	0.396807	down	PREDICTED: mannose-P-dolichol utilization defect 1 protein homolog 2 [Beta vulgaris subsp. vulgaris] >gi|870868313|gb|KMT19165.1| hypothetical protein BVRB_1g015590 [Beta vulgaris subsp. vulgaris]
BVRB_1g015600	1:34344295-34346060	11.3192	15.5683	0.459841	0.1289	0.277705	up	PREDICTED: putative F-box/LRR-repeat protein 8 [Beta vulgaris subsp. vulgaris] >gi|870868314|gb|KMT19166.1| hypothetical protein BVRB_1g015600 [Beta vulgaris subsp. vulgaris]
BVRB_1g015610	1:34352234-34358511	35.7598	40.4172	0.17663	0.537	0.703553	up	PREDICTED: protein DCL, chloroplastic-like [Beta vulgaris subsp. vulgaris] >gi|870868315|gb|KMT19167.1| hypothetical protein BVRB_1g015610 [Beta vulgaris subsp. vulgaris]
BVRB_1g015620	1:34360694-34366133	29.3239	20.8974	-0.488754	0.08325	0.205276	down	PREDICTED: protein DCL, chloroplastic-like [Beta vulgaris subsp. vulgaris] >gi|870868316|gb|KMT19168.1| hypothetical protein BVRB_1g015620 [Beta vulgaris subsp. vulgaris]
BVRB_1g015630	1:34367444-34369685	28.6389	59.6975	1.0597	5.00E-05	0.000653813	up	hypothetical protein BVRB_1g015630 [Beta vulgaris subsp. vulgaris]
BVRB_1g015640	1:34370252-34370840	0.0579823	0.140047	1.27223	1	1	up	hypothetical protein BVRB_1g015640 [Beta vulgaris subsp. vulgaris]
BVRB_1g015650	1:34374834-34378239	1.16332	0.401303	-1.53548	0.03785	0.116403	down	PREDICTED: probable isoaspartyl peptidase/L-asparaginase 2 [Beta vulgaris subsp. vulgaris] >gi|870868319|gb|KMT19171.1| hypothetical protein BVRB_1g015650 [Beta vulgaris subsp. vulgaris]
BVRB_1g015660	1:34383814-34391435	36.7114	75.5871	1.04191	5.00E-05	0.000653813	up	PREDICTED: low-temperature-induced cysteine proteinase-like [Beta vulgaris subsp. vulgaris] >gi|870868320|gb|KMT19172.1| hypothetical protein BVRB_1g015660 [Beta vulgaris subsp. vulgaris]
BVRB_1g015670	1:34418744-34421395	23.9936	8.39393	-1.51523	5.00E-05	0.000653813	down	PREDICTED: probable WRKY transcription factor 7 [Beta vulgaris subsp. vulgaris] >gi|870868321|gb|KMT19173.1| hypothetical protein BVRB_1g015670 [Beta vulgaris subsp. vulgaris]
BVRB_1g015680	1:34437154-34438629	13.6558	10.1446	-0.428809	0.19125	0.364295	down	hypothetical protein BVRB_1g015680 [Beta vulgaris subsp. vulgaris]
BVRB_1g015690	1:34441164-34442391	32.1387	74.6295	1.21543	5.00E-05	0.000653813	up	hypothetical protein BVRB_1g015690 [Beta vulgaris subsp. vulgaris]
BVRB_1g015700	1:34464055-34465020	0	0	0	1	1	down	hypothetical protein BVRB_1g015700 [Beta vulgaris subsp. vulgaris]
BVRB_1g015710	1:34471386-34476800	4.81694	3.89271	-0.307344	0.41055	0.596559	down	PREDICTED: probable inactive receptor kinase At5g67200 [Beta vulgaris subsp. vulgaris] >gi|870868325|gb|KMT19177.1| hypothetical protein BVRB_1g015710 [Beta vulgaris subsp. vulgaris]
BVRB_1g015720	1:34482784-34487042	6.08352	5.22823	-0.218586	0.5982	0.74862	down	PREDICTED: cell wall protein DAN4-like [Beta vulgaris subsp. vulgaris] >gi|870868326|gb|KMT19178.1| hypothetical protein BVRB_1g015720 [Beta vulgaris subsp. vulgaris]
BVRB_1g015730	1:34495834-34498764	0.0563007	0.0719604	0.354051	1	1	up	PREDICTED: A-agglutinin anchorage subunit-like [Beta vulgaris subsp. vulgaris] >gi|870868327|gb|KMT19179.1| hypothetical protein BVRB_1g015730 [Beta vulgaris subsp. vulgaris]
BVRB_1g015740	1:34499276-34517640	12.208	11.1876	-0.125919	0.6102	0.758036	down	PREDICTED: chromosome-associated kinesin KIF4A isoform X1 [Beta vulgaris subsp. vulgaris] >gi|731314846|ref|XP_010688670.1| PREDICTED: chromosome-associated kinesin KIF4A isoform X1 [Beta vulgaris subsp. vulgaris] >gi|870868328|gb|KMT19180.1| hypothe ...
BVRB_1g015750	1:34521360-34536320	19.8867	19.3914	-0.036391	0.89085	0.940488	down	PREDICTED: isocitrate dehydrogenase [NADP] [Beta vulgaris subsp. vulgaris] >gi|870868329|gb|KMT19181.1| hypothetical protein BVRB_1g015750 [Beta vulgaris subsp. vulgaris]
BVRB_1g015760	1:34543676-34549120	0.394488	0.319205	-0.3055	1	1	down	PREDICTED: uncharacterized protein LOC104902580 [Beta vulgaris subsp. vulgaris] >gi|870868330|gb|KMT19182.1| hypothetical protein BVRB_1g015760 [Beta vulgaris subsp. vulgaris]
BVRB_1g015770	1:34567450-34573620	4.28617	6.42755	0.58458	0.2111	0.387608	up	hypothetical protein BVRB_1g015770 isoform B [Beta vulgaris subsp. vulgaris]
BVRB_1g015780	1:34592594-34616410	2.76891	4.4425	0.682055	0.031	0.101073	up	hypothetical protein BVRB_1g015780 isoform B [Beta vulgaris subsp. vulgaris]
BVRB_1g015790	1:34621773-34633758	8.26887	7.27101	-0.185534	0.55545	0.718746	down	PREDICTED: NAC transcription factor 29-like isoform X2 [Beta vulgaris subsp. vulgaris]
BVRB_1g015800	1:34635102-34636007	0	0.143719	inf	1	1	up	hypothetical protein BVRB_1g015800 [Beta vulgaris subsp. vulgaris]
BVRB_1g015810	1:34636343-34640528	166.769	390.366	1.22698	0.0001	0.00117903	up	PREDICTED: polyadenylate-binding protein 2-like [Beta vulgaris subsp. vulgaris] >gi|870868337|gb|KMT19189.1| hypothetical protein BVRB_1g015810 [Beta vulgaris subsp. vulgaris]
BVRB_1g015820	1:34662572-34674307	27.1615	26.0648	-0.059459	0.80525	0.887971	down	PREDICTED: E3 ubiquitin-protein ligase MBR2-like [Beta vulgaris subsp. vulgaris] >gi|870868338|gb|KMT19190.1| hypothetical protein BVRB_1g015820 [Beta vulgaris subsp. vulgaris]
BVRB_1g015830	1:34677411-34684788	14.8652	16.6874	0.166821	0.54365	0.709111	up	PREDICTED: uncharacterized protein LOC104902651 [Beta vulgaris subsp. vulgaris] >gi|870868339|gb|KMT19191.1| hypothetical protein BVRB_1g015830 [Beta vulgaris subsp. vulgaris]
BVRB_1g015840	1:34690792-34691543	14.0419	19.2426	0.454569	0.16685	0.332204	up	PREDICTED: coiled-coil domain-containing protein 86-like [Beta vulgaris subsp. vulgaris] >gi|870868340|gb|KMT19192.1| hypothetical protein BVRB_1g015840 [Beta vulgaris subsp. vulgaris]
BVRB_1g015850	1:34708172-34714547	12.9386	16.1874	0.323189	0.28795	0.475889	up	PREDICTED: transcription factor ALC-like [Beta vulgaris subsp. vulgaris] >gi|870868341|gb|KMT19193.1| hypothetical protein BVRB_1g015850 [Beta vulgaris subsp. vulgaris]
BVRB_1g015860	1:34726132-34732139	33.949	64.1389	0.917831	0.00095	0.007304	up	PREDICTED: probable serine/threonine-protein kinase At1g01540 [Beta vulgaris subsp. vulgaris] >gi|870868342|gb|KMT19194.1| hypothetical protein BVRB_1g015860 [Beta vulgaris subsp. vulgaris]
BVRB_1g015870	1:34742982-34744521	40.6551	190.762	2.23027	5.00E-05	0.000653813	up	PREDICTED: uncharacterized protein LOC104902677 [Beta vulgaris subsp. vulgaris] >gi|870868343|gb|KMT19195.1| hypothetical protein BVRB_1g015870 [Beta vulgaris subsp. vulgaris]
BVRB_1g015880	1:34771572-34772744	0	0	0	1	1	down	hypothetical protein BVRB_1g015880 [Beta vulgaris subsp. vulgaris]
BVRB_1g015890	1:34774412-34777238	0.344499	0.303995	-0.180449	1	1	down	hypothetical protein BVRB_1g015890 [Beta vulgaris subsp. vulgaris]
BVRB_1g015900	1:34786846-34788159	0	0	0	1	1	down	PREDICTED: transcription factor HEC1-like [Beta vulgaris subsp. vulgaris] >gi|870868346|gb|KMT19198.1| hypothetical protein BVRB_1g015900 [Beta vulgaris subsp. vulgaris]
BVRB_1g015910	1:34830606-34836569	4.29609	5.84609	0.444446	0.13385	0.285779	up	PREDICTED: uncharacterized protein LOC104902690 [Beta vulgaris subsp. vulgaris] >gi|870868347|gb|KMT19199.1| hypothetical protein BVRB_1g015910 [Beta vulgaris subsp. vulgaris]
BVRB_1g015920	1:34844933-34862155	29.4611	47.4493	0.687575	0.0102	0.0450242	up	PREDICTED: protein DCL, chloroplastic [Beta vulgaris subsp. vulgaris] >gi|870868348|gb|KMT19200.1| hypothetical protein BVRB_1g015920 [Beta vulgaris subsp. vulgaris]
BVRB_1g015930	1:34868193-34872768	0.1813	0.106102	-0.772936	1	1	down	hypothetical protein BVRB_1g015930 [Beta vulgaris subsp. vulgaris]
BVRB_1g015940	1:34876613-34877148	0	0	0	1	1	down	hypothetical protein BVRB_1g015940 [Beta vulgaris subsp. vulgaris]
BVRB_1g015950	1:34892243-34901118	41.4712	26.7819	-0.630851	0.0121	0.0507645	down	PREDICTED: sugar transporter ERD6-like 6 [Beta vulgaris subsp. vulgaris] >gi|1209756|gb|AAB53155.1| integral membrane protein [Beta vulgaris] >gi|870868351|gb|KMT19203.1| hypothetical protein BVRB_1g015950 [Beta vulgaris subsp. vulgaris]
BVRB_1g015960	1:34911965-34923129	2.9488	1.07769	-1.45219	0.00075	0.00608398	down	PREDICTED: ABC transporter G family member 31-like [Beta vulgaris subsp. vulgaris] >gi|870868352|gb|KMT19204.1| hypothetical protein BVRB_1g015960 [Beta vulgaris subsp. vulgaris]
BVRB_1g015970	1:34929044-34934099	7.00128	6.29135	-0.154251	0.62225	0.765911	down	PREDICTED: protein DAMAGED DNA-BINDING 2 [Beta vulgaris subsp. vulgaris] >gi|870868353|gb|KMT19205.1| hypothetical protein BVRB_1g015970 [Beta vulgaris subsp. vulgaris]
BVRB_2g023390	2:7035-11720	7.6227	0.731919	-3.38055	5.00E-05	0.000653813	down	PREDICTED: uncharacterized protein LOC104903067 [Beta vulgaris subsp. vulgaris] >gi|731314962|ref|XP_010689349.1| PREDICTED: uncharacterized protein LOC104903067 [Beta vulgaris subsp. vulgaris] >gi|731314964|ref|XP_010689358.1| PREDICTED: uncharacter ...
BVRB_2g023400	2:11724-14631	11.3823	9.90967	-0.199889	0.486	0.66156	down	hypothetical protein BVRB_2g023400 [Beta vulgaris subsp. vulgaris]
BVRB_2g023410	2:21386-35271	0.00833198	0	#NAME?	1	1	down	hypothetical protein BVRB_2g023410 [Beta vulgaris subsp. vulgaris]
BVRB_2g023420	2:48725-49795	0	0	0	1	1	down	PREDICTED: L-ornithine N5-acetyltransferase NATA1-like [Beta vulgaris subsp. vulgaris] >gi|870867298|gb|KMT18167.1| hypothetical protein BVRB_2g023420 [Beta vulgaris subsp. vulgaris]
BVRB_2g023430	2:55911-56941	0	0	0	1	1	down	hypothetical protein BVRB_2g023430 [Beta vulgaris subsp. vulgaris]
BVRB_2g023440	2:63605-64495	0.286218	0.333635	0.221159	1	1	up	PREDICTED: LOB domain-containing protein 21 [Beta vulgaris subsp. vulgaris] >gi|870867300|gb|KMT18169.1| hypothetical protein BVRB_2g023440 [Beta vulgaris subsp. vulgaris]
BVRB_2g023450	2:69836-71711	30.2465	30.3367	0.00429636	0.9892	0.994465	up	PREDICTED: trihelix transcription factor ASIL2 isoform X3 [Beta vulgaris subsp. vulgaris] >gi|870867302|gb|KMT18171.1| hypothetical protein BVRB_2g023450 isoform B [Beta vulgaris subsp. vulgaris]
BVRB_2g023460	2:87045-88500	0.0568979	0.121079	1.0895	1	1	up	PREDICTED: omega-hydroxypalmitate O-feruloyl transferase [Beta vulgaris subsp. vulgaris] >gi|870867303|gb|KMT18172.1| hypothetical protein BVRB_2g023460 [Beta vulgaris subsp. vulgaris]
BVRB_2g023470	2:102485-103957	0	0	0	1	1	down	hypothetical protein BVRB_2g023470 [Beta vulgaris subsp. vulgaris]
BVRB_2g023480	2:117545-118300	19.8848	12.1993	-0.704869	0.0695	0.180505	down	PREDICTED: RING-H2 finger protein ATL66 [Beta vulgaris subsp. vulgaris] >gi|870867305|gb|KMT18174.1| hypothetical protein BVRB_2g023480 [Beta vulgaris subsp. vulgaris]
BVRB_2g023490	2:123851-125091	0.44507	0.375115	-0.246701	1	1	down	hypothetical protein BVRB_2g023490 [Beta vulgaris subsp. vulgaris]
BVRB_2g023500	2:126260-127271	0.0198677	0.0371711	0.903754	1	1	up	PREDICTED: myb protein-like [Beta vulgaris subsp. vulgaris] >gi|870867307|gb|KMT18176.1| hypothetical protein BVRB_2g023500 [Beta vulgaris subsp. vulgaris]
BVRB_2g023510	2:130716-133171	26.5132	13.3944	-0.985076	0.0185	0.0693085	down	hypothetical protein BVRB_2g023510 [Beta vulgaris subsp. vulgaris]
BVRB_2g023520	2:140502-144311	145.162	136.541	-0.0883291	0.7303	0.840031	down	PREDICTED: uncharacterized protein LOC104903165 isoform X1 [Beta vulgaris subsp. vulgaris] >gi|870867309|gb|KMT18178.1| hypothetical protein BVRB_2g023520 isoform A [Beta vulgaris subsp. vulgaris]
BVRB_2g023530	2:146706-154421	35.0342	42.2067	0.26871	0.28325	0.470532	up	PREDICTED: probable zinc metalloprotease EGY2, chloroplastic [Beta vulgaris subsp. vulgaris] >gi|870867311|gb|KMT18180.1| hypothetical protein BVRB_2g023530 [Beta vulgaris subsp. vulgaris]
BVRB_2g023540	2:155700-160661	7.78137	4.30189	-0.855052	0.02405	0.0839921	down	PREDICTED: GDP-Man:Man(3)GlcNAc(2)-PP-Dol alpha-1,2-mannosyltransferase [Beta vulgaris subsp. vulgaris] >gi|870867312|gb|KMT18181.1| hypothetical protein BVRB_2g023540 [Beta vulgaris subsp. vulgaris]
BVRB_2g023550	2:161936-179641	17.3935	37.3979	1.10441	5.00E-05	0.000653813	up	PREDICTED: clathrin heavy chain 1 [Beta vulgaris subsp. vulgaris] >gi|870867313|gb|KMT18182.1| hypothetical protein BVRB_2g023550 [Beta vulgaris subsp. vulgaris]
BVRB_2g023560	2:181676-184961	0.211521	0	#NAME?	1	1	down	PREDICTED: probable protein phosphatase 2C 2 [Beta vulgaris subsp. vulgaris] >gi|870867314|gb|KMT18183.1| hypothetical protein BVRB_2g023560 [Beta vulgaris subsp. vulgaris]
BVRB_2g023570	2:192607-194270	0.661865	0	#NAME?	5.00E-05	0.000653813	down	PREDICTED: em-like protein GEA6 [Beta vulgaris subsp. vulgaris] >gi|870867315|gb|KMT18184.1| hypothetical protein BVRB_2g023570 [Beta vulgaris subsp. vulgaris]
BVRB_2g023580	2:197377-226509	3.72048	2.32678	-0.677151	0.02675	0.0908682	down	PREDICTED: anaphase-promoting complex subunit 1 [Beta vulgaris subsp. vulgaris] >gi|870867316|gb|KMT18185.1| hypothetical protein BVRB_2g023580 [Beta vulgaris subsp. vulgaris]
BVRB_2g023590	2:226760-232263	0.0159854	0	#NAME?	1	1	down	hypothetical protein BVRB_2g023590 [Beta vulgaris subsp. vulgaris]
BVRB_2g023600	2:234922-239993	18.0744	12.1939	-0.567791	0.0422	0.125645	down	PREDICTED: protein ESKIMO 1 [Beta vulgaris subsp. vulgaris] >gi|870867318|gb|KMT18187.1| hypothetical protein BVRB_2g023600 [Beta vulgaris subsp. vulgaris]
BVRB_2g023610	2:245394-249673	1.96634	0.664464	-1.56525	0.01145	0.0489162	down	hypothetical protein BVRB_2g023610 [Beta vulgaris subsp. vulgaris]
BVRB_2g023620	2:253668-259513	13.6277	27.0058	0.986725	0.00095	0.007304	up	PREDICTED: UPF0160 protein-like [Beta vulgaris subsp. vulgaris] >gi|870867320|gb|KMT18189.1| hypothetical protein BVRB_2g023620 [Beta vulgaris subsp. vulgaris]
BVRB_2g023630	2:266497-280748	13.4255	15.0894	0.168568	0.51355	0.684211	up	PREDICTED: uncharacterized protein LOC104903240 isoform X2 [Beta vulgaris subsp. vulgaris] >gi|870867322|gb|KMT18191.1| hypothetical protein BVRB_2g023630 isoform B [Beta vulgaris subsp. vulgaris]
BVRB_2g023640	2:293947-297934	299.529	337.099	0.170477	0.53275	0.699677	up	PREDICTED: omega-3 fatty acid desaturase, chloroplastic [Beta vulgaris subsp. vulgaris] >gi|870867323|gb|KMT18192.1| hypothetical protein BVRB_2g023640 [Beta vulgaris subsp. vulgaris]
BVRB_2g023650	2:303437-307362	55.3526	22.4342	-1.30295	5.00E-05	0.000653813	down	PREDICTED: omega-3 fatty acid desaturase, chloroplastic-like [Beta vulgaris subsp. vulgaris] >gi|870867324|gb|KMT18193.1| hypothetical protein BVRB_2g023650 [Beta vulgaris subsp. vulgaris]
BVRB_2g023660	2:320989-323373	84.6861	10.3968	-3.02599	5.00E-05	0.000653813	down	PREDICTED: zinc finger CCCH domain-containing protein 29 [Beta vulgaris subsp. vulgaris] >gi|870867325|gb|KMT18194.1| hypothetical protein BVRB_2g023660 [Beta vulgaris subsp. vulgaris]
BVRB_2g023670	2:362437-368897	7.1947	1.09257	-2.71921	0.0001	0.00117903	down	PREDICTED: flavonol synthase/flavanone 3-hydroxylase-like [Beta vulgaris subsp. vulgaris] >gi|870867326|gb|KMT18195.1| hypothetical protein BVRB_2g023670 [Beta vulgaris subsp. vulgaris]
BVRB_2g023680	2:382955-388307	6.16367	3.06861	-1.0062	0.0028	0.0170479	down	PREDICTED: uncharacterized protein LOC104903287 [Beta vulgaris subsp. vulgaris] >gi|870867327|gb|KMT18196.1| hypothetical protein BVRB_2g023680 [Beta vulgaris subsp. vulgaris]
BVRB_2g023690	2:404711-409929	6.09059	2.25088	-1.43609	0.0011	0.00819675	down	PREDICTED: dual specificity tyrosine-phosphorylation-regulated kinase 3 [Beta vulgaris subsp. vulgaris] >gi|870867328|gb|KMT18197.1| hypothetical protein BVRB_2g023690 [Beta vulgaris subsp. vulgaris]
BVRB_2g023700	2:411632-416287	3.70386	7.36402	0.991465	0.01815	0.0684516	up	PREDICTED: 39S ribosomal protein L28, mitochondrial-like [Beta vulgaris subsp. vulgaris] >gi|870867329|gb|KMT18198.1| hypothetical protein BVRB_2g023700 [Beta vulgaris subsp. vulgaris]
BVRB_2g023710	2:424581-429935	52.8648	82.1744	0.63638	0.01075	0.0468264	up	PREDICTED: CTD nuclear envelope phosphatase 1 homolog [Beta vulgaris subsp. vulgaris] >gi|870867330|gb|KMT18199.1| hypothetical protein BVRB_2g023710 [Beta vulgaris subsp. vulgaris]
BVRB_2g023720	2:434491-437197	12.6757	6.32042	-1.00397	0.0012	0.00875884	down	PREDICTED: putative serine/threonine-protein kinase-like protein CCR3 [Beta vulgaris subsp. vulgaris] >gi|870867331|gb|KMT18200.1| hypothetical protein BVRB_2g023720 [Beta vulgaris subsp. vulgaris]
BVRB_2g023730	2:443643-451797	6.36894	6.67475	0.0676614	0.81655	0.895857	up	PREDICTED: NF-X1-type zinc finger protein NFXL2 [Beta vulgaris subsp. vulgaris] >gi|870867332|gb|KMT18201.1| hypothetical protein BVRB_2g023730 isoform A [Beta vulgaris subsp. vulgaris]
BVRB_2g023740	2:453402-461467	52.9117	61.1603	0.209008	0.4279	0.610764	up	PREDICTED: phosphoinositide phospholipase C 2 [Beta vulgaris subsp. vulgaris] >gi|870867334|gb|KMT18203.1| hypothetical protein BVRB_2g023740 [Beta vulgaris subsp. vulgaris]
BVRB_2g023750	2:465531-467083	0	0.0344446	inf	1	1	up	PREDICTED: aspartic proteinase CDR1-like [Beta vulgaris subsp. vulgaris] >gi|870867335|gb|KMT18204.1| hypothetical protein BVRB_2g023750 [Beta vulgaris subsp. vulgaris]
BVRB_2g023760	2:467591-473527	9.19184	9.06842	-0.0195015	0.94735	0.971032	down	PREDICTED: phosphoinositide phospholipase C 6 [Beta vulgaris subsp. vulgaris]
BVRB_2g023770	2:477331-484479	14.3412	15.7621	0.136294	0.64055	0.778968	up	PREDICTED: peptidyl-prolyl cis-trans isomerase CYP20-1-like [Beta vulgaris subsp. vulgaris] >gi|870867337|gb|KMT18206.1| hypothetical protein BVRB_2g023770 [Beta vulgaris subsp. vulgaris]
BVRB_2g023780	2:487410-488137	0.089689	0.0942574	0.0716747	1	1	up	PREDICTED: protein EARLY FLOWERING 4-like [Beta vulgaris subsp. vulgaris]
BVRB_2g023790	2:493311-495659	3.25607	3.52811	0.115765	0.8183	0.897015	up	PREDICTED: nascent polypeptide-associated complex subunit alpha-like protein 4 [Beta vulgaris subsp. vulgaris] >gi|870867339|gb|KMT18208.1| hypothetical protein BVRB_2g023790 [Beta vulgaris subsp. vulgaris]
BVRB_2g023800	2:497690-498377	0	0.0674627	inf	1	1	up	PREDICTED: protein EARLY FLOWERING 4-like [Beta vulgaris subsp. vulgaris] >gi|870867340|gb|KMT18209.1| hypothetical protein BVRB_2g023800 [Beta vulgaris subsp. vulgaris]
BVRB_2g023810	2:507551-519129	0.834389	0.971174	0.21901	0.61375	0.760007	up	PREDICTED: probable ATP-dependent DNA helicase HFM1 [Beta vulgaris subsp. vulgaris] >gi|870867341|gb|KMT18210.1| hypothetical protein BVRB_2g023810 isoform A [Beta vulgaris subsp. vulgaris]
BVRB_2g023820	2:519132-537307	9.55718	11.4645	0.262516	0.5001	0.672977	up	PREDICTED: GDSL esterase/lipase CPRD49 [Beta vulgaris subsp. vulgaris] >gi|870867343|gb|KMT18212.1| hypothetical protein BVRB_2g023820 [Beta vulgaris subsp. vulgaris]
BVRB_2g023830	2:519132-537307	5.6749	7.66314	0.43334	0.54735	0.712558	up	hypothetical protein BVRB_2g023830 isoform A [Beta vulgaris subsp. vulgaris]
BVRB_2g023850	2:537401-538456	1.0685	1.13302	0.0845926	0.9101	0.950954	up	hypothetical protein BVRB_2g023850 [Beta vulgaris subsp. vulgaris]
BVRB_2g023860	2:543292-546227	2.48932	5.9428	1.25539	0.02975	0.0983943	up	hypothetical protein BVRB_2g023860 [Beta vulgaris subsp. vulgaris]
BVRB_2g023870	2:547370-557277	0.377283	0.256825	-0.554865	1	1	down	hypothetical protein BVRB_2g023870 [Beta vulgaris subsp. vulgaris]
BVRB_2g023880	2:558374-561437	0.660371	0.202545	-1.70503	0.0856	0.209167	down	PREDICTED: probable indole-3-pyruvate monooxygenase YUCCA10 [Beta vulgaris subsp. vulgaris] >gi|870867349|gb|KMT18218.1| hypothetical protein BVRB_2g023880 [Beta vulgaris subsp. vulgaris]
BVRB_2g023890	2:570609-574215	17.8962	27.628	0.626477	0.0327	0.105073	up	PREDICTED: DAG protein, chloroplastic-like [Beta vulgaris subsp. vulgaris] >gi|870867350|gb|KMT18219.1| hypothetical protein BVRB_2g023890 [Beta vulgaris subsp. vulgaris]
BVRB_2g023900	2:583539-591311	1.00881	0.161882	-2.63964	0.00065	0.00542548	down	hypothetical protein BVRB_2g023900 [Beta vulgaris subsp. vulgaris]
BVRB_2g023910	2:593719-604810	11.0136	14.0683	0.353163	0.18675	0.358039	up	PREDICTED: nuclear pore complex protein NUP88 [Beta vulgaris subsp. vulgaris] >gi|870867352|gb|KMT18221.1| hypothetical protein BVRB_2g023910 [Beta vulgaris subsp. vulgaris]
BVRB_2g023920	2:606452-618235	24.1231	24.3367	0.0127199	0.96775	0.982891	up	hypothetical protein BVRB_2g023920 isoform B [Beta vulgaris subsp. vulgaris]
BVRB_2g023930	2:635099-638430	47.182	20.3082	-1.21617	5.00E-05	0.000653813	down	PREDICTED: protein yippee-like [Beta vulgaris subsp. vulgaris] >gi|731315074|ref|XP_010689804.1| PREDICTED: protein yippee-like [Beta vulgaris subsp. vulgaris] >gi|870867355|gb|KMT18224.1| hypothetical protein BVRB_2g023930 [Beta vulgaris subsp. vulg ...
BVRB_2g023940	2:641455-645595	0.683757	1.25488	0.875993	0.08565	0.209176	up	hypothetical protein BVRB_2g023940 isoform B [Beta vulgaris subsp. vulgaris]
BVRB_2g023950	2:646438-654445	9.37726	8.76263	-0.097802	0.73465	0.843201	down	PREDICTED: arginyl-tRNA--protein transferase 1 [Beta vulgaris subsp. vulgaris] >gi|870867358|gb|KMT18227.1| hypothetical protein BVRB_2g023950 [Beta vulgaris subsp. vulgaris]
BVRB_2g023960	2:657429-662814	9.79416	12.8195	0.38835	0.1543	0.314662	up	PREDICTED: cell wall protein RBR3 [Beta vulgaris subsp. vulgaris] >gi|870867359|gb|KMT18228.1| hypothetical protein BVRB_2g023960 [Beta vulgaris subsp. vulgaris]
BVRB_2g023970	2:663250-667225	147.8	214.026	0.534136	0.04045	0.121827	up	PREDICTED: clathrin light chain 2 [Beta vulgaris subsp. vulgaris] >gi|870867360|gb|KMT18229.1| hypothetical protein BVRB_2g023970 [Beta vulgaris subsp. vulgaris]
BVRB_2g023980	2:668769-669885	27.1498	30.0811	0.147917	0.6025	0.752542	up	PREDICTED: pleckstrin homology domain-containing protein 1 [Beta vulgaris subsp. vulgaris] >gi|870867361|gb|KMT18230.1| hypothetical protein BVRB_2g023980 [Beta vulgaris subsp. vulgaris]
BVRB_2g023990	2:672770-674815	751.009	648.646	-0.211398	0.4202	0.604484	down	PREDICTED: 30S ribosomal protein S31, chloroplastic [Beta vulgaris subsp. vulgaris] >gi|870867362|gb|KMT18231.1| hypothetical protein BVRB_2g023990 [Beta vulgaris subsp. vulgaris]
BVRB_2g024000	2:684199-687913	4.57111	1.80204	-1.34291	0.0158	0.062276	down	PREDICTED: uncharacterized protein LOC104903512 isoform X1 [Beta vulgaris subsp. vulgaris] >gi|870867364|gb|KMT18233.1| hypothetical protein BVRB_2g024000 isoform B [Beta vulgaris subsp. vulgaris]
BVRB_2g024010	2:690850-700875	50.8813	21.1262	-1.2681	5.00E-05	0.000653813	down	PREDICTED: auxin transporter-like protein 2 [Beta vulgaris subsp. vulgaris] >gi|870867365|gb|KMT18234.1| hypothetical protein BVRB_2g024010 [Beta vulgaris subsp. vulgaris]
BVRB_2g024020	2:714260-718365	7.23956	13.2838	0.875697	0.00875	0.0404147	up	PREDICTED: syntaxin-31 [Beta vulgaris subsp. vulgaris] >gi|870867366|gb|KMT18235.1| hypothetical protein BVRB_2g024020 [Beta vulgaris subsp. vulgaris]
BVRB_2g024030	2:721479-724164	235	475.5	1.01679	0.0002	0.00206509	up	PREDICTED: 60S acidic ribosomal protein P0 [Beta vulgaris subsp. vulgaris] >gi|870867367|gb|KMT18236.1| hypothetical protein BVRB_2g024030 [Beta vulgaris subsp. vulgaris]
BVRB_2g024040	2:747739-749490	88.1	18.039	-2.28802	5.00E-05	0.000653813	down	hypothetical protein BVRB_2g024040 [Beta vulgaris subsp. vulgaris]
BVRB_2g024050	2:762188-764583	9.71508	5.15184	-0.915137	0.0111	0.0478738	down	PREDICTED: uncharacterized protein LOC104903552 [Beta vulgaris subsp. vulgaris] >gi|870867369|gb|KMT18238.1| hypothetical protein BVRB_2g024050 [Beta vulgaris subsp. vulgaris]
BVRB_2g024060	2:765029-766054	0.0558933	0.132077	1.24063	1	1	up	hypothetical protein BVRB_2g024060 [Beta vulgaris subsp. vulgaris]
BVRB_2g024070	2:766431-777384	30.3558	14.1381	-1.10238	0.00065	0.00542548	down	PREDICTED: glycosyltransferase family 64 protein C4 isoform X1 [Beta vulgaris subsp. vulgaris] >gi|870867371|gb|KMT18240.1| hypothetical protein BVRB_2g024070 [Beta vulgaris subsp. vulgaris]
BVRB_2g024080	2:804788-808743	1849.77	2024.86	0.130478	0.67205	0.800938	up	hypothetical protein BVRB_2g024080 [Beta vulgaris subsp. vulgaris]
BVRB_2g024090	2:812259-813064	0	0	0	1	1	down	PREDICTED: oleosin 18.2 kDa-like [Beta vulgaris subsp. vulgaris] >gi|870867373|gb|KMT18242.1| hypothetical protein BVRB_2g024090 [Beta vulgaris subsp. vulgaris]
BVRB_2g024100	2:827448-832328	6.47659	2.89055	-1.16389	0.00455	0.0247944	down	PREDICTED: uncharacterized protein LOC104903578 [Beta vulgaris subsp. vulgaris] >gi|870867374|gb|KMT18243.1| hypothetical protein BVRB_2g024100 [Beta vulgaris subsp. vulgaris]
BVRB_2g024110	2:843268-847023	0	0	0	1	1	down	PREDICTED: uncharacterized protein LOC104903583 [Beta vulgaris subsp. vulgaris] >gi|731315116|ref|XP_010689959.1| PREDICTED: uncharacterized protein LOC104903583 [Beta vulgaris subsp. vulgaris] >gi|870867375|gb|KMT18244.1| hypothetical protein BVRB_2 ...
BVRB_2g024120	2:852918-853614	22.6571	33.9574	0.58376	0.07615	0.193257	up	PREDICTED: 17.8 kDa class I heat shock protein-like [Beta vulgaris subsp. vulgaris] >gi|870867376|gb|KMT18245.1| hypothetical protein BVRB_2g024120 [Beta vulgaris subsp. vulgaris]
BVRB_2g024130	2:854576-857624	0	0.940377	inf	5.00E-05	0.000653813	up	PREDICTED: caffeine synthase 1-like [Beta vulgaris subsp. vulgaris] >gi|870867377|gb|KMT18246.1| hypothetical protein BVRB_2g024130 [Beta vulgaris subsp. vulgaris]
BVRB_2g024140	2:861668-868086	27.298	11.9302	-1.19418	0.0006	0.00508012	down	PREDICTED: PHD finger protein ING1 isoform X2 [Beta vulgaris subsp. vulgaris] >gi|870867378|gb|KMT18247.1| hypothetical protein BVRB_2g024140 isoform A [Beta vulgaris subsp. vulgaris]
BVRB_2g024150	2:877928-879299	0.0592974	0.037397	-0.665045	1	1	down	PREDICTED: WUSCHEL-related homeobox 5-like [Beta vulgaris subsp. vulgaris] >gi|870867380|gb|KMT18249.1| hypothetical protein BVRB_2g024150 [Beta vulgaris subsp. vulgaris]
BVRB_2g024160	2:884818-893123	56.7532	81.9282	0.529658	0.035	0.110266	up	PREDICTED: 26S proteasome non-ATPase regulatory subunit 7 homolog A [Beta vulgaris subsp. vulgaris] >gi|870867381|gb|KMT18250.1| hypothetical protein BVRB_2g024160 [Beta vulgaris subsp. vulgaris]
BVRB_2g024170	2:896084-896424	0	0.224689	inf	1	1	up	hypothetical protein BVRB_2g024170 [Beta vulgaris subsp. vulgaris]
BVRB_2g024180	2:897568-901595	15.7257	22.415	0.511341	0.0419	0.125081	up	hypothetical protein BVRB_2g024180 [Beta vulgaris subsp. vulgaris]
BVRB_2g024190	2:903340-906684	0.387435	0.0953208	-2.02309	1	1	down	hypothetical protein BVRB_2g024190 [Beta vulgaris subsp. vulgaris]
BVRB_2g024200	2:942622-944377	63.4334	22.1765	-1.51621	5.00E-05	0.000653813	down	PREDICTED: uncharacterized acetyltransferase At3g50280 [Beta vulgaris subsp. vulgaris] >gi|870867385|gb|KMT18254.1| hypothetical protein BVRB_2g024200 [Beta vulgaris subsp. vulgaris]
BVRB_2g024210	2:945915-951528	0.0350056	0.0331514	-0.0785163	1	1	down	hypothetical protein BVRB_2g024210 [Beta vulgaris subsp. vulgaris]
BVRB_2g024220	2:945915-951528	4.14233	2.46689	-0.747745	0.02405	0.0839921	down	PREDICTED: uncharacterized protein LOC104903656 [Beta vulgaris subsp. vulgaris] >gi|731315136|ref|XP_010690039.1| PREDICTED: uncharacterized protein LOC104903656 [Beta vulgaris subsp. vulgaris] >gi|870867387|gb|KMT18256.1| hypothetical protein BVRB_2 ...
BVRB_2g024230	2:957422-968757	2.19605	1.54132	-0.510744	0.32735	0.518365	down	PREDICTED: peroxisomal nicotinamide adenine dinucleotide carrier [Beta vulgaris subsp. vulgaris] >gi|870867388|gb|KMT18257.1| hypothetical protein BVRB_2g024230 [Beta vulgaris subsp. vulgaris]
BVRB_2g024240	2:971082-976210	40.9235	40.5322	-0.0138608	0.9582	0.977007	down	PREDICTED: uncharacterized protein LOC104903675 [Beta vulgaris subsp. vulgaris] >gi|870867389|gb|KMT18258.1| hypothetical protein BVRB_2g024240 [Beta vulgaris subsp. vulgaris]
BVRB_2g024250	2:994102-1004857	4.30354	7.0528	0.712672	0.0084	0.0393209	up	PREDICTED: coronatine-insensitive protein 1 [Beta vulgaris subsp. vulgaris]
BVRB_2g024260	2:1016585-1018168	52.068	11.9715	-2.12079	5.00E-05	0.000653813	down	PREDICTED: transcription factor DIVARICATA-like [Beta vulgaris subsp. vulgaris] >gi|870867391|gb|KMT18260.1| hypothetical protein BVRB_2g024260 [Beta vulgaris subsp. vulgaris]
BVRB_2g024270	2:1018392-1019134	7.37269	2.84866	-1.37191	0.0197	0.0725206	down	hypothetical protein BVRB_2g024270 [Beta vulgaris subsp. vulgaris]
BVRB_2g024280	2:1030037-1035628	0.184341	1.05655	2.51891	0.00895	0.0410724	up	PREDICTED: laccase-4-like [Beta vulgaris subsp. vulgaris] >gi|870867393|gb|KMT18262.1| hypothetical protein BVRB_2g024280 [Beta vulgaris subsp. vulgaris]
BVRB_2g024290	2:1037776-1042388	1455.08	1177.5	-0.305373	0.32935	0.520437	down	PREDICTED: sedoheptulose-1,7-bisphosphatase, chloroplastic [Beta vulgaris subsp. vulgaris] >gi|870867394|gb|KMT18263.1| hypothetical protein BVRB_2g024290 [Beta vulgaris subsp. vulgaris]
BVRB_2g024300	2:1049300-1049988	6386.04	4211.6	-0.600551	0.0684	0.178435	down	PREDICTED: ferredoxin-1, chloroplastic-like [Beta vulgaris subsp. vulgaris]
BVRB_2g024310	2:1050602-1057552	13.7794	14.0597	0.0290454	0.9111	0.951443	up	PREDICTED: uncharacterized protein At2g39910 isoform X2 [Beta vulgaris subsp. vulgaris] >gi|870867397|gb|KMT18266.1| hypothetical protein BVRB_2g024310 isoform B [Beta vulgaris subsp. vulgaris]
BVRB_2g024320	2:1066369-1068958	3.09422	4.35644	0.493574	0.2415	0.424994	up	hypothetical protein BVRB_2g024320 [Beta vulgaris subsp. vulgaris]
BVRB_2g024330	2:1073782-1078219	3.44537	4.99987	0.537229	0.207	0.382609	up	hypothetical protein BVRB_2g024330 [Beta vulgaris subsp. vulgaris]
BVRB_2g024340	2:1080682-1082158	0	0	0	1	1	down	PREDICTED: glucan endo-1,3-beta-glucosidase 12 [Beta vulgaris subsp. vulgaris] >gi|870867400|gb|KMT18269.1| hypothetical protein BVRB_2g024340 [Beta vulgaris subsp. vulgaris]
BVRB_2g024350	2:1083421-1088748	4.27053	3.0084	-0.505417	0.1202	0.2643	down	hypothetical protein BVRB_2g024350 [Beta vulgaris subsp. vulgaris]
BVRB_2g024360	2:1089742-1094167	32.2601	47.0583	0.544698	0.03965	0.1203	up	PREDICTED: ER membrane protein complex subunit 8/9 homolog [Beta vulgaris subsp. vulgaris] >gi|870867402|gb|KMT18271.1| hypothetical protein BVRB_2g024360 [Beta vulgaris subsp. vulgaris]
BVRB_2g024370	2:1112173-1114974	63.8381	38.8066	-0.718115	0.0045	0.024621	down	hypothetical protein BVRB_2g024370 [Beta vulgaris subsp. vulgaris]
BVRB_2g024380	2:1115884-1128979	8.16385	5.08395	-0.683301	0.0393	0.119506	down	hypothetical protein BVRB_2g024380 isoform A [Beta vulgaris subsp. vulgaris]
BVRB_2g024390	2:1115884-1128979	1.44205	0.859879	-0.745914	0.38445	0.573091	down	hypothetical protein BVRB_2g024390 [Beta vulgaris subsp. vulgaris]
BVRB_2g024400	2:1131174-1134549	0.161499	0.379837	1.23385	1	1	up	PREDICTED: ubiquitin-like [Beta vulgaris subsp. vulgaris] >gi|870867407|gb|KMT18276.1| hypothetical protein BVRB_2g024400 [Beta vulgaris subsp. vulgaris]
BVRB_2g024410	2:1136713-1139511	0	0	0	1	1	down	PREDICTED: 24-methylenesterol C-methyltransferase 3-like [Beta vulgaris subsp. vulgaris] >gi|870867408|gb|KMT18277.1| hypothetical protein BVRB_2g024410 [Beta vulgaris subsp. vulgaris]
BVRB_2g024420	2:1140074-1149589	0.150798	0.0754824	-0.998408	1	1	down	hypothetical protein BVRB_2g024420 isoform B [Beta vulgaris subsp. vulgaris]
BVRB_2g024430	2:1152253-1155266	1.28515	5.26355	2.03409	0.0011	0.00819675	up	PREDICTED: proliferating cell nuclear antigen-like [Beta vulgaris subsp. vulgaris] >gi|870867411|gb|KMT18280.1| hypothetical protein BVRB_2g024430 [Beta vulgaris subsp. vulgaris]
BVRB_2g024440	2:1156951-1161409	35.0759	51.5637	0.555876	0.0311	0.10118	up	PREDICTED: probable sugar phosphate/phosphate translocator At3g11320 [Beta vulgaris subsp. vulgaris] >gi|870867412|gb|KMT18281.1| hypothetical protein BVRB_2g024440 [Beta vulgaris subsp. vulgaris]
BVRB_2g024450	2:1170734-1172979	128.653	179.499	0.480488	0.0616	0.16541	up	PREDICTED: 60S ribosomal protein L35a-3 [Beta vulgaris subsp. vulgaris] >gi|870867413|gb|KMT18282.1| hypothetical protein BVRB_2g024450 [Beta vulgaris subsp. vulgaris]
BVRB_2g024460	2:1178303-1179503	0	0	0	1	1	down	PREDICTED: uncharacterized protein LOC104883431 [Beta vulgaris subsp. vulgaris] >gi|870867414|gb|KMT18283.1| hypothetical protein BVRB_2g024460 [Beta vulgaris subsp. vulgaris]
BVRB_2g024470	2:1192863-1193937	0	0	0	1	1	down	PREDICTED: uncharacterized protein LOC104883452 [Beta vulgaris subsp. vulgaris]
BVRB_2g024480	2:1197223-1198228	0	0	0	1	1	down	PREDICTED: uncharacterized protein LOC104883461 [Beta vulgaris subsp. vulgaris] >gi|870867416|gb|KMT18285.1| hypothetical protein BVRB_2g024480 [Beta vulgaris subsp. vulgaris]
BVRB_2g024490	2:1210343-1211476	1.33822	0	#NAME?	5.00E-05	0.000653813	down	PREDICTED: uncharacterized protein LOC104903877 [Beta vulgaris subsp. vulgaris] >gi|870867417|gb|KMT18286.1| hypothetical protein BVRB_2g024490 [Beta vulgaris subsp. vulgaris]
BVRB_2g024500	2:1225743-1226784	0	0	0	1	1	down	hypothetical protein BVRB_2g024500 [Beta vulgaris subsp. vulgaris]
BVRB_2g024510	2:1227444-1232029	13.7147	9.72473	-0.495998	0.09445	0.224005	down	PREDICTED: syntaxin-81 [Beta vulgaris subsp. vulgaris] >gi|870867419|gb|KMT18288.1| hypothetical protein BVRB_2g024510 [Beta vulgaris subsp. vulgaris]
BVRB_2g024520	2:1239309-1240539	442.049	315.14	-0.488212	0.069	0.179655	down	hypothetical protein BVRB_2g024520 [Beta vulgaris subsp. vulgaris]
BVRB_2g024530	2:1240586-1244999	292.729	202.467	-0.531882	0.0529	0.147638	down	hypothetical protein BVRB_2g024530 [Beta vulgaris subsp. vulgaris]
BVRB_2g024540	2:1287834-1289399	46.3731	86.9331	0.906618	0.0005	0.00437847	up	PREDICTED: probable L-type lectin-domain containing receptor kinase S.7 [Beta vulgaris subsp. vulgaris] >gi|870867422|gb|KMT18291.1| hypothetical protein BVRB_2g024540 [Beta vulgaris subsp. vulgaris]
BVRB_2g024550	2:1305153-1309408	5.02179	2.06419	-1.28262	0.03155	0.102226	down	hypothetical protein BVRB_2g024550 [Beta vulgaris subsp. vulgaris]
BVRB_2g024560	2:1328669-1336879	4.956	6.48789	0.388573	0.17655	0.345076	up	hypothetical protein BVRB_2g024560 isoform B [Beta vulgaris subsp. vulgaris]
BVRB_2g024580	2:1348423-1351219	0.0313883	0.0883437	1.4929	1	1	up	hypothetical protein BVRB_2g024580 [Beta vulgaris subsp. vulgaris]
BVRB_2g024590	2:1373913-1378008	5.63986	7.1979	0.351916	0.30035	0.489242	up	PREDICTED: uncharacterized protein LOC104903953 [Beta vulgaris subsp. vulgaris] >gi|870867428|gb|KMT18297.1| hypothetical protein BVRB_2g024590 [Beta vulgaris subsp. vulgaris]
BVRB_2g024600	2:1389343-1394209	35.3517	19.4365	-0.863011	0.0026	0.0161053	down	PREDICTED: uncharacterized protein LOC104903962 [Beta vulgaris subsp. vulgaris] >gi|870867429|gb|KMT18298.1| hypothetical protein BVRB_2g024600 [Beta vulgaris subsp. vulgaris]
BVRB_2g024610	2:1406013-1409170	1.77659	0.740901	-1.26176	0.03725	0.115238	down	PREDICTED: uncharacterized protein LOC104903972 [Beta vulgaris subsp. vulgaris] >gi|870867430|gb|KMT18299.1| hypothetical protein BVRB_2g024610 [Beta vulgaris subsp. vulgaris]
BVRB_2g024620	2:1410574-1415809	5.39156	4.88918	-0.14111	0.64415	0.780877	down	hypothetical protein BVRB_2g024620 isoform A [Beta vulgaris subsp. vulgaris]
BVRB_2g024630	2:1417723-1418487	17.0451	22.4601	0.398006	0.22795	0.408147	up	PREDICTED: 18.2 kDa class I heat shock protein-like [Beta vulgaris subsp. vulgaris] >gi|870867433|gb|KMT18302.1| hypothetical protein BVRB_2g024630 [Beta vulgaris subsp. vulgaris]
BVRB_2g024640	2:1428153-1433388	0.215643	0.0558663	-1.94859	1	1	down	PREDICTED: protein At-4/1 [Beta vulgaris subsp. vulgaris] >gi|870867434|gb|KMT18303.1| hypothetical protein BVRB_2g024640 [Beta vulgaris subsp. vulgaris]
BVRB_2g024650	2:1433443-1438128	80.8421	95.7729	0.244511	0.33215	0.522788	up	PREDICTED: very-long-chain enoyl-CoA reductase [Beta vulgaris subsp. vulgaris] >gi|870867435|gb|KMT18304.1| hypothetical protein BVRB_2g024650 [Beta vulgaris subsp. vulgaris]
BVRB_2g024660	2:1440643-1444195	1.69298	2.89767	0.775332	0.073	0.187227	up	PREDICTED: actin-1 [Beta vulgaris subsp. vulgaris] >gi|731315235|ref|XP_010690505.1| PREDICTED: actin-1 [Beta vulgaris subsp. vulgaris] >gi|870867436|gb|KMT18305.1| hypothetical protein BVRB_2g024660 [Beta vulgaris subsp. vulgaris]
BVRB_2g024670	2:1446344-1461279	15.7794	19.9901	0.341244	0.23805	0.420781	up	PREDICTED: dolichyl-phosphate beta-glucosyltransferase [Beta vulgaris subsp. vulgaris] >gi|870867437|gb|KMT18306.1| hypothetical protein BVRB_2g024670 [Beta vulgaris subsp. vulgaris]
BVRB_2g024680	2:1471051-1472002	9.34794	7.16016	-0.384656	0.41785	0.602578	down	PREDICTED: uncharacterized protein LOC104904051 [Beta vulgaris subsp. vulgaris] >gi|870867438|gb|KMT18307.1| hypothetical protein BVRB_2g024680 [Beta vulgaris subsp. vulgaris]
BVRB_2g024690	2:1478179-1482142	27.4085	24.6561	-0.152676	0.58785	0.741559	down	PREDICTED: glucan endo-1,3-beta-glucosidase isoform X2 [Beta vulgaris subsp. vulgaris] >gi|870867439|gb|KMT18308.1| hypothetical protein BVRB_2g024690 [Beta vulgaris subsp. vulgaris]
BVRB_2g024700	2:1489823-1493842	4.00592	3.4799	-0.203088	0.5536	0.716981	down	PREDICTED: uncharacterized protein LOC104904075 [Beta vulgaris subsp. vulgaris] >gi|731315249|ref|XP_010690570.1| PREDICTED: uncharacterized protein LOC104904075 [Beta vulgaris subsp. vulgaris] >gi|870867440|gb|KMT18309.1| hypothetical protein BVRB_2 ...
BVRB_2g024710	2:1496946-1499801	0	0	0	1	1	down	hypothetical protein BVRB_2g024710 isoform B [Beta vulgaris subsp. vulgaris]
BVRB_2g024720	2:1505096-1514217	0	0	0	1	1	down	PREDICTED: probable xyloglucan endotransglucosylase/hydrolase protein 23 [Beta vulgaris subsp. vulgaris] >gi|870867443|gb|KMT18312.1| hypothetical protein BVRB_2g024720 [Beta vulgaris subsp. vulgaris]
BVRB_2g024730	2:1516386-1518489	756.944	1092.91	0.529922	0.0758	0.192621	up	hypothetical protein BVRB_2g024730 [Beta vulgaris subsp. vulgaris]
BVRB_2g024740	2:1518536-1519411	1025.47	1372.87	0.420911	0.13535	0.288073	up	hypothetical protein BVRB_2g024740 [Beta vulgaris subsp. vulgaris]
BVRB_2g024750	2:1528486-1533002	30.7128	13.8311	-1.15092	5.00E-05	0.000653813	down	PREDICTED: uncharacterized protein LOC104904106 [Beta vulgaris subsp. vulgaris] >gi|870867446|gb|KMT18315.1| hypothetical protein BVRB_2g024750 [Beta vulgaris subsp. vulgaris]
BVRB_2g024760	2:1535286-1536586	3.9586	1.61995	-1.28904	0.01205	0.0506332	down	PREDICTED: uncharacterized protein LOC104883500 [Beta vulgaris subsp. vulgaris] >gi|870867447|gb|KMT18316.1| hypothetical protein BVRB_2g024760 [Beta vulgaris subsp. vulgaris]
BVRB_2g024770	2:1551868-1559092	3.37014	2.5767	-0.387285	0.33945	0.530029	down	PREDICTED: DNA replication complex GINS protein PSF2 [Beta vulgaris subsp. vulgaris] >gi|870867448|gb|KMT18317.1| hypothetical protein BVRB_2g024770 [Beta vulgaris subsp. vulgaris]
BVRB_2g024780	2:1561066-1566621	602.204	760.843	0.337346	0.2385	0.421082	up	PREDICTED: triosephosphate isomerase, cytosolic [Beta vulgaris subsp. vulgaris] >gi|870867449|gb|KMT18318.1| hypothetical protein BVRB_2g024780 [Beta vulgaris subsp. vulgaris]
BVRB_2g024790	2:1586006-1590056	36.1285	18.2586	-0.984563	0.0007	0.00574721	down	PREDICTED: probable serine/threonine-protein kinase NAK [Beta vulgaris subsp. vulgaris] >gi|870867450|gb|KMT18319.1| hypothetical protein BVRB_2g024790 [Beta vulgaris subsp. vulgaris]
BVRB_2g024800	2:1592186-1598111	22.4416	29.0451	0.372119	0.16645	0.331603	up	PREDICTED: uncharacterized protein LOC104904143 [Beta vulgaris subsp. vulgaris] >gi|870867451|gb|KMT18320.1| hypothetical protein BVRB_2g024800 [Beta vulgaris subsp. vulgaris]
BVRB_2g024810	2:1598316-1603674	67.8797	76.3176	0.169035	0.539	0.705287	up	PREDICTED: serine/arginine-rich SC35-like splicing factor SCL30 isoform X1 [Beta vulgaris subsp. vulgaris] >gi|731315268|ref|XP_010690651.1| PREDICTED: serine/arginine-rich SC35-like splicing factor SCL30 isoform X1 [Beta vulgaris subsp. vulgaris] >g ...
BVRB_2g024820	2:1609146-1612281	3.0203	0	#NAME?	5.00E-05	0.000653813	down	PREDICTED: elicitor-responsive protein 1 isoform X1 [Beta vulgaris subsp. vulgaris] >gi|870867455|gb|KMT18324.1| hypothetical protein BVRB_2g024820 isoform B [Beta vulgaris subsp. vulgaris]
BVRB_2g024830	2:1615045-1619571	2.10454	1.57415	-0.41893	0.69855	0.818479	down	hypothetical protein BVRB_2g024830 [Beta vulgaris subsp. vulgaris]
BVRB_2g024840	2:1615045-1619571	4.13094	3.24018	-0.350397	0.5235	0.692835	down	hypothetical protein BVRB_2g024840 isoform B [Beta vulgaris subsp. vulgaris]
BVRB_2g024850	2:1615045-1619571	6.19678	6.71881	0.116689	0.83995	0.911179	up	hypothetical protein BVRB_2g024850 isoform B [Beta vulgaris subsp. vulgaris]
BVRB_2g024870	2:1619807-1634662	8.75271	8.59107	-0.026892	0.9203	0.956595	down	PREDICTED: AP3-complex subunit beta-A isoform X1 [Beta vulgaris subsp. vulgaris] >gi|870867461|gb|KMT18330.1| hypothetical protein BVRB_2g024870 [Beta vulgaris subsp. vulgaris]
BVRB_2g024880	2:1638633-1645674	10.8488	13.9076	0.358338	0.1546	0.315084	up	PREDICTED: protein INVOLVED IN DE NOVO 2 [Beta vulgaris subsp. vulgaris] >gi|731315294|ref|XP_010690724.1| PREDICTED: protein INVOLVED IN DE NOVO 2 [Beta vulgaris subsp. vulgaris] >gi|870867462|gb|KMT18331.1| hypothetical protein BVRB_2g024880 [Beta ...
BVRB_2g024890	2:1647373-1655208	0.701803	0.544844	-0.365222	0.4827	0.65859	down	hypothetical protein BVRB_2g024890 [Beta vulgaris subsp. vulgaris]
BVRB_2g024900	2:1655273-1658182	1.27281	1.3435	0.0779747	0.8855	0.93813	up	hypothetical protein BVRB_2g024900 [Beta vulgaris subsp. vulgaris]
BVRB_2g024910	2:1660033-1665297	11.3311	9.57604	-0.242789	0.40085	0.58848	down	PREDICTED: factor of DNA methylation 1-like isoform X1 [Beta vulgaris subsp. vulgaris] >gi|870867465|gb|KMT18334.1| hypothetical protein BVRB_2g024910 [Beta vulgaris subsp. vulgaris]
BVRB_2g024920	2:1667303-1670649	0.0381924	0.0184437	-1.05015	1	1	down	PREDICTED: arginine decarboxylase-like [Beta vulgaris subsp. vulgaris] >gi|870867466|gb|KMT18335.1| hypothetical protein BVRB_2g024920 [Beta vulgaris subsp. vulgaris]
BVRB_2g024930	2:1671473-1676017	0.132838	0.0316754	-2.06824	1	1	down	hypothetical protein BVRB_2g024930 [Beta vulgaris subsp. vulgaris]
BVRB_2g024940	2:1683663-1684752	2.21936	0.689208	-1.68713	0.0356	0.111663	down	hypothetical protein BVRB_2g024940 [Beta vulgaris subsp. vulgaris]
BVRB_2g024950	2:1686075-1689959	60.4716	19.6607	-1.62095	5.00E-05	0.000653813	down	PREDICTED: expansin-A4 [Beta vulgaris subsp. vulgaris] >gi|870867469|gb|KMT18338.1| hypothetical protein BVRB_2g024950 [Beta vulgaris subsp. vulgaris]
BVRB_2g024960	2:1711203-1716271	8.2112	10.4459	0.347273	0.1935	0.367135	up	PREDICTED: telomere repeat-binding protein 3 [Beta vulgaris subsp. vulgaris] >gi|870867470|gb|KMT18339.1| hypothetical protein BVRB_2g024960 [Beta vulgaris subsp. vulgaris]
BVRB_2g024970	2:1729673-1734319	6.78289	5.77145	-0.232965	0.40995	0.595943	down	PREDICTED: scarecrow-like protein 33 [Beta vulgaris subsp. vulgaris] >gi|870867471|gb|KMT18340.1| hypothetical protein BVRB_2g024970 [Beta vulgaris subsp. vulgaris]
BVRB_2g024980	2:1734963-1736687	6.54536	6.49587	-0.0109488	0.97895	0.988633	down	PREDICTED: rRNA methyltransferase 2, mitochondrial [Beta vulgaris subsp. vulgaris] >gi|870867472|gb|KMT18341.1| hypothetical protein BVRB_2g024980 [Beta vulgaris subsp. vulgaris]
BVRB_2g024990	2:1736742-1740979	4.63215	1.30509	-1.82753	0.0005	0.00437847	down	PREDICTED: protein FIZZY-RELATED 3 isoform X1 [Beta vulgaris subsp. vulgaris] >gi|870867473|gb|KMT18342.1| hypothetical protein BVRB_2g024990 [Beta vulgaris subsp. vulgaris]
BVRB_2g025000	2:1742844-1761219	9.93588	8.63822	-0.201913	0.451	0.630581	down	hypothetical protein BVRB_2g025000 [Beta vulgaris subsp. vulgaris]
BVRB_2g025010	2:1793803-1796092	0.198465	0.110315	-0.847247	1	1	down	hypothetical protein BVRB_2g025010 [Beta vulgaris subsp. vulgaris]
BVRB_2g025020	2:1793803-1796092	0	0	0	1	1	down	hypothetical protein BVRB_2g025020 [Beta vulgaris subsp. vulgaris]
BVRB_2g025030	2:1793803-1796092	1.70252	0.533524	-1.67405	0.0344	0.108781	down	hypothetical protein BVRB_2g025030 [Beta vulgaris subsp. vulgaris]
BVRB_2g025040	2:1796544-1804259	1.83526	0.803282	-1.19201	0.09085	0.217677	down	hypothetical protein BVRB_2g025040 [Beta vulgaris subsp. vulgaris]
BVRB_2g025050	2:1818613-1819830	0	0	0	1	1	down	hypothetical protein BVRB_2g025050 [Beta vulgaris subsp. vulgaris]
BVRB_2g025060	2:1830084-1830909	41.6909	15.6783	-1.41096	0.00015	0.00164805	down	PREDICTED: uncharacterized protein LOC104904325 [Beta vulgaris subsp. vulgaris] >gi|870867480|gb|KMT18349.1| hypothetical protein BVRB_2g025060 [Beta vulgaris subsp. vulgaris]
BVRB_2g025070	2:1845974-1860820	0.769738	0.720492	-0.0953849	0.9298	0.962482	down	hypothetical protein BVRB_2g025070 [Beta vulgaris subsp. vulgaris]
BVRB_2g025080	2:1845974-1860820	0.0354728	0	#NAME?	1	1	down	hypothetical protein BVRB_2g025080 [Beta vulgaris subsp. vulgaris]
BVRB_2g025090	2:1845974-1860820	2.10269	1.93747	-0.118058	0.8839	0.937315	down	hypothetical protein BVRB_2g025090 [Beta vulgaris subsp. vulgaris]
BVRB_2g025100	2:1861544-1863050	1.58003	0.654164	-1.27222	0.04745	0.136651	down	hypothetical protein BVRB_2g025100 [Beta vulgaris subsp. vulgaris]
BVRB_2g025110	2:1871544-1876289	18.1963	28.8781	0.666328	0.01225	0.0512827	up	PREDICTED: protein CHLOROPLAST IMPORT APPARATUS 2-like isoform X1 [Beta vulgaris subsp. vulgaris] >gi|870867485|gb|KMT18354.1| hypothetical protein BVRB_2g025110 isoform A [Beta vulgaris subsp. vulgaris]
BVRB_2g025120	2:1878774-1883066	16.8416	15.8592	-0.0867168	0.7523	0.853323	down	PREDICTED: peptidyl-prolyl cis-trans isomerase FKBP20-1 [Beta vulgaris subsp. vulgaris] >gi|870867487|gb|KMT18356.1| hypothetical protein BVRB_2g025120 [Beta vulgaris subsp. vulgaris]
BVRB_2g025130	2:1883084-1893420	17.3725	9.70889	-0.839428	0.00325	0.0191842	down	PREDICTED: laccase-17-like [Beta vulgaris subsp. vulgaris] >gi|870867488|gb|KMT18357.1| hypothetical protein BVRB_2g025130 [Beta vulgaris subsp. vulgaris]
BVRB_2g025140	2:1883084-1893420	0.290429	0.508267	0.8074	1	1	up	hypothetical protein BVRB_2g025140 isoform A [Beta vulgaris subsp. vulgaris]
BVRB_2g025150	2:1913133-1916050	4.55009	5.69126	0.322854	0.3854	0.573864	up	PREDICTED: laccase-17-like [Beta vulgaris subsp. vulgaris] >gi|870867491|gb|KMT18360.1| hypothetical protein BVRB_2g025150 [Beta vulgaris subsp. vulgaris]
BVRB_2g025160	2:1919652-1925310	32.7337	25.521	-0.359096	0.2455	0.429744	down	PREDICTED: E3 ubiquitin-protein ligase SDIR1 isoform X2 [Beta vulgaris subsp. vulgaris] >gi|870867493|gb|KMT18362.1| hypothetical protein BVRB_2g025160 isoform B [Beta vulgaris subsp. vulgaris]
BVRB_2g025170	2:1941073-1942860	45.2712	78.4052	0.792355	0.00305	0.0182905	up	hypothetical protein BVRB_2g025170 [Beta vulgaris subsp. vulgaris]
BVRB_2g025180	2:1973472-1975340	22.8398	15.702	-0.540599	0.05095	0.143527	down	PREDICTED: E3 ubiquitin-protein ligase RING1-like [Beta vulgaris subsp. vulgaris] >gi|870867495|gb|KMT18364.1| hypothetical protein BVRB_2g025180 [Beta vulgaris subsp. vulgaris]
BVRB_2g025190	2:1993245-1995510	0	0	0	1	1	down	PREDICTED: glycerol-3-phosphate acyltransferase 5-like [Beta vulgaris subsp. vulgaris] >gi|870867496|gb|KMT18365.1| hypothetical protein BVRB_2g025190 [Beta vulgaris subsp. vulgaris]
BVRB_2g025200	2:2011936-2020885	22.2986	25.7885	0.209772	0.40445	0.591374	up	PREDICTED: pumilio homolog 1-like [Beta vulgaris subsp. vulgaris] >gi|870867497|gb|KMT18366.1| hypothetical protein BVRB_2g025200 [Beta vulgaris subsp. vulgaris]
BVRB_2g025210	2:2023296-2024484	7.62123	10.6633	0.484557	0.17385	0.341375	up	PREDICTED: transcription factor PCL1-like [Beta vulgaris subsp. vulgaris] >gi|870867498|gb|KMT18367.1| hypothetical protein BVRB_2g025210 [Beta vulgaris subsp. vulgaris]
BVRB_2g025220	2:2024686-2025631	0.235697	0.659899	1.48531	0.141	0.295731	up	hypothetical protein BVRB_2g025220 [Beta vulgaris subsp. vulgaris]
BVRB_2g025230	2:2025907-2026322	0.0989947	0	#NAME?	1	1	down	hypothetical protein BVRB_2g025230 [Beta vulgaris subsp. vulgaris]
BVRB_2g025240	2:2026487-2028382	0.173499	0.256139	0.561997	1	1	up	hypothetical protein BVRB_2g025240 [Beta vulgaris subsp. vulgaris]
BVRB_2g025250	2:2028959-2031402	2.2613	2.80603	0.311379	0.47105	0.648376	up	PREDICTED: uncharacterized protein LOC104904445 [Beta vulgaris subsp. vulgaris] >gi|870867502|gb|KMT18371.1| hypothetical protein BVRB_2g025250 [Beta vulgaris subsp. vulgaris]
BVRB_2g025260	2:2031676-2035845	12.698	11.242	-0.175696	0.5049	0.676948	down	PREDICTED: uncharacterized protein LOC104904473 isoform X1 [Beta vulgaris subsp. vulgaris] >gi|870867503|gb|KMT18372.1| hypothetical protein BVRB_2g025260 isoform A [Beta vulgaris subsp. vulgaris]
BVRB_2g025270	2:2035947-2038272	4.28659	3.80103	-0.173438	0.63705	0.776928	down	hypothetical protein BVRB_2g025270 [Beta vulgaris subsp. vulgaris]
BVRB_2g025280	2:2053336-2066031	7.5917	8.06113	0.0865595	0.72965	0.839596	up	PREDICTED: probable splicing factor 3A subunit 1 [Beta vulgaris subsp. vulgaris] >gi|870867506|gb|KMT18375.1| hypothetical protein BVRB_2g025280 [Beta vulgaris subsp. vulgaris]
BVRB_2g025290	2:2066086-2067580	0.606271	0	#NAME?	1	1	down	hypothetical protein BVRB_2g025290 [Beta vulgaris subsp. vulgaris]
BVRB_2g025300	2:2069107-2072782	6885.27	6875.66	-0.00201327	0.9968	0.998274	down	PREDICTED: ribulose bisphosphate carboxylase/oxygenase activase, chloroplastic isoform X2 [Beta vulgaris subsp. vulgaris] >gi|870867508|gb|KMT18377.1| hypothetical protein BVRB_2g025300 [Beta vulgaris subsp. vulgaris]
BVRB_2g025310	2:2094596-2106745	0.0673234	0.0422778	-0.67121	1	1	down	hypothetical protein BVRB_2g025310 [Beta vulgaris subsp. vulgaris]
BVRB_2g025320	2:2111966-2113381	0.44853	0.548791	0.291051	1	1	up	PREDICTED: inversin-B-like [Beta vulgaris subsp. vulgaris]
BVRB_2g025330	2:2113387-2114432	0.737162	0.341597	-1.10969	0.3072	0.496083	down	hypothetical protein BVRB_2g025330 [Beta vulgaris subsp. vulgaris]
BVRB_2g025340	2:2115007-2117002	5.5777	9.94757	0.834674	0.02235	0.079594	up	hypothetical protein BVRB_2g025340 [Beta vulgaris subsp. vulgaris]
BVRB_2g025350	2:2119779-2121612	0.3748	0.337113	-0.152892	1	1	down	PREDICTED: putative DNA-binding protein ESCAROLA [Beta vulgaris subsp. vulgaris] >gi|870867513|gb|KMT18382.1| hypothetical protein BVRB_2g025350 [Beta vulgaris subsp. vulgaris]
BVRB_2g025360	2:2126236-2134568	247.041	200.6	-0.300428	0.22755	0.407754	down	PREDICTED: thylakoid lumenal 15 kDa protein 1, chloroplastic [Beta vulgaris subsp. vulgaris] >gi|731315375|ref|XP_010691153.1| PREDICTED: thylakoid lumenal 15 kDa protein 1, chloroplastic [Beta vulgaris subsp. vulgaris] >gi|731315377|ref|XP_010691161 ...
BVRB_2g025370	2:2135164-2136592	1.48787	1.88836	0.343892	0.55685	0.719604	up	hypothetical protein BVRB_2g025370 [Beta vulgaris subsp. vulgaris]
BVRB_2g025380	2:2137319-2141412	1.58762	0.853135	-0.89602	0.12605	0.272997	down	hypothetical protein BVRB_2g025380 [Beta vulgaris subsp. vulgaris]
BVRB_2g025390	2:2142214-2148412	16.6969	18.3489	0.136118	0.6185	0.763508	up	PREDICTED: uncharacterized protein LOC104904586 isoform X1 [Beta vulgaris subsp. vulgaris] >gi|731315382|ref|XP_010691187.1| PREDICTED: uncharacterized protein LOC104904586 isoform X1 [Beta vulgaris subsp. vulgaris] >gi|870867517|gb|KMT18386.1| hypot ...
BVRB_2g025400	2:2165246-2172871	49.4816	79.1391	0.677499	0.01165	0.0494897	up	hypothetical protein BVRB_2g025400 isoform B [Beta vulgaris subsp. vulgaris]
BVRB_2g025410	2:2186452-2188497	175.393	132.58	-0.403731	0.13855	0.292449	down	PREDICTED: protein phosphatase 2C 37 [Beta vulgaris subsp. vulgaris] >gi|870867520|gb|KMT18389.1| hypothetical protein BVRB_2g025410 [Beta vulgaris subsp. vulgaris]
BVRB_2g025420	2:2198012-2205167	12.5717	10.7912	-0.220334	0.42415	0.607588	down	PREDICTED: poly(A) RNA polymerase cid11 isoform X2 [Beta vulgaris subsp. vulgaris] >gi|870867521|gb|KMT18390.1| hypothetical protein BVRB_2g025420 [Beta vulgaris subsp. vulgaris]
BVRB_2g025430	2:2205684-2213688	14.2402	23.2646	0.708161	0.0069	0.0337087	up	PREDICTED: probable methyltransferase PMT11 [Beta vulgaris subsp. vulgaris] >gi|870867522|gb|KMT18391.1| hypothetical protein BVRB_2g025430 [Beta vulgaris subsp. vulgaris]
BVRB_2g025440	2:2215352-2220329	27.4584	22.2037	-0.306451	0.23495	0.41748	down	PREDICTED: BTB/POZ and MATH domain-containing protein 3 isoform X1 [Beta vulgaris subsp. vulgaris] >gi|870867523|gb|KMT18392.1| hypothetical protein BVRB_2g025440 [Beta vulgaris subsp. vulgaris]
BVRB_2g025450	2:2225073-2225548	0.0840007	0	#NAME?	1	1	down	hypothetical protein BVRB_2g025450 [Beta vulgaris subsp. vulgaris]
BVRB_2g025460	2:2231322-2237557	152.139	51.301	-1.56834	5.00E-05	0.000653813	down	hypothetical protein BVRB_2g025460 isoform B [Beta vulgaris subsp. vulgaris]
BVRB_2g025470	2:2240232-2243838	0.121971	0.218969	0.844194	1	1	up	PREDICTED: uncharacterized protein LOC104904693 isoform X1 [Beta vulgaris subsp. vulgaris] >gi|870867528|gb|KMT18397.1| hypothetical protein BVRB_2g025470 [Beta vulgaris subsp. vulgaris]
BVRB_2g025480	2:2248742-2258195	0.0568982	0.0289597	-0.974337	1	1	down	hypothetical protein BVRB_2g025480 [Beta vulgaris subsp. vulgaris]
BVRB_2g025490	2:2265602-2268617	52.7438	78.3948	0.571756	0.0252	0.0867338	up	PREDICTED: mannose-1-phosphate guanylyltransferase 1 [Beta vulgaris subsp. vulgaris] >gi|870867530|gb|KMT18399.1| hypothetical protein BVRB_2g025490 [Beta vulgaris subsp. vulgaris]
BVRB_2g025500	2:2270302-2280659	3.76234	3.80645	0.0168175	0.9718	0.985034	up	hypothetical protein BVRB_2g025500 [Beta vulgaris subsp. vulgaris]
BVRB_2g025510	2:2281742-2283994	17.6291	23.8479	0.435904	0.15455	0.31503	up	PREDICTED: uncharacterized protein At2g39795, mitochondrial-like [Beta vulgaris subsp. vulgaris] >gi|870867532|gb|KMT18401.1| hypothetical protein BVRB_2g025510 [Beta vulgaris subsp. vulgaris]
BVRB_2g025520	2:2284074-2287288	196.072	196.587	0.00378149	0.98775	0.993618	up	hypothetical protein BVRB_2g025520 [Beta vulgaris subsp. vulgaris]
BVRB_2g025530	2:2290367-2291648	917.853	128.802	-2.8331	5.00E-05	0.000653813	down	hypothetical protein BVRB_2g025530 [Beta vulgaris subsp. vulgaris]
BVRB_2g025540	2:2293763-2305258	60.1174	182.619	1.60299	5.00E-05	0.000653813	up	PREDICTED: delta-1-pyrroline-5-carboxylate synthase isoform X2 [Beta vulgaris subsp. vulgaris] >gi|870867536|gb|KMT18405.1| hypothetical protein BVRB_2g025540 isoform B [Beta vulgaris subsp. vulgaris]
BVRB_2g025550	2:2323123-2331128	12.6711	15.1996	0.262493	0.41965	0.604144	up	PREDICTED: protein YIPF1 homolog [Beta vulgaris subsp. vulgaris] >gi|870867537|gb|KMT18406.1| hypothetical protein BVRB_2g025550 [Beta vulgaris subsp. vulgaris]
BVRB_2g025560	2:2366630-2370795	11.5888	13.092	0.17596	0.5618	0.723039	up	PREDICTED: U6 snRNA-associated Sm-like protein LSm2 [Beta vulgaris subsp. vulgaris] >gi|870867538|gb|KMT18407.1| hypothetical protein BVRB_2g025560 [Beta vulgaris subsp. vulgaris]
BVRB_2g025570	2:2372480-2373925	8.11042	6.66438	-0.283306	0.5015	0.67399	down	PREDICTED: probable glycosyltransferase At5g11130 [Beta vulgaris subsp. vulgaris]
BVRB_2g025580	2:2375990-2387095	39.6464	59.86	0.594403	0.0191	0.0709286	up	PREDICTED: folylpolyglutamate synthase [Beta vulgaris subsp. vulgaris] >gi|870867540|gb|KMT18409.1| hypothetical protein BVRB_2g025580 [Beta vulgaris subsp. vulgaris]
BVRB_2g025590	2:2387911-2394236	13.4119	15.3011	0.190127	0.467	0.644701	up	PREDICTED: serine/threonine-protein phosphatase PP1 isozyme 4 [Beta vulgaris subsp. vulgaris] >gi|870867541|gb|KMT18410.1| hypothetical protein BVRB_2g025590 isoform A [Beta vulgaris subsp. vulgaris]
BVRB_2g025600	2:2408290-2414433	9.8464	14.0036	0.508127	0.08305	0.205082	up	PREDICTED: protein DA1-related 2 isoform X1 [Beta vulgaris subsp. vulgaris] >gi|870867543|gb|KMT18412.1| hypothetical protein BVRB_2g025600 isoform A [Beta vulgaris subsp. vulgaris]
BVRB_2g025610	2:2414767-2420646	31.2174	25.7784	-0.276186	0.4857	0.661218	down	PREDICTED: mitochondrial substrate carrier family protein B-like [Beta vulgaris subsp. vulgaris]
BVRB_2g025620	2:2469071-2475136	17.4072	8.7564	-0.991271	0.0005	0.00437847	down	PREDICTED: protein NRT1/ PTR FAMILY 5.6-like [Beta vulgaris subsp. vulgaris] >gi|870867547|gb|KMT18416.1| hypothetical protein BVRB_2g025620 [Beta vulgaris subsp. vulgaris]
BVRB_2g025630	2:2483416-2486386	0.0305675	0.0518029	0.761033	1	1	up	PREDICTED: ras-related protein Rab2BV-like [Beta vulgaris subsp. vulgaris] >gi|870867548|gb|KMT18417.1| hypothetical protein BVRB_2g025630 isoform A [Beta vulgaris subsp. vulgaris]
BVRB_2g025640	2:2488826-2498356	8.24025	5.36196	-0.619929	0.03975	0.120495	down	PREDICTED: protein N-terminal asparagine amidohydrolase [Beta vulgaris subsp. vulgaris] >gi|731315476|ref|XP_010691665.1| PREDICTED: protein N-terminal asparagine amidohydrolase [Beta vulgaris subsp. vulgaris] >gi|731315478|ref|XP_010691668.1| PREDIC ...
BVRB_2g025650	2:2507910-2515935	6.39636	5.27127	-0.2791	0.56625	0.726401	down	hypothetical protein BVRB_2g025650 [Beta vulgaris subsp. vulgaris]
BVRB_2g025660	2:2531810-2539206	1.54503	0.473002	-1.70772	0.01645	0.063945	down	PREDICTED: uncharacterized protein DDB_G0271670 [Beta vulgaris subsp. vulgaris] >gi|870867552|gb|KMT18421.1| hypothetical protein BVRB_2g025660 [Beta vulgaris subsp. vulgaris]
BVRB_2g025670	2:2539641-2541006	0.764453	0.238343	-1.68139	0.05585	0.153874	down	PREDICTED: uncharacterized protein LOC104904979 [Beta vulgaris subsp. vulgaris] >gi|870867553|gb|KMT18422.1| hypothetical protein BVRB_2g025670 [Beta vulgaris subsp. vulgaris]
BVRB_2g025680	2:2542531-2543306	8.54059	9.92984	0.217434	0.65175	0.785661	up	PREDICTED: uncharacterized protein LOC104904987 [Beta vulgaris subsp. vulgaris] >gi|870867554|gb|KMT18423.1| hypothetical protein BVRB_2g025680 [Beta vulgaris subsp. vulgaris]
BVRB_2g025690	2:2545230-2549086	4.09564	1.66267	-1.30059	0.0046	0.0249564	down	PREDICTED: rop guanine nucleotide exchange factor 7 [Beta vulgaris subsp. vulgaris] >gi|870867555|gb|KMT18424.1| hypothetical protein BVRB_2g025690 [Beta vulgaris subsp. vulgaris]
BVRB_2g025700	2:2556442-2564256	9.59721	10.4207	0.118771	0.66355	0.795356	up	PREDICTED: DEAD-box ATP-dependent RNA helicase 18-like isoform X2 [Beta vulgaris subsp. vulgaris] >gi|870867556|gb|KMT18425.1| hypothetical protein BVRB_2g025700 [Beta vulgaris subsp. vulgaris]
BVRB_2g025710	2:2565420-2574277	10.3173	8.3097	-0.312193	0.30345	0.492183	down	PREDICTED: protein GUCD1 isoform X1 [Beta vulgaris subsp. vulgaris] >gi|870867557|gb|KMT18426.1| hypothetical protein BVRB_2g025710 [Beta vulgaris subsp. vulgaris]
BVRB_2g025720	2:2576390-2582455	20.3564	23.99	0.236952	0.34265	0.533304	up	PREDICTED: crooked neck-like protein 1 [Beta vulgaris subsp. vulgaris] >gi|731315511|ref|XP_010691797.1| PREDICTED: crooked neck-like protein 1 [Beta vulgaris subsp. vulgaris] >gi|870867558|gb|KMT18427.1| hypothetical protein BVRB_2g025720 [Beta vulg ...
BVRB_2g025730	2:2615530-2618083	27.5321	15.6341	-0.816419	0.003	0.0180707	down	PREDICTED: uncharacterized protein LOC104905055 [Beta vulgaris subsp. vulgaris] >gi|870867559|gb|KMT18428.1| hypothetical protein BVRB_2g025730 [Beta vulgaris subsp. vulgaris]
BVRB_2g025740	2:2636471-2644086	15.3352	22.5655	0.557269	0.02655	0.0903247	up	hypothetical protein BVRB_2g025740 [Beta vulgaris subsp. vulgaris]
BVRB_2g025750	2:2646428-2647196	107.379	498.844	2.21588	5.00E-05	0.000653813	up	PREDICTED: 18.3 kDa class I heat shock protein-like [Beta vulgaris subsp. vulgaris] >gi|870867561|gb|KMT18430.1| hypothetical protein BVRB_2g025750 [Beta vulgaris subsp. vulgaris]
BVRB_2g025760	2:2657310-2664147	1.62305	1.47712	-0.135925	0.77005	0.864424	down	hypothetical protein BVRB_2g025760 [Beta vulgaris subsp. vulgaris]
BVRB_2g025770	2:2665180-2667857	19.6015	2.72507	-2.8466	5.00E-05	0.000653813	down	PREDICTED: UDP-glycosyltransferase 76F1-like isoform X1 [Beta vulgaris subsp. vulgaris] >gi|870867563|gb|KMT18432.1| hypothetical protein BVRB_2g025770 [Beta vulgaris subsp. vulgaris]
BVRB_2g025780	2:2668740-2669505	3.38263	1.69643	-0.995643	0.16925	0.335454	down	hypothetical protein BVRB_2g025780 [Beta vulgaris subsp. vulgaris]
BVRB_2g025790	2:2669690-2670106	2.05193	1.28852	-0.671269	0.5036	0.67574	down	hypothetical protein BVRB_2g025790 [Beta vulgaris subsp. vulgaris]
BVRB_2g025800	2:2672430-2674372	52.8827	30.3877	-0.799308	0.0022	0.0141315	down	PREDICTED: UDP-glycosyltransferase 76C4-like [Beta vulgaris subsp. vulgaris] >gi|870867566|gb|KMT18435.1| hypothetical protein BVRB_2g025800 [Beta vulgaris subsp. vulgaris]
BVRB_2g025810	2:2675600-2678958	0.318649	0.207	-0.622334	1	1	down	PREDICTED: UDP-glycosyltransferase 76C2-like [Beta vulgaris subsp. vulgaris] >gi|870867567|gb|KMT18436.1| hypothetical protein BVRB_2g025810 [Beta vulgaris subsp. vulgaris]
BVRB_2g025820	2:2680710-2682673	2.41478	1.77314	-0.445591	0.39215	0.580089	down	PREDICTED: UDP-glycosyltransferase 76C4-like isoform X3 [Beta vulgaris subsp. vulgaris] >gi|870867568|gb|KMT18437.1| hypothetical protein BVRB_2g025820 [Beta vulgaris subsp. vulgaris]
BVRB_2g025830	2:2693554-2694543	0	0	0	1	1	down	PREDICTED: 17.4 kDa class I heat shock protein-like [Beta vulgaris subsp. vulgaris] >gi|870867569|gb|KMT18438.1| hypothetical protein BVRB_2g025830 [Beta vulgaris subsp. vulgaris]
BVRB_2g025840	2:2695797-2696620	13.1717	26.5742	1.01259	0.00345	0.0199731	up	PREDICTED: 18.2 kDa class I heat shock protein-like [Beta vulgaris subsp. vulgaris] >gi|870867570|gb|KMT18439.1| hypothetical protein BVRB_2g025840 [Beta vulgaris subsp. vulgaris]
BVRB_2g025850	2:2698801-2701720	0.193419	0.321007	0.730875	1	1	up	hypothetical protein BVRB_2g025850 [Beta vulgaris subsp. vulgaris]
BVRB_2g025860	2:2702803-2705860	6.87528	3.69993	-0.893918	0.05005	0.141876	down	PREDICTED: uncharacterized protein LOC104905146 [Beta vulgaris subsp. vulgaris] >gi|870867572|gb|KMT18441.1| hypothetical protein BVRB_2g025860 [Beta vulgaris subsp. vulgaris]
BVRB_2g025870	2:2707902-2712310	28.3122	27.6886	-0.0321303	0.9008	0.94642	down	PREDICTED: uncharacterized protein LOC104905152 [Beta vulgaris subsp. vulgaris] >gi|870867573|gb|KMT18442.1| hypothetical protein BVRB_2g025870 [Beta vulgaris subsp. vulgaris]
BVRB_2g025880	2:2713717-2715880	0	0	0	1	1	down	PREDICTED: stress-induced protein KIN2 [Beta vulgaris subsp. vulgaris] >gi|870867574|gb|KMT18443.1| hypothetical protein BVRB_2g025880 [Beta vulgaris subsp. vulgaris]
BVRB_2g025890	2:2720397-2721880	0	0	0	1	1	down	hypothetical protein BVRB_2g025890 [Beta vulgaris subsp. vulgaris]
BVRB_2g025900	2:2725035-2728120	5.45069	6.25533	0.198645	0.61465	0.760634	up	PREDICTED: proline dehydrogenase 2, mitochondrial-like [Beta vulgaris subsp. vulgaris]
BVRB_2g025910	2:2735034-2741780	14.3519	25.4051	0.823874	0.00255	0.0158754	up	PREDICTED: ATP-dependent zinc metalloprotease FTSH 2, chloroplastic [Beta vulgaris subsp. vulgaris] >gi|870867577|gb|KMT18446.1| hypothetical protein BVRB_2g025910 [Beta vulgaris subsp. vulgaris]
BVRB_2g025920	2:2742725-2749790	0.20392	0.0269758	-2.91826	1	1	down	hypothetical protein BVRB_2g025920 [Beta vulgaris subsp. vulgaris]
BVRB_2g025930	2:2742725-2749790	11.3616	7.56579	-0.586608	0.02285	0.0808222	down	PREDICTED: ribosomal RNA-processing protein 14-C [Beta vulgaris subsp. vulgaris] >gi|870867579|gb|KMT18448.1| hypothetical protein BVRB_2g025930 [Beta vulgaris subsp. vulgaris]
[truncated: 16,907 more rows]
