# Supplementary material for: Transcriptome Analysis of Salt-Sensitive and Tolerant Genotypes Reveals Salt-Tolerance Metabolic Pathways in Sugar Beet
Source: Int J Mol Sci. 2019 Nov 25;20(23):5910. doi: 10.3390/ijms20235910 (PMC6928841; doi:10.3390/ijms20235910)
Supplement: Supplementary file 1 [file ijms-20-05910-s001.zip › Supplementary/Table S6.xls]

Table S6. The FPKM value and annotation of identified genes in salt tolerant cultivar T710MU.
gene_id	locus	Fpkm_mean value_0 Mm NaCl	Fpkm_mean value_0 Mm NaCl	log2(fold_change)	p_value	q_value	type	func_anno
BVRB_1g000010	1:9975-24191	70.2837	80.3938	0.193894	0.4196	0.546219	up	PREDICTED: 2,3-bisphosphoglycerate-independent phosphoglycerate mutase-like [Beta vulgaris subsp. vulgaris] >gi|870869230|gb|KMT19975.1| hypothetical protein BVRB_1g000010 [Beta vulgaris subsp. vulgaris]
BVRB_1g000020	1:26123-48061	15.0852	25.2468	0.742961	0.00425	0.0145441	up	hypothetical protein BVRB_1g000020 isoform B [Beta vulgaris subsp. vulgaris]
BVRB_1g000030	1:26123-48061	0.349574	0.727288	1.05693	1	1	up	hypothetical protein BVRB_1g000030 [Beta vulgaris subsp. vulgaris]
BVRB_1g000040	1:51845-64200	7.364	13.8122	0.90738	0.00235	0.0088767	up	hypothetical protein BVRB_1g000040 [Beta vulgaris subsp. vulgaris]
BVRB_1g000050	1:64216-68641	18.3633	4.35569	-2.07585	5.00E-05	0.000316398	down	PREDICTED: WAT1-related protein At4g08300-like [Beta vulgaris subsp. vulgaris] >gi|870869236|gb|KMT19981.1| hypothetical protein BVRB_1g000050 [Beta vulgaris subsp. vulgaris]
BVRB_1g000060	1:91335-92856	0.87266	0.526023	-0.730295	0.34465	0.473	down	hypothetical protein BVRB_1g000060 [Beta vulgaris subsp. vulgaris]
BVRB_1g000070	1:93175-94240	0.482613	0.638886	0.404692	1	1	up	hypothetical protein BVRB_1g000070 [Beta vulgaris subsp. vulgaris]
BVRB_1g000080	1:95015-97989	0.688053	0.402572	-0.773271	0.26815	0.392148	down	hypothetical protein BVRB_1g000080 [Beta vulgaris subsp. vulgaris]
BVRB_1g000090	1:119905-121719	0.0595699	9.93262	7.38145	0.08605	0.164942	up	PREDICTED: ethylene-responsive transcription factor ERF014 [Beta vulgaris subsp. vulgaris] >gi|870869240|gb|KMT19985.1| hypothetical protein BVRB_1g000090 [Beta vulgaris subsp. vulgaris]
BVRB_1g000100	1:132945-136480	2.61347	2.04484	-0.353979	0.7266	0.807092	down	hypothetical protein BVRB_1g000100 isoform A [Beta vulgaris subsp. vulgaris]
BVRB_1g000110	1:136575-139521	4.61263	6.14796	0.414516	0.26305	0.386622	up	hypothetical protein BVRB_1g000110 [Beta vulgaris subsp. vulgaris]
BVRB_1g000120	1:148134-150861	5.67184	5.95484	0.0702464	0.8229	0.880367	up	PREDICTED: phosphatidylinositol 4-phosphate 5-kinase 4 [Beta vulgaris subsp. vulgaris] >gi|870869244|gb|KMT19989.1| hypothetical protein BVRB_1g000120 [Beta vulgaris subsp. vulgaris]
BVRB_1g000130	1:154256-165211	44.1592	28.8867	-0.612308	0.0202	0.0518938	down	PREDICTED: kynurenine--oxoglutarate transaminase 1 [Beta vulgaris subsp. vulgaris]
BVRB_1g000140	1:154256-165211	3.32106	6.72773	1.01847	0.2045	0.319186	up	PREDICTED: uncharacterized protein LOC104894386 [Beta vulgaris subsp. vulgaris] >gi|870869246|gb|KMT19991.1| hypothetical protein BVRB_1g000140 [Beta vulgaris subsp. vulgaris]
BVRB_1g000150	1:165436-167811	17.0696	10.4325	-0.710343	0.01665	0.0444334	down	PREDICTED: uncharacterized protein LOC104895466 [Beta vulgaris subsp. vulgaris] >gi|870869247|gb|KMT19992.1| hypothetical protein BVRB_1g000150 [Beta vulgaris subsp. vulgaris]
BVRB_1g000160	1:169693-176931	7.72769	13.4837	0.803107	0.00175	0.00693797	up	PREDICTED: DIS3-like exonuclease 2 [Beta vulgaris subsp. vulgaris] >gi|870869248|gb|KMT19993.1| hypothetical protein BVRB_1g000160 [Beta vulgaris subsp. vulgaris]
BVRB_1g000170	1:179908-184953	4.02817	5.77488	0.519667	0.09515	0.178214	up	hypothetical protein BVRB_1g000170 [Beta vulgaris subsp. vulgaris]
BVRB_1g000180	1:186278-189363	142.057	167.688	0.239309	0.33755	0.466326	up	PREDICTED: selenoprotein K [Beta vulgaris subsp. vulgaris] >gi|870869250|gb|KMT19995.1| hypothetical protein BVRB_1g000180 [Beta vulgaris subsp. vulgaris]
BVRB_1g000190	1:190308-192849	24.0821	22.2962	-0.111163	0.7005	0.78764	down	PREDICTED: flavonol synthase/flavanone 3-hydroxylase-like [Beta vulgaris subsp. vulgaris] >gi|870869251|gb|KMT19996.1| hypothetical protein BVRB_1g000190 [Beta vulgaris subsp. vulgaris]
BVRB_1g000200	1:192939-198494	24.6214	21.5897	-0.189569	0.43525	0.561608	down	PREDICTED: uncharacterized protein LOC104901765 [Beta vulgaris subsp. vulgaris] >gi|731310591|ref|XP_010688686.1| PREDICTED: uncharacterized protein LOC104901765 [Beta vulgaris subsp. vulgaris] >gi|870869252|gb|KMT19997.1| hypothetical protein BVRB_1 ...
BVRB_1g000210	1:208559-211964	8.6391	3.51201	-1.29858	0.00155	0.0062422	down	PREDICTED: auxin transporter-like protein 3 [Beta vulgaris subsp. vulgaris] >gi|870869253|gb|KMT19998.1| hypothetical protein BVRB_1g000210 [Beta vulgaris subsp. vulgaris]
BVRB_1g000220	1:216038-219365	180.94	81.6505	-1.14798	5.00E-05	0.000316398	down	PREDICTED: ubiquitin-fold modifier 1 [Beta vulgaris subsp. vulgaris] >gi|870869254|gb|KMT19999.1| hypothetical protein BVRB_1g000220 [Beta vulgaris subsp. vulgaris]
BVRB_1g000230	1:220888-226262	4.88414	18.4935	1.92084	5.00E-05	0.000316398	up	PREDICTED: uncharacterized protein At1g04910-like [Beta vulgaris subsp. vulgaris] >gi|870869255|gb|KMT20000.1| hypothetical protein BVRB_1g000230 [Beta vulgaris subsp. vulgaris]
BVRB_1g000240	1:228978-231174	7.12062	4.61155	-0.626752	0.07005	0.140171	down	PREDICTED: uncharacterized protein LOC104905404 [Beta vulgaris subsp. vulgaris] >gi|870869256|gb|KMT20001.1| hypothetical protein BVRB_1g000240 [Beta vulgaris subsp. vulgaris]
BVRB_1g000250	1:240718-245126	2.6575	3.59816	0.437186	0.2279	0.347354	up	PREDICTED: serine/threonine-protein kinase mph1 isoform X2 [Beta vulgaris subsp. vulgaris] >gi|870869257|gb|KMT20002.1| hypothetical protein BVRB_1g000250 isoform A [Beta vulgaris subsp. vulgaris]
BVRB_1g000260	1:245452-251684	15.1889	15.7164	0.0492546	0.86035	0.90547	up	hypothetical protein BVRB_1g000260 isoform A [Beta vulgaris subsp. vulgaris]
BVRB_1g000270	1:252098-255823	6856.24	3387.34	-1.01726	0.00345	0.0122261	down	PREDICTED: metallothionein-like protein type 2 [Beta vulgaris subsp. vulgaris] >gi|870869261|gb|KMT20006.1| hypothetical protein BVRB_1g000270 [Beta vulgaris subsp. vulgaris]
BVRB_1g000280	1:259668-269631	9.2816	6.98875	-0.409341	0.1772	0.285885	down	PREDICTED: biotin--protein ligase 2-like [Beta vulgaris subsp. vulgaris] >gi|731310622|ref|XP_010668925.1| PREDICTED: biotin--protein ligase 2-like [Beta vulgaris subsp. vulgaris]
BVRB_1g000290	1:273858-282093	13.6699	29.9078	1.12952	5.00E-05	0.000316398	up	hypothetical protein BVRB_1g000290 [Beta vulgaris subsp. vulgaris]
BVRB_1g000300	1:298278-302536	27.8574	28.813	0.0486583	0.83415	0.887746	up	PREDICTED: phosphatidylinositol 4-phosphate 5-kinase 1 [Beta vulgaris subsp. vulgaris] >gi|870869264|gb|KMT20009.1| hypothetical protein BVRB_1g000300 [Beta vulgaris subsp. vulgaris]
BVRB_1g000310	1:330658-340113	92.5075	123.86	0.421063	0.0906	0.171466	up	PREDICTED: membrane magnesium transporter [Beta vulgaris subsp. vulgaris] >gi|870869265|gb|KMT20010.1| hypothetical protein BVRB_1g000310 [Beta vulgaris subsp. vulgaris]
BVRB_1g000320	1:340686-342044	5.69151	7.48083	0.394387	0.27405	0.398363	up	hypothetical protein BVRB_1g000320 [Beta vulgaris subsp. vulgaris]
BVRB_1g000330	1:368011-369796	4.36366	3.47027	-0.330492	0.51475	0.636532	down	PREDICTED: 30S ribosomal protein S13, chloroplastic-like [Beta vulgaris subsp. vulgaris] >gi|731310638|ref|XP_010669867.1| PREDICTED: 30S ribosomal protein S13, chloroplastic-like [Beta vulgaris subsp. vulgaris] >gi|731310640|ref|XP_010669920.1| PRED ...
BVRB_1g000340	1:374904-376486	212.663	215.295	0.0177465	0.944	0.963184	up	PREDICTED: 30S ribosomal protein S13, chloroplastic [Beta vulgaris subsp. vulgaris] >gi|870869268|gb|KMT20013.1| hypothetical protein BVRB_1g000340 [Beta vulgaris subsp. vulgaris]
BVRB_1g000350	1:384601-395296	8.60604	11.3025	0.393218	0.19965	0.313501	up	hypothetical protein BVRB_1g000350 isoform B [Beta vulgaris subsp. vulgaris]
BVRB_1g000360	1:395682-396986	2.9852	3.40429	0.18953	0.69005	0.77965	up	PREDICTED: cell wall protein IFF6-like [Beta vulgaris subsp. vulgaris]
BVRB_1g000370	1:418590-425606	48.6169	233.587	2.26443	5.00E-05	0.000316398	up	PREDICTED: nitrate reductase [NADH] [Beta vulgaris subsp. vulgaris] >gi|870869272|gb|KMT20017.1| hypothetical protein BVRB_1g000370 [Beta vulgaris subsp. vulgaris]
BVRB_1g000380	1:453460-454559	0	0	0	1	1	down	PREDICTED: uncharacterized protein LOC104887921 [Beta vulgaris subsp. vulgaris] >gi|870869273|gb|KMT20018.1| hypothetical protein BVRB_1g000380 [Beta vulgaris subsp. vulgaris]
BVRB_1g000390	1:455261-478076	9.95773	12.3858	0.314795	0.3274	0.455644	up	PREDICTED: uncharacterized protein LOC104888013 [Beta vulgaris subsp. vulgaris] >gi|870869274|gb|KMT20019.1| hypothetical protein BVRB_1g000390 [Beta vulgaris subsp. vulgaris]
BVRB_1g000400	1:455261-478076	5.69325	4.96184	-0.198378	0.5918	0.702932	down	PREDICTED: mitogen-activated protein kinase kinase kinase 1-like [Beta vulgaris subsp. vulgaris] >gi|731310678|ref|XP_010671349.1| PREDICTED: mitogen-activated protein kinase kinase kinase 1-like [Beta vulgaris subsp. vulgaris] >gi|870869275|gb|KMT20 ...
BVRB_1g000410	1:482950-488385	18.1078	20.9144	0.207885	0.3884	0.516752	up	PREDICTED: uncharacterized protein LOC104888222 [Beta vulgaris subsp. vulgaris] >gi|731310682|ref|XP_010671539.1| PREDICTED: uncharacterized protein LOC104888222 [Beta vulgaris subsp. vulgaris] >gi|731310684|ref|XP_010671612.1| PREDICTED: uncharacter ...
BVRB_1g000420	1:489409-491056	0	0	0	1	1	down	hypothetical protein BVRB_1g000420 [Beta vulgaris subsp. vulgaris]
BVRB_1g000430	1:497438-501686	62.2882	76.3444	0.293564	0.25715	0.380388	up	PREDICTED: transmembrane protein 50 homolog isoform X1 [Beta vulgaris subsp. vulgaris] >gi|870869278|gb|KMT20023.1| hypothetical protein BVRB_1g000430 [Beta vulgaris subsp. vulgaris]
BVRB_1g000440	1:504967-516356	30.14	26.6179	-0.179283	0.46225	0.587181	down	hypothetical protein BVRB_1g000440 [Beta vulgaris subsp. vulgaris]
BVRB_1g000450	1:523160-531335	23.6746	19.9267	-0.248633	0.3241	0.452058	down	PREDICTED: probable MYST-like histone acetyltransferase 1 [Beta vulgaris subsp. vulgaris] >gi|870869280|gb|KMT20025.1| hypothetical protein BVRB_1g000450 [Beta vulgaris subsp. vulgaris]
BVRB_1g000460	1:531930-533166	8.74622	3.08607	-1.50289	0.00145	0.00590517	down	PREDICTED: probable serine/threonine-protein kinase MARK-A [Beta vulgaris subsp. vulgaris] >gi|870869281|gb|KMT20026.1| hypothetical protein BVRB_1g000460 [Beta vulgaris subsp. vulgaris]
BVRB_1g000470	1:543152-548327	8.04456	9.628	0.259223	0.3951	0.523086	up	PREDICTED: vacuolar protein sorting-associated protein 9A-like [Beta vulgaris subsp. vulgaris] >gi|870869282|gb|KMT20027.1| hypothetical protein BVRB_1g000470 [Beta vulgaris subsp. vulgaris]
BVRB_1g000480	1:550114-555267	18.0183	25.3698	0.493651	0.06175	0.126847	up	PREDICTED: beta-1,3-galactosyltransferase 7 isoform X2 [Beta vulgaris subsp. vulgaris] >gi|870869283|gb|KMT20028.1| hypothetical protein BVRB_1g000480 isoform A [Beta vulgaris subsp. vulgaris]
BVRB_1g000490	1:556123-557757	0	0	0	1	1	down	PREDICTED: UDP-glucose flavonoid 3-O-glucosyltransferase 7-like [Beta vulgaris subsp. vulgaris] >gi|870869285|gb|KMT20030.1| hypothetical protein BVRB_1g000490 [Beta vulgaris subsp. vulgaris]
BVRB_1g000500	1:564681-568546	5.23582	3.75405	-0.479968	0.1403	0.240482	down	PREDICTED: auxin response factor 17 [Beta vulgaris subsp. vulgaris] >gi|731310706|ref|XP_010672606.1| PREDICTED: auxin response factor 17 [Beta vulgaris subsp. vulgaris] >gi|731310708|ref|XP_010672677.1| PREDICTED: auxin response factor 17 [Beta vulg ...
BVRB_1g000510	1:576801-580339	69.5023	90.7886	0.38545	0.1051	0.192192	up	PREDICTED: grpE protein homolog, mitochondrial [Beta vulgaris subsp. vulgaris] >gi|870869287|gb|KMT20032.1| hypothetical protein BVRB_1g000510 [Beta vulgaris subsp. vulgaris]
BVRB_1g000520	1:581281-590178	0.978157	0.76195	-0.360369	0.44185	0.567981	down	hypothetical protein BVRB_1g000520 [Beta vulgaris subsp. vulgaris]
BVRB_1g000530	1:581281-590178	0	0	0	1	1	down	hypothetical protein BVRB_1g000530 [Beta vulgaris subsp. vulgaris]
BVRB_1g000540	1:592371-598011	0.131138	0.367375	1.48617	1	1	up	hypothetical protein BVRB_1g000540 [Beta vulgaris subsp. vulgaris]
BVRB_1g000550	1:601065-602887	4.3091	4.2256	-0.0282303	0.93985	0.96066	down	PREDICTED: uncharacterized protein LOC104889478 [Beta vulgaris subsp. vulgaris] >gi|870869291|gb|KMT20036.1| hypothetical protein BVRB_1g000550 [Beta vulgaris subsp. vulgaris]
BVRB_1g000560	1:636361-647275	19.7055	24.9272	0.339125	0.15225	0.255583	up	PREDICTED: putative 1-phosphatidylinositol-3-phosphate 5-kinase FAB1D [Beta vulgaris subsp. vulgaris] >gi|731310719|ref|XP_010673188.1| PREDICTED: putative 1-phosphatidylinositol-3-phosphate 5-kinase FAB1D [Beta vulgaris subsp. vulgaris] >gi|87086929 ...
BVRB_1g000570	1:654511-655440	0.495979	0.827435	0.738367	0.34905	0.477229	up	PREDICTED: uncharacterized protein LOC104889685 [Beta vulgaris subsp. vulgaris] >gi|870869293|gb|KMT20038.1| hypothetical protein BVRB_1g000570 [Beta vulgaris subsp. vulgaris]
BVRB_1g000580	1:655452-661087	3.60599	4.88989	0.439406	0.25165	0.374508	up	PREDICTED: probable arabinosyltransferase ARAD1 [Beta vulgaris subsp. vulgaris] >gi|870869294|gb|KMT20039.1| hypothetical protein BVRB_1g000580 [Beta vulgaris subsp. vulgaris]
BVRB_1g000590	1:661852-664167	6.58002	6.60179	0.00476458	0.99025	0.992993	up	PREDICTED: uncharacterized protein LOC104889851 [Beta vulgaris subsp. vulgaris] >gi|731310727|ref|XP_010673588.1| PREDICTED: uncharacterized protein LOC104889851 [Beta vulgaris subsp. vulgaris] >gi|870869295|gb|KMT20040.1| hypothetical protein BVRB_1 ...
BVRB_1g000600	1:673891-680273	0.0395742	0.0222759	-0.829076	1	1	down	PREDICTED: GDSL esterase/lipase At5g08460-like [Beta vulgaris subsp. vulgaris] >gi|870869296|gb|KMT20041.1| hypothetical protein BVRB_1g000600 [Beta vulgaris subsp. vulgaris]
BVRB_1g000610	1:681551-686860	0	0.0240402	inf	1	1	up	hypothetical protein BVRB_1g000610 [Beta vulgaris subsp. vulgaris]
BVRB_1g000620	1:690451-698304	0	0	0	1	1	down	hypothetical protein BVRB_1g000620 [Beta vulgaris subsp. vulgaris]
BVRB_1g000630	1:701203-703637	0	0	0	1	1	down	PREDICTED: GDSL esterase/lipase At5g45670-like [Beta vulgaris subsp. vulgaris] >gi|870869299|gb|KMT20044.1| hypothetical protein BVRB_1g000630 [Beta vulgaris subsp. vulgaris]
BVRB_1g000640	1:707855-710706	6.05629	6.23176	0.0412037	0.8899	0.926539	up	hypothetical protein BVRB_1g000640 [Beta vulgaris subsp. vulgaris]
BVRB_1g000650	1:711215-717882	7.25133	8.77004	0.274338	0.33735	0.466237	up	hypothetical protein BVRB_1g000650 [Beta vulgaris subsp. vulgaris]
BVRB_1g000660	1:720695-727045	1.33682	0.529273	-1.33672	0.0459	0.100309	down	PREDICTED: MATE efflux family protein 5 [Beta vulgaris subsp. vulgaris] >gi|870869302|gb|KMT20047.1| hypothetical protein BVRB_1g000660 [Beta vulgaris subsp. vulgaris]
BVRB_1g000670	1:729116-735401	0.571982	0.973799	0.767655	0.1007	0.185875	up	PREDICTED: protein ROOT PRIMORDIUM DEFECTIVE 1 [Beta vulgaris subsp. vulgaris] >gi|731310745|ref|XP_010674510.1| PREDICTED: protein ROOT PRIMORDIUM DEFECTIVE 1 [Beta vulgaris subsp. vulgaris] >gi|731310747|ref|XP_010674577.1| PREDICTED: protein ROOT ...
BVRB_1g000680	1:737705-745270	19.1876	21.5265	0.165938	0.53895	0.657183	up	PREDICTED: protein-tyrosine-phosphatase PTP1 [Beta vulgaris subsp. vulgaris] >gi|731310755|ref|XP_010674859.1| PREDICTED: protein-tyrosine-phosphatase PTP1 [Beta vulgaris subsp. vulgaris] >gi|870869304|gb|KMT20049.1| hypothetical protein BVRB_1g00068 ...
BVRB_1g000690	1:747215-754100	0.825675	0.75063	-0.137473	0.8562	0.902899	down	hypothetical protein BVRB_1g000690 [Beta vulgaris subsp. vulgaris]
BVRB_1g000700	1:762255-773989	35.8198	27.8671	-0.362196	0.1231	0.217448	down	PREDICTED: uncharacterized protein LOC104890983 isoform X2 [Beta vulgaris subsp. vulgaris] >gi|870869306|gb|KMT20051.1| hypothetical protein BVRB_1g000700 [Beta vulgaris subsp. vulgaris]
BVRB_1g000710	1:804545-810107	289.47	137.05	-1.07871	5.00E-05	0.000316398	down	hypothetical protein BVRB_1g000710 [Beta vulgaris subsp. vulgaris]
BVRB_1g000720	1:817015-818734	0.517034	0.226705	-1.18944	1	1	down	hypothetical protein BVRB_1g000720 [Beta vulgaris subsp. vulgaris]
BVRB_1g000730	1:820655-822270	0	0	0	1	1	down	PREDICTED: non-specific lipid-transfer protein A-like [Beta vulgaris subsp. vulgaris] >gi|870869309|gb|KMT20054.1| hypothetical protein BVRB_1g000730 [Beta vulgaris subsp. vulgaris]
BVRB_1g000740	1:823375-826996	0	0	0	1	1	down	PREDICTED: sucrose transport protein SUC2-like [Beta vulgaris subsp. vulgaris] >gi|870869310|gb|KMT20055.1| hypothetical protein BVRB_1g000740 [Beta vulgaris subsp. vulgaris]
BVRB_1g000750	1:835995-844580	22.8138	30.764	0.431333	0.08205	0.158779	up	PREDICTED: abhydrolase domain-containing protein 3 isoform X2 [Beta vulgaris subsp. vulgaris] >gi|870869311|gb|KMT20056.1| hypothetical protein BVRB_1g000750 [Beta vulgaris subsp. vulgaris]
BVRB_1g000760	1:853665-855374	0	0	0	1	1	down	PREDICTED: scarecrow-like protein 21 [Beta vulgaris subsp. vulgaris] >gi|870869312|gb|KMT20057.1| hypothetical protein BVRB_1g000760 [Beta vulgaris subsp. vulgaris]
BVRB_1g000770	1:857748-862961	0.964976	0.874328	-0.142319	0.7515	0.826112	down	hypothetical protein BVRB_1g000770 [Beta vulgaris subsp. vulgaris]
BVRB_1g000780	1:866025-868710	10.6839	12.0053	0.168229	0.64415	0.744607	up	PREDICTED: transmembrane protein 18 [Beta vulgaris subsp. vulgaris] >gi|870869314|gb|KMT20059.1| hypothetical protein BVRB_1g000780 [Beta vulgaris subsp. vulgaris]
BVRB_1g000790	1:869088-870551	0	0.0668893	inf	1	1	up	PREDICTED: putative cyclic nucleotide-gated ion channel 18 [Beta vulgaris subsp. vulgaris] >gi|870869315|gb|KMT20060.1| hypothetical protein BVRB_1g000790 [Beta vulgaris subsp. vulgaris]
BVRB_1g000800	1:895593-899853	0.149565	0.00606193	-4.62485	1	1	down	PREDICTED: uncharacterized protein LOC104891670 isoform X2 [Beta vulgaris subsp. vulgaris] >gi|870869316|gb|KMT20061.1| hypothetical protein BVRB_1g000800 [Beta vulgaris subsp. vulgaris]
BVRB_1g000810	1:906274-914259	6.3621	8.81558	0.470553	0.0623	0.127748	up	PREDICTED: F-box/LRR-repeat protein At4g14103-like isoform X1 [Beta vulgaris subsp. vulgaris] >gi|731310783|ref|XP_010675991.1| PREDICTED: F-box/LRR-repeat protein At4g14103-like isoform X1 [Beta vulgaris subsp. vulgaris] >gi|731310785|ref|XP_0106760 ...
BVRB_1g000820	1:927913-935459	30.7267	16.8256	-0.868829	0.00075	0.003394	down	PREDICTED: translation initiation factor eIF-2B subunit delta-like isoform X1 [Beta vulgaris subsp. vulgaris] >gi|870869318|gb|KMT20063.1| hypothetical protein BVRB_1g000820 [Beta vulgaris subsp. vulgaris]
BVRB_1g000830	1:935767-939109	0.481889	0.61943	0.362239	1	1	up	hypothetical protein BVRB_1g000830 [Beta vulgaris subsp. vulgaris]
BVRB_1g000840	1:939596-943099	38.587	54.0434	0.486004	0.0428	0.0948147	up	PREDICTED: protein SENSITIVE TO PROTON RHIZOTOXICITY 1 [Beta vulgaris subsp. vulgaris] >gi|870869320|gb|KMT20065.1| hypothetical protein BVRB_1g000840 [Beta vulgaris subsp. vulgaris]
BVRB_1g000850	1:947054-953939	6.98341	8.84412	0.340786	0.25225	0.375279	up	PREDICTED: uncharacterized protein LOC104892350 isoform X1 [Beta vulgaris subsp. vulgaris] >gi|870869321|gb|KMT20066.1| hypothetical protein BVRB_1g000850 [Beta vulgaris subsp. vulgaris]
BVRB_1g000860	1:958644-963829	0.769434	0.418652	-0.878047	0.6397	0.741198	down	hypothetical protein BVRB_1g000860 isoform A [Beta vulgaris subsp. vulgaris]
BVRB_1g000880	1:967852-977519	8.33017	5.177	-0.68623	0.0103	0.0300779	down	PREDICTED: uncharacterized protein LOC104892494 isoform X1 [Beta vulgaris subsp. vulgaris] >gi|731310802|ref|XP_010676859.1| PREDICTED: uncharacterized protein LOC104892494 isoform X1 [Beta vulgaris subsp. vulgaris] >gi|870869324|gb|KMT20069.1| hypot ...
BVRB_1g000890	1:977973-981916	14.9113	27.1035	0.862069	0.00095	0.00413843	up	PREDICTED: dihydrolipoyllysine-residue acetyltransferase component 5 of pyruvate dehydrogenase complex, chloroplastic [Beta vulgaris subsp. vulgaris] >gi|870869325|gb|KMT20070.1| hypothetical protein BVRB_1g000890 [Beta vulgaris subsp. vulgaris]
BVRB_1g000900	1:982071-985359	0.740037	0.39109	-0.920097	0.15305	0.25655	down	hypothetical protein BVRB_1g000900 [Beta vulgaris subsp. vulgaris]
BVRB_1g000910	1:986079-988579	0.0100808	0.132542	3.71677	1	1	up	hypothetical protein BVRB_1g000910 [Beta vulgaris subsp. vulgaris]
BVRB_1g000920	1:991933-999364	19.1436	30.8871	0.690143	0.00835	0.0253858	up	PREDICTED: probable magnesium transporter NIPA4 [Beta vulgaris subsp. vulgaris] >gi|870869328|gb|KMT20073.1| hypothetical protein BVRB_1g000920 [Beta vulgaris subsp. vulgaris]
BVRB_1g000930	1:1000963-1001740	0.419136	0.981898	1.22816	0.1951	0.308044	up	hypothetical protein BVRB_1g000930 [Beta vulgaris subsp. vulgaris]
BVRB_1g000940	1:1005413-1009458	27.5988	32.3222	0.22792	0.3697	0.498203	up	PREDICTED: histidinol-phosphate aminotransferase, chloroplastic [Beta vulgaris subsp. vulgaris] >gi|870869330|gb|KMT20075.1| hypothetical protein BVRB_1g000940 [Beta vulgaris subsp. vulgaris]
BVRB_1g000950	1:1010603-1011778	4.66767	3.84983	-0.277908	0.5591	0.675052	down	PREDICTED: uncharacterized protein LOC104893181 [Beta vulgaris subsp. vulgaris] >gi|870869331|gb|KMT20076.1| hypothetical protein BVRB_1g000950 [Beta vulgaris subsp. vulgaris]
BVRB_1g000960	1:1014071-1020819	7.96194	32.1171	2.01215	5.00E-05	0.000316398	up	PREDICTED: uncharacterized protein LOC104893259 [Beta vulgaris subsp. vulgaris] >gi|870869332|gb|KMT20077.1| hypothetical protein BVRB_1g000960 [Beta vulgaris subsp. vulgaris]
BVRB_1g000970	1:1028973-1031142	0	0	0	1	1	down	PREDICTED: gibberellin-regulated protein 2-like [Beta vulgaris subsp. vulgaris] >gi|870869333|gb|KMT20078.1| hypothetical protein BVRB_1g000970 [Beta vulgaris subsp. vulgaris]
BVRB_1g000980	1:1032009-1034379	0	0	0	1	1	down	PREDICTED: gibberellin-regulated protein 2-like [Beta vulgaris subsp. vulgaris]
BVRB_1g000990	1:1038715-1043404	2.03827	2.66	0.384083	0.28705	0.41294	up	PREDICTED: RAN GTPase-activating protein 2-like [Beta vulgaris subsp. vulgaris] >gi|870869335|gb|KMT20080.1| hypothetical protein BVRB_1g000990 [Beta vulgaris subsp. vulgaris]
BVRB_1g001000	1:1045375-1054270	20.2174	21.5655	0.0931264	0.71825	0.801051	up	PREDICTED: uncharacterized protein LOC104893519 [Beta vulgaris subsp. vulgaris] >gi|870869336|gb|KMT20081.1| hypothetical protein BVRB_1g001000 [Beta vulgaris subsp. vulgaris]
BVRB_1g001010	1:1098905-1099341	0	0	0	1	1	down	hypothetical protein BVRB_1g001010 [Beta vulgaris subsp. vulgaris]
BVRB_1g001020	1:1106685-1107088	0	0	0	1	1	down	hypothetical protein BVRB_1g001020 [Beta vulgaris subsp. vulgaris]
BVRB_1g001030	1:1147796-1152991	0.0886387	0.36012	2.02247	1	1	up	PREDICTED: NAC domain-containing protein 76 [Beta vulgaris subsp. vulgaris] >gi|870869339|gb|KMT20084.1| hypothetical protein BVRB_1g001030 [Beta vulgaris subsp. vulgaris]
BVRB_1g001040	1:1164879-1171041	0.60277	0.516249	-0.223541	1	1	down	hypothetical protein BVRB_1g001040 [Beta vulgaris subsp. vulgaris]
BVRB_1g001050	1:1173646-1177851	3.33997	1.52844	-1.12778	0.0258	0.0632562	down	hypothetical protein BVRB_1g001050 [Beta vulgaris subsp. vulgaris]
BVRB_1g001060	1:1181615-1185708	22.1764	27.1404	0.291416	0.2604	0.38367	up	PREDICTED: uncharacterized membrane protein At4g09580 [Beta vulgaris subsp. vulgaris] >gi|870869342|gb|KMT20087.1| hypothetical protein BVRB_1g001060 [Beta vulgaris subsp. vulgaris]
BVRB_1g001070	1:1186394-1189471	92.7964	144.726	0.641188	0.0092	0.0274186	up	PREDICTED: 50S ribosomal protein L21, chloroplastic [Beta vulgaris subsp. vulgaris] >gi|870869343|gb|KMT20088.1| hypothetical protein BVRB_1g001070 [Beta vulgaris subsp. vulgaris]
BVRB_1g001080	1:1190173-1195791	51.8719	33.5352	-0.629279	0.00935	0.0278114	down	PREDICTED: calcium-dependent protein kinase 11 [Beta vulgaris subsp. vulgaris] >gi|870869344|gb|KMT20089.1| hypothetical protein BVRB_1g001080 [Beta vulgaris subsp. vulgaris]
BVRB_1g001090	1:1198256-1204081	0.747527	0.928172	0.312265	0.7452	0.821112	up	hypothetical protein BVRB_1g001090 [Beta vulgaris subsp. vulgaris]
BVRB_1g001100	1:1205958-1208111	194.148	186.477	-0.0581552	0.8166	0.875465	down	PREDICTED: subtilisin-like protease [Beta vulgaris subsp. vulgaris]
BVRB_1g001110	1:1209700-1218511	7.99994	6.42123	-0.317139	0.2247	0.343581	down	PREDICTED: uncharacterized protein LOC104894080 [Beta vulgaris subsp. vulgaris] >gi|870869347|gb|KMT20092.1| hypothetical protein BVRB_1g001110 [Beta vulgaris subsp. vulgaris]
BVRB_1g001120	1:1224809-1237103	30.3671	11.9341	-1.34742	5.00E-05	0.000316398	down	hypothetical protein BVRB_1g001120 [Beta vulgaris subsp. vulgaris]
BVRB_1g001130	1:1269437-1270432	16.7319	3.46034	-2.27362	5.00E-05	0.000316398	down	PREDICTED: serine/threonine-protein phosphatase PP-Z1 [Beta vulgaris subsp. vulgaris] >gi|870869349|gb|KMT20094.1| hypothetical protein BVRB_1g001130 [Beta vulgaris subsp. vulgaris]
BVRB_1g001140	1:1288067-1293450	33.8549	55.5558	0.714574	0.0032	0.0114851	up	hypothetical protein BVRB_1g001140 [Beta vulgaris subsp. vulgaris]
BVRB_1g001150	1:1294875-1299613	18.7412	25.8094	0.461684	0.08275	0.159842	up	PREDICTED: protein disulfide-isomerase 5-2 [Beta vulgaris subsp. vulgaris] >gi|870869351|gb|KMT20096.1| hypothetical protein BVRB_1g001150 [Beta vulgaris subsp. vulgaris]
BVRB_1g001160	1:1300512-1303063	1.07259	1.94712	0.860241	0.1061	0.193609	up	hypothetical protein BVRB_1g001160 [Beta vulgaris subsp. vulgaris]
BVRB_1g001170	1:1303761-1315063	16.1818	12.0061	-0.430599	0.10785	0.195945	down	PREDICTED: putative CCA tRNA nucleotidyltransferase 2 isoform X2 [Beta vulgaris subsp. vulgaris]
BVRB_1g001180	1:1315856-1320663	8.5228	12.8577	0.593238	0.0664	0.134274	up	PREDICTED: alpha-(1,4)-fucosyltransferase [Beta vulgaris subsp. vulgaris]
BVRB_1g001190	1:1325407-1325949	0	0	0	1	1	down	hypothetical protein BVRB_1g001190 [Beta vulgaris subsp. vulgaris]
BVRB_1g001200	1:1336397-1340773	23.1116	28.8083	0.317868	0.18955	0.301044	up	PREDICTED: alkaline/neutral invertase CINV2 [Beta vulgaris subsp. vulgaris] >gi|870869356|gb|KMT20101.1| hypothetical protein BVRB_1g001200 [Beta vulgaris subsp. vulgaris]
BVRB_1g001210	1:1341350-1344213	160.397	255.63	0.672409	0.00585	0.0188917	up	PREDICTED: uncharacterized protein LOC104894854 [Beta vulgaris subsp. vulgaris] >gi|870869357|gb|KMT20102.1| hypothetical protein BVRB_1g001210 [Beta vulgaris subsp. vulgaris]
BVRB_1g001220	1:1345607-1350222	46.3679	39.7965	-0.220487	0.35305	0.481025	down	PREDICTED: histidinol dehydrogenase, chloroplastic isoform X1 [Beta vulgaris subsp. vulgaris] >gi|870869358|gb|KMT20103.1| hypothetical protein BVRB_1g001220 isoform A [Beta vulgaris subsp. vulgaris]
BVRB_1g001230	1:1355135-1356663	351.764	179.49	-0.970701	0.0001	0.000587404	down	PREDICTED: uncharacterized protein LOC104895126 [Beta vulgaris subsp. vulgaris] >gi|870869360|gb|KMT20105.1| hypothetical protein BVRB_1g001230 [Beta vulgaris subsp. vulgaris]
BVRB_1g001240	1:1357791-1361423	5.21926	1.99226	-1.38944	0.00125	0.00521256	down	PREDICTED: probable purine permease 11 [Beta vulgaris subsp. vulgaris] >gi|731310878|ref|XP_010680070.1| PREDICTED: probable purine permease 11 [Beta vulgaris subsp. vulgaris] >gi|731310880|ref|XP_010680126.1| PREDICTED: probable purine permease 11 [ ...
BVRB_1g001250	1:1363427-1374202	13.3566	16.9954	0.347597	0.1884	0.299632	up	PREDICTED: uncharacterized protein At1g04910 isoform X1 [Beta vulgaris subsp. vulgaris] >gi|870869362|gb|KMT20107.1| hypothetical protein BVRB_1g001250 [Beta vulgaris subsp. vulgaris]
BVRB_1g001260	1:1379417-1381110	13.1252	3.21357	-2.0301	5.00E-05	0.000316398	down	PREDICTED: transcription repressor MYB6-like [Beta vulgaris subsp. vulgaris] >gi|870869363|gb|KMT20108.1| hypothetical protein BVRB_1g001260 [Beta vulgaris subsp. vulgaris]
BVRB_1g001270	1:1406333-1408608	0.790041	1.82491	1.20783	0.09505	0.178075	up	hypothetical protein BVRB_1g001270 [Beta vulgaris subsp. vulgaris]
BVRB_1g001280	1:1414993-1417317	0.0614547	0	#NAME?	1	1	down	hypothetical protein BVRB_1g001280 [Beta vulgaris subsp. vulgaris]
BVRB_1g001290	1:1419403-1421307	0	0	0	1	1	down	hypothetical protein BVRB_1g001290 [Beta vulgaris subsp. vulgaris]
BVRB_1g001300	1:1424843-1429428	27.655	32.6979	0.241658	0.3295	0.457872	up	PREDICTED: uncharacterized protein LOC104895792 [Beta vulgaris subsp. vulgaris] >gi|870869367|gb|KMT20112.1| hypothetical protein BVRB_1g001300 [Beta vulgaris subsp. vulgaris]
BVRB_1g001310	1:1430893-1447419	1.6459	1.57534	-0.0632069	0.86825	0.911239	down	PREDICTED: Fanconi anemia group M protein isoform X1 [Beta vulgaris subsp. vulgaris] >gi|870869368|gb|KMT20113.1| hypothetical protein BVRB_1g001310 isoform A [Beta vulgaris subsp. vulgaris]
BVRB_1g001320	1:1450293-1455275	4.69401	4.73895	0.0137457	0.9718	0.980711	up	PREDICTED: actin-related protein 7-like [Beta vulgaris subsp. vulgaris] >gi|870869369|gb|KMT20114.1| hypothetical protein BVRB_1g001320 [Beta vulgaris subsp. vulgaris]
BVRB_1g001330	1:1455781-1459379	0.0290714	0.079578	1.45277	1	1	up	PREDICTED: uncharacterized protein At4g06598-like [Beta vulgaris subsp. vulgaris] >gi|870869370|gb|KMT20115.1| hypothetical protein BVRB_1g001330 [Beta vulgaris subsp. vulgaris]
BVRB_1g001340	1:1460343-1471129	80.7729	50.3063	-0.683132	0.00625	0.0199724	down	PREDICTED: ran-binding protein 10 [Beta vulgaris subsp. vulgaris] >gi|870869372|gb|KMT20117.1| hypothetical protein BVRB_1g001340 isoform B [Beta vulgaris subsp. vulgaris]
BVRB_1g001350	1:1473013-1477428	9.81306	13.7913	0.490983	0.11645	0.208025	up	PREDICTED: cytochrome c oxidase assembly protein COX11, mitochondrial [Beta vulgaris subsp. vulgaris] >gi|870869373|gb|KMT20118.1| hypothetical protein BVRB_1g001350 [Beta vulgaris subsp. vulgaris]
BVRB_1g001360	1:1478153-1480231	2.18941	3.21507	0.554306	0.16855	0.275222	up	PREDICTED: UDP-glycosyltransferase 92A1-like [Beta vulgaris subsp. vulgaris] >gi|870869374|gb|KMT20119.1| hypothetical protein BVRB_1g001360 [Beta vulgaris subsp. vulgaris]
BVRB_1g001370	1:1481711-1484139	0	0	0	1	1	down	PREDICTED: V-type proton ATPase subunit G 1-like [Beta vulgaris subsp. vulgaris] >gi|731310912|ref|XP_010681520.1| PREDICTED: V-type proton ATPase subunit G 1-like [Beta vulgaris subsp. vulgaris] >gi|870869375|gb|KMT20120.1| hypothetical protein BVRB ...
BVRB_1g001380	1:1486183-1487949	0.451664	0.110923	-2.02569	1	1	down	hypothetical protein BVRB_1g001380 [Beta vulgaris subsp. vulgaris]
BVRB_1g001390	1:1490633-1492335	9.60074	4.84825	-0.985682	0.0066	0.0208775	down	PREDICTED: UDP-glycosyltransferase 92A1-like [Beta vulgaris subsp. vulgaris] >gi|870869377|gb|KMT20122.1| hypothetical protein BVRB_1g001390 [Beta vulgaris subsp. vulgaris]
BVRB_1g001400	1:1498193-1499560	13.5363	1.4181	-3.25481	0.0058	0.0187478	down	hypothetical protein BVRB_1g001400 [Beta vulgaris subsp. vulgaris]
BVRB_1g001410	1:1499978-1504489	20.1437	7.26109	-1.47207	0.0015	0.00607105	down	PREDICTED: chaperone protein dnaJ 8, chloroplastic [Beta vulgaris subsp. vulgaris] >gi|870869379|gb|KMT20124.1| hypothetical protein BVRB_1g001410 [Beta vulgaris subsp. vulgaris]
BVRB_1g001420	1:1513474-1522009	6.93469	4.29534	-0.691058	0.01675	0.0446223	down	PREDICTED: uncharacterized protein LOC104896830 [Beta vulgaris subsp. vulgaris] >gi|870869380|gb|KMT20125.1| hypothetical protein BVRB_1g001420 [Beta vulgaris subsp. vulgaris]
BVRB_1g001430	1:1524793-1534283	20.5225	23.5898	0.200958	0.4127	0.539842	up	PREDICTED: phosphoinositide phosphatase SAC1 isoform X2 [Beta vulgaris subsp. vulgaris] >gi|870869381|gb|KMT20126.1| hypothetical protein BVRB_1g001430 isoform A [Beta vulgaris subsp. vulgaris]
BVRB_1g001440	1:1537133-1538488	3.0632	2.50062	-0.292754	0.6692	0.764633	down	PREDICTED: uncharacterized protein LOC104897042 [Beta vulgaris subsp. vulgaris]
BVRB_1g001450	1:1540163-1549278	9.30109	17.3209	0.897041	0.00155	0.0062422	up	PREDICTED: threonylcarbamoyladenosine tRNA methylthiotransferase [Beta vulgaris subsp. vulgaris] >gi|870869384|gb|KMT20129.1| hypothetical protein BVRB_1g001450 [Beta vulgaris subsp. vulgaris]
BVRB_1g001460	1:1549286-1552839	18.2255	18.2865	0.00481767	0.9837	0.988289	up	PREDICTED: multiple C2 and transmembrane domain-containing protein 1 [Beta vulgaris subsp. vulgaris] >gi|870869385|gb|KMT20130.1| hypothetical protein BVRB_1g001460 [Beta vulgaris subsp. vulgaris]
BVRB_1g001470	1:1576975-1580370	4.20925	2.17781	-0.950683	0.01205	0.0342292	down	PREDICTED: uncharacterized protein LOC104897256 [Beta vulgaris subsp. vulgaris] >gi|870869386|gb|KMT20131.1| hypothetical protein BVRB_1g001470 [Beta vulgaris subsp. vulgaris]
BVRB_1g001480	1:1589644-1592257	1.17287	1.65712	0.498635	0.3771	0.505877	up	PREDICTED: uncharacterized protein LOC104897327 [Beta vulgaris subsp. vulgaris] >gi|870869387|gb|KMT20132.1| hypothetical protein BVRB_1g001480 [Beta vulgaris subsp. vulgaris]
BVRB_1g001490	1:1592887-1595010	1.83852	1.65833	-0.148817	0.7531	0.827177	down	PREDICTED: protein LYK5-like [Beta vulgaris subsp. vulgaris] >gi|870869388|gb|KMT20133.1| hypothetical protein BVRB_1g001490 [Beta vulgaris subsp. vulgaris]
BVRB_1g001500	1:1598876-1605930	15.8522	14.921	-0.0873317	0.7468	0.822425	down	PREDICTED: transcription factor bHLH81-like [Beta vulgaris subsp. vulgaris] >gi|870869389|gb|KMT20134.1| hypothetical protein BVRB_1g001500 isoform A [Beta vulgaris subsp. vulgaris]
BVRB_1g001510	1:1607543-1615260	95.7873	223.287	1.22099	5.00E-05	0.000316398	up	PREDICTED: transmembrane 9 superfamily member 1-like [Beta vulgaris subsp. vulgaris] >gi|870869390|gb|KMT20135.1| hypothetical protein BVRB_1g001510 [Beta vulgaris subsp. vulgaris]
BVRB_1g001520	1:1616722-1622600	20.2319	33.5174	0.728276	0.003	0.0108837	up	PREDICTED: transmembrane 9 superfamily member 1 [Beta vulgaris subsp. vulgaris] >gi|870869391|gb|KMT20136.1| hypothetical protein BVRB_1g001520 [Beta vulgaris subsp. vulgaris]
BVRB_1g001530	1:1626134-1626985	1.60714	1.16328	-0.466296	0.501	0.624242	down	hypothetical protein BVRB_1g001530 [Beta vulgaris subsp. vulgaris]
BVRB_1g001540	1:1628894-1632661	8.52447	10.7546	0.335275	0.26795	0.391981	up	PREDICTED: protein NRT1/ PTR FAMILY 5.10-like [Beta vulgaris subsp. vulgaris] >gi|870869393|gb|KMT20138.1| hypothetical protein BVRB_1g001540 [Beta vulgaris subsp. vulgaris]
BVRB_1g001550	1:1646984-1651689	57.2479	59.9976	0.0676826	0.7722	0.842506	up	PREDICTED: protein NRT1/ PTR FAMILY 5.10-like [Beta vulgaris subsp. vulgaris] >gi|870869394|gb|KMT20139.1| hypothetical protein BVRB_1g001550 [Beta vulgaris subsp. vulgaris]
BVRB_1g001560	1:1652804-1658516	11.3529	7.87634	-0.527467	0.08195	0.15863	down	hypothetical protein BVRB_1g001560 [Beta vulgaris subsp. vulgaris]
BVRB_1g001570	1:1679614-1682933	65.8285	213.56	1.69786	5.00E-05	0.000316398	up	PREDICTED: patellin-3 [Beta vulgaris subsp. vulgaris] >gi|870869396|gb|KMT20141.1| hypothetical protein BVRB_1g001570 [Beta vulgaris subsp. vulgaris]
BVRB_1g001580	1:1695624-1700711	2.84498	1.93667	-0.554841	0.1877	0.298934	down	hypothetical protein BVRB_1g001580 [Beta vulgaris subsp. vulgaris]
BVRB_1g001590	1:1700915-1705080	19.6601	11.6324	-0.757127	0.01135	0.0325499	down	PREDICTED: D-3-phosphoglycerate dehydrogenase 2, chloroplastic isoform X1 [Beta vulgaris subsp. vulgaris] >gi|731310960|ref|XP_010683483.1| PREDICTED: D-3-phosphoglycerate dehydrogenase 2, chloroplastic isoform X1 [Beta vulgaris subsp. vulgaris] >gi| ...
BVRB_1g001600	1:1722574-1725439	7.14032	1.8854	-1.92112	0.0001	0.000587404	down	PREDICTED: F-box protein At1g30790-like [Beta vulgaris subsp. vulgaris] >gi|731310968|ref|XP_010683794.1| PREDICTED: F-box protein At1g30790-like [Beta vulgaris subsp. vulgaris] >gi|870869399|gb|KMT20144.1| hypothetical protein BVRB_1g001600 [Beta vu ...
BVRB_1g001610	1:1727594-1728180	15.1987	29.6062	0.961947	0.0139	0.0384212	up	PREDICTED: type 1 phosphatases regulator ypi1 [Beta vulgaris subsp. vulgaris] >gi|870869400|gb|KMT20145.1| hypothetical protein BVRB_1g001610 [Beta vulgaris subsp. vulgaris]
BVRB_1g001620	1:1730632-1731330	0.0480166	0	#NAME?	1	1	down	hypothetical protein BVRB_1g001620 [Beta vulgaris subsp. vulgaris]
BVRB_1g001630	1:1743145-1748109	7.07485	4.93414	-0.5199	0.26875	0.392859	down	PREDICTED: uncharacterized protein LOC104898757 [Beta vulgaris subsp. vulgaris] >gi|731310978|ref|XP_010684250.1| PREDICTED: uncharacterized protein LOC104898757 [Beta vulgaris subsp. vulgaris] >gi|870869402|gb|KMT20147.1| hypothetical protein BVRB_1 ...
BVRB_1g001640	1:1750304-1762049	20.0111	29.6215	0.565845	0.42105	0.547588	up	hypothetical protein BVRB_1g001640 isoform C [Beta vulgaris subsp. vulgaris]
BVRB_1g001650	1:1750304-1762049	25.462	37.0067	0.53944	0.3001	0.426699	up	hypothetical protein BVRB_1g001650 [Beta vulgaris subsp. vulgaris]
BVRB_1g001660	1:1775073-1776936	0	0	0	1	1	down	hypothetical protein BVRB_1g001660 [Beta vulgaris subsp. vulgaris]
BVRB_1g001670	1:1787806-1794289	1.49539	2.36042	0.658525	0.2127	0.329184	up	PREDICTED: amino acid permease 1-like [Beta vulgaris subsp. vulgaris] >gi|870869410|gb|KMT20155.1| hypothetical protein BVRB_1g001670 [Beta vulgaris subsp. vulgaris]
BVRB_1g001680	1:1798043-1803067	130.814	66.0134	-0.986688	0.0002	0.00108451	down	hypothetical protein BVRB_1g001680 [Beta vulgaris subsp. vulgaris]
BVRB_1g001690	1:1803505-1806149	0.977625	0.0329512	-4.89088	0.034	0.0788899	down	PREDICTED: serine/threonine-protein kinase-like protein CCR4 [Beta vulgaris subsp. vulgaris]
BVRB_1g001700	1:1826843-1828353	0	0	0	1	1	down	hypothetical protein BVRB_1g001700 [Beta vulgaris subsp. vulgaris]
BVRB_1g001710	1:1830296-1836549	18.4247	30.1892	0.712392	0.0029	0.0105739	up	PREDICTED: receptor-like protein kinase HSL1 [Beta vulgaris subsp. vulgaris] >gi|731310986|ref|XP_010684551.1| PREDICTED: receptor-like protein kinase HSL1 [Beta vulgaris subsp. vulgaris] >gi|870869414|gb|KMT20159.1| hypothetical protein BVRB_1g00171 ...
BVRB_1g001720	1:1854262-1866379	61.585	61.3674	-0.00510599	0.9842	0.988367	down	PREDICTED: protein TIC 40, chloroplastic [Beta vulgaris subsp. vulgaris] >gi|870869415|gb|KMT20160.1| hypothetical protein BVRB_1g001720 [Beta vulgaris subsp. vulgaris]
BVRB_1g001730	1:1878723-1884196	0	0	0	1	1	down	PREDICTED: dirigent protein 14-like [Beta vulgaris subsp. vulgaris] >gi|870869416|gb|KMT20161.1| hypothetical protein BVRB_1g001730 [Beta vulgaris subsp. vulgaris]
BVRB_1g001740	1:1884249-1887239	0.623126	0.370402	-0.750431	1	1	down	PREDICTED: DNA-directed RNA polymerases II and IV subunit 5A-like [Beta vulgaris subsp. vulgaris] >gi|870869417|gb|KMT20162.1| hypothetical protein BVRB_1g001740 [Beta vulgaris subsp. vulgaris]
BVRB_1g001750	1:1889182-1891229	0.0238484	0.0753054	1.65886	1	1	up	hypothetical protein BVRB_1g001750 [Beta vulgaris subsp. vulgaris]
BVRB_1g001760	1:1898046-1903240	0.666521	0.346086	-0.945521	0.2089	0.324801	down	PREDICTED: myb-related protein 308-like [Beta vulgaris subsp. vulgaris] >gi|870869419|gb|KMT20164.1| hypothetical protein BVRB_1g001760 [Beta vulgaris subsp. vulgaris]
BVRB_1g001770	1:1907902-1918810	1.55049	1.5062	-0.0418094	0.924	0.949964	down	PREDICTED: DNA mismatch repair protein MLH1 isoform X1 [Beta vulgaris subsp. vulgaris] >gi|870869420|gb|KMT20165.1| hypothetical protein BVRB_1g001770 isoform A [Beta vulgaris subsp. vulgaris]
BVRB_1g001780	1:1943714-1951042	86.7533	42.062	-1.0444	5.00E-05	0.000316398	down	PREDICTED: uncharacterized protein LOC104899542 isoform X2 [Beta vulgaris subsp. vulgaris] >gi|870869422|gb|KMT20167.1| hypothetical protein BVRB_1g001780 isoform A [Beta vulgaris subsp. vulgaris]
BVRB_1g001790	1:1951772-1955140	9.78952	26.2758	1.42442	5.00E-05	0.000316398	up	PREDICTED: E3 ubiquitin-protein ligase RNF170-like [Beta vulgaris subsp. vulgaris] >gi|870869424|gb|KMT20169.1| hypothetical protein BVRB_1g001790 [Beta vulgaris subsp. vulgaris]
BVRB_1g001800	1:1959264-1961633	38.4335	12.2694	-1.6473	5.00E-05	0.000316398	down	PREDICTED: carboxymethylenebutenolidase homolog isoform X1 [Beta vulgaris subsp. vulgaris] >gi|870869425|gb|KMT20170.1| hypothetical protein BVRB_1g001800 [Beta vulgaris subsp. vulgaris]
BVRB_1g001810	1:1961874-1965270	59.8617	54.2532	-0.141926	0.60525	0.713857	down	PREDICTED: MICOS complex subunit Mic10 [Beta vulgaris subsp. vulgaris] >gi|870869426|gb|KMT20171.1| hypothetical protein BVRB_1g001810 [Beta vulgaris subsp. vulgaris]
BVRB_1g001820	1:1970654-1973629	31.6597	50.8672	0.684086	0.0056	0.0182471	up	PREDICTED: patellin-3 [Beta vulgaris subsp. vulgaris] >gi|870869427|gb|KMT20172.1| hypothetical protein BVRB_1g001820 [Beta vulgaris subsp. vulgaris]
BVRB_1g001830	1:1974164-1976080	0.111306	0.0446452	-1.31796	1	1	down	PREDICTED: patellin-5-like [Beta vulgaris subsp. vulgaris] >gi|870869428|gb|KMT20173.1| hypothetical protein BVRB_1g001830 [Beta vulgaris subsp. vulgaris]
BVRB_1g001840	1:1977754-1981280	80.6972	29.715	-1.44133	5.00E-05	0.000316398	down	PREDICTED: uncharacterized protein LOC104900078 [Beta vulgaris subsp. vulgaris] >gi|731311015|ref|XP_010685829.1| PREDICTED: uncharacterized protein LOC104900078 [Beta vulgaris subsp. vulgaris] >gi|870869429|gb|KMT20174.1| hypothetical protein BVRB_1 ...
BVRB_1g001850	1:1988404-1990918	17.774	12.3189	-0.528897	0.08385	0.161513	down	PREDICTED: uncharacterized protein C594.04c [Beta vulgaris subsp. vulgaris] >gi|870869430|gb|KMT20175.1| hypothetical protein BVRB_1g001850 [Beta vulgaris subsp. vulgaris]
BVRB_1g001860	1:1991374-1995224	0.44281	0.996785	1.1706	0.05	0.107292	up	PREDICTED: WAT1-related protein At3g30340-like isoform X1 [Beta vulgaris subsp. vulgaris] >gi|731311021|ref|XP_010686110.1| PREDICTED: WAT1-related protein At3g30340-like isoform X1 [Beta vulgaris subsp. vulgaris] >gi|870869431|gb|KMT20176.1| hypothe ...
BVRB_1g001870	1:1995414-1996762	0.34896	0.48225	0.466722	1	1	up	hypothetical protein BVRB_1g001870 [Beta vulgaris subsp. vulgaris]
BVRB_1g001880	1:1996814-2000137	3.02849	4.42457	0.546937	0.2594	0.382442	up	PREDICTED: WAT1-related protein At3g30340-like [Beta vulgaris subsp. vulgaris] >gi|870869434|gb|KMT20179.1| hypothetical protein BVRB_1g001880 [Beta vulgaris subsp. vulgaris]
BVRB_1g001890	1:2001644-2006483	12.8707	19.2013	0.577112	0.04715	0.102585	up	PREDICTED: ribosome production factor 1 [Beta vulgaris subsp. vulgaris] >gi|870869435|gb|KMT20180.1| hypothetical protein BVRB_1g001890 [Beta vulgaris subsp. vulgaris]
BVRB_1g001900	1:2006484-2007530	1.1437	2.68509	1.23126	0.0461	0.10065	up	PREDICTED: uncharacterized protein LOC104900556 [Beta vulgaris subsp. vulgaris] >gi|870869436|gb|KMT20181.1| hypothetical protein BVRB_1g001900 [Beta vulgaris subsp. vulgaris]
BVRB_1g001910	1:2014244-2027709	12.8213	13.4937	0.0737363	0.8076	0.869447	up	PREDICTED: endoribonuclease Dicer homolog 1 [Beta vulgaris subsp. vulgaris] >gi|870869437|gb|KMT20182.1| hypothetical protein BVRB_1g001910 isoform A [Beta vulgaris subsp. vulgaris]
BVRB_1g001920	1:2029190-2032570	0.0370642	0.0197086	-0.9112	1	1	down	PREDICTED: soluble inorganic pyrophosphatase-like [Beta vulgaris subsp. vulgaris] >gi|870869440|gb|KMT20185.1| hypothetical protein BVRB_1g001920 [Beta vulgaris subsp. vulgaris]
BVRB_1g001930	1:2034423-2037550	4.83501	4.23197	-0.192191	0.61835	0.724524	down	hypothetical protein BVRB_1g001930 [Beta vulgaris subsp. vulgaris]
BVRB_1g001940	1:2056233-2063390	11.6391	15.8781	0.448055	0.0819	0.158578	up	PREDICTED: pre-mRNA-splicing factor ATP-dependent RNA helicase PRP16-like isoform X1 [Beta vulgaris subsp. vulgaris] >gi|731311039|ref|XP_010686859.1| PREDICTED: pre-mRNA-splicing factor ATP-dependent RNA helicase PRP16-like isoform X1 [Beta vulgaris ...
BVRB_1g001950	1:2068502-2072707	0.232917	2.35514	3.33792	0.00135	0.00556213	up	PREDICTED: NAC domain-containing protein 8-like [Beta vulgaris subsp. vulgaris] >gi|870869443|gb|KMT20188.1| hypothetical protein BVRB_1g001950 [Beta vulgaris subsp. vulgaris]
BVRB_1g001960	1:2077272-2084410	24.6911	22.007	-0.166031	0.4921	0.61527	down	PREDICTED: leucine--tRNA ligase, cytoplasmic-like isoform X1 [Beta vulgaris subsp. vulgaris] >gi|870869445|gb|KMT20190.1| hypothetical protein BVRB_1g001960 isoform B [Beta vulgaris subsp. vulgaris]
BVRB_1g001970	1:2086742-2093685	17.8405	25.5487	0.518091	0.04105	0.0917804	up	PREDICTED: serine/threonine-protein kinase ULK3 isoform X1 [Beta vulgaris subsp. vulgaris] >gi|870869446|gb|KMT20191.1| hypothetical protein BVRB_1g001970 [Beta vulgaris subsp. vulgaris]
BVRB_1g001980	1:2093927-2108408	599.081	212.188	-1.49741	5.00E-05	0.000316398	down	PREDICTED: protein LHY-like isoform X1 [Beta vulgaris subsp. vulgaris] >gi|870869447|gb|KMT20192.1| hypothetical protein BVRB_1g001980 [Beta vulgaris subsp. vulgaris]
BVRB_1g001990	1:2118592-2119112	0	0	0	1	1	down	hypothetical protein BVRB_1g001990 [Beta vulgaris subsp. vulgaris]
BVRB_1g002000	1:2124202-2129907	96.6043	0.860809	-6.81025	5.00E-05	0.000316398	down	PREDICTED: caffeic acid 3-O-methyltransferase-like [Beta vulgaris subsp. vulgaris] >gi|870869449|gb|KMT20194.1| hypothetical protein BVRB_1g002000 [Beta vulgaris subsp. vulgaris]
BVRB_1g002010	1:2130430-2133448	1.80745	0.036644	-5.62423	0.16595	0.272139	down	PREDICTED: caffeic acid 3-O-methyltransferase-like [Beta vulgaris subsp. vulgaris] >gi|870869450|gb|KMT20195.1| hypothetical protein BVRB_1g002010 [Beta vulgaris subsp. vulgaris]
BVRB_1g002020	1:2137732-2140427	0.0348786	0	#NAME?	1	1	down	PREDICTED: caffeic acid 3-O-methyltransferase-like [Beta vulgaris subsp. vulgaris] >gi|870869451|gb|KMT20196.1| hypothetical protein BVRB_1g002020 [Beta vulgaris subsp. vulgaris]
BVRB_1g002030	1:2150372-2155047	0.0681246	0	#NAME?	1	1	down	hypothetical protein BVRB_1g002030 [Beta vulgaris subsp. vulgaris]
BVRB_1g002040	1:2175672-2179790	0.693659	0.0176758	-5.29438	0.14325	0.244321	down	PREDICTED: caffeic acid 3-O-methyltransferase-like [Beta vulgaris subsp. vulgaris] >gi|870869453|gb|KMT20198.1| hypothetical protein BVRB_1g002040 [Beta vulgaris subsp. vulgaris]
BVRB_1g002050	1:2188632-2192957	85.1371	89.007	0.0641302	0.79155	0.85797	up	PREDICTED: caffeic acid 3-O-methyltransferase-like [Beta vulgaris subsp. vulgaris] >gi|870869454|gb|KMT20199.1| hypothetical protein BVRB_1g002050 [Beta vulgaris subsp. vulgaris]
BVRB_1g002060	1:2198192-2201150	37.6517	7.56972	-2.3144	5.00E-05	0.000316398	down	PREDICTED: caffeic acid 3-O-methyltransferase-like [Beta vulgaris subsp. vulgaris] >gi|870869455|gb|KMT20200.1| hypothetical protein BVRB_1g002060 [Beta vulgaris subsp. vulgaris]
BVRB_1g002070	1:2203812-2208152	0.45434	0.370951	-0.292541	1	1	down	PREDICTED: caffeic acid 3-O-methyltransferase-like [Beta vulgaris subsp. vulgaris] >gi|870869456|gb|KMT20201.1| hypothetical protein BVRB_1g002070 [Beta vulgaris subsp. vulgaris]
BVRB_1g002080	1:2208363-2211058	2051.93	601.695	-1.76988	5.00E-05	0.000316398	down	PREDICTED: protein CURVATURE THYLAKOID 1B, chloroplastic [Beta vulgaris subsp. vulgaris] >gi|870869457|gb|KMT20202.1| hypothetical protein BVRB_1g002080 [Beta vulgaris subsp. vulgaris]
BVRB_1g002090	1:2227881-2232058	33.5545	22.1395	-0.599888	0.02665	0.0649582	down	PREDICTED: transcription factor bHLH67 [Beta vulgaris subsp. vulgaris] >gi|870869458|gb|KMT20203.1| hypothetical protein BVRB_1g002090 [Beta vulgaris subsp. vulgaris]
BVRB_1g002100	1:2239499-2246828	7.69503	10.0659	0.387477	0.1146	0.205468	up	PREDICTED: metal tolerance protein 1 [Beta vulgaris subsp. vulgaris] >gi|731311082|ref|XP_010688607.1| PREDICTED: metal tolerance protein 1 [Beta vulgaris subsp. vulgaris] >gi|731311084|ref|XP_010688687.1| PREDICTED: metal tolerance protein 1 [Beta v ...
BVRB_1g002110	1:2256529-2257912	2.12536	3.70306	0.801014	0.1059	0.193347	up	PREDICTED: proline-rich receptor-like protein kinase PERK1 [Beta vulgaris subsp. vulgaris] >gi|870869460|gb|KMT20205.1| hypothetical protein BVRB_1g002110 [Beta vulgaris subsp. vulgaris]
BVRB_1g002120	1:2260853-2266062	70.7219	46.3591	-0.609305	0.01335	0.0372301	down	hypothetical protein BVRB_1g002120 [Beta vulgaris subsp. vulgaris]
BVRB_1g002130	1:2271646-2273161	9.5644	8.09808	-0.240094	0.4997	0.622904	down	PREDICTED: pentatricopeptide repeat-containing protein At4g01400, mitochondrial-like [Beta vulgaris subsp. vulgaris] >gi|731311094|ref|XP_010689162.1| PREDICTED: pentatricopeptide repeat-containing protein At4g01400, mitochondrial-like [Beta vulgaris ...
BVRB_1g002140	1:2273216-2274431	4.92372	4.62652	-0.089821	0.8392	0.891978	down	hypothetical protein BVRB_1g002140 [Beta vulgaris subsp. vulgaris]
BVRB_1g002150	1:2277746-2278891	374.775	59.3225	-2.65937	5.00E-05	0.000316398	down	PREDICTED: putative SERF-like protein [Beta vulgaris subsp. vulgaris] >gi|870869464|gb|KMT20209.1| hypothetical protein BVRB_1g002150 [Beta vulgaris subsp. vulgaris]
BVRB_1g002160	1:2279806-2280633	4.93901	0.795411	-2.63445	0.00115	0.00486038	down	hypothetical protein BVRB_1g002160 [Beta vulgaris subsp. vulgaris]
BVRB_1g002170	1:2283296-2298767	10.7058	14.6932	0.456755	0.0634	0.129559	up	PREDICTED: uncharacterized protein LOC104903078 [Beta vulgaris subsp. vulgaris] >gi|870869466|gb|KMT20211.1| hypothetical protein BVRB_1g002170 [Beta vulgaris subsp. vulgaris]
BVRB_1g002180	1:2299897-2301712	203.59	675.946	1.73124	5.00E-05	0.000316398	up	PREDICTED: 60S acidic ribosomal protein P1 [Beta vulgaris subsp. vulgaris] >gi|870869467|gb|KMT20212.1| hypothetical protein BVRB_1g002180 [Beta vulgaris subsp. vulgaris]
BVRB_1g002190	1:2303817-2311472	14.3955	23.5305	0.708912	0.0813	0.157705	up	hypothetical protein BVRB_1g002190 isoform B [Beta vulgaris subsp. vulgaris]
BVRB_1g002200	1:2317689-2322642	3.91622	5.46806	0.481569	0.2141	0.330941	up	hypothetical protein BVRB_1g002200 [Beta vulgaris subsp. vulgaris]
BVRB_1g002210	1:2352056-2352985	13.9146	21.0645	0.598212	0.0624	0.127896	up	PREDICTED: 50S ribosomal protein L12, chloroplastic [Beta vulgaris subsp. vulgaris] >gi|870869471|gb|KMT20216.1| hypothetical protein BVRB_1g002210 [Beta vulgaris subsp. vulgaris]
BVRB_1g002220	1:2358846-2359673	11.8195	9.60311	-0.299594	0.43605	0.562347	down	PREDICTED: uncharacterized protein LOC104903507 [Beta vulgaris subsp. vulgaris]
BVRB_1g002230	1:2363186-2369576	6.77382	4.15849	-0.703908	0.0919	0.173425	down	PREDICTED: N-alpha-acetyltransferase 40 isoform X2 [Beta vulgaris subsp. vulgaris] >gi|870869473|gb|KMT20218.1| hypothetical protein BVRB_1g002230 isoform A [Beta vulgaris subsp. vulgaris]
BVRB_1g002240	1:2379276-2382141	0.0669552	0.0213013	-1.65225	1	1	down	hypothetical protein BVRB_1g002240 [Beta vulgaris subsp. vulgaris]
BVRB_1g002250	1:2388936-2389501	2.94698	1.23749	-1.25182	0.1265	0.222227	down	hypothetical protein BVRB_1g002250 [Beta vulgaris subsp. vulgaris]
BVRB_1g002260	1:2407046-2410346	11.8622	27.2594	1.20038	5.00E-05	0.000316398	up	PREDICTED: protein IQ-DOMAIN 1 [Beta vulgaris subsp. vulgaris] >gi|870869477|gb|KMT20222.1| hypothetical protein BVRB_1g002260 [Beta vulgaris subsp. vulgaris]
BVRB_1g002270	1:2429246-2434008	0.595158	2.08182	1.8065	0.0036	0.0126631	up	hypothetical protein BVRB_1g002270 [Beta vulgaris subsp. vulgaris]
BVRB_1g002280	1:2436186-2440551	0.611188	0.0808626	-2.91807	1	1	down	PREDICTED: L-gulonolactone oxidase-like [Beta vulgaris subsp. vulgaris] >gi|870869479|gb|KMT20224.1| hypothetical protein BVRB_1g002280 [Beta vulgaris subsp. vulgaris]
BVRB_1g002290	1:2445017-2445682	26.3883	12.4464	-1.08417	0.0041	0.0141363	down	PREDICTED: uncharacterized protein LOC104904055 [Beta vulgaris subsp. vulgaris] >gi|870869480|gb|KMT20225.1| hypothetical protein BVRB_1g002290 [Beta vulgaris subsp. vulgaris]
BVRB_1g002300	1:2446713-2447492	0.0758669	0.116441	0.618058	1	1	up	hypothetical protein BVRB_1g002300 [Beta vulgaris subsp. vulgaris]
BVRB_1g002310	1:2451142-2453242	43.9897	109.402	1.3144	5.00E-05	0.000316398	up	PREDICTED: 3-ketoacyl-CoA synthase 1 [Beta vulgaris subsp. vulgaris] >gi|870869482|gb|KMT20227.1| hypothetical protein BVRB_1g002310 [Beta vulgaris subsp. vulgaris]
BVRB_1g002320	1:2466372-2472702	99.7735	100.849	0.0154726	0.9488	0.965789	up	PREDICTED: CBL-interacting serine/threonine-protein kinase 9 [Beta vulgaris subsp. vulgaris] >gi|870869483|gb|KMT20228.1| hypothetical protein BVRB_1g002320 [Beta vulgaris subsp. vulgaris]
BVRB_1g002330	1:2486906-2487972	4.99522	0.157705	-4.98525	0.0429	0.0949751	down	hypothetical protein BVRB_1g002330 [Beta vulgaris subsp. vulgaris]
BVRB_1g002340	1:2492968-2499642	33.062	26.7115	-0.307714	0.86605	0.909415	down	hypothetical protein BVRB_1g002340 isoform A [Beta vulgaris subsp. vulgaris]
BVRB_1g002360	1:2502606-2505937	0.860231	1.05845	0.299152	0.5693	0.684065	up	PREDICTED: uncharacterized protein LOC104904572 [Beta vulgaris subsp. vulgaris] >gi|870869487|gb|KMT20232.1| hypothetical protein BVRB_1g002360 [Beta vulgaris subsp. vulgaris]
BVRB_1g002370	1:2509335-2517692	20.3298	16.5055	-0.300653	0.27705	0.401874	down	PREDICTED: probable protein S-acyltransferase 12 [Beta vulgaris subsp. vulgaris] >gi|870869488|gb|KMT20233.1| hypothetical protein BVRB_1g002370 [Beta vulgaris subsp. vulgaris]
BVRB_1g002380	1:2522896-2527371	16.1213	11.0884	-0.539917	0.0725	0.143902	down	PREDICTED: GRF1-interacting factor 2 isoform X1 [Beta vulgaris subsp. vulgaris] >gi|870869489|gb|KMT20234.1| hypothetical protein BVRB_1g002380 [Beta vulgaris subsp. vulgaris]
BVRB_1g002390	1:2530356-2531656	7.14315	2.25998	-1.66025	0.0004	0.00196669	down	PREDICTED: uncharacterized protein LOC104904905 [Beta vulgaris subsp. vulgaris] >gi|870869490|gb|KMT20235.1| hypothetical protein BVRB_1g002390 [Beta vulgaris subsp. vulgaris]
BVRB_1g002400	1:2547741-2549512	29.2962	2.53512	-3.53059	5.00E-05	0.000316398	down	PREDICTED: transcription factor MYC2-like [Beta vulgaris subsp. vulgaris] >gi|870869491|gb|KMT20236.1| hypothetical protein BVRB_1g002400 [Beta vulgaris subsp. vulgaris]
BVRB_1g002410	1:2568457-2573032	47.9819	84.8408	0.822268	0.00095	0.00413843	up	PREDICTED: rho GTPase-activating protein 3 [Beta vulgaris subsp. vulgaris] >gi|870869492|gb|KMT20237.1| hypothetical protein BVRB_1g002410 [Beta vulgaris subsp. vulgaris]
BVRB_1g002420	1:2588038-2598431	14.8231	15.9952	0.109789	0.6634	0.760406	up	PREDICTED: CDPK-related kinase 3 isoform X2 [Beta vulgaris subsp. vulgaris] >gi|870869493|gb|KMT20238.1| hypothetical protein BVRB_1g002420 [Beta vulgaris subsp. vulgaris]
BVRB_1g002430	1:2599320-2612144	19.1914	21.6189	0.171836	0.51195	0.634095	up	PREDICTED: obg-like ATPase 1 [Beta vulgaris subsp. vulgaris] >gi|870869494|gb|KMT20239.1| hypothetical protein BVRB_1g002430 [Beta vulgaris subsp. vulgaris]
BVRB_1g002440	1:2613738-2620973	17.4788	21.2327	0.280677	0.24515	0.367538	up	PREDICTED: protein PAT1 homolog 1 [Beta vulgaris subsp. vulgaris] >gi|870869495|gb|KMT20240.1| hypothetical protein BVRB_1g002440 [Beta vulgaris subsp. vulgaris]
BVRB_1g002450	1:2635698-2636655	2.02982	0.361184	-2.49055	0.0172	0.0455565	down	hypothetical protein BVRB_1g002450 [Beta vulgaris subsp. vulgaris]
BVRB_1g002460	1:2653233-2654344	5.33656	1.03364	-2.36817	0.0026	0.00965403	down	hypothetical protein BVRB_1g002460 [Beta vulgaris subsp. vulgaris]
BVRB_1g002470	1:2681498-2685624	0	0	0	1	1	down	hypothetical protein BVRB_1g002470 [Beta vulgaris subsp. vulgaris]
BVRB_1g002480	1:2694658-2696315	73.4811	84.3641	0.199255	0.4632	0.588171	up	hypothetical protein BVRB_1g002480 [Beta vulgaris subsp. vulgaris]
BVRB_1g002490	1:2711319-2715767	1.85605	1.52112	-0.287101	0.60375	0.712637	down	PREDICTED: uncharacterized membrane protein At1g16860-like [Beta vulgaris subsp. vulgaris] >gi|870869500|gb|KMT20245.1| hypothetical protein BVRB_1g002490 [Beta vulgaris subsp. vulgaris]
BVRB_1g002500	1:2726389-2728914	0.274392	1.04309	1.92655	0.0187	0.0486858	up	PREDICTED: cytochrome P450 78A9-like [Beta vulgaris subsp. vulgaris] >gi|870869501|gb|KMT20246.1| hypothetical protein BVRB_1g002500 [Beta vulgaris subsp. vulgaris]
BVRB_1g002510	1:2784469-2787527	0.845705	0.0492033	-4.10333	0.0355	0.0816678	down	PREDICTED: cytochrome P450 78A3-like [Beta vulgaris subsp. vulgaris]
BVRB_1g002520	1:2804210-2807535	136.509	72.0971	-0.920987	0.0003	0.00153996	down	PREDICTED: cytochrome b5-like [Beta vulgaris subsp. vulgaris] >gi|870869503|gb|KMT20248.1| hypothetical protein BVRB_1g002520 [Beta vulgaris subsp. vulgaris]
BVRB_1g002530	1:2814953-2819875	0.0655869	0.0458174	-0.517513	1	1	down	hypothetical protein BVRB_1g002530 [Beta vulgaris subsp. vulgaris]
BVRB_1g002540	1:2830470-2832475	11.3839	17.0599	0.583616	0.0399	0.089837	up	PREDICTED: vegetative cell wall protein gp1 isoform X1 [Beta vulgaris subsp. vulgaris] >gi|870869505|gb|KMT20250.1| hypothetical protein BVRB_1g002540 [Beta vulgaris subsp. vulgaris]
BVRB_1g002550	1:2834449-2837395	202.88	137.239	-0.563933	0.02045	0.0523698	down	PREDICTED: uncharacterized protein LOC104906052 [Beta vulgaris subsp. vulgaris] >gi|870869506|gb|KMT20251.1| hypothetical protein BVRB_1g002550 [Beta vulgaris subsp. vulgaris]
BVRB_1g002560	1:2864599-2866468	28.8883	37.3755	0.371609	0.13845	0.237993	up	PREDICTED: probable mitochondrial chaperone BCS1-A [Beta vulgaris subsp. vulgaris] >gi|870869507|gb|KMT20252.1| hypothetical protein BVRB_1g002560 [Beta vulgaris subsp. vulgaris]
BVRB_1g002570	1:2873625-2882519	50.1276	95.5601	0.930805	0.00045	0.0021714	up	PREDICTED: uncharacterized protein LOC104906209 [Beta vulgaris subsp. vulgaris]
BVRB_1g002580	1:2885615-2889843	8.22035	15.9162	0.953226	0.00345	0.0122261	up	hypothetical protein BVRB_1g002580 [Beta vulgaris subsp. vulgaris]
BVRB_1g002590	1:2903765-2907910	11.9961	20.0329	0.739808	0.02045	0.0523698	up	PREDICTED: ras-related protein RABA3 [Beta vulgaris subsp. vulgaris] >gi|870869510|gb|KMT20255.1| hypothetical protein BVRB_1g002590 [Beta vulgaris subsp. vulgaris]
BVRB_1g002600	1:2911375-2912345	118.603	96.4294	-0.2986	0.2193	0.337273	down	PREDICTED: uncharacterized protein LOC104906598 [Beta vulgaris subsp. vulgaris] >gi|870869511|gb|KMT20256.1| hypothetical protein BVRB_1g002600 [Beta vulgaris subsp. vulgaris]
BVRB_1g002610	1:2915075-2918212	0.898422	1.54807	0.785008	0.129	0.225668	up	PREDICTED: pentatricopeptide repeat-containing protein At5g08510 [Beta vulgaris subsp. vulgaris] >gi|870869512|gb|KMT20257.1| hypothetical protein BVRB_1g002610 [Beta vulgaris subsp. vulgaris]
BVRB_1g002620	1:2918680-2924211	12.7739	13.8586	0.117589	0.63665	0.738544	up	PREDICTED: calcium-transporting ATPase, endoplasmic reticulum-type [Beta vulgaris subsp. vulgaris] >gi|870869513|gb|KMT20258.1| hypothetical protein BVRB_1g002620 [Beta vulgaris subsp. vulgaris]
BVRB_1g002630	1:2933575-2939023	20.5175	28.7833	0.488376	0.06915	0.138653	up	PREDICTED: serine/arginine-rich splicing factor RS31-like [Beta vulgaris subsp. vulgaris] >gi|870869514|gb|KMT20259.1| hypothetical protein BVRB_1g002630 [Beta vulgaris subsp. vulgaris]
BVRB_1g002640	1:2939035-2939601	28.3694	14.2842	-0.989919	0.01415	0.0389791	down	PREDICTED: calcium-binding protein KIC [Beta vulgaris subsp. vulgaris] >gi|870869515|gb|KMT20260.1| hypothetical protein BVRB_1g002640 [Beta vulgaris subsp. vulgaris]
BVRB_1g002650	1:2942306-2943661	1.84929	0.348744	-2.40673	0.04245	0.0942215	down	PREDICTED: protein yippee-like At4g27745 [Beta vulgaris subsp. vulgaris] >gi|870869516|gb|KMT20261.1| hypothetical protein BVRB_1g002650 [Beta vulgaris subsp. vulgaris]
BVRB_1g002660	1:2947626-2953801	11.2636	11.5904	0.0412674	0.87935	0.919311	up	PREDICTED: probable serine/threonine-protein kinase WNK10 [Beta vulgaris subsp. vulgaris] >gi|870869517|gb|KMT20262.1| hypothetical protein BVRB_1g002660 [Beta vulgaris subsp. vulgaris]
BVRB_1g002670	1:2959945-2968230	12.9524	12.7758	-0.0197997	0.9384	0.959901	down	PREDICTED: bifunctional fucokinase/fucose pyrophosphorylase [Beta vulgaris subsp. vulgaris] >gi|870869518|gb|KMT20263.1| hypothetical protein BVRB_1g002670 [Beta vulgaris subsp. vulgaris]
BVRB_1g002680	1:2970015-2975497	2.71397	4.05473	0.579202	0.24375	0.365958	up	PREDICTED: uncharacterized protein LOC104907179 [Beta vulgaris subsp. vulgaris] >gi|870869519|gb|KMT20264.1| hypothetical protein BVRB_1g002680 [Beta vulgaris subsp. vulgaris]
BVRB_1g002690	1:2975627-2978501	0	0.0506524	inf	1	1	up	PREDICTED: aluminum-activated malate transporter 10 [Beta vulgaris subsp. vulgaris] >gi|870869520|gb|KMT20265.1| hypothetical protein BVRB_1g002690 [Beta vulgaris subsp. vulgaris]
BVRB_1g002700	1:2993065-3002446	60.3766	49.2296	-0.294462	0.2294	0.348983	down	PREDICTED: ORM1-like protein 3 [Beta vulgaris subsp. vulgaris] >gi|870869521|gb|KMT20266.1| hypothetical protein BVRB_1g002700 [Beta vulgaris subsp. vulgaris]
BVRB_1g002710	1:3019685-3022033	6.82808	2.96146	-1.20517	0.0027	0.00995548	down	hypothetical protein BVRB_1g002710 [Beta vulgaris subsp. vulgaris]
BVRB_1g002720	1:3049527-3054157	18.5047	22.1483	0.259305	0.28235	0.407543	up	PREDICTED: WD repeat-containing protein 44-like [Beta vulgaris subsp. vulgaris] >gi|731311216|ref|XP_010694873.1| PREDICTED: WD repeat-containing protein 44-like [Beta vulgaris subsp. vulgaris] >gi|870869523|gb|KMT20268.1| hypothetical protein BVRB_1 ...
BVRB_1g002730	1:3055997-3059013	0.0388923	0.00876789	-2.14918	1	1	down	PREDICTED: probable methionine--tRNA ligase [Beta vulgaris subsp. vulgaris] >gi|870869524|gb|KMT20269.1| hypothetical protein BVRB_1g002730 [Beta vulgaris subsp. vulgaris]
BVRB_1g002740	1:3065457-3067536	0	0	0	1	1	down	PREDICTED: myb-related protein 308-like [Beta vulgaris subsp. vulgaris] >gi|870869525|gb|KMT20270.1| hypothetical protein BVRB_1g002740 [Beta vulgaris subsp. vulgaris]
BVRB_1g002750	1:3069303-3078103	27.6195	29.8089	0.110056	0.6424	0.743146	up	PREDICTED: cullin-1-like [Beta vulgaris subsp. vulgaris] >gi|870869526|gb|KMT20271.1| hypothetical protein BVRB_1g002750 [Beta vulgaris subsp. vulgaris]
BVRB_1g002760	1:3080827-3084312	34.864	14.9322	-1.22332	0.00035	0.00176178	down	PREDICTED: pyridoxine/pyridoxamine 5'-phosphate oxidase 2 [Beta vulgaris subsp. vulgaris] >gi|870869527|gb|KMT20272.1| hypothetical protein BVRB_1g002760 [Beta vulgaris subsp. vulgaris]
BVRB_1g002770	1:3085248-3088203	2.95777	1.35477	-1.12646	0.0169	0.0449349	down	PREDICTED: laccase-6 [Beta vulgaris subsp. vulgaris]
BVRB_1g002780	1:3088471-3089373	0.238345	0.686331	1.52585	0.24125	0.363076	up	hypothetical protein BVRB_1g002780 [Beta vulgaris subsp. vulgaris]
BVRB_1g002790	1:3090827-3092218	0	0.024027	inf	1	1	up	hypothetical protein BVRB_1g002790 [Beta vulgaris subsp. vulgaris]
BVRB_1g002800	1:3092599-3093023	7.00382	9.6741	0.465987	0.42445	0.551124	up	hypothetical protein BVRB_1g002800 [Beta vulgaris subsp. vulgaris]
BVRB_1g002810	1:3096599-3101193	0	0.0117397	inf	1	1	up	PREDICTED: alkaline/neutral invertase CINV2-like [Beta vulgaris subsp. vulgaris] >gi|870869532|gb|KMT20277.1| hypothetical protein BVRB_1g002810 [Beta vulgaris subsp. vulgaris]
BVRB_1g002820	1:3105607-3123767	6.34177	11.4934	0.857852	0.0007	0.003194	up	hypothetical protein BVRB_1g002820 [Beta vulgaris subsp. vulgaris]
BVRB_1g002830	1:3124397-3125360	0	0.334826	inf	1	1	up	PREDICTED: thymocyte nuclear protein 1 [Beta vulgaris subsp. vulgaris] >gi|870869534|gb|KMT20279.1| hypothetical protein BVRB_1g002830 [Beta vulgaris subsp. vulgaris]
BVRB_1g002840	1:3144297-3149092	35.2554	27.5784	-0.354309	0.1466	0.248586	down	PREDICTED: uncharacterized protein LOC104908232 isoform X1 [Beta vulgaris subsp. vulgaris] >gi|731311236|ref|XP_010695702.1| PREDICTED: uncharacterized protein LOC104908232 isoform X1 [Beta vulgaris subsp. vulgaris] >gi|731311238|ref|XP_010695761.1| ...
BVRB_1g002850	1:3149867-3152342	35.7703	68.2172	0.931376	0.0036	0.0126631	up	PREDICTED: uncharacterized protein LOC104908516 [Beta vulgaris subsp. vulgaris] >gi|870869537|gb|KMT20282.1| hypothetical protein BVRB_1g002850 [Beta vulgaris subsp. vulgaris]
BVRB_1g002860	1:3155783-3162713	34.9142	9.95977	-1.80963	5.00E-05	0.000316398	down	PREDICTED: uncharacterized protein At4g00950 [Beta vulgaris subsp. vulgaris] >gi|870869538|gb|KMT20283.1| hypothetical protein BVRB_1g002860 [Beta vulgaris subsp. vulgaris]
BVRB_1g002870	1:3180182-3181163	0	0	0	1	1	down	hypothetical protein BVRB_1g002870 [Beta vulgaris subsp. vulgaris]
BVRB_1g002880	1:3181333-3186293	62.2046	15.1284	-2.03976	5.00E-05	0.000316398	down	PREDICTED: auxin response factor 18-like [Beta vulgaris subsp. vulgaris] >gi|870869540|gb|KMT20285.1| hypothetical protein BVRB_1g002880 [Beta vulgaris subsp. vulgaris]
BVRB_1g002890	1:3218919-3219783	19.5729	3.75043	-2.38373	5.00E-05	0.000316398	down	PREDICTED: ethylene-responsive transcription factor ERF023 [Beta vulgaris subsp. vulgaris] >gi|870869541|gb|KMT20286.1| hypothetical protein BVRB_1g002890 [Beta vulgaris subsp. vulgaris]
BVRB_1g002900	1:3249459-3252394	39.9007	19.0999	-1.06285	5.00E-05	0.000316398	down	PREDICTED: transcription factor bHLH13-like [Beta vulgaris subsp. vulgaris] >gi|870869542|gb|KMT20287.1| hypothetical protein BVRB_1g002900 [Beta vulgaris subsp. vulgaris]
BVRB_1g002910	1:3272290-3272815	0	0	0	1	1	down	hypothetical protein BVRB_1g002910 [Beta vulgaris subsp. vulgaris]
BVRB_1g002920	1:3285559-3291459	0.458089	0.933055	1.02633	0.0517	0.110167	up	hypothetical protein BVRB_1g002920 [Beta vulgaris subsp. vulgaris]
BVRB_1g002930	1:3291809-3297432	0.356326	0.682311	0.937233	0.0959	0.179301	up	hypothetical protein BVRB_1g002930 [Beta vulgaris subsp. vulgaris]
BVRB_1g002940	1:3304307-3316505	1.87545	1.68772	-0.152162	0.6193	0.725007	down	PREDICTED: uncharacterized protein LOC104909053 [Beta vulgaris subsp. vulgaris]
BVRB_1g002950	1:3317251-3319835	0	0	0	1	1	down	PREDICTED: cytochrome P450 703A2 [Beta vulgaris subsp. vulgaris] >gi|870869547|gb|KMT20292.1| hypothetical protein BVRB_1g002950 [Beta vulgaris subsp. vulgaris]
BVRB_1g002960	1:3326789-3335432	4.6825	5.20291	0.15204	0.57365	0.686952	up	PREDICTED: cyclic pyranopterin monophosphate synthase accessory protein, mitochondrial [Beta vulgaris subsp. vulgaris] >gi|731311264|ref|XP_010665672.1| PREDICTED: cyclic pyranopterin monophosphate synthase accessory protein, mitochondrial [Beta vulg ...
BVRB_1g002970	1:3338569-3340439	6.59671	18.9494	1.52233	5.00E-05	0.000316398	up	PREDICTED: protein ASPARTIC PROTEASE IN GUARD CELL 2-like [Beta vulgaris subsp. vulgaris] >gi|870869549|gb|KMT20294.1| hypothetical protein BVRB_1g002970 [Beta vulgaris subsp. vulgaris]
BVRB_1g002980	1:3343539-3346112	4.99929	8.38751	0.746519	0.01475	0.0402291	up	PREDICTED: UV-stimulated scaffold protein A homolog [Beta vulgaris subsp. vulgaris] >gi|870869550|gb|KMT20295.1| hypothetical protein BVRB_1g002980 [Beta vulgaris subsp. vulgaris]
BVRB_1g002990	1:3348393-3350165	1.0769	0.344349	-1.64495	0.0644	0.131077	down	hypothetical protein BVRB_1g002990 [Beta vulgaris subsp. vulgaris]
BVRB_1g003000	1:3356109-3363684	53.1406	25.8547	-1.03939	0.0001	0.000587404	down	PREDICTED: E3 ubiquitin-protein ligase SINAT5 [Beta vulgaris subsp. vulgaris] >gi|870869552|gb|KMT20297.1| hypothetical protein BVRB_1g003000 [Beta vulgaris subsp. vulgaris]
BVRB_1g003010	1:3364549-3370882	4.8303	7.48607	0.632097	0.01835	0.0479015	up	PREDICTED: uncharacterized protein LOC104883269 [Beta vulgaris subsp. vulgaris] >gi|731311275|ref|XP_010666144.1| PREDICTED: uncharacterized protein LOC104883269 [Beta vulgaris subsp. vulgaris] >gi|870869553|gb|KMT20298.1| hypothetical protein BVRB_1 ...
BVRB_1g003020	1:3370886-3372165	11.9081	12.9621	0.122357	0.69115	0.780557	up	PREDICTED: ras guanine nucleotide exchange factor L-like [Beta vulgaris subsp. vulgaris] >gi|870869554|gb|KMT20299.1| hypothetical protein BVRB_1g003020 [Beta vulgaris subsp. vulgaris]
BVRB_1g003030	1:3374830-3377885	34.8005	74.1221	1.0908	5.00E-05	0.000316398	up	PREDICTED: phosphatidylinositol 4-kinase gamma 4-like [Beta vulgaris subsp. vulgaris] >gi|870869555|gb|KMT20300.1| hypothetical protein BVRB_1g003030 [Beta vulgaris subsp. vulgaris]
BVRB_1g003040	1:3380940-3386595	8.17825	26.834	1.7142	5.00E-05	0.000316398	up	PREDICTED: calcineurin B-like protein 4 [Beta vulgaris subsp. vulgaris] >gi|731311283|ref|XP_010666446.1| PREDICTED: calcineurin B-like protein 4 [Beta vulgaris subsp. vulgaris] >gi|870869556|gb|KMT20301.1| hypothetical protein BVRB_1g003040 [Beta vu ...
BVRB_1g003050	1:3387950-3392305	31.6837	50.6842	0.677796	0.0112	0.0322205	up	hypothetical protein BVRB_1g003050 [Beta vulgaris subsp. vulgaris]
BVRB_1g003060	1:3395976-3405331	35.8482	87.9977	1.29557	5.00E-05	0.000316398	up	PREDICTED: dynamin-related protein 5A [Beta vulgaris subsp. vulgaris] >gi|870869558|gb|KMT20303.1| hypothetical protein BVRB_1g003060 [Beta vulgaris subsp. vulgaris]
BVRB_1g003070	1:3407086-3411581	195.736	151.465	-0.36993	0.1891	0.300572	down	PREDICTED: O-acyltransferase WSD1-like isoform X1 [Beta vulgaris subsp. vulgaris]
BVRB_1g003080	1:3414626-3421384	4.23054	8.97148	1.0845	0.00485	0.0161827	up	PREDICTED: O-acyltransferase WSD1-like [Beta vulgaris subsp. vulgaris]
BVRB_1g003090	1:3423036-3427411	1.64135	3.65268	1.15407	0.0167	0.0445236	up	PREDICTED: cytochrome b561 and DOMON domain-containing protein At3g61750 isoform X1 [Beta vulgaris subsp. vulgaris] >gi|870869562|gb|KMT20307.1| hypothetical protein BVRB_1g003090 isoform B [Beta vulgaris subsp. vulgaris]
BVRB_1g003100	1:3427618-3442772	75.7205	62.6188	-0.274089	0.2888	0.414764	down	PREDICTED: clustered mitochondria protein homolog isoform X1 [Beta vulgaris subsp. vulgaris] >gi|870869564|gb|KMT20309.1| hypothetical protein BVRB_1g003100 [Beta vulgaris subsp. vulgaris]
BVRB_1g003110	1:3454177-3458062	0.457524	0.129293	-1.8232	1	1	down	hypothetical protein BVRB_1g003110 [Beta vulgaris subsp. vulgaris]
BVRB_1g003120	1:3454177-3458062	3.90433	0.570039	-2.77594	0.05535	0.11627	down	hypothetical protein BVRB_1g003120 [Beta vulgaris subsp. vulgaris]
BVRB_1g003130	1:3454177-3458062	5.05698	1.31921	-1.9386	0.00345	0.0122261	down	hypothetical protein BVRB_1g003130 [Beta vulgaris subsp. vulgaris]
BVRB_1g003140	1:3454177-3458062	0.717277	0.5009	-0.518007	0.8098	0.870617	down	hypothetical protein BVRB_1g003140 [Beta vulgaris subsp. vulgaris]
BVRB_1g003150	1:3460366-3472981	13.1602	12.2867	-0.0990792	0.69595	0.784319	down	PREDICTED: histone-lysine N-methyltransferase ATX3 [Beta vulgaris subsp. vulgaris] >gi|870869569|gb|KMT20314.1| hypothetical protein BVRB_1g003150 [Beta vulgaris subsp. vulgaris]
BVRB_1g003160	1:3478416-3482307	0.0500658	0.0425406	-0.234986	1	1	down	PREDICTED: putative RING-H2 finger protein ATL21A [Beta vulgaris subsp. vulgaris] >gi|870869570|gb|KMT20315.1| hypothetical protein BVRB_1g003160 [Beta vulgaris subsp. vulgaris]
BVRB_1g003170	1:3482773-3486022	86.9934	29.8962	-1.54095	5.00E-05	0.000316398	down	PREDICTED: protein SDE2 homolog [Beta vulgaris subsp. vulgaris] >gi|870869571|gb|KMT20316.1| hypothetical protein BVRB_1g003170 [Beta vulgaris subsp. vulgaris]
BVRB_1g003180	1:3487036-3492961	30.7455	23.375	-0.395409	0.1226	0.216621	down	hypothetical protein BVRB_1g003180 isoform B [Beta vulgaris subsp. vulgaris]
BVRB_1g003190	1:3493516-3494382	0	0.0556804	inf	1	1	up	hypothetical protein BVRB_1g003190 [Beta vulgaris subsp. vulgaris]
BVRB_1g003200	1:3495486-3496325	0	0.0340132	inf	1	1	up	hypothetical protein BVRB_1g003200 [Beta vulgaris subsp. vulgaris]
BVRB_1g003210	1:3497526-3503141	0.427741	1.2077	1.49746	0.01355	0.0376809	up	PREDICTED: long chain acyl-CoA synthetase 4-like [Beta vulgaris subsp. vulgaris] >gi|870869576|gb|KMT20321.1| hypothetical protein BVRB_1g003210 [Beta vulgaris subsp. vulgaris]
BVRB_1g003220	1:3503170-3506182	0.0792383	5.02294	5.98619	0.0145	0.0396889	up	PREDICTED: cyclic nucleotide-gated ion channel 1-like [Beta vulgaris subsp. vulgaris]
BVRB_1g003230	1:3507436-3509685	0	0.055451	inf	1	1	up	PREDICTED: exopolygalacturonase-like [Beta vulgaris subsp. vulgaris] >gi|870869578|gb|KMT20323.1| hypothetical protein BVRB_1g003230 [Beta vulgaris subsp. vulgaris]
BVRB_1g003240	1:3509830-3511952	0.151346	3.34684	4.46687	0.0214	0.0543474	up	hypothetical protein BVRB_1g003240 [Beta vulgaris subsp. vulgaris]
BVRB_1g003250	1:3523737-3530972	1.49263	2.50597	0.747519	0.0564	0.118007	up	PREDICTED: cyclic nucleotide-gated ion channel 1 [Beta vulgaris subsp. vulgaris] >gi|870869580|gb|KMT20325.1| hypothetical protein BVRB_1g003250 [Beta vulgaris subsp. vulgaris]
BVRB_1g003260	1:3532891-3539842	47.0823	40.1315	-0.230449	0.3437	0.472026	down	PREDICTED: uncharacterized protein LOC104885201 isoform X1 [Beta vulgaris subsp. vulgaris] >gi|870869581|gb|KMT20326.1| hypothetical protein BVRB_1g003260 [Beta vulgaris subsp. vulgaris]
BVRB_1g003270	1:3541796-3545161	107.789	120.585	0.161837	0.5198	0.640646	up	PREDICTED: uncharacterized protein LOC104885327 isoform X1 [Beta vulgaris subsp. vulgaris] >gi|870869582|gb|KMT20327.1| hypothetical protein BVRB_1g003270 [Beta vulgaris subsp. vulgaris]
BVRB_1g003280	1:3558541-3564492	36.0432	17.0332	-1.08138	5.00E-05	0.000316398	down	PREDICTED: probable trehalose-phosphate phosphatase C isoform X2 [Beta vulgaris subsp. vulgaris] >gi|870869583|gb|KMT20328.1| hypothetical protein BVRB_1g003280 [Beta vulgaris subsp. vulgaris]
BVRB_1g003290	1:3565894-3572617	12.5203	21.2577	0.763713	0.0024	0.0090358	up	PREDICTED: DEAD-box ATP-dependent RNA helicase 31-like [Beta vulgaris subsp. vulgaris] >gi|870869584|gb|KMT20329.1| hypothetical protein BVRB_1g003290 [Beta vulgaris subsp. vulgaris]
BVRB_1g003300	1:3573822-3594457	13.0015	11.0333	-0.236814	0.3228	0.450588	down	PREDICTED: uncharacterized protein LOC104885924 isoform X3 [Beta vulgaris subsp. vulgaris] >gi|870869585|gb|KMT20330.1| hypothetical protein BVRB_1g003300 [Beta vulgaris subsp. vulgaris]
BVRB_1g003310	1:3573822-3594457	0.0813872	0.112808	0.470991	1	1	up	hypothetical protein BVRB_1g003310 isoform B [Beta vulgaris subsp. vulgaris]
BVRB_1g003320	1:3605311-3608567	119.523	67.9205	-0.815369	0.002	0.0077417	down	PREDICTED: abscisic acid receptor PYL9-like [Beta vulgaris subsp. vulgaris] >gi|870869588|gb|KMT20333.1| hypothetical protein BVRB_1g003320 [Beta vulgaris subsp. vulgaris]
BVRB_1g003330	1:3611813-3614867	7.14335	2.36925	-1.59217	5.00E-05	0.000316398	down	PREDICTED: pentatricopeptide repeat-containing protein At4g01030, mitochondrial [Beta vulgaris subsp. vulgaris] >gi|870869589|gb|KMT20334.1| hypothetical protein BVRB_1g003330 [Beta vulgaris subsp. vulgaris]
BVRB_1g003340	1:3617221-3622926	11.6783	10.8847	-0.101526	0.7351	0.81396	down	PREDICTED: chitinase domain-containing protein 1 [Beta vulgaris subsp. vulgaris] >gi|870869590|gb|KMT20335.1| hypothetical protein BVRB_1g003340 [Beta vulgaris subsp. vulgaris]
BVRB_1g003350	1:3624041-3627888	255.166	247.709	-0.0427882	0.8677	0.910939	down	PREDICTED: rhodanese-like domain-containing protein 4, chloroplastic [Beta vulgaris subsp. vulgaris] >gi|870869591|gb|KMT20336.1| hypothetical protein BVRB_1g003350 [Beta vulgaris subsp. vulgaris]
BVRB_1g003360	1:3628301-3638386	26.8781	37.9996	0.49955	0.03515	0.0810524	up	PREDICTED: cullin-1-like [Beta vulgaris subsp. vulgaris] >gi|870869592|gb|KMT20337.1| hypothetical protein BVRB_1g003360 [Beta vulgaris subsp. vulgaris]
BVRB_1g003370	1:3648311-3650942	269.141	800.159	1.57193	0.0003	0.00153996	up	hypothetical protein BVRB_1g003370 [Beta vulgaris subsp. vulgaris]
BVRB_1g003380	1:3684371-3689355	2.53321	0.660567	-1.93919	0.006	0.0192585	down	PREDICTED: probable WRKY transcription factor 41 [Beta vulgaris subsp. vulgaris]
BVRB_1g003390	1:3695594-3697387	66.4989	17.1243	-1.95728	5.00E-05	0.000316398	down	PREDICTED: hydroquinone glucosyltransferase-like [Beta vulgaris subsp. vulgaris] >gi|870869595|gb|KMT20340.1| hypothetical protein BVRB_1g003390 [Beta vulgaris subsp. vulgaris]
BVRB_1g003400	1:3709821-3712159	24.0518	36.6166	0.606351	0.0428	0.0948147	up	hypothetical protein BVRB_1g003400 [Beta vulgaris subsp. vulgaris]
BVRB_1g003410	1:3714067-3715547	17.5308	14.2635	-0.297568	0.29905	0.425751	down	hypothetical protein BVRB_1g003410 [Beta vulgaris subsp. vulgaris]
BVRB_1g003420	1:3720021-3721388	0.231278	0.553422	1.25875	1	1	up	hypothetical protein BVRB_1g003420 [Beta vulgaris subsp. vulgaris]
BVRB_1g003430	1:3722997-3724567	4.0098	0.905807	-2.14626	0.0006	0.00277826	down	PREDICTED: hydroquinone glucosyltransferase-like [Beta vulgaris subsp. vulgaris] >gi|870869599|gb|KMT20344.1| hypothetical protein BVRB_1g003430 [Beta vulgaris subsp. vulgaris]
BVRB_1g003440	1:3745411-3746256	4.93966	27.1251	2.45715	5.00E-05	0.000316398	up	hypothetical protein BVRB_1g003440 [Beta vulgaris subsp. vulgaris]
BVRB_1g003450	1:3747650-3749174	0	0	0	1	1	down	hypothetical protein BVRB_1g003450 [Beta vulgaris subsp. vulgaris]
BVRB_1g003460	1:3759388-3762376	21.0812	25.4	0.26887	0.30525	0.432163	up	PREDICTED: protein trichome birefringence-like 25 [Beta vulgaris subsp. vulgaris] >gi|870869602|gb|KMT20347.1| hypothetical protein BVRB_1g003460 [Beta vulgaris subsp. vulgaris]
BVRB_1g003470	1:3765703-3770886	9.77396	15.7755	0.690669	0.0084	0.0255153	up	PREDICTED: uncharacterized protein At5g05190 [Beta vulgaris subsp. vulgaris] >gi|870869603|gb|KMT20348.1| hypothetical protein BVRB_1g003470 [Beta vulgaris subsp. vulgaris]
BVRB_1g003480	1:3780548-3781156	2.89618	0.115011	-4.65431	0.2497	0.37229	down	hypothetical protein BVRB_1g003480 [Beta vulgaris subsp. vulgaris]
BVRB_1g003490	1:3784350-3791786	136.802	46.6376	-1.55252	5.00E-05	0.000316398	down	PREDICTED: probable indole-3-acetic acid-amido synthetase GH3.5 [Beta vulgaris subsp. vulgaris] >gi|870869605|gb|KMT20350.1| hypothetical protein BVRB_1g003490 [Beta vulgaris subsp. vulgaris]
BVRB_1g003500	1:3831790-3839521	39.2218	102.361	1.38394	5.00E-05	0.000316398	up	PREDICTED: mitochondrial adenine nucleotide transporter ADNT1-like [Beta vulgaris subsp. vulgaris] >gi|870869606|gb|KMT20351.1| hypothetical protein BVRB_1g003500 [Beta vulgaris subsp. vulgaris]
BVRB_1g003510	1:3840151-3843406	3.46858	3.15203	-0.13806	0.7525	0.826782	down	PREDICTED: uncharacterized protein LOC104886586 [Beta vulgaris subsp. vulgaris] >gi|870869607|gb|KMT20352.1| hypothetical protein BVRB_1g003510 [Beta vulgaris subsp. vulgaris]
BVRB_1g003520	1:3847370-3862005	27.1908	38.1886	0.490025	0.04405	0.097068	up	PREDICTED: protein SUPPRESSOR OF PHYA-105 1 isoform X1 [Beta vulgaris subsp. vulgaris] >gi|731311394|ref|XP_010669370.1| PREDICTED: protein SUPPRESSOR OF PHYA-105 1 isoform X1 [Beta vulgaris subsp. vulgaris] >gi|731311396|ref|XP_010669374.1| PREDICTE ...
BVRB_1g003530	1:3862150-3864655	21.3663	24.328	0.187285	0.45385	0.579508	up	hypothetical protein BVRB_1g003530 [Beta vulgaris subsp. vulgaris]
BVRB_1g003540	1:3864657-3865866	55.3532	61.89	0.161041	0.5014	0.624526	up	hypothetical protein BVRB_1g003540 [Beta vulgaris subsp. vulgaris]
BVRB_1g003550	1:3869550-3882375	9.26255	14.3299	0.62955	0.0232	0.0580084	up	hypothetical protein BVRB_1g003550 [Beta vulgaris subsp. vulgaris]
BVRB_1g003560	1:3892634-3901026	6.44256	7.09193	0.138544	0.6773	0.770299	up	PREDICTED: mitochondrial carrier protein MTM1 isoform X1 [Beta vulgaris subsp. vulgaris] >gi|870869612|gb|KMT20357.1| hypothetical protein BVRB_1g003560 [Beta vulgaris subsp. vulgaris]
BVRB_1g003570	1:3911056-3912566	5.21435	4.73713	-0.138474	0.721	0.802937	down	PREDICTED: ethylene-responsive transcription factor CRF6-like [Beta vulgaris subsp. vulgaris] >gi|870869613|gb|KMT20358.1| hypothetical protein BVRB_1g003570 [Beta vulgaris subsp. vulgaris]
BVRB_1g003580	1:3935875-3940320	542.465	207.819	-1.3842	5.00E-05	0.000316398	down	hypothetical protein POPTR_0006s11070g, partial [Populus trichocarpa] >gi|550335954|gb|EEE92717.2| hypothetical protein POPTR_0006s11070g, partial [Populus trichocarpa]
BVRB_1g003590	1:3942795-3946160	5.29496	11.1797	1.07819	0.0011	0.00468795	up	PREDICTED: RNA-binding protein NOB1-like [Beta vulgaris subsp. vulgaris] >gi|870869615|gb|KMT20360.1| hypothetical protein BVRB_1g003590 [Beta vulgaris subsp. vulgaris]
BVRB_1g003600	1:3948015-3952280	0.111346	0.214559	0.946325	1	1	up	PREDICTED: protein YLS9-like [Beta vulgaris subsp. vulgaris] >gi|870869616|gb|KMT20361.1| hypothetical protein BVRB_1g003600 [Beta vulgaris subsp. vulgaris]
BVRB_1g003610	1:3957134-3962102	18.2574	12.712	-0.522288	0.07815	0.152866	down	PREDICTED: exosome complex component RRP41 [Beta vulgaris subsp. vulgaris] >gi|870869617|gb|KMT20362.1| hypothetical protein BVRB_1g003610 [Beta vulgaris subsp. vulgaris]
BVRB_1g003620	1:3964751-3969560	63.6604	33.6911	-0.91803	0.00045	0.0021714	down	PREDICTED: putative glucose-6-phosphate 1-epimerase [Beta vulgaris subsp. vulgaris] >gi|731311420|ref|XP_010669453.1| PREDICTED: putative glucose-6-phosphate 1-epimerase [Beta vulgaris subsp. vulgaris] >gi|870869618|gb|KMT20363.1| hypothetical protei ...
BVRB_1g003630	1:3969664-3970269	4.00719	0.66859	-2.5834	0.00865	0.0261247	down	hypothetical protein BVRB_1g003630 [Beta vulgaris subsp. vulgaris]
BVRB_1g003640	1:3977904-3982930	16.7346	10.9568	-0.611016	0.0202	0.0518938	down	PREDICTED: common plant regulatory factor 1-like isoform X1 [Beta vulgaris subsp. vulgaris] >gi|731311424|ref|XP_010669472.1| PREDICTED: common plant regulatory factor 1-like isoform X1 [Beta vulgaris subsp. vulgaris] >gi|731311426|ref|XP_010669480.1 ...
BVRB_1g003650	1:4001674-4006449	81.1132	48.9413	-0.728885	0.00355	0.0125288	down	PREDICTED: GDSL esterase/lipase At4g01130 [Beta vulgaris subsp. vulgaris] >gi|870869621|gb|KMT20366.1| hypothetical protein BVRB_1g003650 [Beta vulgaris subsp. vulgaris]
BVRB_1g003660	1:4006504-4006789	0.934306	1.02892	0.139164	1	1	up	hypothetical protein BVRB_1g003660 [Beta vulgaris subsp. vulgaris]
BVRB_1g003670	1:4006969-4008460	0.0207797	0.619893	4.89877	1	1	up	hypothetical protein BVRB_1g003670 [Beta vulgaris subsp. vulgaris]
BVRB_1g003680	1:4011374-4015909	2330.83	942.581	-1.30616	0.0001	0.000587404	down	PREDICTED: protein CURVATURE THYLAKOID 1A, chloroplastic [Beta vulgaris subsp. vulgaris] >gi|870869624|gb|KMT20369.1| hypothetical protein BVRB_1g003680 [Beta vulgaris subsp. vulgaris]
BVRB_1g003690	1:4016764-4022534	2.03643	4.61242	1.17949	0.0005	0.00238423	up	PREDICTED: uncharacterized protein LOC104886738 [Beta vulgaris subsp. vulgaris] >gi|870869625|gb|KMT20370.1| hypothetical protein BVRB_1g003690 [Beta vulgaris subsp. vulgaris]
BVRB_1g003700	1:4022885-4024290	492.606	441.073	-0.159417	0.5176	0.638965	down	PREDICTED: eukaryotic translation initiation factor 1A [Beta vulgaris subsp. vulgaris] >gi|870869626|gb|KMT20371.1| hypothetical protein BVRB_1g003700 [Beta vulgaris subsp. vulgaris]
BVRB_1g003710	1:4029875-4034550	35.7636	44.4754	0.314517	0.18375	0.293868	up	PREDICTED: BTB/POZ domain-containing protein POB1-like [Beta vulgaris subsp. vulgaris] >gi|870869627|gb|KMT20372.1| hypothetical protein BVRB_1g003710 [Beta vulgaris subsp. vulgaris]
BVRB_1g003720	1:4036619-4040010	7.94121	15.9862	1.00939	0.0052	0.0171674	up	PREDICTED: uncharacterized protein LOC104886757 [Beta vulgaris subsp. vulgaris] >gi|870869628|gb|KMT20373.1| hypothetical protein BVRB_1g003720 [Beta vulgaris subsp. vulgaris]
BVRB_1g003730	1:4045595-4050170	5.93022	11.7583	0.987523	0.0009	0.00395442	up	PREDICTED: uncharacterized protein At5g41620 [Beta vulgaris subsp. vulgaris] >gi|870869629|gb|KMT20374.1| hypothetical protein BVRB_1g003730 [Beta vulgaris subsp. vulgaris]
BVRB_1g003740	1:4054004-4055404	1.29534	1.73604	0.422474	0.5795	0.692149	up	hypothetical protein BVRB_1g003740 [Beta vulgaris subsp. vulgaris]
BVRB_1g003750	1:4064696-4076350	0	0	0	1	1	down	hypothetical protein BVRB_1g003750 [Beta vulgaris subsp. vulgaris]
BVRB_1g003760	1:4078205-4081510	5.7676	6.45045	0.16143	0.60475	0.713512	up	PREDICTED: F-box/kelch-repeat protein At3g61590 [Beta vulgaris subsp. vulgaris] >gi|731311449|ref|XP_010669593.1| PREDICTED: F-box/kelch-repeat protein At3g61590 [Beta vulgaris subsp. vulgaris] >gi|870869632|gb|KMT20377.1| hypothetical protein BVRB_1 ...
BVRB_1g003770	1:4110678-4111917	0.500302	0.857741	0.777744	0.2791	0.403996	up	PREDICTED: uncharacterized protein LOC104886787 [Beta vulgaris subsp. vulgaris] >gi|870869633|gb|KMT20378.1| hypothetical protein BVRB_1g003770 [Beta vulgaris subsp. vulgaris]
BVRB_1g003780	1:4116537-4122997	9.99516	8.32155	-0.264378	0.30125	0.42782	down	PREDICTED: BAG family molecular chaperone regulator 6 [Beta vulgaris subsp. vulgaris] >gi|870869634|gb|KMT20379.1| hypothetical protein BVRB_1g003780 [Beta vulgaris subsp. vulgaris]
BVRB_1g003790	1:4126161-4129816	28.6663	26.3964	-0.119016	0.65445	0.752971	down	PREDICTED: rRNA-processing protein FCF1 homolog [Beta vulgaris subsp. vulgaris] >gi|870869635|gb|KMT20380.1| hypothetical protein BVRB_1g003790 [Beta vulgaris subsp. vulgaris]
BVRB_1g003800	1:4130772-4139847	33.8133	44.1128	0.383605	0.10815	0.19636	up	PREDICTED: uncharacterized protein LOC104886812 [Beta vulgaris subsp. vulgaris] >gi|870869636|gb|KMT20381.1| hypothetical protein BVRB_1g003800 [Beta vulgaris subsp. vulgaris]
BVRB_1g003810	1:4147573-4152577	7.39593	16.1638	1.12796	0.0009	0.00395442	up	PREDICTED: UDP-D-xylose:L-fucose alpha-1,3-D-xylosyltransferase MGP4 [Beta vulgaris subsp. vulgaris] >gi|870869637|gb|KMT20382.1| hypothetical protein BVRB_1g003810 [Beta vulgaris subsp. vulgaris]
BVRB_1g003820	1:4154382-4160247	41.3313	51.21	0.309191	0.2091	0.325075	up	PREDICTED: protein ABIL1 [Beta vulgaris subsp. vulgaris] >gi|870869638|gb|KMT20383.1| hypothetical protein BVRB_1g003820 [Beta vulgaris subsp. vulgaris]
BVRB_1g003830	1:4166084-4170107	145.196	101.563	-0.515621	0.0386	0.0872958	down	PREDICTED: uncharacterized protein LOC104886839 [Beta vulgaris subsp. vulgaris] >gi|870869639|gb|KMT20384.1| hypothetical protein BVRB_1g003830 [Beta vulgaris subsp. vulgaris]
BVRB_1g003840	1:4182591-4191611	25.3582	23.3999	-0.115952	0.68525	0.775933	down	hypothetical protein BVRB_1g003840 [Beta vulgaris subsp. vulgaris]
BVRB_1g003850	1:4191612-4194267	18.7365	14.2891	-0.390931	0.1927	0.30506	down	PREDICTED: nuclear transcription factor Y subunit B-9-like [Beta vulgaris subsp. vulgaris] >gi|870869641|gb|KMT20386.1| hypothetical protein BVRB_1g003850 isoform A [Beta vulgaris subsp. vulgaris]
BVRB_1g003860	1:4198411-4200327	91.6773	243.627	1.41003	5.00E-05	0.000316398	up	PREDICTED: delta(8)-fatty-acid desaturase [Beta vulgaris subsp. vulgaris] >gi|870869643|gb|KMT20388.1| hypothetical protein BVRB_1g003860 [Beta vulgaris subsp. vulgaris]
BVRB_1g003870	1:4210551-4211590	0.278794	0.996447	1.83759	0.0349	0.080584	up	hypothetical protein BVRB_1g003870 [Beta vulgaris subsp. vulgaris]
BVRB_1g003880	1:4217921-4227127	4.73352	6.5957	0.478612	0.09875	0.183087	up	PREDICTED: U11/U12 small nuclear ribonucleoprotein 59 kDa protein [Beta vulgaris subsp. vulgaris] >gi|731311475|ref|XP_010669708.1| PREDICTED: U11/U12 small nuclear ribonucleoprotein 59 kDa protein [Beta vulgaris subsp. vulgaris] >gi|870869645|gb|KMT ...
BVRB_1g003890	1:4227564-4229007	0.0706636	0.629335	3.15479	1	1	up	hypothetical protein BVRB_1g003890 [Beta vulgaris subsp. vulgaris]
BVRB_1g003900	1:4231281-4242867	13.889	27.233	0.97141	5.00E-05	0.000316398	up	PREDICTED: golgin candidate 4 isoform X1 [Beta vulgaris subsp. vulgaris] >gi|870869647|gb|KMT20392.1| hypothetical protein BVRB_1g003900 [Beta vulgaris subsp. vulgaris]
BVRB_1g003910	1:4243732-4246167	226.621	246.405	0.120754	0.6272	0.731467	up	PREDICTED: reticulon-like protein B4 [Beta vulgaris subsp. vulgaris] >gi|870869648|gb|KMT20393.1| hypothetical protein BVRB_1g003910 [Beta vulgaris subsp. vulgaris]
BVRB_1g003920	1:4255292-4256267	36.3841	28.2952	-0.362749	0.1924	0.30462	down	PREDICTED: RING-H2 finger protein ATL67-like [Beta vulgaris subsp. vulgaris] >gi|870869649|gb|KMT20394.1| hypothetical protein BVRB_1g003920 [Beta vulgaris subsp. vulgaris]
BVRB_1g003930	1:4264621-4265344	0.58977	1.30535	1.14621	0.19665	0.30971	up	hypothetical protein BVRB_1g003930 [Beta vulgaris subsp. vulgaris]
BVRB_1g003940	1:4267841-4274092	3.31365	3.18118	-0.0588605	0.8567	0.903044	down	hypothetical protein BVRB_1g003940 isoform C [Beta vulgaris subsp. vulgaris]
BVRB_1g003950	1:4274914-4277617	311.02	377.01	0.277598	0.28425	0.409683	up	PREDICTED: desiccation protectant protein Lea14 homolog [Beta vulgaris subsp. vulgaris] >gi|870869654|gb|KMT20399.1| hypothetical protein BVRB_1g003950 [Beta vulgaris subsp. vulgaris]
BVRB_1g003960	1:4285809-4292276	0	0	0	1	1	down	PREDICTED: desiccation-related protein PCC27-45-like [Beta vulgaris subsp. vulgaris] >gi|870869655|gb|KMT20400.1| hypothetical protein BVRB_1g003960 [Beta vulgaris subsp. vulgaris]
BVRB_1g003970	1:4295327-4297926	0	0	0	1	1	down	PREDICTED: desiccation protectant protein Lea14 homolog [Beta vulgaris subsp. vulgaris] >gi|870869656|gb|KMT20401.1| hypothetical protein BVRB_1g003970 [Beta vulgaris subsp. vulgaris]
BVRB_1g003980	1:4301980-4303926	0	0	0	1	1	down	PREDICTED: probable WRKY transcription factor 71 [Beta vulgaris subsp. vulgaris] >gi|870869657|gb|KMT20402.1| hypothetical protein BVRB_1g003980 [Beta vulgaris subsp. vulgaris]
BVRB_1g003990	1:4311596-4320836	10.9742	15.8074	0.526483	0.0607	0.125214	up	PREDICTED: uncharacterized protein LOC104886940 [Beta vulgaris subsp. vulgaris] >gi|870869658|gb|KMT20403.1| hypothetical protein BVRB_1g003990 [Beta vulgaris subsp. vulgaris]
BVRB_1g004000	1:4324040-4328430	3.9247	1.83625	-1.09582	0.03305	0.077141	down	PREDICTED: 3-methyl-2-oxobutanoate hydroxymethyltransferase 1, mitochondrial-like [Beta vulgaris subsp. vulgaris] >gi|870869659|gb|KMT20404.1| hypothetical protein BVRB_1g004000 [Beta vulgaris subsp. vulgaris]
BVRB_1g004010	1:4329780-4332395	0.586858	0.975239	0.732745	0.1973	0.310414	up	PREDICTED: pentatricopeptide repeat-containing protein At3g61520, mitochondrial [Beta vulgaris subsp. vulgaris] >gi|870869660|gb|KMT20405.1| hypothetical protein BVRB_1g004010 [Beta vulgaris subsp. vulgaris]
BVRB_1g004020	1:4335622-4338196	3.33248	4.11977	0.305967	0.44225	0.568336	up	PREDICTED: WRKY transcription factor 22 [Beta vulgaris subsp. vulgaris] >gi|870869661|gb|KMT20406.1| hypothetical protein BVRB_1g004020 [Beta vulgaris subsp. vulgaris]
BVRB_1g004030	1:4352930-4357764	2.03341	3.43875	0.757985	0.05335	0.112965	up	PREDICTED: E3 ubiquitin-protein ligase TRAIP-like [Beta vulgaris subsp. vulgaris] >gi|870869662|gb|KMT20407.1| hypothetical protein BVRB_1g004030 [Beta vulgaris subsp. vulgaris]
BVRB_1g004040	1:4378850-4383654	0.519217	4.24584	3.03164	0.00025	0.00130969	up	PREDICTED: 1-aminocyclopropane-1-carboxylate synthase-like [Beta vulgaris subsp. vulgaris] >gi|870869663|gb|KMT20408.1| hypothetical protein BVRB_1g004040 [Beta vulgaris subsp. vulgaris]
BVRB_1g004050	1:4405465-4408956	47.6166	21.9891	-1.11468	5.00E-05	0.000316398	down	PREDICTED: FK506-binding protein 4 [Beta vulgaris subsp. vulgaris] >gi|870869664|gb|KMT20409.1| hypothetical protein BVRB_1g004050 [Beta vulgaris subsp. vulgaris]
BVRB_1g004060	1:4421760-4425875	12563.1	3382.55	-1.893	0.003	0.0108837	down	PREDICTED: chlorophyll a-b binding protein CP26, chloroplastic [Beta vulgaris subsp. vulgaris] >gi|870869665|gb|KMT20410.1| hypothetical protein BVRB_1g004060 [Beta vulgaris subsp. vulgaris]
BVRB_1g004070	1:4429460-4432731	9.84227	16.3956	0.736243	0.01245	0.0351693	up	hypothetical protein BVRB_1g004070 [Beta vulgaris subsp. vulgaris]
BVRB_1g004080	1:4438566-4446211	14.0142	34.6487	1.30591	5.00E-05	0.000316398	up	hypothetical protein BVRB_1g004080 [Beta vulgaris subsp. vulgaris]
BVRB_1g004090	1:4449706-4459151	2.92214	2.67645	-0.126703	0.7236	0.804865	down	PREDICTED: protein REVEILLE 6-like isoform X2 [Beta vulgaris subsp. vulgaris] >gi|870869668|gb|KMT20413.1| hypothetical protein BVRB_1g004090 isoform A [Beta vulgaris subsp. vulgaris]
BVRB_1g004100	1:4459206-4466022	39.3857	41.254	0.0668624	0.77685	0.846438	up	PREDICTED: uncharacterized protein LOC104887015 [Beta vulgaris subsp. vulgaris] >gi|870869670|gb|KMT20415.1| hypothetical protein BVRB_1g004100 [Beta vulgaris subsp. vulgaris]
BVRB_1g004110	1:4467416-4470251	291.608	212.007	-0.459921	0.0611	0.125925	down	PREDICTED: 50S ribosomal protein L5, chloroplastic [Beta vulgaris subsp. vulgaris] >gi|870869671|gb|KMT20416.1| hypothetical protein BVRB_1g004110 [Beta vulgaris subsp. vulgaris]
BVRB_1g004120	1:4471406-4477271	7.10404	7.68156	0.112759	0.73175	0.811361	up	PREDICTED: sphingoid long-chain bases kinase 2, mitochondrial [Beta vulgaris subsp. vulgaris] >gi|870869672|gb|KMT20417.1| hypothetical protein BVRB_1g004120 [Beta vulgaris subsp. vulgaris]
BVRB_1g004130	1:4477716-4480598	47.9771	28.2284	-0.765196	0.005	0.0166228	down	PREDICTED: uncharacterized protein LOC104887036 [Beta vulgaris subsp. vulgaris] >gi|870869673|gb|KMT20418.1| hypothetical protein BVRB_1g004130 [Beta vulgaris subsp. vulgaris]
BVRB_1g004140	1:4481666-4492401	47.0033	53.6112	0.189773	0.4441	0.57018	up	PREDICTED: CAAX prenyl protease 1 homolog [Beta vulgaris subsp. vulgaris] >gi|870869674|gb|KMT20419.1| hypothetical protein BVRB_1g004140 [Beta vulgaris subsp. vulgaris]
BVRB_1g004150	1:4497216-4501061	10.2022	46.9804	2.20318	5.00E-05	0.000316398	up	PREDICTED: probable serine/threonine-protein kinase At1g01540 [Beta vulgaris subsp. vulgaris] >gi|870869675|gb|KMT20420.1| hypothetical protein BVRB_1g004150 [Beta vulgaris subsp. vulgaris]
BVRB_1g004160	1:4508166-4510939	107.691	163.276	0.600419	0.0173	0.0457509	up	PREDICTED: protein BPS1, chloroplastic-like [Beta vulgaris subsp. vulgaris] >gi|870869676|gb|KMT20421.1| hypothetical protein BVRB_1g004160 [Beta vulgaris subsp. vulgaris]
BVRB_1g004170	1:4511346-4512118	0.13257	14.2499	6.74806	0.0889	0.169062	up	hypothetical protein BVRB_1g004170 [Beta vulgaris subsp. vulgaris]
BVRB_1g004180	1:4512186-4513102	1.06773	21.9644	4.36255	5.00E-05	0.000316398	up	hypothetical protein BVRB_1g004180 [Beta vulgaris subsp. vulgaris]
BVRB_1g004190	1:4516666-4523965	43.0755	22.5282	-0.935136	0.0006	0.00277826	down	PREDICTED: mitogen-activated protein kinase homolog MMK2 [Beta vulgaris subsp. vulgaris] >gi|870869679|gb|KMT20424.1| hypothetical protein BVRB_1g004190 [Beta vulgaris subsp. vulgaris]
BVRB_1g004200	1:4538437-4545702	5.96633	3.54331	-0.751743	0.0091	0.0271618	down	PREDICTED: mechanosensitive ion channel protein 1, mitochondrial-like [Beta vulgaris subsp. vulgaris] >gi|870869680|gb|KMT20425.1| hypothetical protein BVRB_1g004200 [Beta vulgaris subsp. vulgaris]
BVRB_1g004210	1:4549556-4554892	0.304986	0.180559	-0.756275	1	1	down	PREDICTED: uncharacterized protein LOC104890362 [Beta vulgaris subsp. vulgaris] >gi|870869681|gb|KMT20426.1| hypothetical protein BVRB_1g004210 [Beta vulgaris subsp. vulgaris]
BVRB_1g004220	1:4559946-4561891	37.808	118.063	1.64279	5.00E-05	0.000316398	up	PREDICTED: probable receptor-like protein kinase At5g24010 [Beta vulgaris subsp. vulgaris] >gi|870869682|gb|KMT20427.1| hypothetical protein BVRB_1g004220 [Beta vulgaris subsp. vulgaris]
BVRB_1g004230	1:4569256-4576253	52.861	12.4424	-2.08694	5.00E-05	0.000316398	down	PREDICTED: ferric reduction oxidase 2-like [Beta vulgaris subsp. vulgaris] >gi|870869683|gb|KMT20428.1| hypothetical protein BVRB_1g004230 [Beta vulgaris subsp. vulgaris]
BVRB_1g004240	1:4577052-4594952	15.9289	28.1487	0.821423	0.00085	0.0037733	up	PREDICTED: RAB6A-GEF complex partner protein 1-like isoform X2 [Beta vulgaris subsp. vulgaris] >gi|870869684|gb|KMT20429.1| hypothetical protein BVRB_1g004240 isoform A [Beta vulgaris subsp. vulgaris]
BVRB_1g004250	1:4606306-4607007	55.0177	43.2881	-0.345924	0.2296	0.349133	down	hypothetical protein BVRB_1g004250 [Beta vulgaris subsp. vulgaris]
BVRB_1g004260	1:4607747-4609472	0	0	0	1	1	down	hypothetical protein BVRB_1g004260 [Beta vulgaris subsp. vulgaris]
BVRB_1g004270	1:4609780-4612262	0	0	0	1	1	down	hypothetical protein BVRB_1g004270 [Beta vulgaris subsp. vulgaris]
BVRB_1g004280	1:4612319-4622062	0.0888452	0.170749	0.942509	1	1	up	hypothetical protein BVRB_1g004280 [Beta vulgaris subsp. vulgaris]
BVRB_1g004290	1:4628537-4630312	1.75305	0.972248	-0.850466	0.1582	0.262686	down	PREDICTED: AAC-rich mRNA clone AAC11 protein-like [Beta vulgaris subsp. vulgaris] >gi|870869690|gb|KMT20435.1| hypothetical protein BVRB_1g004290 [Beta vulgaris subsp. vulgaris]
BVRB_1g004300	1:4638027-4644662	0.0637755	0.107674	0.755595	1	1	up	hypothetical protein BVRB_1g004300 [Beta vulgaris subsp. vulgaris]
BVRB_1g004310	1:4657998-4660472	115.058	230.198	1.00051	5.00E-05	0.000316398	up	PREDICTED: 40S ribosomal protein S19-2-like [Beta vulgaris subsp. vulgaris] >gi|731362984|ref|XP_010693184.1| PREDICTED: 40S ribosomal protein S19-2 [Beta vulgaris subsp. vulgaris] >gi|870846780|gb|KMS99269.1| hypothetical protein BVRB_2g046380 [Beta ...
BVRB_1g004320	1:4671036-4677061	0.369477	0.342106	-0.111039	1	1	down	PREDICTED: zinc finger protein 462 [Beta vulgaris subsp. vulgaris] >gi|870869693|gb|KMT20438.1| hypothetical protein BVRB_1g004320 [Beta vulgaris subsp. vulgaris]
BVRB_1g004330	1:4703276-4708724	1.72918	9.20543	2.4124	5.00E-05	0.000316398	up	PREDICTED: syntaxin-71-like [Beta vulgaris subsp. vulgaris] >gi|870869694|gb|KMT20439.1| hypothetical protein BVRB_1g004330 [Beta vulgaris subsp. vulgaris]
BVRB_1g004340	1:4710756-4719419	6.10523	5.84541	-0.0627421	0.8274	0.883585	down	PREDICTED: uncharacterized protein LOC104887174 [Beta vulgaris subsp. vulgaris] >gi|870869695|gb|KMT20440.1| hypothetical protein BVRB_1g004340 [Beta vulgaris subsp. vulgaris]
BVRB_1g004350	1:4720157-4724462	9.23108	17.0774	0.887518	0.0018	0.00710141	up	PREDICTED: calmodulin-binding receptor-like cytoplasmic kinase 2 [Beta vulgaris subsp. vulgaris] >gi|870869696|gb|KMT20441.1| hypothetical protein BVRB_1g004350 [Beta vulgaris subsp. vulgaris]
BVRB_1g004360	1:4731117-4733462	0.652058	0.652681	0.00137667	0.98215	0.988039	up	PREDICTED: pentatricopeptide repeat-containing protein At2g46050, mitochondrial [Beta vulgaris subsp. vulgaris] >gi|870869697|gb|KMT20442.1| hypothetical protein BVRB_1g004360 [Beta vulgaris subsp. vulgaris]
BVRB_1g004370	1:4737716-4743030	12.047	10.4093	-0.21081	0.45065	0.576331	down	PREDICTED: E3 ubiquitin-protein ligase At3g02290 [Beta vulgaris subsp. vulgaris] >gi|870869698|gb|KMT20443.1| hypothetical protein BVRB_1g004370 [Beta vulgaris subsp. vulgaris]
BVRB_1g004380	1:4752416-4755627	2.87435	0.989693	-1.53818	0.00105	0.00449855	down	PREDICTED: G-type lectin S-receptor-like serine/threonine-protein kinase SD2-2 [Beta vulgaris subsp. vulgaris] >gi|870869699|gb|KMT20444.1| hypothetical protein BVRB_1g004380 [Beta vulgaris subsp. vulgaris]
BVRB_1g004390	1:4758086-4762674	0.123816	0.393858	1.66948	1	1	up	PREDICTED: protein TRANSPARENT TESTA 12 [Beta vulgaris subsp. vulgaris] >gi|870869700|gb|KMT20445.1| hypothetical protein BVRB_1g004390 [Beta vulgaris subsp. vulgaris]
BVRB_1g004400	1:4777495-4783240	5.38041	8.88796	0.724136	0.01425	0.0391761	up	hypothetical protein BVRB_1g004400 [Beta vulgaris subsp. vulgaris]
BVRB_1g004410	1:4794925-4800306	154.162	42.6128	-1.85508	5.00E-05	0.000316398	down	PREDICTED: ubiquitin-conjugating enzyme E2-23 kDa-like [Beta vulgaris subsp. vulgaris] >gi|870869702|gb|KMT20447.1| hypothetical protein BVRB_1g004410 [Beta vulgaris subsp. vulgaris]
BVRB_1g004420	1:4800726-4815921	24.9372	21.635	-0.204933	0.40065	0.528552	down	hypothetical protein BVRB_1g004420 [Beta vulgaris subsp. vulgaris]
BVRB_1g004430	1:4820839-4829911	177.821	216.497	0.283923	0.24695	0.369632	up	PREDICTED: bifunctional L-3-cyanoalanine synthase/cysteine synthase, mitochondrial [Beta vulgaris subsp. vulgaris] >gi|870869704|gb|KMT20449.1| hypothetical protein BVRB_1g004430 [Beta vulgaris subsp. vulgaris]
BVRB_1g004440	1:4832025-4834528	7.08514	10.4968	0.567086	0.13005	0.226985	up	PREDICTED: uncharacterized protein LOC104887231 [Beta vulgaris subsp. vulgaris] >gi|870869705|gb|KMT20450.1| hypothetical protein BVRB_1g004440 [Beta vulgaris subsp. vulgaris]
BVRB_1g004450	1:4834666-4838901	52.3469	38.9926	-0.424903	0.0976	0.18164	down	PREDICTED: uncharacterized protein LOC104887219 [Beta vulgaris subsp. vulgaris] >gi|870869706|gb|KMT20451.1| hypothetical protein BVRB_1g004450 [Beta vulgaris subsp. vulgaris]
BVRB_1g004460	1:4841845-4847160	44.6998	38.306	-0.222701	0.35115	0.479053	down	PREDICTED: uncharacterized protein LOC104887248 [Beta vulgaris subsp. vulgaris] >gi|731311585|ref|XP_010670162.1| PREDICTED: uncharacterized protein LOC104887248 [Beta vulgaris subsp. vulgaris] >gi|870869707|gb|KMT20452.1| hypothetical protein BVRB_1 ...
BVRB_1g004470	1:4848845-4853376	4.57695	5.0558	0.143551	0.62765	0.731868	up	PREDICTED: origin recognition complex subunit 5 [Beta vulgaris subsp. vulgaris] >gi|870869708|gb|KMT20453.1| hypothetical protein BVRB_1g004470 [Beta vulgaris subsp. vulgaris]
BVRB_1g004480	1:4854865-4858618	1.29049	12.3087	3.25368	5.00E-05	0.000316398	up	PREDICTED: cytochrome P450 86A8 [Beta vulgaris subsp. vulgaris] >gi|870869709|gb|KMT20454.1| hypothetical protein BVRB_1g004480 [Beta vulgaris subsp. vulgaris]
BVRB_1g004490	1:4859953-4869201	31.8253	29.4733	-0.110767	0.65135	0.750659	down	PREDICTED: probable anion transporter 2, chloroplastic [Beta vulgaris subsp. vulgaris] >gi|870869710|gb|KMT20455.1| hypothetical protein BVRB_1g004490 [Beta vulgaris subsp. vulgaris]
BVRB_1g004500	1:4872016-4879141	38.5513	69.5733	0.851753	0.00075	0.003394	up	PREDICTED: probable glycerol-3-phosphate acyltransferase 8 [Beta vulgaris subsp. vulgaris] >gi|870869711|gb|KMT20456.1| hypothetical protein BVRB_1g004500 [Beta vulgaris subsp. vulgaris]
BVRB_1g004510	1:4894745-4913561	6.72552	19.1103	1.50664	0.00015	0.000845371	up	PREDICTED: aquaporin PIP1-2 [Beta vulgaris subsp. vulgaris] >gi|870869712|gb|KMT20457.1| hypothetical protein BVRB_1g004510 [Beta vulgaris subsp. vulgaris]
BVRB_1g004520	1:4932806-4936251	40.4045	68.6891	0.765564	0.00315	0.0113412	up	PREDICTED: probable aquaporin PIP1-5 [Beta vulgaris subsp. vulgaris] >gi|870869713|gb|KMT20458.1| hypothetical protein BVRB_1g004520 [Beta vulgaris subsp. vulgaris]
BVRB_1g004530	1:4940422-4946687	14.2787	27.8185	0.962184	0.00065	0.00299466	up	PREDICTED: elongation factor Ts, mitochondrial [Beta vulgaris subsp. vulgaris] >gi|870869714|gb|KMT20459.1| hypothetical protein BVRB_1g004530 [Beta vulgaris subsp. vulgaris]
BVRB_1g004540	1:4946970-4963228	1.55751	1.60422	0.0426292	0.8919	0.927848	up	PREDICTED: SKP1-like protein 21 [Beta vulgaris subsp. vulgaris] >gi|731311603|ref|XP_010670251.1| PREDICTED: SKP1-like protein 21 [Beta vulgaris subsp. vulgaris] >gi|731311605|ref|XP_010670253.1| PREDICTED: SKP1-like protein 21 [Beta vulgaris subsp. ...
BVRB_1g004550	1:4963320-4972448	11.1504	6.56108	-0.765088	0.00375	0.0131102	down	hypothetical protein BVRB_1g004550 isoform B [Beta vulgaris subsp. vulgaris]
BVRB_1g004560	1:4981143-4987548	5.42737	2.75993	-0.975619	0.00595	0.0191516	down	PREDICTED: U-box domain-containing protein 33-like [Beta vulgaris subsp. vulgaris]
BVRB_1g004570	1:4994043-5001518	0.997464	1.46	0.549631	0.24565	0.368127	up	PREDICTED: U-box domain-containing protein 33-like isoform X1 [Beta vulgaris subsp. vulgaris] >gi|870869720|gb|KMT20465.1| hypothetical protein BVRB_1g004570 isoform B [Beta vulgaris subsp. vulgaris]
BVRB_1g004580	1:4994043-5001518	0	0.417851	inf	1	1	up	hypothetical protein BVRB_1g004580 [Beta vulgaris subsp. vulgaris]
BVRB_1g004590	1:5003322-5008618	0.442005	0.346932	-0.349411	1	1	down	hypothetical protein BVRB_1g004590 isoform B [Beta vulgaris subsp. vulgaris]
BVRB_1g004600	1:5010402-5015128	0.377412	0.0464365	-3.02281	1	1	down	PREDICTED: U-box domain-containing protein 33-like isoform X1 [Beta vulgaris subsp. vulgaris] >gi|870869724|gb|KMT20469.1| hypothetical protein BVRB_1g004600 isoform A [Beta vulgaris subsp. vulgaris]
BVRB_1g004610	1:5016783-5033678	14.3473	11.8611	-0.27454	0.30685	0.433714	down	PREDICTED: U-box domain-containing protein 33 isoform X1 [Beta vulgaris subsp. vulgaris] >gi|870869726|gb|KMT20471.1| hypothetical protein BVRB_1g004610 isoform A [Beta vulgaris subsp. vulgaris]
BVRB_1g004620	1:5016783-5033678	0.516966	0.681877	0.399441	0.66525	0.761638	up	PREDICTED: U-box domain-containing protein 33-like isoform X2 [Beta vulgaris subsp. vulgaris] >gi|870869728|gb|KMT20473.1| hypothetical protein BVRB_1g004620 isoform A [Beta vulgaris subsp. vulgaris]
BVRB_1g004630	1:5036472-5040985	0.0327811	0.0135051	-1.27937	1	1	down	hypothetical protein BVRB_1g004630 [Beta vulgaris subsp. vulgaris]
BVRB_1g004640	1:5076492-5082271	30.7752	26.8215	-0.19838	0.4009	0.528629	down	PREDICTED: uncharacterized protein LOC104887426 [Beta vulgaris subsp. vulgaris] >gi|870869731|gb|KMT20476.1| hypothetical protein BVRB_1g004640 [Beta vulgaris subsp. vulgaris]
BVRB_1g004650	1:5087732-5103487	15.39	14.9969	-0.0373303	0.8737	0.915335	down	PREDICTED: mediator of RNA polymerase II transcription subunit 12 [Beta vulgaris subsp. vulgaris] >gi|731311643|ref|XP_010670372.1| PREDICTED: mediator of RNA polymerase II transcription subunit 12 [Beta vulgaris subsp. vulgaris] >gi|870869732|gb|KMT ...
BVRB_1g004660	1:5104732-5106267	0.604914	0.136271	-2.15025	1	1	down	PREDICTED: uncharacterized protein LOC104887449 [Beta vulgaris subsp. vulgaris] >gi|870869733|gb|KMT20478.1| hypothetical protein BVRB_1g004660 [Beta vulgaris subsp. vulgaris]
BVRB_1g004670	1:5116315-5121561	2.27228	2.24718	-0.0160288	0.9826	0.988059	down	hypothetical protein BVRB_1g004670 [Beta vulgaris subsp. vulgaris]
BVRB_1g004680	1:5116315-5121561	0.302682	0.742053	1.29372	0.16155	0.266544	up	hypothetical protein BVRB_1g004680 isoform A [Beta vulgaris subsp. vulgaris]
BVRB_1g004690	1:5126672-5128241	0.402283	1.07051	1.41202	0.07095	0.141581	up	PREDICTED: elicitor-responsive protein 3 [Beta vulgaris subsp. vulgaris] >gi|870869737|gb|KMT20482.1| hypothetical protein BVRB_1g004690 [Beta vulgaris subsp. vulgaris]
BVRB_1g004700	1:5129856-5131921	0.61127	1.15077	0.912715	0.1309	0.228064	up	PREDICTED: pentatricopeptide repeat-containing protein DOT4, chloroplastic-like [Beta vulgaris subsp. vulgaris] >gi|870869738|gb|KMT20483.1| hypothetical protein BVRB_1g004700 [Beta vulgaris subsp. vulgaris]
BVRB_1g004710	1:5134035-5147821	0.0289884	0.0806404	1.47603	1	1	up	hypothetical protein BVRB_1g004710 [Beta vulgaris subsp. vulgaris]
BVRB_1g004720	1:5151655-5157658	30.7841	15.7466	-0.967146	0.0004	0.00196669	down	PREDICTED: beta-amylase 2, chloroplastic [Beta vulgaris subsp. vulgaris] >gi|870869740|gb|KMT20485.1| hypothetical protein BVRB_1g004720 [Beta vulgaris subsp. vulgaris]
BVRB_1g004730	1:5158265-5171555	17.9894	12.6151	-0.512	0.0384	0.0869435	down	PREDICTED: beta-amylase 7 isoform X1 [Beta vulgaris subsp. vulgaris] >gi|870869741|gb|KMT20486.1| hypothetical protein BVRB_1g004730 isoform A [Beta vulgaris subsp. vulgaris]
BVRB_1g004740	1:5172077-5177441	4.24234	6.7387	0.667609	0.05295	0.112309	up	PREDICTED: uncharacterized protein LOC104887505 isoform X1 [Beta vulgaris subsp. vulgaris] >gi|870869743|gb|KMT20488.1| hypothetical protein BVRB_1g004740 [Beta vulgaris subsp. vulgaris]
BVRB_1g004750	1:5182065-5204599	16.5567	12.475	-0.408375	0.1027	0.188757	down	hypothetical protein BVRB_1g004750 [Beta vulgaris subsp. vulgaris]
BVRB_1g004760	1:5206105-5215162	13.4417	10.2849	-0.386183	0.1783	0.287289	down	PREDICTED: acyl-coenzyme A thioesterase 8-like [Beta vulgaris subsp. vulgaris] >gi|870869745|gb|KMT20490.1| hypothetical protein BVRB_1g004760 [Beta vulgaris subsp. vulgaris]
BVRB_1g004770	1:5217545-5220583	17.2755	15.1426	-0.190115	0.4868	0.610363	down	PREDICTED: F-box/kelch-repeat protein SKIP4 isoform X1 [Beta vulgaris subsp. vulgaris] >gi|731311674|ref|XP_010670512.1| PREDICTED: F-box/kelch-repeat protein SKIP4 isoform X1 [Beta vulgaris subsp. vulgaris] >gi|731311676|ref|XP_010670520.1| PREDICTE ...
BVRB_1g004780	1:5221244-5226661	1.47349	1.73702	0.23738	0.66505	0.76153	up	PREDICTED: uncharacterized protein LOC104887580 [Beta vulgaris subsp. vulgaris] >gi|870869747|gb|KMT20492.1| hypothetical protein BVRB_1g004780 [Beta vulgaris subsp. vulgaris]
BVRB_1g004790	1:5228055-5230659	6.35182	5.9551	-0.0930439	0.78805	0.855295	down	PREDICTED: riboflavin biosynthesis protein PYRD, chloroplastic [Beta vulgaris subsp. vulgaris] >gi|870869748|gb|KMT20493.1| hypothetical protein BVRB_1g004790 [Beta vulgaris subsp. vulgaris]
BVRB_1g004800	1:5230886-5233881	17.8588	24.4569	0.453607	0.0853	0.163847	up	PREDICTED: UPF0187 protein At3g61320, chloroplastic [Beta vulgaris subsp. vulgaris] >gi|870869749|gb|KMT20494.1| hypothetical protein BVRB_1g004800 [Beta vulgaris subsp. vulgaris]
BVRB_1g004810	1:5236247-5238941	41.3733	27.5591	-0.586169	0.0999	0.184647	down	PREDICTED: uncharacterized protein LOC104887605 [Beta vulgaris subsp. vulgaris] >gi|870869750|gb|KMT20495.1| hypothetical protein BVRB_1g004810 [Beta vulgaris subsp. vulgaris]
BVRB_1g004820	1:5240845-5244187	5.1311	6.7295	0.391233	0.32935	0.457756	up	PREDICTED: uncharacterized protein LOC104887612 [Beta vulgaris subsp. vulgaris] >gi|870869751|gb|KMT20496.1| hypothetical protein BVRB_1g004820 [Beta vulgaris subsp. vulgaris]
BVRB_1g004830	1:5245246-5257211	12.2607	15.1136	0.3018	0.2678	0.391803	up	PREDICTED: solanesyl-diphosphate synthase 1, mitochondrial isoform X1 [Beta vulgaris subsp. vulgaris] >gi|870869752|gb|KMT20497.1| hypothetical protein BVRB_1g004830 [Beta vulgaris subsp. vulgaris]
BVRB_1g004840	1:5258526-5267851	29.5637	54.0287	0.869898	0.00025	0.00130969	up	PREDICTED: probable serine/threonine-protein kinase At5g41260 [Beta vulgaris subsp. vulgaris] >gi|870869753|gb|KMT20498.1| hypothetical protein BVRB_1g004840 [Beta vulgaris subsp. vulgaris]
BVRB_1g004850	1:5271335-5272015	20.1375	11.6883	-0.784821	0.09095	0.172033	down	PREDICTED: uncharacterized protein LOC104887641 [Beta vulgaris subsp. vulgaris] >gi|870869754|gb|KMT20499.1| hypothetical protein BVRB_1g004850 [Beta vulgaris subsp. vulgaris]
BVRB_1g004860	1:5285870-5290025	18.792	10.15	-0.888641	0.0033	0.0117795	down	hypothetical protein BVRB_1g004860 [Beta vulgaris subsp. vulgaris]
BVRB_1g004870	1:5290862-5291716	0.0237196	0.0354891	0.581293	1	1	up	PREDICTED: putative ripening-related protein 1 [Beta vulgaris subsp. vulgaris] >gi|870869756|gb|KMT20501.1| hypothetical protein BVRB_1g004870 [Beta vulgaris subsp. vulgaris]
BVRB_1g004880	1:5298077-5307296	0.516089	0.532395	0.0448782	1	1	up	hypothetical protein BVRB_1g004880 isoform B [Beta vulgaris subsp. vulgaris]
BVRB_1g004890	1:5322806-5328956	0.163145	0	#NAME?	1	1	down	hypothetical protein BVRB_1g004890 [Beta vulgaris subsp. vulgaris]
BVRB_1g004900	1:5335661-5341256	25.2205	39.6836	0.653946	0.00865	0.0261247	up	PREDICTED: cell division control protein 48 homolog C-like isoform X1 [Beta vulgaris subsp. vulgaris] >gi|870869761|gb|KMT20506.1| hypothetical protein BVRB_1g004900 [Beta vulgaris subsp. vulgaris]
BVRB_1g004910	1:5368592-5372306	0.490189	0.267678	-0.872842	1	1	down	hypothetical protein BVRB_1g004910 [Beta vulgaris subsp. vulgaris]
BVRB_1g004920	1:5390441-5394116	1.18552	1.80609	0.607348	0.1557	0.259758	up	PREDICTED: probable LRR receptor-like serine/threonine-protein kinase At4g36180 [Beta vulgaris subsp. vulgaris] >gi|870869763|gb|KMT20508.1| hypothetical protein BVRB_1g004920 [Beta vulgaris subsp. vulgaris]
BVRB_1g004930	1:5410890-5414517	0.245389	0.198636	-0.304943	1	1	down	PREDICTED: probable LRR receptor-like serine/threonine-protein kinase At4g36180 [Beta vulgaris subsp. vulgaris] >gi|870869764|gb|KMT20509.1| hypothetical protein BVRB_1g004930 [Beta vulgaris subsp. vulgaris]
BVRB_1g004940	1:5418120-5422526	28.2149	18.7538	-0.58927	0.0221	0.0557648	down	hypothetical protein BVRB_1g004940 [Beta vulgaris subsp. vulgaris]
BVRB_1g004950	1:5431041-5432346	39.7176	35.4082	-0.165695	0.5273	0.646588	down	PREDICTED: probable galacturonosyltransferase-like 1 [Beta vulgaris subsp. vulgaris] >gi|870869766|gb|KMT20511.1| hypothetical protein BVRB_1g004950 [Beta vulgaris subsp. vulgaris]
BVRB_1g004960	1:5439868-5444156	259.693	989.774	1.9303	5.00E-05	0.000316398	up	V-type proton ATPase 16 kDa proteolipid subunit [Beta vulgaris subsp. vulgaris] >gi|731376970|ref|XP_010667733.1| PREDICTED: V-type proton ATPase 16 kDa proteolipid subunit [Beta vulgaris subsp. vulgaris] >gi|60416208|sp|P68161|VATL_MESCR RecName: Fu ...
BVRB_1g004970	1:5449659-5451962	0.390723	0.250766	-0.639802	1	1	down	hypothetical protein BVRB_1g004970 [Beta vulgaris subsp. vulgaris]
BVRB_1g004980	1:5452064-5461172	8.90751	7.63051	-0.223242	0.3682	0.497039	down	PREDICTED: lysine-specific histone demethylase 1 homolog 3 [Beta vulgaris subsp. vulgaris] >gi|731311726|ref|XP_010670793.1| PREDICTED: lysine-specific histone demethylase 1 homolog 3 [Beta vulgaris subsp. vulgaris] >gi|870869769|gb|KMT20514.1| hypot ...
BVRB_1g004990	1:5463806-5477711	4.42827	2.37745	-0.897329	0.0059	0.0190352	down	PREDICTED: guanine nucleotide-binding protein subunit beta-like protein 1 homolog [Beta vulgaris subsp. vulgaris] >gi|731311730|ref|XP_010670815.1| PREDICTED: guanine nucleotide-binding protein subunit beta-like protein 1 homolog [Beta vulgaris subsp ...
BVRB_1g005000	1:5478266-5479217	0	0.116999	inf	1	1	up	hypothetical protein BVRB_1g005000 [Beta vulgaris subsp. vulgaris]
BVRB_1g005010	1:5482996-5484866	0.0424754	0	#NAME?	1	1	down	PREDICTED: galactose oxidase-like [Beta vulgaris subsp. vulgaris] >gi|870869772|gb|KMT20517.1| hypothetical protein BVRB_1g005010 [Beta vulgaris subsp. vulgaris]
BVRB_1g005020	1:5490726-5492537	0.0373582	0.0803669	1.10518	1	1	up	hypothetical protein BVRB_1g005020 [Beta vulgaris subsp. vulgaris]
BVRB_1g005030	1:5503856-5505714	0.091244	0.249383	1.45056	1	1	up	PREDICTED: galactose oxidase-like [Beta vulgaris subsp. vulgaris]
BVRB_1g005040	1:5511975-5513732	0	0	0	1	1	down	PREDICTED: histone H3.3a-like [Beta vulgaris subsp. vulgaris] >gi|870869775|gb|KMT20520.1| hypothetical protein BVRB_1g005040 [Beta vulgaris subsp. vulgaris]
BVRB_1g005050	1:5516416-5521974	14.1202	25.7596	0.867348	0.01115	0.0321035	up	PREDICTED: transmembrane protein 42 [Beta vulgaris subsp. vulgaris]
BVRB_1g005060	1:5524146-5528791	8.09477	8.66459	0.0981411	0.70825	0.793669	up	PREDICTED: protein BASIC PENTACYSTEINE6-like [Beta vulgaris subsp. vulgaris] >gi|870869777|gb|KMT20522.1| hypothetical protein BVRB_1g005060 [Beta vulgaris subsp. vulgaris]
BVRB_1g005070	1:5536426-5546380	10.7785	17.7132	0.716669	0.0042	0.0144196	up	PREDICTED: transcription factor VIP1-like [Beta vulgaris subsp. vulgaris] >gi|870869778|gb|KMT20523.1| hypothetical protein BVRB_1g005070 [Beta vulgaris subsp. vulgaris]
BVRB_1g005080	1:5546923-5549762	12.3406	7.93163	-0.63772	0.0256	0.0628555	down	PREDICTED: pentatricopeptide repeat-containing protein At4g14850-like isoform X1 [Beta vulgaris subsp. vulgaris] >gi|870869779|gb|KMT20524.1| hypothetical protein BVRB_1g005080 [Beta vulgaris subsp. vulgaris]
BVRB_1g005090	1:5554286-5565061	10.8077	18.3555	0.764162	0.0039	0.0135383	up	PREDICTED: protein RCC2 homolog [Beta vulgaris subsp. vulgaris] >gi|870869780|gb|KMT20525.1| hypothetical protein BVRB_1g005090 [Beta vulgaris subsp. vulgaris]
BVRB_1g005100	1:5566529-5569052	49.0556	20.6976	-1.24496	5.00E-05	0.000316398	down	hypothetical protein BVRB_1g005100 [Beta vulgaris subsp. vulgaris]
BVRB_1g005110	1:5583827-5585112	33.215	5.97349	-2.47519	5.00E-05	0.000316398	down	hypothetical protein BVRB_1g005110 [Beta vulgaris subsp. vulgaris]
BVRB_1g005120	1:5587445-5589392	18.1672	12.2101	-0.573253	0.1085	0.196684	down	hypothetical protein BVRB_1g005120 [Beta vulgaris subsp. vulgaris]
BVRB_1g005130	1:5622366-5624497	0.109864	0.642272	2.54746	1	1	up	hypothetical protein BVRB_1g005130 [Beta vulgaris subsp. vulgaris]
BVRB_1g005140	1:5631376-5639415	6.42724	1.33806	-2.26406	0.00875	0.0263688	down	hypothetical protein BVRB_1g005140 [Beta vulgaris subsp. vulgaris]
BVRB_1g005150	1:5644643-5658595	23.6932	23.9186	0.0136617	0.96245	0.974184	up	hypothetical protein BVRB_1g005150 [Beta vulgaris subsp. vulgaris]
BVRB_1g005160	1:5663838-5673785	0.617608	0.658927	0.0934287	0.90635	0.937404	up	hypothetical protein BVRB_1g005160 [Beta vulgaris subsp. vulgaris]
BVRB_1g005170	1:5681449-5688144	27.4169	31.0431	0.179207	0.4576	0.582943	up	PREDICTED: CBL-interacting serine/threonine-protein kinase 8 isoform X2 [Beta vulgaris subsp. vulgaris] >gi|870869788|gb|KMT20533.1| hypothetical protein BVRB_1g005170 [Beta vulgaris subsp. vulgaris]
BVRB_1g005180	1:5688350-5694505	29.2757	36.2817	0.309536	0.19685	0.309883	up	PREDICTED: serine hydroxymethyltransferase 2, mitochondrial [Beta vulgaris subsp. vulgaris] >gi|870869789|gb|KMT20534.1| hypothetical protein BVRB_1g005180 [Beta vulgaris subsp. vulgaris]
BVRB_1g005190	1:5699389-5704658	0.193292	0.129504	-0.577785	1	1	down	hypothetical protein BVRB_1g005190 [Beta vulgaris subsp. vulgaris]
BVRB_1g005200	1:5705020-5705605	17.2816	1.27968	-3.75539	0.00015	0.000845371	down	hypothetical protein BVRB_1g005200 [Beta vulgaris subsp. vulgaris]
BVRB_1g005210	1:5708045-5710375	8.69036	8.26277	-0.072792	0.80955	0.870617	down	PREDICTED: pentatricopeptide repeat-containing protein At1g09900 [Beta vulgaris subsp. vulgaris] >gi|870869792|gb|KMT20537.1| hypothetical protein BVRB_1g005210 [Beta vulgaris subsp. vulgaris]
BVRB_1g005220	1:5715089-5751753	0.404374	0.15514	-1.38212	1	1	down	hypothetical protein BVRB_1g005220 [Beta vulgaris subsp. vulgaris]
BVRB_1g005230	1:5715089-5751753	0.951736	0.516666	-0.881331	0.6372	0.739057	down	hypothetical protein BVRB_1g005230 [Beta vulgaris subsp. vulgaris]
BVRB_1g005240	1:5752983-5753835	0.120252	0.212824	0.823604	1	1	up	hypothetical protein BVRB_1g005240 [Beta vulgaris subsp. vulgaris]
BVRB_1g005250	1:5761019-5762443	0.709464	1.90607	1.4258	0.06525	0.132513	up	hypothetical protein BVRB_1g005250 [Beta vulgaris subsp. vulgaris]
BVRB_1g005260	1:5763296-5765145	5.05594	2.63055	-0.942614	0.07665	0.15051	down	PREDICTED: putative GEM-like protein 8 [Beta vulgaris subsp. vulgaris] >gi|870869797|gb|KMT20542.1| hypothetical protein BVRB_1g005260 [Beta vulgaris subsp. vulgaris]
BVRB_1g005270	1:5777670-5779485	0	1.0648	inf	5.00E-05	0.000316398	up	PREDICTED: GEM-like protein 4 [Beta vulgaris subsp. vulgaris] >gi|870869798|gb|KMT20543.1| hypothetical protein BVRB_1g005270 [Beta vulgaris subsp. vulgaris]
BVRB_1g005280	1:5782220-5791655	34.3415	45.3937	0.402539	0.1	0.184732	up	PREDICTED: transcription factor DIVARICATA [Beta vulgaris subsp. vulgaris] >gi|731311812|ref|XP_010671200.1| PREDICTED: transcription factor DIVARICATA [Beta vulgaris subsp. vulgaris] >gi|731311814|ref|XP_010671206.1| PREDICTED: transcription factor ...
BVRB_1g005290	1:5796119-5809645	1.01491	0.659348	-0.622242	0.35495	0.483374	down	hypothetical protein BVRB_1g005290 [Beta vulgaris subsp. vulgaris]
BVRB_1g005300	1:5796119-5809645	0.427501	1.33219	1.6398	0.0214	0.0543474	up	hypothetical protein BVRB_1g005300 isoform A [Beta vulgaris subsp. vulgaris]
BVRB_1g005310	1:5809710-5813775	1.35513	2.21914	0.711567	0.07685	0.150795	up	hypothetical protein BVRB_1g005310 [Beta vulgaris subsp. vulgaris]
BVRB_1g005320	1:5837957-5849395	23.4137	26.2524	0.165096	0.4897	0.61305	up	PREDICTED: ubiquitin carboxyl-terminal hydrolase 24 [Beta vulgaris subsp. vulgaris] >gi|870869805|gb|KMT20550.1| hypothetical protein BVRB_1g005320 [Beta vulgaris subsp. vulgaris]
BVRB_1g005330	1:5853119-5861024	12.3487	24.1222	0.96601	0.00205	0.00792187	up	PREDICTED: TRAF-type zinc finger domain-containing protein 1 [Beta vulgaris subsp. vulgaris] >gi|731311834|ref|XP_010671298.1| PREDICTED: TRAF-type zinc finger domain-containing protein 1 [Beta vulgaris subsp. vulgaris] >gi|870869806|gb|KMT20551.1| h ...
BVRB_1g005340	1:5866539-5876102	14.1828	13.2786	-0.095041	0.7172	0.80039	down	PREDICTED: probable rhamnogalacturonate lyase B [Beta vulgaris subsp. vulgaris] >gi|870869807|gb|KMT20552.1| hypothetical protein BVRB_1g005340 [Beta vulgaris subsp. vulgaris]
BVRB_1g005350	1:5877950-5878815	64.2296	68.2192	0.086939	0.7497	0.824628	up	hypothetical protein BVRB_1g005350 [Beta vulgaris subsp. vulgaris]
BVRB_1g005360	1:5879809-5887130	3.93859	11.6058	1.5591	5.00E-05	0.000316398	up	PREDICTED: rhamnogalacturonate lyase B [Beta vulgaris subsp. vulgaris] >gi|870869809|gb|KMT20554.1| hypothetical protein BVRB_1g005360 [Beta vulgaris subsp. vulgaris]
BVRB_1g005370	1:5890449-5903741	2.48572	1.08173	-1.20033	0.0012	0.00503151	down	PREDICTED: probable rhamnogalacturonate lyase B [Beta vulgaris subsp. vulgaris] >gi|870869810|gb|KMT20555.1| hypothetical protein BVRB_1g005370 [Beta vulgaris subsp. vulgaris]
BVRB_1g005380	1:5905209-5910500	11.3055	8.79858	-0.361683	0.1769	0.285535	down	PREDICTED: actin-7-like [Beta vulgaris subsp. vulgaris] >gi|731311846|ref|XP_010671368.1| PREDICTED: actin-7-like [Beta vulgaris subsp. vulgaris] >gi|870869811|gb|KMT20556.1| hypothetical protein BVRB_1g005380 [Beta vulgaris subsp. vulgaris]
BVRB_1g005390	1:5924649-5927544	555.22	1159.09	1.06186	0.00205	0.00792187	up	PREDICTED: actin-7 [Beta vulgaris subsp. vulgaris] >gi|322422113|gb|ADX01226.1| actin 1 [Celosia argentea] >gi|356968426|gb|AET43294.1| actin [Beta vulgaris] >gi|870869812|gb|KMT20557.1| hypothetical protein BVRB_1g005390 [Beta vulgaris subsp. vulgar ...
BVRB_1g005400	1:5927709-5928316	0	0.274028	inf	1	1	up	hypothetical protein BVRB_1g005400 [Beta vulgaris subsp. vulgaris]
BVRB_1g005410	1:5938589-5943264	21.1432	33.1605	0.64927	0.0079	0.0242482	up	PREDICTED: probable inactive receptor kinase At1g48480 [Beta vulgaris subsp. vulgaris] >gi|870869814|gb|KMT20559.1| hypothetical protein BVRB_1g005410 [Beta vulgaris subsp. vulgaris]
BVRB_1g005420	1:5944539-5954023	0.172324	2.09999	3.60719	0.0001	0.000587404	up	PREDICTED: probable rhamnogalacturonate lyase B [Beta vulgaris subsp. vulgaris] >gi|870869815|gb|KMT20560.1| hypothetical protein BVRB_1g005420 [Beta vulgaris subsp. vulgaris]
BVRB_1g005430	1:5954279-5956465	0.138428	0.125942	-0.136374	1	1	down	hypothetical protein BVRB_1g005430 [Beta vulgaris subsp. vulgaris]
BVRB_1g005440	1:5958976-5973701	46.9712	56.6441	0.27015	0.34255	0.47105	up	hypothetical protein BVRB_1g005440 [Beta vulgaris subsp. vulgaris]
BVRB_1g005450	1:5977486-5984121	18.1575	7.48982	-1.27756	0.00025	0.00130969	down	PREDICTED: crt homolog 2 [Beta vulgaris subsp. vulgaris]
BVRB_1g005460	1:5986706-5987679	93.4376	116.008	0.312148	0.24895	0.371615	up	PREDICTED: calcium-binding allergen Ole e 8-like [Beta vulgaris subsp. vulgaris] >gi|870869819|gb|KMT20564.1| hypothetical protein BVRB_1g005460 [Beta vulgaris subsp. vulgaris]
BVRB_1g005470	1:5992097-6000932	6.40448	11.2406	0.811565	0.00455	0.0153606	up	PREDICTED: neuroguidin [Beta vulgaris subsp. vulgaris] >gi|870869820|gb|KMT20565.1| hypothetical protein BVRB_1g005470 [Beta vulgaris subsp. vulgaris]
BVRB_1g005480	1:6003816-6038134	16.7365	18.3435	0.132271	0.58375	0.695414	up	PREDICTED: uncharacterized protein LOC104888247 [Beta vulgaris subsp. vulgaris] >gi|870869821|gb|KMT20566.1| hypothetical protein BVRB_1g005480 [Beta vulgaris subsp. vulgaris]
BVRB_1g005490	1:6039647-6047132	12.7278	8.30023	-0.616765	0.0364	0.0832787	down	PREDICTED: GATA transcription factor 24-like [Beta vulgaris subsp. vulgaris] >gi|731311866|ref|XP_010671475.1| PREDICTED: GATA transcription factor 24-like [Beta vulgaris subsp. vulgaris] >gi|870869822|gb|KMT20567.1| hypothetical protein BVRB_1g00549 ...
BVRB_1g005500	1:6048894-6051252	8.02482	11.5514	0.525524	0.05485	0.115449	up	hypothetical protein BVRB_1g005500 [Beta vulgaris subsp. vulgaris]
BVRB_1g005510	1:6054409-6058482	0.0341344	0.207666	2.60497	1	1	up	PREDICTED: protein DYAD-like isoform X2 [Beta vulgaris subsp. vulgaris] >gi|870869824|gb|KMT20569.1| hypothetical protein BVRB_1g005510 [Beta vulgaris subsp. vulgaris]
BVRB_1g005520	1:6065012-6068712	0	0.110149	inf	1	1	up	hypothetical protein BVRB_1g005520 [Beta vulgaris subsp. vulgaris]
BVRB_1g005530	1:6072770-6079314	29.1756	27.9998	-0.0593434	0.812	0.87215	down	PREDICTED: GATA transcription factor 24 isoform X1 [Beta vulgaris subsp. vulgaris] >gi|870869826|gb|KMT20571.1| hypothetical protein BVRB_1g005530 [Beta vulgaris subsp. vulgaris]
BVRB_1g005540	1:6079888-6084833	9.23434	0.684824	-3.7532	5.00E-05	0.000316398	down	PREDICTED: UDP-glycosyltransferase 91C1 [Beta vulgaris subsp. vulgaris] >gi|870869827|gb|KMT20572.1| hypothetical protein BVRB_1g005540 [Beta vulgaris subsp. vulgaris]
BVRB_1g005550	1:6085118-6087033	10.9773	4.71703	-1.21857	0.0008	0.00358489	down	PREDICTED: pentatricopeptide repeat-containing protein At3g22470, mitochondrial-like [Beta vulgaris subsp. vulgaris] >gi|870869828|gb|KMT20573.1| hypothetical protein BVRB_1g005550 [Beta vulgaris subsp. vulgaris]
BVRB_1g005560	1:6088235-6089944	0	0.030357	inf	1	1	up	hypothetical protein BVRB_1g005560 [Beta vulgaris subsp. vulgaris]
BVRB_1g005570	1:6090369-6097144	1.72901	0.294401	-2.5541	0.00025	0.00130969	down	hypothetical protein BVRB_1g005570 [Beta vulgaris subsp. vulgaris]
BVRB_1g005580	1:6105533-6108094	92.3477	9.65883	-3.25715	5.00E-05	0.000316398	down	hypothetical protein BVRB_1g005580 [Beta vulgaris subsp. vulgaris]
BVRB_1g005590	1:6115850-6159184	30.3702	28.2976	-0.101976	0.69475	0.783223	down	PREDICTED: BEACH domain-containing protein lvsC isoform X1 [Beta vulgaris subsp. vulgaris]
BVRB_1g005600	1:6179008-6188763	8.83309	3.78019	-1.22446	5.00E-05	0.000316398	down	PREDICTED: serine/threonine-protein kinase CTR1 isoform X1 [Beta vulgaris subsp. vulgaris] >gi|870869833|gb|KMT20578.1| hypothetical protein BVRB_1g005600 [Beta vulgaris subsp. vulgaris]
BVRB_1g005610	1:6195017-6196014	4.22481	3.58911	-0.235262	0.581	0.693279	down	PREDICTED: uncharacterized protein LOC104888384 [Beta vulgaris subsp. vulgaris] >gi|870869834|gb|KMT20579.1| hypothetical protein BVRB_1g005610 [Beta vulgaris subsp. vulgaris]
BVRB_1g005620	1:6204878-6207604	13.3338	13.6339	0.0321143	0.90965	0.939193	up	PREDICTED: serine/threonine-protein phosphatase 1 regulatory subunit 10 [Beta vulgaris subsp. vulgaris]
BVRB_1g005630	1:6208779-6214254	3.41099	3.29462	-0.0500766	0.8968	0.931748	down	PREDICTED: VIN3-like protein 2 [Beta vulgaris subsp. vulgaris] >gi|870869836|gb|KMT20581.1| hypothetical protein BVRB_1g005630 [Beta vulgaris subsp. vulgaris]
BVRB_1g005640	1:6246518-6251275	0	0.0169809	inf	1	1	up	hypothetical protein BVRB_1g005640 [Beta vulgaris subsp. vulgaris]
BVRB_1g005650	1:6254474-6256079	13.3273	27.0988	1.02384	0.00035	0.00176178	up	hypothetical protein BVRB_1g005650 [Beta vulgaris subsp. vulgaris]
BVRB_1g005660	1:6256134-6263465	14.6463	25.6212	0.806802	0.00255	0.00948887	up	hypothetical protein BVRB_1g005660 [Beta vulgaris subsp. vulgaris]
BVRB_1g005670	1:6272354-6274658	0.595942	0.380763	-0.646279	1	1	down	PREDICTED: uncharacterized protein LOC104888431 [Beta vulgaris subsp. vulgaris] >gi|870869840|gb|KMT20585.1| hypothetical protein BVRB_1g005670 [Beta vulgaris subsp. vulgaris]
BVRB_1g005680	1:6274714-6276253	0.0870478	0.0610645	-0.511473	1	1	down	PREDICTED: uncharacterized protein LOC104890513 [Beta vulgaris subsp. vulgaris] >gi|870869841|gb|KMT20586.1| hypothetical protein BVRB_1g005680 [Beta vulgaris subsp. vulgaris]
BVRB_1g005690	1:6291374-6298519	28.1478	14.3427	-0.972699	5.00E-05	0.000316398	down	PREDICTED: homeobox-leucine zipper protein ANTHOCYANINLESS 2 [Beta vulgaris subsp. vulgaris] >gi|870869842|gb|KMT20587.1| hypothetical protein BVRB_1g005690 [Beta vulgaris subsp. vulgaris]
BVRB_1g005700	1:6338914-6348842	21.7671	26.5385	0.285937	0.24595	0.368537	up	PREDICTED: shaggy-related protein kinase theta isoform X2 [Beta vulgaris subsp. vulgaris] >gi|870869843|gb|KMT20588.1| hypothetical protein BVRB_1g005700 [Beta vulgaris subsp. vulgaris]
BVRB_1g005710	1:6351414-6358189	31.7051	44.3503	0.484231	0.0448	0.0984055	up	PREDICTED: E3 ubiquitin-protein ligase At1g12760-like [Beta vulgaris subsp. vulgaris] >gi|870869844|gb|KMT20589.1| hypothetical protein BVRB_1g005710 [Beta vulgaris subsp. vulgaris]
BVRB_1g005720	1:6359985-6360670	1.96659	0.166044	-3.56605	0.0892	0.169399	down	PREDICTED: BON1-associated protein 1-like [Beta vulgaris subsp. vulgaris] >gi|870869845|gb|KMT20590.1| hypothetical protein BVRB_1g005720 [Beta vulgaris subsp. vulgaris]
BVRB_1g005730	1:6365874-6370249	14.3946	10.6794	-0.430696	0.12165	0.215135	down	PREDICTED: cell division protein FtsY homolog, chloroplastic [Beta vulgaris subsp. vulgaris] >gi|870869846|gb|KMT20591.1| hypothetical protein BVRB_1g005730 [Beta vulgaris subsp. vulgaris]
BVRB_1g005740	1:6370265-6372840	0.344742	0.356956	0.0502257	1	1	up	PREDICTED: acyl-coenzyme A thioesterase 13-like [Beta vulgaris subsp. vulgaris] >gi|870869847|gb|KMT20592.1| hypothetical protein BVRB_1g005740 [Beta vulgaris subsp. vulgaris]
BVRB_1g005750	1:6374404-6376460	37.3565	24.7577	-0.593481	0.05525	0.116113	down	PREDICTED: uncharacterized protein LOC104888494 [Beta vulgaris subsp. vulgaris] >gi|870869848|gb|KMT20593.1| hypothetical protein BVRB_1g005750 [Beta vulgaris subsp. vulgaris]
BVRB_1g005760	1:6383044-6385531	48.9978	135.309	1.46547	5.00E-05	0.000316398	up	PREDICTED: elicitor-responsive protein 3-like [Beta vulgaris subsp. vulgaris] >gi|870869849|gb|KMT20594.1| hypothetical protein BVRB_1g005760 [Beta vulgaris subsp. vulgaris]
BVRB_1g005770	1:6385985-6392650	11.8382	13.071	0.142928	0.57605	0.689106	up	PREDICTED: digalactosyldiacylglycerol synthase 2, chloroplastic [Beta vulgaris subsp. vulgaris] >gi|731311931|ref|XP_010671831.1| PREDICTED: digalactosyldiacylglycerol synthase 2, chloroplastic [Beta vulgaris subsp. vulgaris] >gi|870869850|gb|KMT2059 ...
BVRB_1g005780	1:6394804-6399097	6.93498	6.40641	-0.114376	0.74865	0.823868	down	PREDICTED: uncharacterized protein LOC104888524 [Beta vulgaris subsp. vulgaris] >gi|731311935|ref|XP_010671852.1| PREDICTED: uncharacterized protein LOC104888524 [Beta vulgaris subsp. vulgaris] >gi|870869851|gb|KMT20596.1| hypothetical protein BVRB_1 ...
BVRB_1g005790	1:6402034-6406319	9.26586	17.5962	0.925271	0.002	0.0077417	up	PREDICTED: methionine adenosyltransferase 2 subunit beta [Beta vulgaris subsp. vulgaris] >gi|870869852|gb|KMT20597.1| hypothetical protein BVRB_1g005790 [Beta vulgaris subsp. vulgaris]
BVRB_1g005800	1:6407174-6410164	64.0399	91.2127	0.510262	0.04805	0.104082	up	PREDICTED: uncharacterized protein LOC104888549 [Beta vulgaris subsp. vulgaris] >gi|870869853|gb|KMT20598.1| hypothetical protein BVRB_1g005800 [Beta vulgaris subsp. vulgaris]
BVRB_1g005810	1:6415690-6424274	55.9065	63.0576	0.173655	0.4769	0.600578	up	PREDICTED: NAD-dependent malic enzyme 59 kDa isoform, mitochondrial [Beta vulgaris subsp. vulgaris] >gi|870869854|gb|KMT20599.1| hypothetical protein BVRB_1g005810 [Beta vulgaris subsp. vulgaris]
BVRB_1g005820	1:6426280-6431586	64.1065	44.2557	-0.534609	0.04585	0.100232	down	hypothetical protein BVRB_1g005820 isoform B [Beta vulgaris subsp. vulgaris]
BVRB_1g005830	1:6431676-6436056	0.128408	5.34214	5.37861	5.00E-05	0.000316398	up	PREDICTED: uncharacterized protein LOC104888576 [Beta vulgaris subsp. vulgaris] >gi|870869857|gb|KMT20602.1| hypothetical protein BVRB_1g005830 [Beta vulgaris subsp. vulgaris]
BVRB_1g005840	1:6438890-6446945	2.88333	3.42123	0.24678	0.55885	0.674928	up	PREDICTED: putative threonine aspartase [Beta vulgaris subsp. vulgaris] >gi|870869858|gb|KMT20603.1| hypothetical protein BVRB_1g005840 isoform A [Beta vulgaris subsp. vulgaris]
BVRB_1g005850	1:6446971-6450966	17.8701	13.6181	-0.392024	0.16735	0.273978	down	PREDICTED: bifunctional protein FolD 4, chloroplastic-like [Beta vulgaris subsp. vulgaris] >gi|870869860|gb|KMT20605.1| hypothetical protein BVRB_1g005850 [Beta vulgaris subsp. vulgaris]
BVRB_1g005860	1:6454720-6457777	0	0	0	1	1	down	hypothetical protein BVRB_1g005860 [Beta vulgaris subsp. vulgaris]
BVRB_1g005870	1:6458352-6474126	58.7483	28.7004	-1.03348	5.00E-05	0.000316398	down	PREDICTED: K(+) efflux antiporter 2, chloroplastic [Beta vulgaris subsp. vulgaris] >gi|870869862|gb|KMT20607.1| hypothetical protein BVRB_1g005870 [Beta vulgaris subsp. vulgaris]
BVRB_1g005880	1:6477972-6490756	6.16318	7.10706	0.205579	0.55305	0.669687	up	PREDICTED: uncharacterized protein LOC104888602 [Beta vulgaris subsp. vulgaris] >gi|731311955|ref|XP_010671936.1| PREDICTED: uncharacterized protein LOC104888602 [Beta vulgaris subsp. vulgaris] >gi|870869863|gb|KMT20608.1| hypothetical protein BVRB_1 ...
BVRB_1g005890	1:6516100-6516689	0	0	0	1	1	down	hypothetical protein BVRB_1g005890 [Beta vulgaris subsp. vulgaris]
BVRB_1g005900	1:6531570-6532181	0	4.5898	inf	5.00E-05	0.000316398	up	hypothetical protein BVRB_1g005900 [Beta vulgaris subsp. vulgaris]
BVRB_1g005910	1:6538961-6542296	0	0	0	1	1	down	hypothetical protein BVRB_1g005910 [Beta vulgaris subsp. vulgaris]
BVRB_1g005920	1:6544205-6549796	31.9642	29.3133	-0.124905	0.60775	0.715517	down	PREDICTED: acetyl-coenzyme A carboxylase carboxyl transferase subunit alpha, chloroplastic-like [Beta vulgaris subsp. vulgaris] >gi|731311959|ref|XP_010671950.1| PREDICTED: acetyl-coenzyme A carboxylase carboxyl transferase subunit alpha, chloroplast ...
BVRB_1g005930	1:6552181-6558356	47.8347	109.995	1.20131	5.00E-05	0.000316398	up	PREDICTED: pre-mRNA cleavage factor Im 25 kDa subunit 2 [Beta vulgaris subsp. vulgaris] >gi|870869869|gb|KMT20614.1| hypothetical protein BVRB_1g005930 [Beta vulgaris subsp. vulgaris]
BVRB_1g005940	1:6564380-6573195	5.40449	4.27837	-0.337098	0.2685	0.392535	down	PREDICTED: uncharacterized protein LOC104888641 [Beta vulgaris subsp. vulgaris] >gi|731311967|ref|XP_010671968.1| PREDICTED: uncharacterized protein LOC104888641 [Beta vulgaris subsp. vulgaris] >gi|870869870|gb|KMT20615.1| hypothetical protein BVRB_1 ...
BVRB_1g005950	1:6564380-6573195	4.00949	2.03851	-0.975904	0.25715	0.380388	down	PREDICTED: LIM domain-containing protein PLIM2c-like [Beta vulgaris subsp. vulgaris] >gi|870869871|gb|KMT20616.1| hypothetical protein BVRB_1g005950 isoform A [Beta vulgaris subsp. vulgaris]
BVRB_1g005960	1:6576539-6586378	27.0535	34.2676	0.341029	0.1552	0.259081	up	PREDICTED: DEAD-box ATP-dependent RNA helicase 8-like [Beta vulgaris subsp. vulgaris] >gi|731311971|ref|XP_010671984.1| PREDICTED: DEAD-box ATP-dependent RNA helicase 8-like [Beta vulgaris subsp. vulgaris] >gi|870869873|gb|KMT20618.1| hypothetical pr ...
BVRB_1g005970	1:6587742-6601417	0.916356	0.872031	-0.0715299	0.8485	0.897998	down	PREDICTED: myb-related protein Myb4 [Beta vulgaris subsp. vulgaris] >gi|870869874|gb|KMT20619.1| hypothetical protein BVRB_1g005970 [Beta vulgaris subsp. vulgaris]
BVRB_1g005980	1:6601679-6605438	0.105321	0.109866	0.0609628	1	1	up	PREDICTED: remorin-like isoform X1 [Beta vulgaris subsp. vulgaris] >gi|870869875|gb|KMT20620.1| hypothetical protein BVRB_1g005980 [Beta vulgaris subsp. vulgaris]
BVRB_1g005990	1:6608293-6609668	0.747305	0.733583	-0.026737	0.97455	0.982765	down	hypothetical protein BVRB_1g005990 [Beta vulgaris subsp. vulgaris]
BVRB_1g006000	1:6610109-6611548	19.3972	28.6063	0.560485	0.04095	0.0916015	up	PREDICTED: uncharacterized protein LOC104888692 [Beta vulgaris subsp. vulgaris] >gi|870869877|gb|KMT20622.1| hypothetical protein BVRB_1g006000 [Beta vulgaris subsp. vulgaris]
BVRB_1g006010	1:6612233-6615388	14.1649	17.1259	0.273858	0.29	0.415879	up	PREDICTED: acetylglutamate kinase, chloroplastic [Beta vulgaris subsp. vulgaris] >gi|731311984|ref|XP_010672043.1| PREDICTED: acetylglutamate kinase, chloroplastic [Beta vulgaris subsp. vulgaris] >gi|870869878|gb|KMT20623.1| hypothetical protein BVRB ...
BVRB_1g006020	1:6618479-6632848	2.73409	3.78207	0.468114	0.08805	0.167794	up	PREDICTED: uncharacterized protein LOC104888712 [Beta vulgaris subsp. vulgaris] >gi|731311988|ref|XP_010672063.1| PREDICTED: uncharacterized protein LOC104888712 [Beta vulgaris subsp. vulgaris] >gi|870869879|gb|KMT20624.1| hypothetical protein BVRB_1 ...
BVRB_1g006030	1:6641122-6651570	2.59642	2.95229	0.185313	0.5339	0.652529	up	hypothetical protein BVRB_1g006030 [Beta vulgaris subsp. vulgaris]
BVRB_1g006040	1:6651622-6655261	12.2749	10.9366	-0.166546	0.55485	0.671277	down	PREDICTED: protein O-glucosyltransferase 1-like isoform X1 [Beta vulgaris subsp. vulgaris] >gi|870869881|gb|KMT20626.1| hypothetical protein BVRB_1g006040 [Beta vulgaris subsp. vulgaris]
BVRB_1g006050	1:6658272-6664044	7.99114	4.79503	-0.736859	0.01685	0.0448193	down	hypothetical protein BVRB_1g006050 [Beta vulgaris subsp. vulgaris]
BVRB_1g006060	1:6666942-6670998	1.77619	0.612447	-1.53613	0.02665	0.0649582	down	PREDICTED: uncharacterized protein LOC104888756 isoform X1 [Beta vulgaris subsp. vulgaris]
BVRB_1g006070	1:6673362-6689117	0.066834	0.00505975	-3.72344	1	1	down	PREDICTED: O-glucosyltransferase rumi homolog [Beta vulgaris subsp. vulgaris]
BVRB_1g006080	1:6689942-6694887	6.22848	6.31956	0.0209453	0.9539	0.968758	up	PREDICTED: O-glucosyltransferase rumi homolog [Beta vulgaris subsp. vulgaris] >gi|870869885|gb|KMT20630.1| hypothetical protein BVRB_1g006080 [Beta vulgaris subsp. vulgaris]
BVRB_1g006090	1:6694943-6697498	0.474759	0.149132	-1.67061	1	1	down	PREDICTED: actin-depolymerizing factor 10 [Beta vulgaris subsp. vulgaris] >gi|870869886|gb|KMT20631.1| hypothetical protein BVRB_1g006090 [Beta vulgaris subsp. vulgaris]
BVRB_1g006100	1:6708072-6713005	9.05909	6.04457	-0.583726	0.0317	0.0746102	down	PREDICTED: multiple C2 and transmembrane domain-containing protein 1-like [Beta vulgaris subsp. vulgaris] >gi|870869887|gb|KMT20632.1| hypothetical protein BVRB_1g006100 [Beta vulgaris subsp. vulgaris]
BVRB_1g006110	1:6713367-6714068	3.27054	0.711637	-2.20031	0.00985	0.0290537	down	PREDICTED: putative ripening-related protein 1 [Beta vulgaris subsp. vulgaris] >gi|870869888|gb|KMT20633.1| hypothetical protein BVRB_1g006110 [Beta vulgaris subsp. vulgaris]
BVRB_1g006120	1:6727332-6733250	73.9313	49.1967	-0.587623	0.0176	0.0463394	down	PREDICTED: protein ACCUMULATION AND REPLICATION OF CHLOROPLASTS 6, chloroplastic [Beta vulgaris subsp. vulgaris] >gi|870869889|gb|KMT20634.1| hypothetical protein BVRB_1g006120 [Beta vulgaris subsp. vulgaris]
BVRB_1g006130	1:6733481-6739288	0	0.0930709	inf	1	1	up	PREDICTED: kinesin-like protein NACK2 [Beta vulgaris subsp. vulgaris] >gi|870869890|gb|KMT20635.1| hypothetical protein BVRB_1g006130 [Beta vulgaris subsp. vulgaris]
BVRB_1g006140	1:6741783-6744608	0.620427	0.409265	-0.600225	1	1	down	hypothetical protein BVRB_1g006140 [Beta vulgaris subsp. vulgaris]
BVRB_1g006150	1:6745814-6748948	0.516304	1.33907	1.37494	0.0089	0.0267155	up	PREDICTED: pentatricopeptide repeat-containing protein At1g25360 [Beta vulgaris subsp. vulgaris] >gi|870869892|gb|KMT20637.1| hypothetical protein BVRB_1g006150 [Beta vulgaris subsp. vulgaris]
BVRB_1g006160	1:6757892-6760807	17.1777	27.7368	0.691267	0.00575	0.0186212	up	PREDICTED: uncharacterized TPR repeat-containing protein At1g05150-like [Beta vulgaris subsp. vulgaris] >gi|870869893|gb|KMT20638.1| hypothetical protein BVRB_1g006160 [Beta vulgaris subsp. vulgaris]
BVRB_1g006170	1:6772237-6772772	0	0.0814569	inf	1	1	up	hypothetical protein BVRB_1g006170 [Beta vulgaris subsp. vulgaris]
BVRB_1g006180	1:6772983-6778873	22.2374	31.3713	0.496458	0.06495	0.132001	up	PREDICTED: protein LTV1 homolog isoform X1 [Beta vulgaris subsp. vulgaris] >gi|731312024|ref|XP_010672263.1| PREDICTED: protein LTV1 homolog isoform X2 [Beta vulgaris subsp. vulgaris] >gi|870869895|gb|KMT20640.1| hypothetical protein BVRB_1g006180 is ...
BVRB_1g006190	1:6779037-6783207	17.6733	26.1079	0.562915	0.02295	0.0574983	up	PREDICTED: DNA-binding protein HEXBP [Beta vulgaris subsp. vulgaris] >gi|731312028|ref|XP_010672284.1| PREDICTED: DNA-binding protein HEXBP [Beta vulgaris subsp. vulgaris] >gi|870869897|gb|KMT20642.1| hypothetical protein BVRB_1g006190 [Beta vulgaris ...
BVRB_1g006200	1:6786887-6789154	0	0	0	1	1	down	hypothetical protein BVRB_1g006200 [Beta vulgaris subsp. vulgaris]
BVRB_1g006210	1:6792347-6795707	0.321475	0.644353	1.00315	1	1	up	hypothetical protein BVRB_1g006210 [Beta vulgaris subsp. vulgaris]
BVRB_1g006220	1:6802897-6803952	0.0698364	0	#NAME?	1	1	down	hypothetical protein BVRB_1g006220 [Beta vulgaris subsp. vulgaris]
BVRB_1g006230	1:6804488-6808813	20.5247	27.2314	0.407914	0.1883	0.299587	up	PREDICTED: probable small nuclear ribonucleoprotein F [Beta vulgaris subsp. vulgaris] >gi|870869901|gb|KMT20646.1| hypothetical protein BVRB_1g006230 [Beta vulgaris subsp. vulgaris]
BVRB_1g006240	1:6823754-6826203	0.759657	0.197304	-1.94493	0.04825	0.104351	down	PREDICTED: B-box zinc finger protein 20-like [Beta vulgaris subsp. vulgaris] >gi|870869902|gb|KMT20647.1| hypothetical protein BVRB_1g006240 [Beta vulgaris subsp. vulgaris]
BVRB_1g006250	1:6828217-6828736	0	0	0	1	1	down	hypothetical protein BVRB_1g006250 [Beta vulgaris subsp. vulgaris]
BVRB_1g006260	1:6835509-6837033	1.28588	0.494818	-1.37779	0.05305	0.112486	down	hypothetical protein BVRB_1g006260 [Beta vulgaris subsp. vulgaris]
BVRB_1g006270	1:6838178-6845903	12.8384	12.4811	-0.0407237	0.87495	0.916383	down	PREDICTED: uncharacterized protein LOC104888902 [Beta vulgaris subsp. vulgaris] >gi|731312036|ref|XP_010672320.1| PREDICTED: uncharacterized protein LOC104888902 [Beta vulgaris subsp. vulgaris] >gi|731312038|ref|XP_010672327.1| PREDICTED: uncharacter ...
BVRB_1g006280	1:6851359-6855193	39.2776	24.4502	-0.683863	0.0119	0.033873	down	PREDICTED: floral homeotic protein DEFICIENS-like isoform X1 [Beta vulgaris subsp. vulgaris] >gi|870869906|gb|KMT20651.1| hypothetical protein BVRB_1g006280 [Beta vulgaris subsp. vulgaris]
BVRB_1g006290	1:6877468-6884923	0.416109	6.49653	3.96463	5.00E-05	0.000316398	up	hypothetical protein BVRB_1g006290 isoform A [Beta vulgaris subsp. vulgaris]
BVRB_1g006300	1:6894527-6900467	12.3299	69.8761	2.50264	5.00E-05	0.000316398	up	hypothetical protein BVRB_1g006300 [Beta vulgaris subsp. vulgaris]
BVRB_1g006310	1:6933627-6935212	0	0	0	1	1	down	PREDICTED: protein SHI RELATED SEQUENCE 1-like [Beta vulgaris subsp. vulgaris]
BVRB_1g006320	1:6956178-6967204	13.7009	55.4207	2.01615	5.00E-05	0.000316398	up	PREDICTED: V-type proton ATPase subunit a3-like [Beta vulgaris subsp. vulgaris] >gi|870869911|gb|KMT20656.1| hypothetical protein BVRB_1g006320 [Beta vulgaris subsp. vulgaris]
BVRB_1g006330	1:6967869-6971064	461.372	567.297	0.298173	0.2927	0.418747	up	PREDICTED: cysteine proteinase RD19a-like [Beta vulgaris subsp. vulgaris] >gi|870869912|gb|KMT20657.1| hypothetical protein BVRB_1g006330 [Beta vulgaris subsp. vulgaris]
BVRB_1g006340	1:6973574-6974754	0	0	0	1	1	down	hypothetical protein BVRB_1g006340 [Beta vulgaris subsp. vulgaris]
BVRB_1g006350	1:6979938-6986478	67.9332	57.4451	-0.241932	0.3026	0.429383	down	PREDICTED: general transcription factor IIF subunit 2 [Beta vulgaris subsp. vulgaris] >gi|870869914|gb|KMT20659.1| hypothetical protein BVRB_1g006350 [Beta vulgaris subsp. vulgaris]
BVRB_1g006360	1:6990523-7003304	0.506721	0.113361	-2.16026	1	1	down	hypothetical protein BVRB_1g006360 [Beta vulgaris subsp. vulgaris]
BVRB_1g006370	1:7005158-7010109	179.969	47.7551	-1.91402	5.00E-05	0.000316398	down	PREDICTED: protein WALLS ARE THIN 1 [Beta vulgaris subsp. vulgaris] >gi|870869916|gb|KMT20661.1| hypothetical protein BVRB_1g006370 [Beta vulgaris subsp. vulgaris]
BVRB_1g006380	1:7010119-7013394	0.0107424	0.0248207	1.20822	1	1	up	hypothetical protein BVRB_1g006380 [Beta vulgaris subsp. vulgaris]
BVRB_1g006390	1:7017238-7018675	0.984316	0.555474	-0.825403	0.242	0.364085	down	hypothetical protein BVRB_1g006390 [Beta vulgaris subsp. vulgaris]
BVRB_1g006400	1:7018735-7022344	0.630155	0.43397	-0.538112	1	1	down	hypothetical protein BVRB_1g006400 [Beta vulgaris subsp. vulgaris]
BVRB_1g006410	1:7024588-7029013	9.35714	1.538	-2.60501	5.00E-05	0.000316398	down	PREDICTED: purple acid phosphatase-like [Beta vulgaris subsp. vulgaris] >gi|870869920|gb|KMT20665.1| hypothetical protein BVRB_1g006410 [Beta vulgaris subsp. vulgaris]
BVRB_1g006420	1:7029679-7030804	19.6561	47.5306	1.27388	0.00015	0.000845371	up	PREDICTED: histone H2AX [Beta vulgaris subsp. vulgaris] >gi|870869921|gb|KMT20666.1| hypothetical protein BVRB_1g006420 [Beta vulgaris subsp. vulgaris]
BVRB_1g006430	1:7039158-7044799	12.3746	29.3092	1.24397	5.00E-05	0.000316398	up	PREDICTED: WD repeat-containing protein 76 [Beta vulgaris subsp. vulgaris] >gi|870869922|gb|KMT20667.1| hypothetical protein BVRB_1g006430 [Beta vulgaris subsp. vulgaris]
BVRB_1g006440	1:7045596-7050744	9.86718	15.4978	0.651352	0.01655	0.0442094	up	PREDICTED: 50S ribosomal protein L20, chloroplastic-like [Beta vulgaris subsp. vulgaris] >gi|870869923|gb|KMT20668.1| hypothetical protein BVRB_1g006440 [Beta vulgaris subsp. vulgaris]
BVRB_1g006450	1:7088788-7096313	58.6851	96.1004	0.711547	0.00375	0.0131102	up	PREDICTED: sodium/hydrogen exchanger 1-like [Beta vulgaris subsp. vulgaris] >gi|870869924|gb|KMT20669.1| hypothetical protein BVRB_1g006450 [Beta vulgaris subsp. vulgaris]
BVRB_1g006460	1:7098019-7104234	21.3795	32.3681	0.598348	0.0192	0.0497147	up	PREDICTED: vesicle-associated protein 2-2 [Beta vulgaris subsp. vulgaris] >gi|870869925|gb|KMT20670.1| hypothetical protein BVRB_1g006460 [Beta vulgaris subsp. vulgaris]
BVRB_1g006470	1:7112457-7114237	1.05945	2.92283	1.46405	0.0057	0.0184941	up	hypothetical protein BVRB_1g006470 [Beta vulgaris subsp. vulgaris]
BVRB_1g006480	1:7114712-7130557	4.20818	11.4712	1.44675	0.0001	0.000587404	up	PREDICTED: probable GTP-binding protein OBGC2 isoform X1 [Beta vulgaris subsp. vulgaris] >gi|870869927|gb|KMT20672.1| hypothetical protein BVRB_1g006480 isoform A [Beta vulgaris subsp. vulgaris]
BVRB_1g006490	1:7133432-7140307	8.47981	7.892	-0.10364	0.77345	0.843535	down	PREDICTED: glucose-induced degradation protein 8 homolog [Beta vulgaris subsp. vulgaris] >gi|870869929|gb|KMT20674.1| hypothetical protein BVRB_1g006490 [Beta vulgaris subsp. vulgaris]
BVRB_1g006500	1:7143291-7147602	17.6645	30.3596	0.781297	0.00285	0.0104081	up	PREDICTED: ervatamin-B [Beta vulgaris subsp. vulgaris] >gi|870869930|gb|KMT20675.1| hypothetical protein BVRB_1g006500 [Beta vulgaris subsp. vulgaris]
BVRB_1g006510	1:7151372-7152527	312.229	269.029	-0.214841	0.3823	0.511108	down	PREDICTED: uncharacterized protein LOC104889085 [Beta vulgaris subsp. vulgaris] >gi|870869931|gb|KMT20676.1| hypothetical protein BVRB_1g006510 [Beta vulgaris subsp. vulgaris]
BVRB_1g006520	1:7155469-7156907	0	0	0	1	1	down	PREDICTED: putative germin-like protein 2-1 [Beta vulgaris subsp. vulgaris] >gi|870869932|gb|KMT20677.1| hypothetical protein BVRB_1g006520 [Beta vulgaris subsp. vulgaris]
BVRB_1g006530	1:7159741-7162221	0	0	0	1	1	down	PREDICTED: putative germin-like protein 2-1 [Beta vulgaris subsp. vulgaris] >gi|870869933|gb|KMT20678.1| hypothetical protein BVRB_1g006530 [Beta vulgaris subsp. vulgaris]
BVRB_1g006540	1:7186282-7187547	0	0	0	1	1	down	PREDICTED: putative germin-like protein 2-1 [Beta vulgaris subsp. vulgaris] >gi|870869934|gb|KMT20679.1| hypothetical protein BVRB_1g006540 [Beta vulgaris subsp. vulgaris]
BVRB_1g006550	1:7201601-7203102	0.179112	0	#NAME?	1	1	down	PREDICTED: putative germin-like protein 2-1 [Beta vulgaris subsp. vulgaris] >gi|870869935|gb|KMT20680.1| hypothetical protein BVRB_1g006550 [Beta vulgaris subsp. vulgaris]
BVRB_1g006560	1:7215673-7217057	0.0556517	0	#NAME?	1	1	down	PREDICTED: putative germin-like protein 2-1 [Beta vulgaris subsp. vulgaris] >gi|870869936|gb|KMT20681.1| hypothetical protein BVRB_1g006560 [Beta vulgaris subsp. vulgaris]
BVRB_1g006570	1:7240322-7243007	15.3087	52.0889	1.76662	5.00E-05	0.000316398	up	PREDICTED: putative germin-like protein 2-1 [Beta vulgaris subsp. vulgaris] >gi|870869937|gb|KMT20682.1| hypothetical protein BVRB_1g006570 [Beta vulgaris subsp. vulgaris]
BVRB_1g006580	1:7245252-7247797	0.368068	0.923969	1.32787	0.19825	0.311694	up	PREDICTED: putative germin-like protein 2-1 [Beta vulgaris subsp. vulgaris] >gi|870869938|gb|KMT20683.1| hypothetical protein BVRB_1g006580 [Beta vulgaris subsp. vulgaris]
BVRB_1g006590	1:7308287-7311820	0	0.0558472	inf	1	1	up	PREDICTED: putative germin-like protein 2-1 [Beta vulgaris subsp. vulgaris] >gi|870869939|gb|KMT20684.1| hypothetical protein BVRB_1g006590 [Beta vulgaris subsp. vulgaris]
BVRB_1g006600	1:7319324-7336274	56.7667	27.3558	-1.0532	0.0006	0.00277826	down	PREDICTED: thioredoxin H-type-like [Beta vulgaris subsp. vulgaris] >gi|870869940|gb|KMT20685.1| hypothetical protein BVRB_1g006600 [Beta vulgaris subsp. vulgaris]
BVRB_1g006610	1:7339294-7341275	982.251	734.646	-0.419044	0.08855	0.16849	down	PREDICTED: thioredoxin H-type 1-like [Beta vulgaris subsp. vulgaris] >gi|870869941|gb|KMT20686.1| hypothetical protein BVRB_1g006610 [Beta vulgaris subsp. vulgaris]
BVRB_1g006620	1:7342211-7349170	108.343	201.172	0.892818	0.0011	0.00468795	up	PREDICTED: beta-galactosidase 5 [Beta vulgaris subsp. vulgaris] >gi|870869942|gb|KMT20687.1| hypothetical protein BVRB_1g006620 [Beta vulgaris subsp. vulgaris]
BVRB_1g006630	1:7374864-7380999	3.66237	5.58678	0.60924	0.08755	0.167119	up	PREDICTED: uncharacterized protein LOC104889166 [Beta vulgaris subsp. vulgaris] >gi|870869943|gb|KMT20688.1| hypothetical protein BVRB_1g006630 [Beta vulgaris subsp. vulgaris]
BVRB_1g006640	1:7385114-7388519	0.38237	0.391569	0.0342958	1	1	up	PREDICTED: uncharacterized protein LOC104890703 [Beta vulgaris subsp. vulgaris]
BVRB_1g006650	1:7393304-7397556	4.30698	0.0329406	-7.03067	0.08865	0.168634	down	PREDICTED: uncharacterized protein LOC104890703 [Beta vulgaris subsp. vulgaris]
BVRB_1g006660	1:7399404-7402512	6.93555	7.48723	0.110421	0.7001	0.787448	up	PREDICTED: pentatricopeptide repeat-containing protein At1g19720 [Beta vulgaris subsp. vulgaris] >gi|870869946|gb|KMT20691.1| hypothetical protein BVRB_1g006660 [Beta vulgaris subsp. vulgaris]
BVRB_1g006670	1:7404574-7407537	56.9886	61.1598	0.101909	0.6865	0.776851	up	PREDICTED: uncharacterized protein LOC104890703 [Beta vulgaris subsp. vulgaris]
BVRB_1g006680	1:7408679-7422480	10.0133	5.81812	-0.78329	0.0017	0.00677685	down	PREDICTED: DNA repair protein UVH3 isoform X1 [Beta vulgaris subsp. vulgaris] >gi|731312113|ref|XP_010672656.1| PREDICTED: DNA repair protein UVH3 isoform X1 [Beta vulgaris subsp. vulgaris] >gi|870869948|gb|KMT20693.1| hypothetical protein BVRB_1g006 ...
BVRB_1g006690	1:7436774-7444899	58.5892	7.51147	-2.96347	5.00E-05	0.000316398	down	PREDICTED: cytokinin dehydrogenase 5 [Beta vulgaris subsp. vulgaris] >gi|870869949|gb|KMT20694.1| hypothetical protein BVRB_1g006690 [Beta vulgaris subsp. vulgaris]
BVRB_1g006700	1:7454138-7454962	2.05688	0.0754134	-4.76949	0.1528	0.256225	down	hypothetical protein BVRB_1g006700 [Beta vulgaris subsp. vulgaris]
BVRB_1g006710	1:7455558-7458623	55.8682	31.1982	-0.840565	0.0033	0.0117795	down	PREDICTED: probable ubiquitin-conjugating enzyme E2 18 isoform X2 [Beta vulgaris subsp. vulgaris] >gi|870869951|gb|KMT20696.1| hypothetical protein BVRB_1g006710 [Beta vulgaris subsp. vulgaris]
BVRB_1g006720	1:7460168-7467990	8.08027	5.21483	-0.631783	0.0281	0.0678196	down	PREDICTED: uncharacterized protein LOC104889227 [Beta vulgaris subsp. vulgaris] >gi|731312125|ref|XP_010672710.1| PREDICTED: uncharacterized protein LOC104889227 [Beta vulgaris subsp. vulgaris] >gi|731312127|ref|XP_010672717.1| PREDICTED: uncharacter ...
BVRB_1g006730	1:7467991-7469074	8.09972	3.17218	-1.3524	0.0043	0.0146896	down	hypothetical protein BVRB_1g006730 [Beta vulgaris subsp. vulgaris]
BVRB_1g006740	1:7484908-7490270	156.136	70.6349	-1.14435	0.0001	0.000587404	down	PREDICTED: BEL1-like homeodomain protein 3 isoform X1 [Beta vulgaris subsp. vulgaris] >gi|731312133|ref|XP_010672747.1| PREDICTED: BEL1-like homeodomain protein 3 isoform X1 [Beta vulgaris subsp. vulgaris] >gi|731312135|ref|XP_010672754.1| PREDICTED: ...
BVRB_1g006750	1:7492418-7495544	7.97067	15.2415	0.93523	0.00115	0.00486038	up	PREDICTED: BEL1-like homeodomain protein 11 [Beta vulgaris subsp. vulgaris] >gi|870869955|gb|KMT20700.1| hypothetical protein BVRB_1g006750 [Beta vulgaris subsp. vulgaris]
BVRB_1g006760	1:7498868-7506761	44.3	27.1357	-0.707114	0.0036	0.0126631	down	PREDICTED: putative GTP-binding protein 6 [Beta vulgaris subsp. vulgaris] >gi|870869956|gb|KMT20701.1| hypothetical protein BVRB_1g006760 [Beta vulgaris subsp. vulgaris]
BVRB_1g006770	1:7509928-7511569	0	0	0	1	1	down	PREDICTED: peroxidase 9 [Beta vulgaris subsp. vulgaris] >gi|870869957|gb|KMT20702.1| hypothetical protein BVRB_1g006770 [Beta vulgaris subsp. vulgaris]
BVRB_1g006780	1:7517208-7522901	0.336119	0.499432	0.571319	1	1	up	PREDICTED: multiple C2 and transmembrane domain-containing protein 1-like [Beta vulgaris subsp. vulgaris] >gi|731312147|ref|XP_010672802.1| PREDICTED: multiple C2 and transmembrane domain-containing protein 1-like [Beta vulgaris subsp. vulgaris] >gi| ...
BVRB_1g006790	1:7532078-7534639	0.0450481	0.0264133	-0.770203	1	1	down	PREDICTED: putative pectinesterase 11 [Beta vulgaris subsp. vulgaris] >gi|870869959|gb|KMT20704.1| hypothetical protein BVRB_1g006790 [Beta vulgaris subsp. vulgaris]
BVRB_1g006800	1:7541108-7543521	0	0	0	1	1	down	PREDICTED: putative pectinesterase 11 [Beta vulgaris subsp. vulgaris] >gi|870869960|gb|KMT20705.1| hypothetical protein BVRB_1g006800 [Beta vulgaris subsp. vulgaris]
BVRB_1g006810	1:7551538-7554536	0	0	0	1	1	down	hypothetical protein BVRB_1g006810 [Beta vulgaris subsp. vulgaris]
BVRB_1g006820	1:7559290-7562314	2.2227	1.72171	-0.368467	0.39725	0.524973	down	hypothetical protein BVRB_1g006820 [Beta vulgaris subsp. vulgaris]
BVRB_1g006830	1:7565188-7567763	0.255223	1.30959	2.35928	0.0156	0.0421133	up	hypothetical protein BVRB_1g006830 [Beta vulgaris subsp. vulgaris]
BVRB_1g006840	1:7573698-7582254	16.5321	33.8009	1.03179	5.00E-05	0.000316398	up	PREDICTED: uncharacterized protein LOC104889348 [Beta vulgaris subsp. vulgaris] >gi|870869964|gb|KMT20709.1| hypothetical protein BVRB_1g006840 [Beta vulgaris subsp. vulgaris]
BVRB_1g006850	1:7583742-7587714	16.9489	6.35424	-1.4154	0.0001	0.000587404	down	PREDICTED: constitutive photomorphogenesis protein 10 [Beta vulgaris subsp. vulgaris] >gi|870869965|gb|KMT20710.1| hypothetical protein BVRB_1g006850 [Beta vulgaris subsp. vulgaris]
BVRB_1g006860	1:7590291-7595164	104.404	45.8235	-1.18802	5.00E-05	0.000316398	down	PREDICTED: transmembrane protein 136-like [Beta vulgaris subsp. vulgaris] >gi|870869966|gb|KMT20711.1| hypothetical protein BVRB_1g006860 [Beta vulgaris subsp. vulgaris]
BVRB_1g006870	1:7603598-7608023	36.9184	39.2829	0.0895636	0.7126	0.796549	up	hypothetical protein BVRB_1g006870 [Beta vulgaris subsp. vulgaris]
BVRB_1g006880	1:7608769-7614414	4.24833	4.62155	0.121482	0.66695	0.762886	up	PREDICTED: uncharacterized protein LOC104889378 [Beta vulgaris subsp. vulgaris] >gi|870869968|gb|KMT20713.1| hypothetical protein BVRB_1g006880 [Beta vulgaris subsp. vulgaris]
BVRB_1g006890	1:7623321-7623745	0.0815968	1.42304	4.12432	0.1592	0.263933	up	hypothetical protein BVRB_1g006890 [Beta vulgaris subsp. vulgaris]
BVRB_1g006900	1:7624111-7626506	1.40579	32.7771	4.54323	5.00E-05	0.000316398	up	PREDICTED: protein TIC 20-I, chloroplastic-like [Beta vulgaris subsp. vulgaris] >gi|870869970|gb|KMT20715.1| hypothetical protein BVRB_1g006900 [Beta vulgaris subsp. vulgaris]
BVRB_1g006910	1:7653024-7654107	78.1564	71.1288	-0.135929	0.5919	0.702932	down	PREDICTED: ocs element-binding factor 1-like [Beta vulgaris subsp. vulgaris]
BVRB_1g006920	1:7654157-7654747	92.3287	102.989	0.157635	0.5676	0.682559	up	PREDICTED: uncharacterized protein LOC100799960 [Glycine max] >gi|356564302|ref|XP_003550394.1| PREDICTED: uncharacterized protein LOC100799844 [Glycine max] >gi|593795374|ref|XP_007160725.1| hypothetical protein PHAVU_001G011900g [Phaseolus vulgaris ...
BVRB_1g006930	1:7679091-7682834	5.36012	2.13001	-1.3314	0.0106	0.0307906	down	PREDICTED: omega-amidase,chloroplastic-like isoform X1 [Beta vulgaris subsp. vulgaris] >gi|870869974|gb|KMT20719.1| hypothetical protein BVRB_1g006930 isoform B [Beta vulgaris subsp. vulgaris]
BVRB_1g006940	1:7685662-7689377	44.2002	31.7737	-0.476221	0.052	0.1106	down	PREDICTED: mitogen-activated protein kinase homolog NTF3 [Beta vulgaris subsp. vulgaris] >gi|731312186|ref|XP_010672971.1| PREDICTED: mitogen-activated protein kinase homolog NTF3 [Beta vulgaris subsp. vulgaris] >gi|870869975|gb|KMT20720.1| hypotheti ...
BVRB_1g006950	1:7701551-7705839	0	0.0468832	inf	1	1	up	PREDICTED: putative disease resistance protein RGA3 [Beta vulgaris subsp. vulgaris] >gi|870869976|gb|KMT20721.1| hypothetical protein BVRB_1g006950 [Beta vulgaris subsp. vulgaris]
BVRB_1g006960	1:7706377-7708527	2.16239	10.9534	2.34068	0.00025	0.00130969	up	PREDICTED: protein PHLOEM PROTEIN 2-LIKE A1-like [Beta vulgaris subsp. vulgaris] >gi|870869977|gb|KMT20722.1| hypothetical protein BVRB_1g006960 [Beta vulgaris subsp. vulgaris]
BVRB_1g006970	1:7708961-7712938	0.87773	4.16969	2.24809	5.00E-05	0.000316398	up	hypothetical protein BVRB_1g006970 [Beta vulgaris subsp. vulgaris]
BVRB_1g006980	1:7733561-7738586	0.0487029	0.167683	1.78366	1	1	up	PREDICTED: omega-hydroxypalmitate O-feruloyl transferase [Beta vulgaris subsp. vulgaris] >gi|870869979|gb|KMT20724.1| hypothetical protein BVRB_1g006980 [Beta vulgaris subsp. vulgaris]
BVRB_1g006990	1:7748485-7752477	9.62348	13.5894	0.497853	0.05725	0.119368	up	PREDICTED: uncharacterized protein LOC104889484 [Beta vulgaris subsp. vulgaris] >gi|731312196|ref|XP_010673025.1| PREDICTED: uncharacterized protein LOC104889484 [Beta vulgaris subsp. vulgaris] >gi|870869980|gb|KMT20725.1| hypothetical protein BVRB_1 ...
BVRB_1g007000	1:7754401-7764202	11.8631	18.2979	0.625197	0.01645	0.043985	up	PREDICTED: cyclin-T1-3-like [Beta vulgaris subsp. vulgaris] >gi|870869981|gb|KMT20726.1| hypothetical protein BVRB_1g007000 [Beta vulgaris subsp. vulgaris]
BVRB_1g007010	1:7777521-7784484	0.640925	0.693339	0.113404	0.8563	0.902899	up	hypothetical protein BVRB_1g007010 [Beta vulgaris subsp. vulgaris]
BVRB_1g007020	1:7794655-7800760	62.1984	37.9667	-0.712143	0.0066	0.0208775	down	PREDICTED: bifunctional nuclease 1 [Beta vulgaris subsp. vulgaris] >gi|731312204|ref|XP_010673069.1| PREDICTED: bifunctional nuclease 1 [Beta vulgaris subsp. vulgaris] >gi|870869983|gb|KMT20728.1| hypothetical protein BVRB_1g007020 [Beta vulgaris sub ...
BVRB_1g007030	1:7805795-7813683	17.7756	17.5863	-0.0154499	0.95305	0.968375	down	hypothetical protein BVRB_1g007030 [Beta vulgaris subsp. vulgaris]
BVRB_1g007040	1:7821795-7830092	10.0814	9.23317	-0.126797	0.60855	0.716211	down	PREDICTED: pentatricopeptide repeat-containing protein At4g01570 [Beta vulgaris subsp. vulgaris] >gi|870869985|gb|KMT20730.1| hypothetical protein BVRB_1g007040 [Beta vulgaris subsp. vulgaris]
BVRB_1g007050	1:7830155-7833773	35.2843	30.1399	-0.22735	0.4324	0.558967	down	hypothetical protein BVRB_1g007050 isoform A [Beta vulgaris subsp. vulgaris]
BVRB_1g007060	1:7839576-7846091	23.331	15.7707	-0.564995	0.027	0.0656369	down	PREDICTED: inositol-pentakisphosphate 2-kinase-like [Beta vulgaris subsp. vulgaris] >gi|870869988|gb|KMT20733.1| hypothetical protein BVRB_1g007060 [Beta vulgaris subsp. vulgaris]
BVRB_1g007070	1:7864815-7868389	29.0548	2.32922	-3.64086	5.00E-05	0.000316398	down	PREDICTED: jasmonate O-methyltransferase-like [Beta vulgaris subsp. vulgaris] >gi|870869989|gb|KMT20734.1| hypothetical protein BVRB_1g007070 [Beta vulgaris subsp. vulgaris]
BVRB_1g007080	1:7876495-7891034	0.860368	0.450258	-0.934202	0.0657	0.13323	down	hypothetical protein BVRB_1g007080 [Beta vulgaris subsp. vulgaris]
BVRB_1g007090	1:7910687-7911811	47.259	66.5776	0.494449	0.0496	0.1067	up	PREDICTED: uncharacterized protein LOC104889602 [Beta vulgaris subsp. vulgaris] >gi|870869991|gb|KMT20736.1| hypothetical protein BVRB_1g007090 [Beta vulgaris subsp. vulgaris]
BVRB_1g007100	1:7946013-7946621	350.27	248.991	-0.492375	0.0461	0.10065	down	PREDICTED: 50S ribosomal protein L31, chloroplastic [Beta vulgaris subsp. vulgaris] >gi|870869992|gb|KMT20737.1| hypothetical protein BVRB_1g007100 [Beta vulgaris subsp. vulgaris]
BVRB_1g007110	1:7950595-7955515	27.8183	19.6376	-0.502413	0.05225	0.111012	down	PREDICTED: glucose-1-phosphate adenylyltransferase large subunit, chloroplastic/amyloplastic [Beta vulgaris subsp. vulgaris] >gi|870869993|gb|KMT20738.1| hypothetical protein BVRB_1g007110 [Beta vulgaris subsp. vulgaris]
BVRB_1g007120	1:7965365-7966012	0	0.0542237	inf	1	1	up	hypothetical protein BVRB_1g007120 [Beta vulgaris subsp. vulgaris]
BVRB_1g007130	1:7975762-7999145	0.217869	0.500731	1.20057	1	1	up	hypothetical protein BVRB_1g007130 isoform A [Beta vulgaris subsp. vulgaris]
BVRB_1g007140	1:8003878-8009378	6.91775	3.69321	-0.905429	0.0313	0.0738964	down	PREDICTED: mannan endo-1,4-beta-mannosidase 4-like [Beta vulgaris subsp. vulgaris]
BVRB_1g007150	1:8020017-8021218	0.193045	1.26083	2.70737	0.1042	0.190902	up	PREDICTED: abscisic stress-ripening protein 1-like [Beta vulgaris subsp. vulgaris] >gi|870869998|gb|KMT20743.1| hypothetical protein BVRB_1g007150 [Beta vulgaris subsp. vulgaris]
BVRB_1g007160	1:8027423-8028998	24.4267	52.9589	1.11641	0.00185	0.00725911	up	PREDICTED: abscisic stress-ripening protein 1-like [Beta vulgaris subsp. vulgaris] >gi|870869999|gb|KMT20744.1| hypothetical protein BVRB_1g007160 [Beta vulgaris subsp. vulgaris]
BVRB_1g007170	1:8043722-8047777	0	0.0209593	inf	1	1	up	PREDICTED: dihydroflavonol-4-reductase [Beta vulgaris subsp. vulgaris] >gi|870870000|gb|KMT20745.1| hypothetical protein BVRB_1g007170 [Beta vulgaris subsp. vulgaris]
BVRB_1g007180	1:8049102-8051977	174.504	258.92	0.569246	0.023	0.0575921	up	PREDICTED: nascent polypeptide-associated complex subunit beta-like [Beta vulgaris subsp. vulgaris]
BVRB_1g007190	1:8063632-8064908	1454.81	484.231	-1.58706	5.00E-05	0.000316398	down	PREDICTED: jasmonate-induced protein homolog [Beta vulgaris subsp. vulgaris] >gi|731312255|ref|XP_010673282.1| PREDICTED: jasmonate-induced protein homolog [Beta vulgaris subsp. vulgaris] >gi|870870002|gb|KMT20747.1| hypothetical protein BVRB_1g00719 ...
BVRB_1g007200	1:8068419-8081638	17.3097	10.2907	-0.750235	0.0052	0.0171674	down	PREDICTED: uncharacterized protein LOC104889703 isoform X1 [Beta vulgaris subsp. vulgaris] >gi|870870003|gb|KMT20748.1| hypothetical protein BVRB_1g007200 [Beta vulgaris subsp. vulgaris]
BVRB_1g007210	1:8087983-8113158	1.48587	1.82081	0.293277	0.40585	0.533621	up	hypothetical protein BVRB_1g007210 isoform A [Beta vulgaris subsp. vulgaris]
BVRB_1g007220	1:8120291-8124548	3.57179	3.34513	-0.0945855	0.77705	0.846589	down	BnaC04g40780D [Brassica napus]
BVRB_1g007230	1:8128352-8134367	2.96999	3.27508	0.141069	0.83115	0.885749	up	hypothetical protein BVRB_1g007230 isoform B [Beta vulgaris subsp. vulgaris]
BVRB_1g007240	1:8128352-8134367	1.74782	1.96023	0.165468	0.74465	0.820714	up	hypothetical protein BVRB_1g007240 [Beta vulgaris subsp. vulgaris]
BVRB_1g007250	1:8128352-8134367	0.118934	0.124336	0.0640803	1	1	up	hypothetical protein BVRB_1g007250 [Beta vulgaris subsp. vulgaris]
BVRB_1g007260	1:8156511-8164146	7.61638	10.5325	0.467666	0.1163	0.207811	up	PREDICTED: chromo domain-containing protein LHP1 isoform X1 [Beta vulgaris subsp. vulgaris] >gi|635009184|gb|AHZ62812.1| heterochromatin protein isoform 1 [Beta vulgaris subsp. vulgaris] >gi|870870011|gb|KMT20756.1| hypothetical protein BVRB_1g007260 ...
BVRB_1g007270	1:8169931-8175057	7.89254	10.3061	0.384938	0.1631	0.268618	up	PREDICTED: RINT1-like protein MAG2 isoform X1 [Beta vulgaris subsp. vulgaris] >gi|870870012|gb|KMT20757.1| hypothetical protein BVRB_1g007270 [Beta vulgaris subsp. vulgaris]
BVRB_1g007280	1:8176581-8178296	14.3796	14.545	0.0165021	0.9626	0.974214	up	PREDICTED: glycine-rich protein A3 [Beta vulgaris subsp. vulgaris] >gi|870870013|gb|KMT20758.1| hypothetical protein BVRB_1g007280 [Beta vulgaris subsp. vulgaris]
BVRB_1g007290	1:8187171-8190930	406.46	152.858	-1.41092	5.00E-05	0.000316398	down	PREDICTED: glycine-rich protein A3-like [Beta vulgaris subsp. vulgaris] >gi|870870014|gb|KMT20759.1| hypothetical protein BVRB_1g007290 [Beta vulgaris subsp. vulgaris]
BVRB_1g007300	1:8193442-8222097	10.4438	10.7688	0.0442095	0.866	0.909415	up	hypothetical protein BVRB_1g007300 isoform B [Beta vulgaris subsp. vulgaris]
BVRB_1g007310	1:8193442-8222097	1.59806	2.07692	0.378124	0.62245	0.727841	up	hypothetical protein BVRB_1g007310 [Beta vulgaris subsp. vulgaris]
BVRB_1g007320	1:8225725-8226937	0	0	0	1	1	down	hypothetical protein BVRB_1g007320 [Beta vulgaris subsp. vulgaris]
BVRB_1g007330	1:8229550-8230737	1.83088	0.0227739	-6.32901	0.14325	0.244321	down	PREDICTED: cytosolic sulfotransferase 5-like isoform X1 [Beta vulgaris subsp. vulgaris]
BVRB_1g007340	1:8238291-8239493	3.56468	2.22126	-0.682397	0.21685	0.334215	down	hypothetical protein BVRB_1g007340 [Beta vulgaris subsp. vulgaris]
BVRB_1g007350	1:8243455-8247077	17.1826	12.9727	-0.405471	0.26585	0.389613	down	hypothetical protein BVRB_1g007350 isoform A [Beta vulgaris subsp. vulgaris]
BVRB_1g007370	1:8254506-8255827	13.9756	8.51511	-0.714813	0.04165	0.0927901	down	PREDICTED: cytosolic sulfotransferase 5-like [Beta vulgaris subsp. vulgaris] >gi|870870024|gb|KMT20769.1| hypothetical protein BVRB_1g007370 [Beta vulgaris subsp. vulgaris]
BVRB_1g007380	1:8288412-8301457	42.1687	12.7025	-1.73106	5.00E-05	0.000316398	down	PREDICTED: IAA-amino acid hydrolase ILR1-like 6 [Beta vulgaris subsp. vulgaris] >gi|870868895|gb|KMT19681.1| hypothetical protein BVRB_1g007380 [Beta vulgaris subsp. vulgaris]
BVRB_1g007390	1:8301998-8307838	74.4813	74.9298	0.00866057	0.97065	0.979982	up	PREDICTED: delta-aminolevulinic acid dehydratase, chloroplastic [Beta vulgaris subsp. vulgaris] >gi|870868896|gb|KMT19682.1| hypothetical protein BVRB_1g007390 [Beta vulgaris subsp. vulgaris]
BVRB_1g007400	1:8307893-8311038	0.0559039	0.171656	1.6185	1	1	up	hypothetical protein BVRB_1g007400 [Beta vulgaris subsp. vulgaris]
BVRB_1g007410	1:8316037-8316888	6.76486	1.57176	-2.10568	0.00185	0.00725911	down	hypothetical protein BVRB_1g007410 [Beta vulgaris subsp. vulgaris]
BVRB_1g007420	1:8332782-8337810	15.043	6.40493	-1.23183	0.002	0.0077417	down	PREDICTED: two-component response regulator ARR8-like [Beta vulgaris subsp. vulgaris] >gi|870868899|gb|KMT19685.1| hypothetical protein BVRB_1g007420 [Beta vulgaris subsp. vulgaris]
BVRB_1g007430	1:8340734-8346328	112.447	240.514	1.09688	5.00E-05	0.000316398	up	PREDICTED: protein disulfide-isomerase-like [Beta vulgaris subsp. vulgaris] >gi|870868900|gb|KMT19686.1| hypothetical protein BVRB_1g007430 [Beta vulgaris subsp. vulgaris]
BVRB_1g007440	1:8359752-8361834	1.59302	0.472817	-1.75241	0.01755	0.046252	down	PREDICTED: B3 domain-containing protein REM5-like [Beta vulgaris subsp. vulgaris] >gi|870868901|gb|KMT19687.1| hypothetical protein BVRB_1g007440 [Beta vulgaris subsp. vulgaris]
BVRB_1g007450	1:8363491-8369518	4.3074	5.55081	0.36588	0.2042	0.318971	up	hypothetical protein BVRB_1g007450 [Beta vulgaris subsp. vulgaris]
BVRB_1g007460	1:8393133-8393848	0.489343	0.0443056	-3.46528	1	1	down	hypothetical protein BVRB_1g007460 [Beta vulgaris subsp. vulgaris]
BVRB_1g007470	1:8397227-8411108	138.958	266.142	0.937543	0.0002	0.00108451	up	PREDICTED: probable L-ascorbate peroxidase 6, chloroplastic isoform X2 [Beta vulgaris subsp. vulgaris] >gi|870868904|gb|KMT19690.1| hypothetical protein BVRB_1g007470 [Beta vulgaris subsp. vulgaris]
BVRB_1g007480	1:8438449-8446436	22.678	51.591	1.18583	5.00E-05	0.000316398	up	PREDICTED: aldehyde dehydrogenase family 3 member H1 [Beta vulgaris subsp. vulgaris] >gi|870868905|gb|KMT19691.1| hypothetical protein BVRB_1g007480 [Beta vulgaris subsp. vulgaris]
BVRB_1g007490	1:8447700-8452665	0.146869	0.132789	-0.145393	1	1	down	PREDICTED: dnaJ homolog subfamily B member 1-like [Beta vulgaris subsp. vulgaris] >gi|870868906|gb|KMT19692.1| hypothetical protein BVRB_1g007490 [Beta vulgaris subsp. vulgaris]
BVRB_1g007500	1:8455652-8484765	2.83317	1.86535	-0.602969	0.1002	0.185027	down	PREDICTED: kinesin-related protein 4-like isoform X1 [Beta vulgaris subsp. vulgaris] >gi|731312453|ref|XP_010675000.1| PREDICTED: kinesin-related protein 4-like isoform X1 [Beta vulgaris subsp. vulgaris] >gi|870868907|gb|KMT19693.1| hypothetical prot ...
BVRB_1g007510	1:8499626-8506705	0.885964	0.265669	-1.73762	0.00285	0.0104081	down	PREDICTED: zinc finger BED domain-containing protein RICESLEEPER 2-like isoform X2 [Beta vulgaris subsp. vulgaris] >gi|731312461|ref|XP_010675027.1| PREDICTED: zinc finger BED domain-containing protein RICESLEEPER 2-like isoform X2 [Beta vulgaris sub ...
BVRB_1g007520	1:8508949-8509341	0.257183	0.156059	-0.720704	1	1	down	hypothetical protein BVRB_1g007520 [Beta vulgaris subsp. vulgaris]
BVRB_1g007530	1:8570219-8570702	0	0	0	1	1	down	hypothetical protein BVRB_1g007530 [Beta vulgaris subsp. vulgaris]
BVRB_1g007540	1:8599459-8604104	11.334	11.2477	-0.0110314	0.971	0.980191	down	PREDICTED: replication factor C subunit 3 [Beta vulgaris subsp. vulgaris] >gi|870868912|gb|KMT19698.1| hypothetical protein BVRB_1g007540 [Beta vulgaris subsp. vulgaris]
BVRB_1g007550	1:8605205-8617584	11.2723	11.1452	-0.0163618	0.9461	0.964376	down	PREDICTED: uncharacterized protein LOC104891081 isoform X1 [Beta vulgaris subsp. vulgaris]
BVRB_1g007560	1:8662128-8665178	12.2182	10.1994	-0.260542	0.45505	0.580555	down	PREDICTED: cation transport regulator-like protein 2 [Beta vulgaris subsp. vulgaris] >gi|870868914|gb|KMT19700.1| hypothetical protein BVRB_1g007560 [Beta vulgaris subsp. vulgaris]
BVRB_1g007570	1:8667156-8678864	13.995	16.3584	0.225121	0.38235	0.511125	up	PREDICTED: glutamic acid-rich protein isoform X1 [Beta vulgaris subsp. vulgaris] >gi|870868915|gb|KMT19701.1| hypothetical protein BVRB_1g007570 [Beta vulgaris subsp. vulgaris]
BVRB_1g007580	1:8683137-8683704	0.280266	0.142635	-0.974467	1	1	down	hypothetical protein BVRB_1g007580 [Beta vulgaris subsp. vulgaris]
BVRB_1g007590	1:8686398-8700928	33.3167	16.8605	-0.982593	0.0027	0.00995548	down	hypothetical protein BVRB_1g007590 isoform A [Beta vulgaris subsp. vulgaris]
BVRB_1g007600	1:8702769-8703764	14.7258	25.4808	0.791062	0.0215	0.0545409	up	PREDICTED: uncharacterized protein LOC104891131 [Beta vulgaris subsp. vulgaris] >gi|870868919|gb|KMT19705.1| hypothetical protein BVRB_1g007600 [Beta vulgaris subsp. vulgaris]
BVRB_1g007610	1:8704024-8709854	8.51355	9.54444	0.164901	0.6046	0.713396	up	PREDICTED: general transcription factor IIH subunit 3 isoform X1 [Beta vulgaris subsp. vulgaris] >gi|870868920|gb|KMT19706.1| hypothetical protein BVRB_1g007610 [Beta vulgaris subsp. vulgaris]
BVRB_1g007620	1:8713978-8715542	0	0	0	1	1	down	PREDICTED: aspartic proteinase nepenthesin-1-like [Beta vulgaris subsp. vulgaris] >gi|870868921|gb|KMT19707.1| hypothetical protein BVRB_1g007620 [Beta vulgaris subsp. vulgaris]
BVRB_1g007630	1:8715839-8725174	11.082	36.3408	1.71337	5.00E-05	0.000316398	up	PREDICTED: lysM domain-containing GPI-anchored protein 1-like [Beta vulgaris subsp. vulgaris] >gi|870868922|gb|KMT19708.1| hypothetical protein BVRB_1g007630 [Beta vulgaris subsp. vulgaris]
BVRB_1g007640	1:8741088-8756573	5.81937	14.1759	1.28451	5.00E-05	0.000316398	up	PREDICTED: uncharacterized protein LOC104891151 [Beta vulgaris subsp. vulgaris] >gi|870868923|gb|KMT19709.1| hypothetical protein BVRB_1g007640 [Beta vulgaris subsp. vulgaris]
BVRB_1g007650	1:8805148-8807151	14.9091	20.4656	0.457008	0.13845	0.237993	up	PREDICTED: uncharacterized protein LOC104891156 [Beta vulgaris subsp. vulgaris] >gi|870868924|gb|KMT19710.1| hypothetical protein BVRB_1g007650 [Beta vulgaris subsp. vulgaris]
BVRB_1g007660	1:8816799-8822744	47.664	80.3986	0.754272	0.00255	0.00948887	up	PREDICTED: UDP-galactose transporter 1-like [Beta vulgaris subsp. vulgaris] >gi|870868925|gb|KMT19711.1| hypothetical protein BVRB_1g007660 [Beta vulgaris subsp. vulgaris]
BVRB_1g007670	1:8829503-8846964	19.7045	20.5313	0.0592993	0.80945	0.870617	up	PREDICTED: probable ubiquitin-like-specific protease 2B [Beta vulgaris subsp. vulgaris] >gi|870868926|gb|KMT19712.1| hypothetical protein BVRB_1g007670 [Beta vulgaris subsp. vulgaris]
BVRB_1g007680	1:8869062-8893134	152.231	104.295	-0.545586	0.0265	0.0646499	down	PREDICTED: MADS-box protein JOINTLESS [Beta vulgaris subsp. vulgaris] >gi|870868927|gb|KMT19713.1| hypothetical protein BVRB_1g007680 [Beta vulgaris subsp. vulgaris]
BVRB_1g007690	1:8924948-8928693	4.11107	4.91693	0.258244	0.50065	0.623919	up	PREDICTED: proteasome assembly chaperone 4 [Beta vulgaris subsp. vulgaris] >gi|870868928|gb|KMT19714.1| hypothetical protein BVRB_1g007690 [Beta vulgaris subsp. vulgaris]
BVRB_1g007700	1:8929329-8931314	24.5347	26.1008	0.0892704	0.7217	0.803531	up	PREDICTED: uncharacterized protein LOC104891211 [Beta vulgaris subsp. vulgaris] >gi|870868929|gb|KMT19715.1| hypothetical protein BVRB_1g007700 [Beta vulgaris subsp. vulgaris]
BVRB_1g007710	1:8946300-8951132	4.95924	10.2354	1.04537	0.002	0.0077417	up	PREDICTED: histone-lysine N-methyltransferase ATX1-like isoform X1 [Beta vulgaris subsp. vulgaris] >gi|731312506|ref|XP_010675183.1| PREDICTED: histone-lysine N-methyltransferase ATX1-like isoform X1 [Beta vulgaris subsp. vulgaris] >gi|870868930|gb|K ...
BVRB_1g007720	1:8952700-8956145	8.87071	8.17882	-0.117156	0.75775	0.831157	down	PREDICTED: basic endochitinase [Beta vulgaris subsp. vulgaris] >gi|870868931|gb|KMT19717.1| hypothetical protein BVRB_1g007720 [Beta vulgaris subsp. vulgaris]
BVRB_1g007730	1:8956161-8977606	0	0.0133157	inf	1	1	up	hypothetical protein BVRB_1g007730 [Beta vulgaris subsp. vulgaris]
BVRB_1g007740	1:8980540-8992785	29.9833	48.3634	0.689755	0.0053	0.0174306	up	PREDICTED: AP-4 complex subunit mu isoform X1 [Beta vulgaris subsp. vulgaris] >gi|870868933|gb|KMT19719.1| hypothetical protein BVRB_1g007740 [Beta vulgaris subsp. vulgaris]
BVRB_1g007750	1:9006890-9008230	4.10599	2.79155	-0.556666	0.2285	0.34796	down	PREDICTED: putative DNA-binding protein ESCAROLA [Beta vulgaris subsp. vulgaris] >gi|870868934|gb|KMT19720.1| hypothetical protein BVRB_1g007750 [Beta vulgaris subsp. vulgaris]
BVRB_1g007760	1:9008593-9009056	0	0	0	1	1	down	hypothetical protein BVRB_1g007760 [Beta vulgaris subsp. vulgaris]
BVRB_1g007770	1:9069936-9081646	21.8053	23.9676	0.136411	0.5587	0.674865	up	PREDICTED: ubiquitin carboxyl-terminal hydrolase 16 [Beta vulgaris subsp. vulgaris] >gi|870868936|gb|KMT19722.1| hypothetical protein BVRB_1g007770 [Beta vulgaris subsp. vulgaris]
BVRB_1g007780	1:9109880-9114842	60.8491	40.5966	-0.583878	0.0236	0.0588481	down	PREDICTED: universal stress protein A-like protein [Beta vulgaris subsp. vulgaris] >gi|870868937|gb|KMT19723.1| hypothetical protein BVRB_1g007780 [Beta vulgaris subsp. vulgaris]
BVRB_1g007790	1:9114881-9116976	0.0704338	0.290136	2.04239	1	1	up	PREDICTED: pentatricopeptide repeat-containing protein At4g15720 [Beta vulgaris subsp. vulgaris] >gi|870868938|gb|KMT19724.1| hypothetical protein BVRB_1g007790 [Beta vulgaris subsp. vulgaris]
BVRB_1g007800	1:9122277-9123893	0	0.0354577	inf	1	1	up	PREDICTED: zinc finger BED domain-containing protein RICESLEEPER 1-like [Beta vulgaris subsp. vulgaris] >gi|731312526|ref|XP_010675252.1| PREDICTED: zinc finger BED domain-containing protein RICESLEEPER 1-like [Beta vulgaris subsp. vulgaris] >gi|7313 ...
BVRB_1g007810	1:9155847-9157542	2.96965	15.4644	2.38059	5.00E-05	0.000316398	up	PREDICTED: aspartic proteinase nepenthesin-1 [Beta vulgaris subsp. vulgaris] >gi|870868940|gb|KMT19726.1| hypothetical protein BVRB_1g007810 [Beta vulgaris subsp. vulgaris]
BVRB_1g007820	1:9158184-9160073	0	0.0619261	inf	1	1	up	PREDICTED: uncharacterized protein LOC104891302 [Beta vulgaris subsp. vulgaris] >gi|870868941|gb|KMT19727.1| hypothetical protein BVRB_1g007820 [Beta vulgaris subsp. vulgaris]
BVRB_1g007830	1:9161697-9162681	29.2004	66.5834	1.18917	5.00E-05	0.000316398	up	PREDICTED: heme-binding-like protein At3g10130, chloroplastic [Beta vulgaris subsp. vulgaris] >gi|870868942|gb|KMT19728.1| hypothetical protein BVRB_1g007830 [Beta vulgaris subsp. vulgaris]
BVRB_1g007840	1:9170827-9172378	273.7	124.726	-1.13383	5.00E-05	0.000316398	down	PREDICTED: NAD(P)H-quinone oxidoreductase subunit N, organellar chromatophore [Beta vulgaris subsp. vulgaris] >gi|870868943|gb|KMT19729.1| hypothetical protein BVRB_1g007840 [Beta vulgaris subsp. vulgaris]
BVRB_1g007850	1:9172609-9186153	3.00926	3.80695	0.339225	0.2866	0.412465	up	PREDICTED: rho GTPase-activating protein REN1 isoform X2 [Beta vulgaris subsp. vulgaris] >gi|870868944|gb|KMT19730.1| hypothetical protein BVRB_1g007850 [Beta vulgaris subsp. vulgaris]
BVRB_1g007860	1:9203737-9207318	38.6003	31.2101	-0.306599	0.24	0.361586	down	PREDICTED: uncharacterized protein LOC104891343 isoform X2 [Beta vulgaris subsp. vulgaris] >gi|870868945|gb|KMT19731.1| hypothetical protein BVRB_1g007860 [Beta vulgaris subsp. vulgaris]
BVRB_1g007870	1:9209699-9220583	2.77032	8.61928	1.63752	5.00E-05	0.000316398	up	PREDICTED: uncharacterized protein LOC104891356 [Beta vulgaris subsp. vulgaris] >gi|870868946|gb|KMT19732.1| hypothetical protein BVRB_1g007870 [Beta vulgaris subsp. vulgaris]
BVRB_1g007880	1:9228458-9235103	82.3068	51.9017	-0.665231	0.008	0.0245168	down	PREDICTED: glucose-6-phosphate isomerase 1, chloroplastic [Beta vulgaris subsp. vulgaris] >gi|870868947|gb|KMT19733.1| hypothetical protein BVRB_1g007880 [Beta vulgaris subsp. vulgaris]
BVRB_1g007890	1:9239377-9242571	29.0802	20.6226	-0.495812	0.09515	0.178214	down	PREDICTED: protein tumorous imaginal discs, mitochondrial [Beta vulgaris subsp. vulgaris] >gi|870868948|gb|KMT19734.1| hypothetical protein BVRB_1g007890 [Beta vulgaris subsp. vulgaris]
BVRB_1g007900	1:9243647-9245243	1.57889	0.124025	-3.67021	0.0141	0.0388725	down	PREDICTED: agamous-like MADS-box protein AGL61 [Beta vulgaris subsp. vulgaris] >gi|870868949|gb|KMT19735.1| hypothetical protein BVRB_1g007900 [Beta vulgaris subsp. vulgaris]
BVRB_1g007910	1:9260006-9264743	3.22489	1.24723	-1.37052	0.01205	0.0342292	down	PREDICTED: protein TRANSPARENT TESTA 12-like [Beta vulgaris subsp. vulgaris] >gi|731312556|ref|XP_010675363.1| PREDICTED: protein TRANSPARENT TESTA 12-like [Beta vulgaris subsp. vulgaris] >gi|870868950|gb|KMT19736.1| hypothetical protein BVRB_1g00791 ...
BVRB_1g007920	1:9279921-9293353	17.5579	19.1682	0.126593	0.6156	0.721856	up	PREDICTED: AT-rich interactive domain-containing protein 5-like [Beta vulgaris subsp. vulgaris] >gi|870868951|gb|KMT19737.1| hypothetical protein BVRB_1g007920 [Beta vulgaris subsp. vulgaris]
BVRB_1g007930	1:9298419-9299681	3.12471	0.515971	-2.59836	0.00415	0.0142765	down	PREDICTED: formin-like protein 20 [Beta vulgaris subsp. vulgaris] >gi|870868952|gb|KMT19738.1| hypothetical protein BVRB_1g007930 [Beta vulgaris subsp. vulgaris]
BVRB_1g007940	1:9303157-9315445	7.31374	16.1554	1.14334	0.0031	0.0112022	up	hypothetical protein BVRB_1g007940 [Beta vulgaris subsp. vulgaris]
BVRB_1g007950	1:9351089-9367514	0.149398	0.0398307	-1.90721	1	1	down	hypothetical protein BVRB_1g007950 [Beta vulgaris subsp. vulgaris]
BVRB_1g007960	1:9368584-9372715	65.7088	28.0413	-1.22853	5.00E-05	0.000316398	down	hypothetical protein BVRB_3g060640 [Beta vulgaris subsp. vulgaris]
BVRB_1g007970	1:9375539-9378642	9.39994	8.32326	-0.175503	0.5578	0.674133	down	PREDICTED: serine/threonine-protein kinase PEPKR2 [Beta vulgaris subsp. vulgaris] >gi|731312571|ref|XP_010675425.1| PREDICTED: serine/threonine-protein kinase PEPKR2 [Beta vulgaris subsp. vulgaris] >gi|870868956|gb|KMT19742.1| hypothetical protein BV ...
BVRB_1g007980	1:9379139-9391594	0.965428	0.916279	-0.0753832	0.9025	0.934917	down	hypothetical protein BVRB_1g007980 [Beta vulgaris subsp. vulgaris]
BVRB_1g007990	1:9397380-9398615	20.8094	9.06403	-1.19901	0.04975	0.106889	down	hypothetical protein BVRB_1g007990 [Beta vulgaris subsp. vulgaris]
BVRB_1g008000	1:9403369-9405990	0.0146391	0.0288856	0.980528	1	1	up	hypothetical protein BVRB_1g008000 [Beta vulgaris subsp. vulgaris]
BVRB_1g008010	1:9422569-9428791	0	0	0	1	1	down	PREDICTED: caffeine synthase 1-like [Beta vulgaris subsp. vulgaris] >gi|870868960|gb|KMT19746.1| hypothetical protein BVRB_1g008010 [Beta vulgaris subsp. vulgaris]
BVRB_1g008020	1:9485448-9489064	47.1011	20.4704	-1.20222	5.00E-05	0.000316398	down	PREDICTED: ovarian cancer-associated gene 2 protein homolog [Beta vulgaris subsp. vulgaris]
BVRB_1g008030	1:9492238-9506842	51.2258	56.1079	0.131333	0.57145	0.685332	up	PREDICTED: pyridoxine/pyridoxamine 5'-phosphate oxidase 1, chloroplastic [Beta vulgaris subsp. vulgaris] >gi|731312579|ref|XP_010675454.1| PREDICTED: pyridoxine/pyridoxamine 5'-phosphate oxidase 1, chloroplastic [Beta vulgaris subsp. vulgaris]
BVRB_1g008040	1:9507224-9517084	0.0140472	0.00639403	-1.13549	1	1	down	hypothetical protein BVRB_1g008040 [Beta vulgaris subsp. vulgaris]
BVRB_1g008060	1:9525727-9528804	27.0354	34.6549	0.35821	0.138	0.237457	up	PREDICTED: transport inhibitor response 1-like protein [Beta vulgaris subsp. vulgaris] >gi|870868964|gb|KMT19750.1| hypothetical protein BVRB_1g008060 [Beta vulgaris subsp. vulgaris]
BVRB_1g008070	1:9556498-9562943	77.0734	117.328	0.606245	0.01395	0.0385207	up	PREDICTED: GEM-like protein 1 [Beta vulgaris subsp. vulgaris] >gi|870868965|gb|KMT19751.1| hypothetical protein BVRB_1g008070 [Beta vulgaris subsp. vulgaris]
BVRB_1g008080	1:9565838-9566537	0.158433	0	#NAME?	1	1	down	hypothetical protein BVRB_1g008080 [Beta vulgaris subsp. vulgaris]
BVRB_1g008090	1:9575959-9576544	7.4895	4.9999	-0.58297	0.25795	0.381195	down	hypothetical protein BVRB_1g008090 [Beta vulgaris subsp. vulgaris]
BVRB_1g008100	1:9616858-9617701	0.0261745	0.0354927	0.439362	1	1	up	hypothetical protein BVRB_1g008100 [Beta vulgaris subsp. vulgaris]
BVRB_1g008110	1:9633098-9634633	9.2743	13.3921	0.530073	0.0751	0.148037	up	hypothetical protein BVRB_1g008110 [Beta vulgaris subsp. vulgaris]
BVRB_1g008120	1:9657909-9665251	0.079632	0.238479	1.58245	1	1	up	hypothetical protein BVRB_1g008120 isoform B [Beta vulgaris subsp. vulgaris]
BVRB_1g008140	1:9700950-9702815	1.14833	4.52468	1.97828	5.00E-05	0.000316398	up	PREDICTED: serine/threonine-protein kinase-like protein At3g51990 [Beta vulgaris subsp. vulgaris] >gi|870868972|gb|KMT19758.1| hypothetical protein BVRB_1g008140 [Beta vulgaris subsp. vulgaris]
BVRB_1g008150	1:9726950-9728645	19.396	20.4252	0.0745873	0.8026	0.86569	up	PREDICTED: uncharacterized protein LOC104891503 [Beta vulgaris subsp. vulgaris] >gi|870868973|gb|KMT19759.1| hypothetical protein BVRB_1g008150 [Beta vulgaris subsp. vulgaris]
BVRB_1g008160	1:9756296-9781095	5.8169	3.11399	-0.901486	0.0018	0.00710141	down	PREDICTED: WD and tetratricopeptide repeats protein 1 [Beta vulgaris subsp. vulgaris] >gi|731312595|ref|XP_010675530.1| PREDICTED: WD and tetratricopeptide repeats protein 1 [Beta vulgaris subsp. vulgaris] >gi|731312597|ref|XP_010675534.1| PREDICTED: ...
BVRB_1g008170	1:9814438-9818445	35.6084	37.9841	0.0931774	0.68835	0.778305	up	PREDICTED: transcription factor bHLH143-like [Beta vulgaris subsp. vulgaris] >gi|870868975|gb|KMT19761.1| hypothetical protein BVRB_1g008170 [Beta vulgaris subsp. vulgaris]
BVRB_1g008180	1:9930349-9933638	27.4624	17.4758	-0.652098	0.01585	0.0426209	down	PREDICTED: cyclin-D4-1 [Beta vulgaris subsp. vulgaris] >gi|870868976|gb|KMT19762.1| hypothetical protein BVRB_1g008180 [Beta vulgaris subsp. vulgaris]
BVRB_1g008190	1:9967582-9978887	61.4621	59.6297	-0.0436671	0.8587	0.90465	down	PREDICTED: protein CutA, chloroplastic [Beta vulgaris subsp. vulgaris] >gi|870868977|gb|KMT19763.1| hypothetical protein BVRB_1g008190 [Beta vulgaris subsp. vulgaris]
BVRB_1g008200	1:9980562-9983487	17.9737	3.83156	-2.22988	5.00E-05	0.000316398	down	PREDICTED: probable receptor-like protein kinase At2g23200 [Beta vulgaris subsp. vulgaris] >gi|870868978|gb|KMT19764.1| hypothetical protein BVRB_1g008200 [Beta vulgaris subsp. vulgaris]
BVRB_1g008220	1:9991682-9994479	10.451	24.3564	1.22066	0.0005	0.00238423	up	PREDICTED: 14-3-3 protein 1-like [Beta vulgaris subsp. vulgaris] >gi|870868979|gb|KMT19765.1| hypothetical protein BVRB_1g008220 [Beta vulgaris subsp. vulgaris]
BVRB_1g008230	1:10016517-10035011	13.7093	35.4255	1.36963	5.00E-05	0.000316398	up	PREDICTED: protein TRANSPARENT TESTA 12-like [Beta vulgaris subsp. vulgaris] >gi|870868980|gb|KMT19766.1| hypothetical protein BVRB_1g008230 [Beta vulgaris subsp. vulgaris]
BVRB_1g008240	1:10048512-10049073	0	0.707678	inf	0.00635	0.0202356	up	hypothetical protein BVRB_1g008240 [Beta vulgaris subsp. vulgaris]
BVRB_1g008250	1:10049875-10051073	3.53925	0.84379	-2.06849	0.0019	0.00742354	down	PREDICTED: putative clathrin assembly protein At4g40080 [Beta vulgaris subsp. vulgaris] >gi|870868982|gb|KMT19768.1| hypothetical protein BVRB_1g008250 [Beta vulgaris subsp. vulgaris]
BVRB_1g008260	1:10108187-10109326	0	0	0	1	1	down	hypothetical protein BVRB_1g008260 [Beta vulgaris subsp. vulgaris]
BVRB_1g008270	1:10127640-10137173	0	0	0	1	1	down	PREDICTED: E3 ubiquitin-protein ligase ATL15-like isoform X2 [Beta vulgaris subsp. vulgaris] >gi|870868984|gb|KMT19770.1| hypothetical protein BVRB_1g008270 isoform A [Beta vulgaris subsp. vulgaris]
BVRB_1g008280	1:10159725-10161203	0.0391057	0	#NAME?	1	1	down	PREDICTED: E3 ubiquitin-protein ligase ATL31-like [Beta vulgaris subsp. vulgaris] >gi|870868986|gb|KMT19772.1| hypothetical protein BVRB_1g008280 [Beta vulgaris subsp. vulgaris]
BVRB_1g008290	1:10175067-10182229	0.0677184	0.428374	2.66125	1	1	up	hypothetical protein BVRB_1g008290 [Beta vulgaris subsp. vulgaris]
BVRB_1g008300	1:10188558-10190033	3.34097	2.3549	-0.504605	0.26515	0.388919	down	PREDICTED: E3 ubiquitin-protein ligase ATL6-like [Beta vulgaris subsp. vulgaris] >gi|870868988|gb|KMT19774.1| hypothetical protein BVRB_1g008300 [Beta vulgaris subsp. vulgaris]
BVRB_1g008310	1:10205289-10206524	0.733548	0	#NAME?	1	1	down	hypothetical protein BVRB_1g008310 [Beta vulgaris subsp. vulgaris]
BVRB_1g008320	1:10252139-10258885	0.703196	0.159313	-2.14207	0.0367	0.0837978	down	PREDICTED: transcription factor bHLH94-like [Beta vulgaris subsp. vulgaris] >gi|870868990|gb|KMT19776.1| hypothetical protein BVRB_1g008320 [Beta vulgaris subsp. vulgaris]
BVRB_1g008330	1:10300011-10322845	11.3549	5.78866	-0.972014	0.0017	0.00677685	down	PREDICTED: 2-succinylbenzoate--CoA ligase, chloroplastic/peroxisomal isoform X1 [Beta vulgaris subsp. vulgaris] >gi|870868991|gb|KMT19777.1| hypothetical protein BVRB_1g008330 [Beta vulgaris subsp. vulgaris]
BVRB_1g008340	1:10331990-10333735	0.13247	0.447213	1.7553	1	1	up	hypothetical protein BVRB_1g008340 [Beta vulgaris subsp. vulgaris]
BVRB_1g008350	1:10382899-10397647	0	0	0	1	1	down	hypothetical protein BVRB_1g008350 [Beta vulgaris subsp. vulgaris]
BVRB_1g008360	1:10403619-10407405	41.6465	26.8637	-0.632536	0.0181	0.0473477	down	PREDICTED: uncharacterized protein LOC104891639 isoform X1 [Beta vulgaris subsp. vulgaris] >gi|870868995|gb|KMT19781.1| hypothetical protein BVRB_1g008360 isoform B [Beta vulgaris subsp. vulgaris]
BVRB_1g008370	1:10411119-10416095	0.0795013	0.191249	1.2664	1	1	up	PREDICTED: uncharacterized protein LOC104891651 isoform X1 [Beta vulgaris subsp. vulgaris] >gi|870868996|gb|KMT19782.1| hypothetical protein BVRB_1g008370 [Beta vulgaris subsp. vulgaris]
BVRB_1g008380	1:10418679-10419308	0	0	0	1	1	down	hypothetical protein BVRB_1g008380 [Beta vulgaris subsp. vulgaris]
BVRB_1g008390	1:10429519-10433073	0.739518	0.405236	-0.867822	0.2249	0.343849	down	hypothetical protein BVRB_1g008390 isoform B [Beta vulgaris subsp. vulgaris]
BVRB_1g008400	1:10433870-10438975	0.114192	0.224465	0.975033	1	1	up	hypothetical protein BVRB_1g008400 [Beta vulgaris subsp. vulgaris]
BVRB_1g008410	1:10440769-10448354	6.4632	12.5344	0.955571	0.0006	0.00277826	up	PREDICTED: 28 kDa ribonucleoprotein, chloroplastic [Beta vulgaris subsp. vulgaris] >gi|731312650|ref|XP_010675731.1| PREDICTED: 28 kDa ribonucleoprotein, chloroplastic [Beta vulgaris subsp. vulgaris] >gi|870869001|gb|KMT19787.1| hypothetical protein ...
BVRB_1g008420	1:10456459-10456989	0	0	0	1	1	down	hypothetical protein BVRB_1g008420 [Beta vulgaris subsp. vulgaris]
BVRB_1g008430	1:10485509-10487379	1.6227	0.614788	-1.40023	0.06255	0.128184	down	PREDICTED: blue copper protein-like [Beta vulgaris subsp. vulgaris] >gi|870869003|gb|KMT19789.1| hypothetical protein BVRB_1g008430 [Beta vulgaris subsp. vulgaris]
BVRB_1g008440	1:10509320-10510185	178.057	3376.77	4.24523	5.00E-05	0.000316398	up	hypothetical protein BVRB_1g008440 [Beta vulgaris subsp. vulgaris]
BVRB_1g008450	1:10526896-10541085	46.206	15.5119	-1.5747	5.00E-05	0.000316398	down	PREDICTED: isoamylase 3, chloroplastic isoform X1 [Beta vulgaris subsp. vulgaris]
BVRB_1g008460	1:10545291-10559743	4.69702	6.93148	0.561419	0.04455	0.0980128	up	PREDICTED: protein FAM91A1 isoform X1 [Beta vulgaris subsp. vulgaris] >gi|870869006|gb|KMT19792.1| hypothetical protein BVRB_1g008460 [Beta vulgaris subsp. vulgaris]
BVRB_1g008470	1:10613857-10614838	0.479078	3.3454	2.80385	0.00215	0.00823887	up	PREDICTED: uncharacterized protein LOC104893660 [Beta vulgaris subsp. vulgaris] >gi|870869007|gb|KMT19793.1| hypothetical protein BVRB_1g008470 [Beta vulgaris subsp. vulgaris]
BVRB_1g008480	1:10634777-10636594	0	0	0	1	1	down	hypothetical protein BVRB_1g008480 [Beta vulgaris subsp. vulgaris]
BVRB_1g008490	1:10651747-10667242	23.0489	12.3466	-0.900581	0.0005	0.00238423	down	PREDICTED: E3 ubiquitin-protein ligase BRE1-like 2 isoform X1 [Beta vulgaris subsp. vulgaris] >gi|870869009|gb|KMT19795.1| hypothetical protein BVRB_1g008490 [Beta vulgaris subsp. vulgaris]
BVRB_1g008500	1:10706527-10712073	1.19329	0.709709	-0.749642	0.15225	0.255583	down	PREDICTED: uncharacterized protein At1g04910 [Beta vulgaris subsp. vulgaris] >gi|870869010|gb|KMT19796.1| hypothetical protein BVRB_1g008500 [Beta vulgaris subsp. vulgaris]
BVRB_1g008510	1:10719812-10725312	248.876	124.747	-0.996422	0.00015	0.000845371	down	PREDICTED: thylakoid lumenal 29 kDa protein, chloroplastic isoform X1 [Beta vulgaris subsp. vulgaris] >gi|870869011|gb|KMT19797.1| hypothetical protein BVRB_1g008510 [Beta vulgaris subsp. vulgaris]
BVRB_1g008520	1:10725424-10728028	3.50176	2.47482	-0.500758	0.27255	0.396727	down	hypothetical protein BVRB_1g008520 [Beta vulgaris subsp. vulgaris]
BVRB_1g008530	1:10729057-10731498	0	0.0173179	inf	1	1	up	PREDICTED: exopolygalacturonase-like [Beta vulgaris subsp. vulgaris] >gi|870869013|gb|KMT19799.1| hypothetical protein BVRB_1g008530 [Beta vulgaris subsp. vulgaris]
BVRB_1g008540	1:10828286-10830248	0	0	0	1	1	down	hypothetical protein BVRB_1g008540 [Beta vulgaris subsp. vulgaris]
BVRB_1g008550	1:10845691-10848898	0.0370739	0	#NAME?	1	1	down	PREDICTED: exopolygalacturonase-like [Beta vulgaris subsp. vulgaris] >gi|870869015|gb|KMT19801.1| hypothetical protein BVRB_1g008550 [Beta vulgaris subsp. vulgaris]
BVRB_1g008560	1:10877412-10881639	0.0769429	2.97099	5.27101	5.00E-05	0.000316398	up	hypothetical protein BVRB_1g008560 isoform A [Beta vulgaris subsp. vulgaris]
BVRB_1g008570	1:10881803-10886788	13.6461	18.1827	0.414077	0.12745	0.223439	up	PREDICTED: serine--tRNA ligase, mitochondrial isoform X1 [Beta vulgaris subsp. vulgaris]
BVRB_1g008580	1:10890103-10894088	88.3188	120.757	0.451312	0.05635	0.117938	up	PREDICTED: cytochrome c oxidase subunit 6b-1 [Beta vulgaris subsp. vulgaris] >gi|870869020|gb|KMT19806.1| hypothetical protein BVRB_1g008580 [Beta vulgaris subsp. vulgaris]
BVRB_1g008590	1:10914652-10937532	14.8172	3.5955	-2.04301	5.00E-05	0.000316398	down	PREDICTED: alcohol dehydrogenase-like 2 isoform X2 [Beta vulgaris subsp. vulgaris] >gi|870869021|gb|KMT19807.1| hypothetical protein BVRB_1g008590 [Beta vulgaris subsp. vulgaris]
BVRB_1g008600	1:10959126-10960481	9.81954	12.1218	0.303874	0.35545	0.483959	up	PREDICTED: pollen-specific leucine-rich repeat extensin-like protein 3 [Beta vulgaris subsp. vulgaris] >gi|870869022|gb|KMT19808.1| hypothetical protein BVRB_1g008600 [Beta vulgaris subsp. vulgaris]
BVRB_1g008610	1:10962266-10963609	0.403634	0.384114	-0.0715118	1	1	down	hypothetical protein BVRB_1g008610 [Beta vulgaris subsp. vulgaris]
BVRB_1g008620	1:10992007-10993782	137.535	148.96	0.115131	0.63395	0.73653	up	PREDICTED: 14-3-3-like protein [Beta vulgaris subsp. vulgaris] >gi|870869024|gb|KMT19810.1| hypothetical protein BVRB_1g008620 [Beta vulgaris subsp. vulgaris]
BVRB_1g008630	1:10997526-11002711	25.3733	11.4004	-1.15423	0.00015	0.000845371	down	PREDICTED: serine/threonine-protein kinase SAPK2 [Beta vulgaris subsp. vulgaris] >gi|870869025|gb|KMT19811.1| hypothetical protein BVRB_1g008630 [Beta vulgaris subsp. vulgaris]
BVRB_1g008640	1:11019469-11021960	204.263	356.944	0.805268	0.0014	0.00573038	up	PREDICTED: 40S ribosomal protein S6-1 [Beta vulgaris subsp. vulgaris] >gi|731312768|ref|XP_010676312.1| PREDICTED: 40S ribosomal protein S6-1 [Beta vulgaris subsp. vulgaris] >gi|870869026|gb|KMT19812.1| hypothetical protein BVRB_1g008640 [Beta vulgar ...
BVRB_1g008650	1:11023539-11027408	0.0118355	0.0163245	0.463917	1	1	up	hypothetical protein BVRB_1g008650 [Beta vulgaris subsp. vulgaris]
BVRB_1g008660	1:11028263-11046265	26.122	18.0958	-0.529613	0.02885	0.0691445	down	PREDICTED: F-box protein At1g78280 [Beta vulgaris subsp. vulgaris] >gi|870869028|gb|KMT19814.1| hypothetical protein BVRB_1g008660 [Beta vulgaris subsp. vulgaris]
BVRB_1g008670	1:11052203-11057485	62.672	127.329	1.02267	0.0001	0.000587404	up	PREDICTED: phospho-2-dehydro-3-deoxyheptonate aldolase 1, chloroplastic [Beta vulgaris subsp. vulgaris] >gi|870869029|gb|KMT19815.1| hypothetical protein BVRB_1g008670 [Beta vulgaris subsp. vulgaris]
BVRB_1g008680	1:11143170-11146195	34.4222	59.5934	0.791814	0.00115	0.00486038	up	PREDICTED: F-box protein FBW2-like [Beta vulgaris subsp. vulgaris] >gi|870869030|gb|KMT19816.1| hypothetical protein BVRB_1g008680 [Beta vulgaris subsp. vulgaris]
BVRB_1g008690	1:11159573-11160825	0.460694	29.1437	5.98323	5.00E-05	0.000316398	up	PREDICTED: protein EXORDIUM-like 2 [Beta vulgaris subsp. vulgaris] >gi|870869031|gb|KMT19817.1| hypothetical protein BVRB_1g008690 [Beta vulgaris subsp. vulgaris]
BVRB_1g008700	1:11208891-11210014	1.6057	223.209	7.11905	5.00E-05	0.000316398	up	PREDICTED: protein EXORDIUM-like [Beta vulgaris subsp. vulgaris] >gi|870869032|gb|KMT19818.1| hypothetical protein BVRB_1g008700 [Beta vulgaris subsp. vulgaris]
BVRB_1g008710	1:11241551-11242767	0.797237	180.511	7.82286	5.00E-05	0.000316398	up	PREDICTED: protein EXORDIUM-like [Beta vulgaris subsp. vulgaris] >gi|870869033|gb|KMT19819.1| hypothetical protein BVRB_1g008710 [Beta vulgaris subsp. vulgaris]
BVRB_1g008720	1:11244821-11246282	1.05893	24.5781	4.5367	5.00E-05	0.000316398	up	PREDICTED: protein EXORDIUM-like [Beta vulgaris subsp. vulgaris] >gi|870869034|gb|KMT19820.1| hypothetical protein BVRB_1g008720 [Beta vulgaris subsp. vulgaris]
BVRB_1g008730	1:11248702-11251477	0.614409	0.654168	0.0904633	0.88365	0.922125	up	hypothetical protein BVRB_1g008730 [Beta vulgaris subsp. vulgaris]
BVRB_1g008740	1:11256747-11258027	5.88489	782.248	7.05447	5.00E-05	0.000316398	up	PREDICTED: protein EXORDIUM-like [Beta vulgaris subsp. vulgaris] >gi|870869036|gb|KMT19822.1| hypothetical protein BVRB_1g008740 [Beta vulgaris subsp. vulgaris]
BVRB_1g008750	1:11268771-11273728	3.43759	12.6117	1.87529	0.0007	0.003194	up	hypothetical protein BVRB_1g008750 [Beta vulgaris subsp. vulgaris]
BVRB_1g008760	1:11274981-11276363	11.3491	32.8752	1.53443	0.0002	0.00108451	up	hypothetical protein BVRB_1g008760 [Beta vulgaris subsp. vulgaris]
BVRB_1g008770	1:11281461-11282610	8.42854	0.869833	-3.27647	5.00E-05	0.000316398	down	PREDICTED: protein EXORDIUM-like [Beta vulgaris subsp. vulgaris] >gi|870869039|gb|KMT19825.1| hypothetical protein BVRB_1g008770 [Beta vulgaris subsp. vulgaris]
BVRB_1g008780	1:11336411-11349456	1.64167	0.27644	-2.57013	5.00E-05	0.000316398	down	PREDICTED: 7-deoxyloganetin glucosyltransferase-like [Beta vulgaris subsp. vulgaris] >gi|870869040|gb|KMT19826.1| hypothetical protein BVRB_1g008780 [Beta vulgaris subsp. vulgaris]
BVRB_1g008790	1:11389272-11391142	0	0.0731249	inf	1	1	up	hypothetical protein BVRB_1g008790 [Beta vulgaris subsp. vulgaris]
BVRB_1g008800	1:11394186-11399801	0.00854089	1.32381	7.2761	0.1451	0.246681	up	PREDICTED: 7-deoxyloganetin glucosyltransferase-like [Beta vulgaris subsp. vulgaris] >gi|870869042|gb|KMT19828.1| hypothetical protein BVRB_1g008800 [Beta vulgaris subsp. vulgaris]
BVRB_1g008810	1:11428226-11436851	45.8191	2.53601	-4.17531	5.00E-05	0.000316398	down	PREDICTED: 7-deoxyloganetin glucosyltransferase-like [Beta vulgaris subsp. vulgaris] >gi|870869043|gb|KMT19829.1| hypothetical protein BVRB_1g008810 [Beta vulgaris subsp. vulgaris]
BVRB_1g008820	1:11437806-11459434	1.85349	1.65281	-0.165323	0.74555	0.821311	down	PREDICTED: 7-deoxyloganetin glucosyltransferase-like [Beta vulgaris subsp. vulgaris] >gi|870869044|gb|KMT19830.1| hypothetical protein BVRB_1g008820 isoform A [Beta vulgaris subsp. vulgaris]
BVRB_1g008830	1:11464516-11476578	67.9696	228.865	1.75153	5.00E-05	0.000316398	up	hypothetical protein BVRB_1g008830 isoform C [Beta vulgaris subsp. vulgaris]
BVRB_1g008840	1:11526656-11533591	2.80258	0.475238	-2.56003	5.00E-05	0.000316398	down	PREDICTED: 7-deoxyloganetin glucosyltransferase-like [Beta vulgaris subsp. vulgaris]
BVRB_1g008850	1:11568493-11573537	1.02343	0.493774	-1.05148	0.1115	0.200878	down	PREDICTED: 7-deoxyloganetin glucosyltransferase-like [Beta vulgaris subsp. vulgaris] >gi|870869051|gb|KMT19837.1| hypothetical protein BVRB_1g008850 [Beta vulgaris subsp. vulgaris]
BVRB_1g008860	1:11579028-11583069	0	0	0	1	1	down	PREDICTED: protein TRANSPARENT TESTA 1-like [Beta vulgaris subsp. vulgaris] >gi|870869052|gb|KMT19838.1| hypothetical protein BVRB_1g008860 [Beta vulgaris subsp. vulgaris]
BVRB_1g008870	1:11608169-11629589	0.434928	6.27692	3.85121	5.00E-05	0.000316398	up	PREDICTED: RNA-binding protein 24-like [Beta vulgaris subsp. vulgaris]
BVRB_1g008880	1:11655102-11656469	0.0233909	0.0203262	-0.202604	1	1	down	hypothetical protein BVRB_1g008880 [Beta vulgaris subsp. vulgaris]
BVRB_1g008890	1:11656609-11656849	0	0	0	1	1	down	hypothetical protein BVRB_1g008890 [Beta vulgaris subsp. vulgaris]
BVRB_1g008900	1:11657574-11660729	1.31946	0.677629	-0.961376	0.06175	0.126847	down	hypothetical protein [Beta vulgaris subsp. vulgaris] >gi|870869056|gb|KMT19842.1| hypothetical protein BVRB_1g008900 [Beta vulgaris subsp. vulgaris] >gi|932252358|gb|ALG63314.1| PsbB (chloroplast) [Beta vulgaris subsp. vulgaris]
BVRB_1g008910	1:11675953-11680984	2.4714	2.71965	0.138092	0.6796	0.772028	up	PREDICTED: putative pentatricopeptide repeat-containing protein At3g15200 [Beta vulgaris subsp. vulgaris] >gi|870869057|gb|KMT19843.1| hypothetical protein BVRB_1g008910 [Beta vulgaris subsp. vulgaris]
BVRB_1g008920	1:11683833-11687983	11.485	20.1687	0.812364	0.00315	0.0113412	up	hypothetical protein BVRB_1g008920 [Beta vulgaris subsp. vulgaris]
BVRB_1g008930	1:11688118-11689949	3.81516	3.5359	-0.109667	0.78935	0.856057	down	PREDICTED: putative pentatricopeptide repeat-containing protein At3g15200 [Beta vulgaris subsp. vulgaris] >gi|870869059|gb|KMT19845.1| hypothetical protein BVRB_1g008930 [Beta vulgaris subsp. vulgaris]
BVRB_1g008940	1:11692183-11697120	3.66137	2.70331	-0.437655	0.32915	0.457594	down	hypothetical protein BVRB_1g008940 [Beta vulgaris subsp. vulgaris]
BVRB_1g008960	1:11711004-11713669	96.1793	200.828	1.06216	5.00E-05	0.000316398	up	PREDICTED: 40S ribosomal protein S6-1 [Beta vulgaris subsp. vulgaris] >gi|731312768|ref|XP_010676312.1| PREDICTED: 40S ribosomal protein S6-1 [Beta vulgaris subsp. vulgaris] >gi|870869026|gb|KMT19812.1| hypothetical protein BVRB_1g008640 [Beta vulgar ...
BVRB_1g008970	1:11731097-11731532	0.215303	1.96843	3.1926	0.2554	0.378451	up	hypothetical protein BVRB_1g008970 [Beta vulgaris subsp. vulgaris]
BVRB_1g008980	1:11777976-11784536	15.3074	15.6212	0.0292685	0.90405	0.935921	up	PREDICTED: probable pectin methyltransferase QUA2 isoform X1 [Beta vulgaris subsp. vulgaris] >gi|731312772|ref|XP_010676329.1| PREDICTED: probable pectin methyltransferase QUA2 isoform X1 [Beta vulgaris subsp. vulgaris] >gi|870869063|gb|KMT19849.1| h ...
BVRB_1g008990	1:11812276-11813721	6.42906	6.29287	-0.0308914	0.9297	0.954255	down	hypothetical protein BVRB_1g008990 [Beta vulgaris subsp. vulgaris]
BVRB_1g009000	1:11814594-11816122	0	0	0	1	1	down	hypothetical protein BVRB_1g009000 [Beta vulgaris subsp. vulgaris]
BVRB_1g009010	1:11817468-11817942	0	0	0	1	1	down	hypothetical protein BVRB_1g009010 [Beta vulgaris subsp. vulgaris]
BVRB_1g009020	1:11825467-11829202	9.82804	47.7302	2.27993	5.00E-05	0.000316398	up	PREDICTED: uncharacterized protein LOC104892205 [Beta vulgaris subsp. vulgaris] >gi|731312780|ref|XP_010676371.1| PREDICTED: uncharacterized protein LOC104892205 [Beta vulgaris subsp. vulgaris] >gi|870869067|gb|KMT19853.1| hypothetical protein BVRB_1 ...
BVRB_1g009030	1:11832186-11833290	0	0.172578	inf	1	1	up	hypothetical protein BVRB_1g009030 [Beta vulgaris subsp. vulgaris]
BVRB_1g009040	1:11862646-11878461	7.00502	8.49511	0.278244	0.26765	0.391625	up	hypothetical protein BVRB_1g009040 [Beta vulgaris subsp. vulgaris]
BVRB_1g009050	1:11881366-11885916	43.5917	44.8841	0.0421502	0.8604	0.90547	up	PREDICTED: 5'-adenylylsulfate reductase-like 4 [Beta vulgaris subsp. vulgaris] >gi|870869070|gb|KMT19856.1| hypothetical protein BVRB_1g009050 [Beta vulgaris subsp. vulgaris]
BVRB_1g009060	1:11888891-11889422	0.846	0.321074	-1.39775	0.31155	0.438959	down	hypothetical protein BVRB_1g009060 [Beta vulgaris subsp. vulgaris]
BVRB_1g009070	1:11889683-11892782	2.88777	2.47559	-0.22218	0.63605	0.738155	down	PREDICTED: uncharacterized protein LOC104892251 [Beta vulgaris subsp. vulgaris] >gi|731312794|ref|XP_010676440.1| PREDICTED: uncharacterized protein LOC104892251 [Beta vulgaris subsp. vulgaris] >gi|870869072|gb|KMT19858.1| hypothetical protein BVRB_1 ...
BVRB_1g009080	1:11922320-11926742	8.27132	13.9219	0.751169	0.01725	0.0456538	up	PREDICTED: probable protein phosphatase 2C 9 [Beta vulgaris subsp. vulgaris] >gi|870869073|gb|KMT19859.1| hypothetical protein BVRB_1g009080 [Beta vulgaris subsp. vulgaris]
BVRB_1g009090	1:11952957-11958332	110.012	83.6009	-0.396073	0.11175	0.201197	down	PREDICTED: cryptochrome-1 isoform X2 [Beta vulgaris subsp. vulgaris] >gi|731312804|ref|XP_010676490.1| PREDICTED: cryptochrome-1 isoform X3 [Beta vulgaris subsp. vulgaris] >gi|870869074|gb|KMT19860.1| hypothetical protein BVRB_1g009090 [Beta vulgaris ...
BVRB_1g009100	1:11972157-11977742	48.6996	53.5861	0.137951	0.6418	0.74276	up	PREDICTED: uncharacterized protein LOC104892306 [Beta vulgaris subsp. vulgaris]
BVRB_1g009110	1:11979166-11979724	36.6801	18.0651	-1.02179	0.00645	0.020502	down	PREDICTED: multifunctional methyltransferase subunit TRM112-like protein At1g22270 [Beta vulgaris subsp. vulgaris] >gi|870869076|gb|KMT19862.1| hypothetical protein BVRB_1g009110 [Beta vulgaris subsp. vulgaris]
BVRB_1g009120	1:11979776-11992572	15.2981	25.9286	0.76119	0.0062	0.0198403	up	PREDICTED: uncharacterized protein LOC104892323 [Beta vulgaris subsp. vulgaris] >gi|870869077|gb|KMT19863.1| hypothetical protein BVRB_1g009120 [Beta vulgaris subsp. vulgaris]
BVRB_1g009130	1:12023716-12024305	66.7534	97.4602	0.545972	0.03835	0.0868589	up	PREDICTED: uncharacterized protein LOC104892333 [Beta vulgaris subsp. vulgaris] >gi|870869078|gb|KMT19864.1| hypothetical protein BVRB_1g009130 [Beta vulgaris subsp. vulgaris]
BVRB_1g009140	1:12024997-12034242	7.22296	15.1817	1.07167	0.00045	0.0021714	up	PREDICTED: probable mitochondrial adenine nucleotide transporter BTL3 [Beta vulgaris subsp. vulgaris] >gi|870869079|gb|KMT19865.1| hypothetical protein BVRB_1g009140 [Beta vulgaris subsp. vulgaris]
BVRB_1g009150	1:12041696-12052735	3.37336	5.04353	0.580247	0.04095	0.0916015	up	PREDICTED: monothiol glutaredoxin-S15, mitochondrial [Beta vulgaris subsp. vulgaris]
BVRB_1g009160	1:12066497-12073222	1.311	0.574163	-1.19114	0.02075	0.0530098	down	hypothetical protein BVRB_1g009160 isoform B [Beta vulgaris subsp. vulgaris]
BVRB_1g009170	1:12099396-12100023	1.08704	0.565491	-0.942828	0.30145	0.42806	down	hypothetical protein BVRB_1g009170 [Beta vulgaris subsp. vulgaris]
BVRB_1g009180	1:12104437-12125694	5.25325	0.836448	-2.65086	0.0001	0.000587404	down	PREDICTED: carbon catabolite repressor protein 4 homolog 1-like [Beta vulgaris subsp. vulgaris]
BVRB_1g009190	1:12132410-12133783	23.5767	6.29207	-1.90575	5.00E-05	0.000316398	down	PREDICTED: uncharacterized protein LOC104892385 [Beta vulgaris subsp. vulgaris] >gi|870869085|gb|KMT19871.1| hypothetical protein BVRB_1g009190 [Beta vulgaris subsp. vulgaris]
BVRB_1g009200	1:12176218-12177153	2.83754	3.06035	0.109054	0.84245	0.894258	up	hypothetical protein BVRB_1g009200 [Beta vulgaris subsp. vulgaris]
BVRB_1g009210	1:12199807-12204114	0.159416	0.102552	-0.636434	1	1	down	hypothetical protein BVRB_1g009210 [Beta vulgaris subsp. vulgaris]
BVRB_1g009220	1:12206957-12208015	0.52144	0.528472	0.0193259	1	1	up	hypothetical protein BVRB_1g009220 [Beta vulgaris subsp. vulgaris]
BVRB_1g009230	1:12210438-12211923	2.70748	3.35923	0.311179	0.5054	0.628075	up	hypothetical protein BVRB_1g009230 [Beta vulgaris subsp. vulgaris]
BVRB_1g009240	1:12211978-12215183	2.158	3.32465	0.623504	0.1069	0.194578	up	hypothetical protein BVRB_1g009240 [Beta vulgaris subsp. vulgaris]
BVRB_1g009250	1:12221098-12225213	0.64752	2.08353	1.68603	0.005	0.0166228	up	hypothetical protein BVRB_1g009250 [Beta vulgaris subsp. vulgaris]
BVRB_1g009260	1:12226088-12227143	8.70976	6.3954	-0.445599	0.2888	0.414764	down	hypothetical protein BVRB_1g009260 [Beta vulgaris subsp. vulgaris]
BVRB_1g009270	1:12227648-12232083	42.7483	83.4838	0.965631	0.0001	0.000587404	up	PREDICTED: serine/arginine-rich splicing factor SC35-like [Beta vulgaris subsp. vulgaris] >gi|870869093|gb|KMT19879.1| hypothetical protein BVRB_1g009270 [Beta vulgaris subsp. vulgaris]
BVRB_1g009280	1:12238724-12245146	0.108745	0.259365	1.25403	1	1	up	PREDICTED: uncharacterized protein LOC104892455 [Beta vulgaris subsp. vulgaris] >gi|870869094|gb|KMT19880.1| hypothetical protein BVRB_1g009280 [Beta vulgaris subsp. vulgaris]
BVRB_1g009290	1:12280596-12283656	42.5219	44.0368	0.0505016	0.83295	0.88698	up	PREDICTED: uncharacterized protein LOC104892463 [Beta vulgaris subsp. vulgaris] >gi|870869095|gb|KMT19881.1| hypothetical protein BVRB_1g009290 [Beta vulgaris subsp. vulgaris]
BVRB_1g009300	1:12361093-12362876	3.53455	35.9989	3.34835	5.00E-05	0.000316398	up	PREDICTED: probable xyloglucan endotransglucosylase/hydrolase protein 23 [Beta vulgaris subsp. vulgaris] >gi|870869096|gb|KMT19882.1| hypothetical protein BVRB_1g009300 [Beta vulgaris subsp. vulgaris]
BVRB_1g009320	1:12375984-12378896	19.0173	10.7326	-0.82531	0.0099	0.0291387	down	hypothetical protein BVRB_1g009320 [Beta vulgaris subsp. vulgaris]
BVRB_1g009330	1:12396836-12398466	0	0	0	1	1	down	hypothetical protein BVRB_1g009330 [Beta vulgaris subsp. vulgaris]
BVRB_1g009340	1:12411798-12413228	1.11728	1.63032	0.545166	0.40575	0.533592	up	hypothetical protein BVRB_1g009340 [Beta vulgaris subsp. vulgaris]
BVRB_1g009350	1:12423409-12426098	0.0194972	0.0943898	2.27536	1	1	up	PREDICTED: probable xyloglucan endotransglucosylase/hydrolase protein 25 [Beta vulgaris subsp. vulgaris] >gi|731312854|ref|XP_010676755.1| PREDICTED: probable xyloglucan endotransglucosylase/hydrolase protein 25 [Beta vulgaris subsp. vulgaris]
BVRB_1g009360	1:12433151-12437168	4.9465	5.67669	0.198642	0.5768	0.689883	up	PREDICTED: uncharacterized protein LOC104892506 [Beta vulgaris subsp. vulgaris] >gi|870869101|gb|KMT19887.1| hypothetical protein BVRB_1g009360 [Beta vulgaris subsp. vulgaris]
BVRB_1g009370	1:12458252-12478758	20.7797	18.3032	-0.183073	0.5015	0.624526	down	PREDICTED: FH protein interacting protein FIP2 isoform X1 [Beta vulgaris subsp. vulgaris] >gi|870869102|gb|KMT19888.1| hypothetical protein BVRB_1g009370 [Beta vulgaris subsp. vulgaris]
BVRB_1g009380	1:12493421-12510308	9.5902	25.5731	1.41499	5.00E-05	0.000316398	up	PREDICTED: post-GPI attachment to proteins factor 3-like [Beta vulgaris subsp. vulgaris] >gi|870869103|gb|KMT19889.1| hypothetical protein BVRB_1g009380 [Beta vulgaris subsp. vulgaris]
BVRB_1g009390	1:12527326-12529388	0.341225	0.402099	0.236826	1	1	up	PREDICTED: hybrid signal transduction histidine kinase A-like [Beta vulgaris subsp. vulgaris]
BVRB_1g009400	1:12550739-12557358	25.3295	85.4314	1.75395	5.00E-05	0.000316398	up	PREDICTED: biotin carboxyl carrier protein of acetyl-CoA carboxylase, chloroplastic-like [Beta vulgaris subsp. vulgaris] >gi|870869105|gb|KMT19891.1| hypothetical protein BVRB_1g009400 [Beta vulgaris subsp. vulgaris]
BVRB_1g009410	1:12586788-12590978	1.2855	5.08879	1.98499	0.0001	0.000587404	up	PREDICTED: TPR repeat-containing thioredoxin TTL1-like [Beta vulgaris subsp. vulgaris] >gi|870869106|gb|KMT19892.1| hypothetical protein BVRB_1g009410 [Beta vulgaris subsp. vulgaris]
BVRB_1g009420	1:12628980-12630334	3.76617	2.89688	-0.378599	0.38475	0.513236	down	hypothetical protein BVRB_1g009420 [Beta vulgaris subsp. vulgaris]
BVRB_1g009430	1:12665558-12678815	2.25942	3.00069	0.409343	0.13365	0.231419	up	PREDICTED: uncharacterized protein LOC104892587 [Beta vulgaris subsp. vulgaris] >gi|731312876|ref|XP_010676870.1| PREDICTED: uncharacterized protein LOC104892587 [Beta vulgaris subsp. vulgaris] >gi|731312878|ref|XP_010676879.1| PREDICTED: uncharacter ...
BVRB_1g009440	1:12685996-12688704	0.42015	0.745636	0.827568	0.33275	0.461456	up	hypothetical protein BVRB_1g009440 [Beta vulgaris subsp. vulgaris]
BVRB_1g009450	1:12706409-12708814	23.4032	33.6088	0.522133	0.04855	0.104901	up	PREDICTED: probable trehalose-phosphate phosphatase D [Beta vulgaris subsp. vulgaris] >gi|870869110|gb|KMT19896.1| hypothetical protein BVRB_1g009450 [Beta vulgaris subsp. vulgaris]
BVRB_1g009460	1:12767419-12783664	21.9774	35.9863	0.711426	0.00525	0.0173075	up	PREDICTED: endoplasmic reticulum-Golgi intermediate compartment protein 3-like [Beta vulgaris subsp. vulgaris] >gi|870869111|gb|KMT19897.1| hypothetical protein BVRB_1g009460 [Beta vulgaris subsp. vulgaris]
BVRB_1g009470	1:12800251-12802815	98.0447	67.8906	-0.530227	0.03005	0.0715221	down	PREDICTED: ethylene-responsive transcription factor RAP2-4-like [Beta vulgaris subsp. vulgaris] >gi|870869112|gb|KMT19898.1| hypothetical protein BVRB_1g009470 [Beta vulgaris subsp. vulgaris]
BVRB_1g009480	1:12866779-12868100	0	0	0	1	1	down	hypothetical protein BVRB_1g009480 [Beta vulgaris subsp. vulgaris]
BVRB_1g009490	1:12868759-12869396	0	0	0	1	1	down	hypothetical protein BVRB_1g009490 [Beta vulgaris subsp. vulgaris]
BVRB_1g009500	1:12869939-12870593	0.0559756	0	#NAME?	1	1	down	hypothetical protein BVRB_1g009500 [Beta vulgaris subsp. vulgaris]
BVRB_1g009510	1:12876472-12883105	87.2034	17.0311	-2.35621	5.00E-05	0.000316398	down	hypothetical protein BVRB_1g009510 [Beta vulgaris subsp. vulgaris]
BVRB_1g009520	1:12903669-12907626	0.124911	0.289064	1.21049	1	1	up	PREDICTED: probable beta-D-xylosidase 7 [Beta vulgaris subsp. vulgaris] >gi|870869117|gb|KMT19903.1| hypothetical protein BVRB_1g009520 [Beta vulgaris subsp. vulgaris]
BVRB_1g009530	1:12908379-12915890	3.16036	4.93089	0.641761	0.05045	0.108022	up	PREDICTED: probable beta-D-xylosidase 7 [Beta vulgaris subsp. vulgaris] >gi|870869118|gb|KMT19904.1| hypothetical protein BVRB_1g009530 [Beta vulgaris subsp. vulgaris]
BVRB_1g009540	1:12917627-12922335	5.43175	5.0668	-0.100343	0.82275	0.880275	down	hypothetical protein BVRB_1g009540 isoform B [Beta vulgaris subsp. vulgaris]
BVRB_1g009550	1:12936024-12940699	11.9436	9.07999	-0.395475	0.16025	0.265067	down	PREDICTED: random slug protein 5-like [Beta vulgaris subsp. vulgaris] >gi|870869122|gb|KMT19908.1| hypothetical protein BVRB_1g009550 [Beta vulgaris subsp. vulgaris]
BVRB_1g009560	1:12977353-12981170	9.94651	8.48007	-0.230113	0.43515	0.561572	down	PREDICTED: phosphoglycerate mutase-like [Beta vulgaris subsp. vulgaris] >gi|870869123|gb|KMT19909.1| hypothetical protein BVRB_1g009560 [Beta vulgaris subsp. vulgaris]
BVRB_1g009570	1:12997765-12999540	277.704	1246.58	2.16636	5.00E-05	0.000316398	up	PREDICTED: major pollen allergen Lol p 11-like [Beta vulgaris subsp. vulgaris] >gi|870869124|gb|KMT19910.1| hypothetical protein BVRB_1g009570 [Beta vulgaris subsp. vulgaris]
BVRB_1g009580	1:13076744-13082419	0.325923	2.98522	3.19523	0.0003	0.00153996	up	PREDICTED: probable glucan 1,3-beta-glucosidase A [Beta vulgaris subsp. vulgaris]
BVRB_1g009590	1:13096223-13102588	88.4464	70.236	-0.332594	0.1646	0.270506	down	PREDICTED: uncharacterized protein LOC104892702 [Beta vulgaris subsp. vulgaris] >gi|870869126|gb|KMT19912.1| hypothetical protein BVRB_1g009590 [Beta vulgaris subsp. vulgaris]
BVRB_1g009600	1:13103863-13108488	30.1456	23.5717	-0.354892	0.27125	0.395547	down	PREDICTED: uncharacterized protein LOC104892707 [Beta vulgaris subsp. vulgaris]
BVRB_1g009610	1:13130242-13137825	2.0223	1.38949	-0.541441	0.23105	0.350795	down	hypothetical protein BVRB_1g009610 [Beta vulgaris subsp. vulgaris]
BVRB_1g009620	1:13140372-13144141	0.212854	1.34349	2.65805	0.00455	0.0153606	up	hypothetical protein BVRB_1g009620 [Beta vulgaris subsp. vulgaris]
BVRB_1g009630	1:13147742-13150137	2.93154	5.80629	0.985956	0.01435	0.0393802	up	PREDICTED: 54S ribosomal protein L39, mitochondrial-like [Beta vulgaris subsp. vulgaris] >gi|731317637|ref|XP_010669295.1| PREDICTED: 54S ribosomal protein L39, mitochondrial-like [Beta vulgaris subsp. vulgaris] >gi|731317639|ref|XP_010669297.1| PRED ...
BVRB_1g009640	1:13150752-13151667	0	0.25915	inf	1	1	up	hypothetical protein BVRB_1g009640 [Beta vulgaris subsp. vulgaris]
BVRB_1g009650	1:13181812-13189368	20.7794	29.3071	0.496097	0.0378	0.0859102	up	PREDICTED: histidine--tRNA ligase [Beta vulgaris subsp. vulgaris] >gi|870869132|gb|KMT19918.1| hypothetical protein BVRB_1g009650 [Beta vulgaris subsp. vulgaris]
BVRB_1g009660	1:13203672-13208912	64.185	102.075	0.66932	0.00575	0.0186212	up	PREDICTED: dentin sialophosphoprotein [Beta vulgaris subsp. vulgaris] >gi|870869133|gb|KMT19919.1| hypothetical protein BVRB_1g009660 [Beta vulgaris subsp. vulgaris]
BVRB_1g009670	1:13224233-13229268	6.691	17.8862	1.41856	5.00E-05	0.000316398	up	PREDICTED: uncharacterized protein slp1 [Beta vulgaris subsp. vulgaris] >gi|731312921|ref|XP_010677043.1| PREDICTED: uncharacterized protein slp1 [Beta vulgaris subsp. vulgaris] >gi|731312923|ref|XP_010677045.1| PREDICTED: uncharacterized protein slp ...
BVRB_1g009680	1:13269852-13272000	20.9647	34.27	0.708985	0.0166	0.0443171	up	PREDICTED: spliceosome-associated protein 49 [Beta vulgaris subsp. vulgaris] >gi|870869135|gb|KMT19921.1| hypothetical protein BVRB_1g009680 [Beta vulgaris subsp. vulgaris]
BVRB_1g009690	1:13273933-13275068	0.310522	0.309597	-0.00429985	1	1	down	hypothetical protein BVRB_1g009690 [Beta vulgaris subsp. vulgaris]
BVRB_1g009700	1:13275319-13276388	0.0542963	0.21637	1.99458	1	1	up	hypothetical protein BVRB_1g009700 [Beta vulgaris subsp. vulgaris]
BVRB_1g009710	1:13287748-13303638	14.3079	18.5308	0.373109	0.1366	0.235578	up	PREDICTED: SCY1-like protein 2 [Beta vulgaris subsp. vulgaris] >gi|870869138|gb|KMT19924.1| hypothetical protein BVRB_1g009710 [Beta vulgaris subsp. vulgaris]
BVRB_1g009720	1:13322842-13339265	5.32782	7.46514	0.486623	0.09255	0.174341	up	PREDICTED: eukaryotic translation initiation factor 2D [Beta vulgaris subsp. vulgaris] >gi|870869139|gb|KMT19925.1| hypothetical protein BVRB_1g009720 [Beta vulgaris subsp. vulgaris]
BVRB_1g009730	1:13365924-13366608	268.757	228.134	-0.236424	0.33395	0.462793	down	PREDICTED: ferredoxin-thioredoxin reductase, variable chain, chloroplastic-like [Beta vulgaris subsp. vulgaris] >gi|870869140|gb|KMT19926.1| hypothetical protein BVRB_1g009730 [Beta vulgaris subsp. vulgaris]
BVRB_1g009740	1:13369943-13373808	6.9325	4.62844	-0.58285	0.1421	0.242811	down	PREDICTED: centrosomal protein of 128 kDa isoform X1 [Beta vulgaris subsp. vulgaris] >gi|870869141|gb|KMT19927.1| hypothetical protein BVRB_1g009740 [Beta vulgaris subsp. vulgaris]
BVRB_1g009750	1:13381342-13391022	2.53343	5.70199	1.17038	0.01205	0.0342292	up	PREDICTED: glycerophosphodiester phosphodiesterase GDPD4 [Beta vulgaris subsp. vulgaris] >gi|870869142|gb|KMT19928.1| hypothetical protein BVRB_1g009750 [Beta vulgaris subsp. vulgaris]
BVRB_1g009760	1:13391863-13393788	8.18059	3.82933	-1.09511	0.00355	0.0125288	down	hypothetical protein BVRB_1g009760 [Beta vulgaris subsp. vulgaris]
BVRB_1g009770	1:13398432-13399887	17.0543	15.1162	-0.17404	0.54905	0.665957	down	PREDICTED: probable VAMP-like protein At1g33475 [Beta vulgaris subsp. vulgaris] >gi|870869144|gb|KMT19930.1| hypothetical protein BVRB_1g009770 [Beta vulgaris subsp. vulgaris]
BVRB_1g009790	1:13410713-13412348	5.16511	8.3318	0.689829	0.06925	0.138793	up	hypothetical protein BVRB_1g009790 [Beta vulgaris subsp. vulgaris]
BVRB_1g009800	1:13412403-13414198	8.69568	18.79	1.11159	0.00245	0.00918133	up	hypothetical protein BVRB_1g009800 [Beta vulgaris subsp. vulgaris]
BVRB_1g009810	1:13418638-13423668	41.7762	66.1229	0.662468	0.05935	0.122982	up	PREDICTED: uncharacterized protein LOC104892857 isoform X3 [Beta vulgaris subsp. vulgaris] >gi|870869148|gb|KMT19934.1| hypothetical protein BVRB_1g009810 isoform B [Beta vulgaris subsp. vulgaris]
BVRB_1g009820	1:13426626-13433458	27.7234	24.1635	-0.198277	0.4686	0.593057	down	PREDICTED: single-stranded DNA-bindig protein WHY2, mitochondrial [Beta vulgaris subsp. vulgaris] >gi|870869149|gb|KMT19935.1| hypothetical protein BVRB_1g009820 [Beta vulgaris subsp. vulgaris]
BVRB_1g009830	1:13446374-13457761	48.6746	60.2865	0.308665	0.223	0.341741	up	PREDICTED: DNA-binding protein SMUBP-2 [Beta vulgaris subsp. vulgaris] >gi|870869150|gb|KMT19936.1| hypothetical protein BVRB_1g009830 [Beta vulgaris subsp. vulgaris]
BVRB_1g009840	1:13479134-13479989	15.0024	21.9188	0.546978	0.10145	0.186984	up	hypothetical protein BVRB_1g009840 [Beta vulgaris subsp. vulgaris]
BVRB_1g009850	1:13479994-13487540	19.059	29.7406	0.641958	0.01835	0.0479015	up	PREDICTED: RNA-binding protein 24-B [Beta vulgaris subsp. vulgaris] >gi|870869152|gb|KMT19938.1| hypothetical protein BVRB_1g009850 [Beta vulgaris subsp. vulgaris]
BVRB_1g009860	1:13496033-13499610	17.4745	12.7858	-0.450715	0.17395	0.281632	down	PREDICTED: uncharacterized protein LOC104892891 [Beta vulgaris subsp. vulgaris] >gi|870869153|gb|KMT19939.1| hypothetical protein BVRB_1g009860 [Beta vulgaris subsp. vulgaris]
BVRB_1g009870	1:13552684-13567833	1.31364	1.30744	-0.00682049	0.99195	0.994263	down	PREDICTED: ATP-dependent Clp protease ATP-binding subunit clpX-like, mitochondrial isoform X1 [Beta vulgaris subsp. vulgaris] >gi|870869154|gb|KMT19940.1| hypothetical protein BVRB_1g009870 [Beta vulgaris subsp. vulgaris]
BVRB_1g009880	1:13581494-13582849	0	0	0	1	1	down	hypothetical protein BVRB_1g009880 [Beta vulgaris subsp. vulgaris]
BVRB_1g009890	1:13618089-13626678	19.2386	15.3748	-0.323435	0.20395	0.318725	down	hypothetical protein BVRB_1g009890 isoform A [Beta vulgaris subsp. vulgaris]
BVRB_1g009900	1:13636889-13640511	31.4707	15.778	-0.996098	0.0025	0.00933311	down	PREDICTED: uncharacterized protein LOC104892922 [Beta vulgaris subsp. vulgaris] >gi|870869158|gb|KMT19944.1| hypothetical protein BVRB_1g009900 [Beta vulgaris subsp. vulgaris]
BVRB_1g009910	1:13640947-13644275	0	1.3312	inf	5.00E-05	0.000316398	up	PREDICTED: probable beta-1,3-galactosyltransferase 8 isoform X1 [Beta vulgaris subsp. vulgaris]
BVRB_1g009920	1:13674739-13679474	0.0361354	0.0203695	-0.827004	1	1	down	PREDICTED: GDSL esterase/lipase At1g71250 [Beta vulgaris subsp. vulgaris]
BVRB_1g009930	1:13727759-13729193	5.51233	1.42912	-1.94753	0.0004	0.00196669	down	PREDICTED: cytosolic sulfotransferase 5-like [Beta vulgaris subsp. vulgaris] >gi|870869161|gb|KMT19947.1| hypothetical protein BVRB_1g009930 [Beta vulgaris subsp. vulgaris]
BVRB_1g009940	1:13733049-13734174	92.5132	17.3377	-2.41574	5.00E-05	0.000316398	down	hypothetical protein BVRB_1g009940 [Beta vulgaris subsp. vulgaris]
BVRB_1g009950	1:13743189-13747800	1.51275	1.62646	0.10456	0.7932	0.859284	up	hypothetical protein BVRB_1g009950 isoform A [Beta vulgaris subsp. vulgaris]
BVRB_1g009960	1:13752028-13756155	0	0.294987	inf	1	1	up	hypothetical protein BVRB_1g009960 isoform A [Beta vulgaris subsp. vulgaris]
BVRB_1g009970	1:13767269-13768423	0.12003	0.0184122	-2.70465	1	1	down	hypothetical protein BVRB_1g009970 [Beta vulgaris subsp. vulgaris]
BVRB_1g009980	1:13804658-13810193	0	0.113558	inf	1	1	up	hypothetical protein BVRB_1g009980 [Beta vulgaris subsp. vulgaris]
BVRB_1g009990	1:13855897-13861275	0.0091891	0.185995	4.3392	1	1	up	PREDICTED: putative transcription elongation factor SPT5 homolog 1 [Beta vulgaris subsp. vulgaris] >gi|870869169|gb|KMT19955.1| hypothetical protein BVRB_1g009990 [Beta vulgaris subsp. vulgaris]
BVRB_1g010000	1:13897797-13898478	0	0.050292	inf	1	1	up	hypothetical protein BVRB_1g010000 [Beta vulgaris subsp. vulgaris]
BVRB_1g010010	1:13952510-13965960	27.8276	26.1383	-0.09035	0.70285	0.789242	down	PREDICTED: imidazoleglycerol-phosphate dehydratase isoform X2 [Beta vulgaris subsp. vulgaris] >gi|731313017|ref|XP_010677439.1| PREDICTED: imidazoleglycerol-phosphate dehydratase isoform X2 [Beta vulgaris subsp. vulgaris] >gi|731313019|ref|XP_0106774 ...
BVRB_1g010020	1:14125791-14126243	0	0	0	1	1	down	hypothetical protein BVRB_1g010020 [Beta vulgaris subsp. vulgaris]
BVRB_1g010030	1:14139308-14142493	3.77658	14.3824	1.92915	0.00165	0.0066024	up	hypothetical protein BVRB_1g010030 [Beta vulgaris subsp. vulgaris]
BVRB_1g010040	1:14202349-14212063	26.99	56.0149	1.05338	5.00E-05	0.000316398	up	PREDICTED: auxilin-related protein 1 [Beta vulgaris subsp. vulgaris] >gi|870869174|gb|KMT19960.1| hypothetical protein BVRB_1g010040 [Beta vulgaris subsp. vulgaris]
BVRB_1g010050	1:14250176-14269727	6.27671	5.37978	-0.222461	0.38955	0.517782	down	PREDICTED: protein translocase subunit SECA2, chloroplastic [Beta vulgaris subsp. vulgaris] >gi|731313043|ref|XP_010677570.1| PREDICTED: protein translocase subunit SECA2, chloroplastic [Beta vulgaris subsp. vulgaris] >gi|870869175|gb|KMT19961.1| hyp ...
BVRB_1g010060	1:14289626-14290135	0	0.922771	inf	1	1	up	hypothetical protein BVRB_1g010060 [Beta vulgaris subsp. vulgaris]
BVRB_1g010070	1:14295136-14302276	1.54229	2.19882	0.511658	0.21285	0.329268	up	hypothetical protein BVRB_1g010070 [Beta vulgaris subsp. vulgaris]
BVRB_1g010080	1:14316447-14328222	0	0	0	1	1	down	hypothetical protein BVRB_1g010080 [Beta vulgaris subsp. vulgaris]
BVRB_1g010090	1:14331216-14340574	113.535	64.807	-0.80892	0.00175	0.00693797	down	PREDICTED: NAD kinase 2, chloroplastic [Beta vulgaris subsp. vulgaris]
BVRB_1g010100	1:14345206-14346932	0.212012	0.638611	1.59079	1	1	up	PREDICTED: 1-aminocyclopropane-1-carboxylate oxidase 5 [Beta vulgaris subsp. vulgaris] >gi|870869180|gb|KMT19966.1| hypothetical protein BVRB_1g010100 [Beta vulgaris subsp. vulgaris]
BVRB_1g010110	1:14400670-14418722	2.38939	2.1455	-0.155332	0.67815	0.77089	down	hypothetical protein BVRB_1g010110 [Beta vulgaris subsp. vulgaris]
BVRB_1g010120	1:14430385-14445114	12.466	10.6777	-0.223397	0.3964	0.524101	down	PREDICTED: ubinuclein-2 isoform X1 [Beta vulgaris subsp. vulgaris] >gi|870869182|gb|KMT19968.1| hypothetical protein BVRB_1g010120 isoform A [Beta vulgaris subsp. vulgaris]
BVRB_1g010130	1:14457328-14462476	15.4657	25.6532	0.730067	0.00965	0.0285495	up	PREDICTED: uncharacterized protein LOC104893236 [Beta vulgaris subsp. vulgaris] >gi|870869184|gb|KMT19970.1| hypothetical protein BVRB_1g010130 [Beta vulgaris subsp. vulgaris]
BVRB_1g010140	1:14495458-14504620	0	0	0	1	1	down	PREDICTED: floral homeotic protein PMADS 2-like [Beta vulgaris subsp. vulgaris] >gi|870869185|gb|KMT19971.1| hypothetical protein BVRB_1g010140 [Beta vulgaris subsp. vulgaris]
BVRB_1g010150	1:14511308-14522969	0	0	0	1	1	down	PREDICTED: floral homeotic protein PMADS 2-like [Beta vulgaris subsp. vulgaris] >gi|870869186|gb|KMT19972.1| hypothetical protein BVRB_1g010150 [Beta vulgaris subsp. vulgaris]
BVRB_1g010160	1:14543768-14558837	0.511373	0.728681	0.510911	0.429	0.555564	up	hypothetical protein BVRB_1g010160 [Beta vulgaris subsp. vulgaris]
BVRB_1g010170	1:14668258-14672043	0.0285985	0	#NAME?	1	1	down	PREDICTED: albumin-2-like [Beta vulgaris subsp. vulgaris] >gi|870869188|gb|KMT19974.1| hypothetical protein BVRB_1g010170 [Beta vulgaris subsp. vulgaris]
BVRB_1g010180	1:14710944-14737944	10.2356	10.625	0.0538729	0.82185	0.87957	up	PREDICTED: histone-lysine N-methyltransferase ASHH2-like [Beta vulgaris subsp. vulgaris] >gi|870868833|gb|KMT19629.1| hypothetical protein BVRB_1g010180 [Beta vulgaris subsp. vulgaris]
BVRB_1g010190	1:14744185-14748080	25.2357	15.0399	-0.746674	0.02935	0.0701473	down	PREDICTED: glutathione S-transferase TCHQD isoform X2 [Beta vulgaris subsp. vulgaris] >gi|870868835|gb|KMT19631.1| hypothetical protein BVRB_1g010190 isoform B [Beta vulgaris subsp. vulgaris]
BVRB_1g010200	1:14773674-14775101	0	0	0	1	1	down	hypothetical protein BVRB_1g010200 [Beta vulgaris subsp. vulgaris]
BVRB_1g010210	1:14783704-14784660	0	0	0	1	1	down	hypothetical protein BVRB_1g010210 [Beta vulgaris subsp. vulgaris]
BVRB_1g010220	1:14788804-14790209	0	0	0	1	1	down	hypothetical protein BVRB_1g010220 [Beta vulgaris subsp. vulgaris]
BVRB_1g010230	1:14796115-14797100	0.0912286	0.0377331	-1.27365	1	1	down	hypothetical protein BVRB_1g010230 [Beta vulgaris subsp. vulgaris]
BVRB_1g010240	1:14803094-14808239	16.8171	13.1742	-0.352211	0.16895	0.27558	down	PREDICTED: probable receptor-like serine/threonine-protein kinase At5g57670 [Beta vulgaris subsp. vulgaris] >gi|870868840|gb|KMT19636.1| hypothetical protein BVRB_1g010240 [Beta vulgaris subsp. vulgaris]
BVRB_1g010250	1:14821734-14836524	0.961975	2.05399	1.09436	0.15385	0.257452	up	hypothetical protein BVRB_1g010250 [Beta vulgaris subsp. vulgaris]
BVRB_1g010260	1:14838014-14841742	0	0	0	1	1	down	hypothetical protein BVRB_1g010260 [Beta vulgaris subsp. vulgaris]
BVRB_1g010270	1:14859453-14868730	6.82834	8.96824	0.39329	0.14935	0.252037	up	hypothetical protein BVRB_1g010270 isoform B [Beta vulgaris subsp. vulgaris]
BVRB_1g010280	1:14859453-14868730	11.7692	13.6079	0.209429	0.75285	0.827035	up	hypothetical protein BVRB_1g010280 [Beta vulgaris subsp. vulgaris]
BVRB_1g010290	1:14870213-14893314	6.22108	2.7128	-1.19738	5.00E-05	0.000316398	down	PREDICTED: NAD(P)H-quinone oxidoreductase subunit M, chloroplastic [Beta vulgaris subsp. vulgaris] >gi|731313212|ref|XP_010678955.1| PREDICTED: NAD(P)H-quinone oxidoreductase subunit M, chloroplastic [Beta vulgaris subsp. vulgaris] >gi|731313214|ref| ...
BVRB_1g010300	1:14904733-14922429	34.1007	21.9712	-0.634189	0.0104	0.0303313	down	PREDICTED: UDP-sugar pyrophosphorylase 1 [Beta vulgaris subsp. vulgaris] >gi|870868847|gb|KMT19643.1| hypothetical protein BVRB_1g010300 [Beta vulgaris subsp. vulgaris]
BVRB_1g010310	1:14925963-14926698	18.1824	2.8914	-2.6527	5.00E-05	0.000316398	down	PREDICTED: probable calcium-binding protein CML44 [Beta vulgaris subsp. vulgaris] >gi|870868848|gb|KMT19644.1| hypothetical protein BVRB_1g010310 [Beta vulgaris subsp. vulgaris]
BVRB_1g010320	1:14945813-14951232	6.23117	3.84799	-0.695399	0.0343	0.0793851	down	PREDICTED: probable methyltransferase PMT10 [Beta vulgaris subsp. vulgaris] >gi|870868849|gb|KMT19645.1| hypothetical protein BVRB_1g010320 [Beta vulgaris subsp. vulgaris]
BVRB_1g010330	1:14956684-14958039	7.81368	13.8471	0.825514	0.02045	0.0523698	up	PREDICTED: BTB/POZ domain-containing protein At4g08455 [Beta vulgaris subsp. vulgaris] >gi|870868850|gb|KMT19646.1| hypothetical protein BVRB_1g010330 [Beta vulgaris subsp. vulgaris]
BVRB_1g010340	1:14972763-14985544	4.01394	4.09464	0.0287159	0.93175	0.955575	up	PREDICTED: methyl-CpG-binding domain-containing protein 9 [Beta vulgaris subsp. vulgaris] >gi|870868851|gb|KMT19647.1| hypothetical protein BVRB_1g010340 [Beta vulgaris subsp. vulgaris]
BVRB_1g010350	1:15015533-15020878	9.86914	2.10243	-2.23086	5.00E-05	0.000316398	down	hypothetical protein BVRB_1g010350 [Beta vulgaris subsp. vulgaris]
BVRB_1g010360	1:15057488-15089179	21.1656	8.32292	-1.34656	0.16425	0.270092	down	PREDICTED: tetratricopeptide repeat protein 33 isoform X2 [Beta vulgaris subsp. vulgaris] >gi|870868853|gb|KMT19649.1| hypothetical protein BVRB_1g010360 [Beta vulgaris subsp. vulgaris]
BVRB_1g010370	1:15057488-15089179	21.5356	15.6515	-0.460421	0.0691	0.138633	down	hypothetical protein BVRB_1g010370 [Beta vulgaris subsp. vulgaris]
BVRB_1g010380	1:15161863-15164830	0	0	0	1	1	down	PREDICTED: germin-like protein [Beta vulgaris subsp. vulgaris] >gi|870868855|gb|KMT19651.1| hypothetical protein BVRB_1g010380 [Beta vulgaris subsp. vulgaris]
BVRB_1g010390	1:15205028-15206895	0.114317	0.506657	2.14797	1	1	up	hypothetical protein BVRB_1g010390 [Beta vulgaris subsp. vulgaris]
BVRB_1g010400	1:15251099-15251454	5.76976	2.3264	-1.31041	0.1645	0.270374	down	hypothetical protein BVRB_1g010400 [Beta vulgaris subsp. vulgaris]
BVRB_1g010410	1:15370634-15371229	1.33443	1.32474	-0.0105094	0.96445	0.975369	down	hypothetical protein BVRB_1g010410 [Beta vulgaris subsp. vulgaris]
BVRB_1g010420	1:15407094-15407757	3.35882	2.10065	-0.677119	0.3365	0.465343	down	hypothetical protein BVRB_1g010420 [Beta vulgaris subsp. vulgaris]
BVRB_1g010430	1:15438224-15439410	1.17728	0.303139	-1.95741	0.0172	0.0455565	down	hypothetical protein BVRB_1g010430 [Beta vulgaris subsp. vulgaris]
BVRB_1g010440	1:15461404-15464089	0	0.0703351	inf	1	1	up	PREDICTED: gibberellin 20 oxidase 1-B-like [Beta vulgaris subsp. vulgaris] >gi|870868861|gb|KMT19657.1| hypothetical protein BVRB_1g010440 [Beta vulgaris subsp. vulgaris]
BVRB_1g010450	1:15470297-15470830	2.40618	4.482	0.897397	0.2099	0.325987	up	hypothetical protein BVRB_1g010450 [Beta vulgaris subsp. vulgaris]
BVRB_1g010460	1:15500906-15502970	1.60664	30.2103	4.23292	5.00E-05	0.000316398	up	PREDICTED: uncharacterized protein LOC104894547 [Beta vulgaris subsp. vulgaris] >gi|870868863|gb|KMT19659.1| hypothetical protein BVRB_1g010460 [Beta vulgaris subsp. vulgaris]
BVRB_1g010470	1:15526905-15538929	5.53067	14.669	1.40724	0.00025	0.00130969	up	hypothetical protein BVRB_1g010470 [Beta vulgaris subsp. vulgaris]
BVRB_1g010480	1:15549308-15553899	9.25305	23.237	1.32842	0.0002	0.00108451	up	PREDICTED: 39S ribosomal protein L46, mitochondrial [Beta vulgaris subsp. vulgaris] >gi|870868865|gb|KMT19661.1| hypothetical protein BVRB_1g010480 [Beta vulgaris subsp. vulgaris]
BVRB_1g010490	1:15562153-15565738	4.72735	15.8499	1.74537	5.00E-05	0.000316398	up	PREDICTED: uncharacterized protein LOC104894581 isoform X5 [Beta vulgaris subsp. vulgaris] >gi|870868866|gb|KMT19662.1| hypothetical protein BVRB_1g010490 [Beta vulgaris subsp. vulgaris]
BVRB_1g010500	1:15582623-15593076	0.0771036	0.0452141	-0.770025	1	1	down	hypothetical protein BVRB_1g010500 [Beta vulgaris subsp. vulgaris]
BVRB_1g010510	1:15594143-15596969	0.439756	0.432818	-0.0229437	1	1	down	hypothetical protein BVRB_1g010510 [Beta vulgaris subsp. vulgaris]
BVRB_1g010520	1:15625154-15641499	10.7944	6.51874	-0.727619	0.0147	0.0401246	down	hypothetical protein BVRB_1g010520 isoform B [Beta vulgaris subsp. vulgaris]
BVRB_1g010530	1:15651226-15658799	33.2759	58.5453	0.815076	0.00105	0.00449855	up	PREDICTED: probable methyltransferase PMT26 [Beta vulgaris subsp. vulgaris] >gi|870868871|gb|KMT19667.1| hypothetical protein BVRB_1g010530 [Beta vulgaris subsp. vulgaris]
BVRB_1g010540	1:15706123-15708272	1.96253	4.28226	1.12566	0.01045	0.0304449	up	PREDICTED: pentatricopeptide repeat-containing protein At5g16420, mitochondrial [Beta vulgaris subsp. vulgaris] >gi|870868872|gb|KMT19668.1| hypothetical protein BVRB_1g010540 [Beta vulgaris subsp. vulgaris]
BVRB_1g010550	1:15726376-15746979	10.1655	17.0871	0.749226	0.0038	0.013248	up	PREDICTED: probable methyltransferase PMT26 [Beta vulgaris subsp. vulgaris] >gi|731313276|ref|XP_010679271.1| PREDICTED: probable methyltransferase PMT26 [Beta vulgaris subsp. vulgaris] >gi|731313278|ref|XP_010679275.1| PREDICTED: probable methyltran ...
BVRB_1g010560	1:15766463-15774978	113.277	145.42	0.360368	0.13165	0.229051	up	PREDICTED: protein STAY-GREEN LIKE, chloroplastic [Beta vulgaris subsp. vulgaris] >gi|870868874|gb|KMT19670.1| hypothetical protein BVRB_1g010560 [Beta vulgaris subsp. vulgaris]
BVRB_1g010570	1:15777963-15778635	5.41527	5.24365	-0.0464611	0.9313	0.955327	down	hypothetical protein BVRB_1g010570 [Beta vulgaris subsp. vulgaris]
BVRB_1g010580	1:15804664-15816259	24.9681	44.223	0.82471	0.001	0.00431389	up	PREDICTED: TOM1-like protein 2 [Beta vulgaris subsp. vulgaris] >gi|731313284|ref|XP_010679294.1| PREDICTED: TOM1-like protein 2 [Beta vulgaris subsp. vulgaris] >gi|870868876|gb|KMT19672.1| hypothetical protein BVRB_1g010580 [Beta vulgaris subsp. vulg ...
BVRB_1g010590	1:15834553-15835073	0	0.503235	inf	1	1	up	hypothetical protein BVRB_1g010590 [Beta vulgaris subsp. vulgaris]
BVRB_1g010600	1:15874885-15878380	43.892	38.7489	-0.179804	0.45665	0.582056	down	PREDICTED: uncharacterized protein LOC104894701 [Beta vulgaris subsp. vulgaris] >gi|870868878|gb|KMT19674.1| hypothetical protein BVRB_1g010600 [Beta vulgaris subsp. vulgaris]
BVRB_1g010610	1:15883802-15886180	0	0	0	1	1	down	hypothetical protein BVRB_1g010610 [Beta vulgaris subsp. vulgaris]
BVRB_1g010620	1:15907514-15911819	0.176408	0.484115	1.45644	1	1	up	PREDICTED: pentatricopeptide repeat-containing protein At3g26540 [Beta vulgaris subsp. vulgaris] >gi|870868880|gb|KMT19676.1| hypothetical protein BVRB_1g010620 [Beta vulgaris subsp. vulgaris]
BVRB_1g010630	1:15928484-15943388	16.5068	39.0049	1.2406	5.00E-05	0.000316398	up	PREDICTED: 2-oxoisovalerate dehydrogenase subunit alpha 1, mitochondrial-like [Beta vulgaris subsp. vulgaris] >gi|870868881|gb|KMT19677.1| hypothetical protein BVRB_1g010630 [Beta vulgaris subsp. vulgaris]
BVRB_1g010640	1:15966674-15967411	0.023845	0	#NAME?	1	1	down	hypothetical protein BVRB_1g010640 [Beta vulgaris subsp. vulgaris]
BVRB_1g010650	1:16002034-16013755	118.481	25.6306	-2.20871	5.00E-05	0.000316398	down	PREDICTED: uncharacterized protein LOC104894719 [Beta vulgaris subsp. vulgaris] >gi|731313295|ref|XP_010679331.1| PREDICTED: uncharacterized protein LOC104894719 [Beta vulgaris subsp. vulgaris] >gi|870868883|gb|KMT19679.1| hypothetical protein BVRB_1 ...
BVRB_1g010660	1:16045045-16048825	0	0	0	1	1	down	hypothetical protein BVRB_1g010660 [Beta vulgaris subsp. vulgaris]
BVRB_1g010670	1:16142887-16153554	10.5362	24.0607	1.19132	0.00015	0.000845371	up	PREDICTED: thioredoxin-like protein 4B [Beta vulgaris subsp. vulgaris] >gi|731313335|ref|XP_010679761.1| PREDICTED: thioredoxin-like protein 4B [Beta vulgaris subsp. vulgaris] >gi|731313338|ref|XP_010679774.1| PREDICTED: thioredoxin-like protein 4B [ ...
BVRB_1g010680	1:16185428-16186603	40.9288	114.263	1.48117	5.00E-05	0.000316398	up	hypothetical protein BVRB_1g010680 [Beta vulgaris subsp. vulgaris]
BVRB_1g010690	1:16211017-16224372	5.37614	5.38481	0.00232413	0.9928	0.99468	up	PREDICTED: uncharacterized protein LOC104895095 [Beta vulgaris subsp. vulgaris] >gi|870868636|gb|KMT19439.1| hypothetical protein BVRB_1g010690 [Beta vulgaris subsp. vulgaris]
BVRB_1g010700	1:16285037-16289632	130.215	256.47	0.977892	0.0004	0.00196669	up	PREDICTED: bidirectional sugar transporter SWEET1 [Beta vulgaris subsp. vulgaris] >gi|870868637|gb|KMT19440.1| hypothetical protein BVRB_1g010700 [Beta vulgaris subsp. vulgaris]
BVRB_1g010710	1:16324676-16325827	3.18779	2.96596	-0.104056	0.8299	0.885102	down	hypothetical protein BVRB_1g010710 [Beta vulgaris subsp. vulgaris]
BVRB_1g010720	1:16499656-16502142	93.7739	90.6266	-0.0492516	0.83235	0.88641	down	PREDICTED: psbP domain-containing protein 4, chloroplastic isoform X2 [Beta vulgaris subsp. vulgaris] >gi|870868639|gb|KMT19442.1| hypothetical protein BVRB_1g010720 [Beta vulgaris subsp. vulgaris]
BVRB_1g010730	1:16520996-16531177	31.8341	26.3957	-0.270269	0.2661	0.389896	down	PREDICTED: putative transcription elongation factor SPT5 homolog 1 [Beta vulgaris subsp. vulgaris] >gi|870868640|gb|KMT19443.1| hypothetical protein BVRB_1g010730 [Beta vulgaris subsp. vulgaris]
BVRB_1g010740	1:16532387-16536582	11.0179	18.2796	0.730382	0.00965	0.0285495	up	PREDICTED: alcohol dehydrogenase 3 [Beta vulgaris subsp. vulgaris] >gi|870868641|gb|KMT19444.1| hypothetical protein BVRB_1g010740 [Beta vulgaris subsp. vulgaris]
BVRB_1g010750	1:16553297-16557112	0.225918	1.31689	2.54326	0.0052	0.0171674	up	PREDICTED: alcohol dehydrogenase 2 isoform X1 [Beta vulgaris subsp. vulgaris] >gi|870868642|gb|KMT19445.1| hypothetical protein BVRB_1g010750 [Beta vulgaris subsp. vulgaris]
BVRB_1g010760	1:16567807-16568402	5.93827	5.12538	-0.212385	0.6846	0.77553	down	hypothetical protein BVRB_1g010760 [Beta vulgaris subsp. vulgaris]
BVRB_1g010770	1:16568617-16573822	5.7583	12.8056	1.15306	0.00025	0.00130969	up	PREDICTED: protein trichome berefringence-like 7 [Beta vulgaris subsp. vulgaris] >gi|870868644|gb|KMT19447.1| hypothetical protein BVRB_1g010770 [Beta vulgaris subsp. vulgaris]
BVRB_1g010790	1:16601141-16607762	0.988796	0.517475	-0.934184	0.258	0.381195	down	hypothetical protein BVRB_1g010790 [Beta vulgaris subsp. vulgaris]
BVRB_1g010800	1:16607823-16610942	0.963036	1.93368	1.00569	0.02945	0.0703252	up	hypothetical protein BVRB_1g010800 [Beta vulgaris subsp. vulgaris]
BVRB_1g010810	1:16634522-16638211	42.8446	18.3661	-1.22207	5.00E-05	0.000316398	down	PREDICTED: serine carboxypeptidase-like 42 [Beta vulgaris subsp. vulgaris] >gi|870868648|gb|KMT19451.1| hypothetical protein BVRB_1g010810 [Beta vulgaris subsp. vulgaris]
BVRB_1g010820	1:16638266-16638751	3.10535	3.31789	0.095509	0.89855	0.932651	up	hypothetical protein BVRB_1g010820 [Beta vulgaris subsp. vulgaris]
BVRB_1g010830	1:16671039-16682201	18.8113	15.6477	-0.265652	0.35985	0.488837	down	PREDICTED: uncharacterized protein LOC104895244 [Beta vulgaris subsp. vulgaris] >gi|870868650|gb|KMT19453.1| hypothetical protein BVRB_1g010830 [Beta vulgaris subsp. vulgaris]
BVRB_1g010840	1:16687049-16692011	8.89517	10.5106	0.240756	0.40155	0.529384	up	PREDICTED: putative UDP-glucuronate:xylan alpha-glucuronosyltransferase 3 [Beta vulgaris subsp. vulgaris] >gi|870868651|gb|KMT19454.1| hypothetical protein BVRB_1g010840 [Beta vulgaris subsp. vulgaris]
BVRB_1g010850	1:16703505-16708300	13.9367	23.426	0.749226	0.00475	0.015907	up	PREDICTED: probable cinnamyl alcohol dehydrogenase 1 [Beta vulgaris subsp. vulgaris] >gi|870868652|gb|KMT19455.1| hypothetical protein BVRB_1g010850 [Beta vulgaris subsp. vulgaris]
BVRB_1g010860	1:16727995-16741826	5.00101	4.30056	-0.217693	0.4187	0.545305	down	PREDICTED: transmembrane protein 184 homolog DDB_G0279555 [Beta vulgaris subsp. vulgaris] >gi|870868653|gb|KMT19456.1| hypothetical protein BVRB_1g010860 [Beta vulgaris subsp. vulgaris]
BVRB_1g010870	1:16779650-16804094	0	0	0	1	1	down	hypothetical protein BVRB_1g010870 [Beta vulgaris subsp. vulgaris]
BVRB_1g010880	1:16861268-16872541	0	0.0718773	inf	1	1	up	hypothetical protein BVRB_1g010880 [Beta vulgaris subsp. vulgaris]
BVRB_1g010890	1:16896958-16922944	2.65642	2.10582	-0.3351	0.57085	0.68503	down	PREDICTED: pleckstrin homology domain-containing family A member 8-like isoform X2 [Beta vulgaris subsp. vulgaris] >gi|870868656|gb|KMT19459.1| hypothetical protein BVRB_1g010890 [Beta vulgaris subsp. vulgaris]
BVRB_1g010900	1:17018098-17024691	53.0018	21.517	-1.30056	5.00E-05	0.000316398	down	hypothetical protein BVRB_1g010900 isoform B [Beta vulgaris subsp. vulgaris]
BVRB_1g010910	1:17026433-17027184	0.904768	0	#NAME?	5.00E-05	0.000316398	down	hypothetical protein BVRB_1g010910 [Beta vulgaris subsp. vulgaris]
BVRB_1g010920	1:17053928-17056233	0	0	0	1	1	down	hypothetical protein BVRB_1g010920 isoform A [Beta vulgaris subsp. vulgaris]
BVRB_1g010930	1:17066968-17067614	0	0	0	1	1	down	hypothetical protein BVRB_1g010930 [Beta vulgaris subsp. vulgaris]
BVRB_1g010940	1:17073849-17076134	0.585728	0.851196	0.539262	0.3627	0.491641	up	PREDICTED: dof zinc finger protein DOF3.5 [Beta vulgaris subsp. vulgaris] >gi|870868664|gb|KMT19467.1| hypothetical protein BVRB_1g010940 [Beta vulgaris subsp. vulgaris]
BVRB_1g010950	1:17123758-17124582	0	0	0	1	1	down	hypothetical protein BVRB_1g010950 [Beta vulgaris subsp. vulgaris]
BVRB_1g010960	1:17137068-17138200	0.141833	0.234747	0.726917	1	1	up	PREDICTED: dof zinc finger protein DOF3.5-like [Beta vulgaris subsp. vulgaris] >gi|870868666|gb|KMT19469.1| hypothetical protein BVRB_1g010960 [Beta vulgaris subsp. vulgaris]
BVRB_1g010970	1:17238602-17239420	0	0	0	1	1	down	hypothetical protein BVRB_1g010970 [Beta vulgaris subsp. vulgaris]
BVRB_1g010980	1:17246074-17280250	8.83725	0.434009	-4.3478	5.00E-05	0.000316398	down	hypothetical protein BVRB_1g010980 [Beta vulgaris subsp. vulgaris]
BVRB_1g010990	1:17296064-17297832	0	0	0	1	1	down	hypothetical protein BVRB_1g010990 [Beta vulgaris subsp. vulgaris]
BVRB_1g011000	1:17366705-17367869	1.72909	2.17242	0.329295	0.5552	0.671581	up	PREDICTED: protein MKS1 [Beta vulgaris subsp. vulgaris] >gi|870868670|gb|KMT19473.1| hypothetical protein BVRB_1g011000 [Beta vulgaris subsp. vulgaris]
BVRB_1g011010	1:17412376-17415251	0	0	0	1	1	down	PREDICTED: uncharacterized protein LOC104895373 [Beta vulgaris subsp. vulgaris] >gi|870868671|gb|KMT19474.1| hypothetical protein BVRB_1g011010 [Beta vulgaris subsp. vulgaris]
BVRB_1g011020	1:17416194-17422991	1.13543	0.258328	-2.13596	0.00565	0.0183795	down	PREDICTED: uncharacterized protein LOC104895380 isoform X3 [Beta vulgaris subsp. vulgaris] >gi|870868674|gb|KMT19477.1| hypothetical protein BVRB_1g011020 isoform C [Beta vulgaris subsp. vulgaris]
BVRB_1g011030	1:17447575-17452807	0.184475	0.505727	1.45493	1	1	up	hypothetical protein BVRB_1g011030 [Beta vulgaris subsp. vulgaris]
BVRB_1g011040	1:17453100-17454101	50.7953	39.5426	-0.361284	0.18925	0.300741	down	PREDICTED: uncharacterized protein LOC104895430 [Beta vulgaris subsp. vulgaris] >gi|870868676|gb|KMT19479.1| hypothetical protein BVRB_1g011040 [Beta vulgaris subsp. vulgaris]
BVRB_1g011050	1:17454528-17457457	6.08556	4.17106	-0.544977	0.4387	0.564935	down	hypothetical protein BVRB_1g011050 [Beta vulgaris subsp. vulgaris]
BVRB_1g011060	1:17454528-17457457	8.96733	8.0034	-0.164066	0.6381	0.739852	down	hypothetical protein BVRB_1g011060 [Beta vulgaris subsp. vulgaris]
BVRB_1g011070	1:17454528-17457457	5.31371	2.34103	-1.18258	0.192	0.304267	down	hypothetical protein BVRB_1g011070 [Beta vulgaris subsp. vulgaris]
BVRB_1g011080	1:17457631-17459151	42.0229	39.2519	-0.0984144	0.6859	0.776364	down	PREDICTED: protein MITOFERRINLIKE 1, chloroplastic [Beta vulgaris subsp. vulgaris] >gi|731313431|ref|XP_010680228.1| PREDICTED: protein MITOFERRINLIKE 1, chloroplastic [Beta vulgaris subsp. vulgaris] >gi|870868680|gb|KMT19483.1| hypothetical protein ...
BVRB_1g011090	1:17520433-17523808	12.0985	16.1046	0.412638	0.10875	0.197085	up	PREDICTED: glycine-rich RNA-binding protein RZ1A [Beta vulgaris subsp. vulgaris] >gi|870868681|gb|KMT19484.1| hypothetical protein BVRB_1g011090 [Beta vulgaris subsp. vulgaris]
BVRB_1g011100	1:17523811-17525409	17.1053	8.34166	-1.03604	0.001	0.00431389	down	hypothetical protein BVRB_1g011100 [Beta vulgaris subsp. vulgaris]
BVRB_1g011110	1:17526556-17528419	0.0602705	0	#NAME?	1	1	down	hypothetical protein BVRB_1g011110 [Beta vulgaris subsp. vulgaris]
BVRB_1g011120	1:17529743-17530493	0	0	0	1	1	down	hypothetical protein BVRB_1g011120 [Beta vulgaris subsp. vulgaris]
BVRB_1g011130	1:17548409-17549919	8.35469	7.3105	-0.192617	0.5562	0.672376	down	PREDICTED: U-box domain-containing protein 27-like [Beta vulgaris subsp. vulgaris] >gi|870868685|gb|KMT19488.1| hypothetical protein BVRB_1g011130 [Beta vulgaris subsp. vulgaris]
BVRB_1g011140	1:17552843-17554044	0.0493418	0.042154	-0.22714	1	1	down	hypothetical protein BVRB_1g011140 [Beta vulgaris subsp. vulgaris]
BVRB_1g011150	1:17554936-17588189	6.74673	19.8812	1.55914	5.00E-05	0.000316398	up	PREDICTED: wall-associated receptor kinase-like 5 isoform X1 [Beta vulgaris subsp. vulgaris] >gi|870868687|gb|KMT19490.1| hypothetical protein BVRB_1g011150 [Beta vulgaris subsp. vulgaris]
BVRB_1g011160	1:17607733-17636543	9.51182	4.7202	-1.01087	0.00885	0.0266352	down	hypothetical protein BVRB_1g011160 [Beta vulgaris subsp. vulgaris]
BVRB_1g011170	1:17607733-17636543	12.2518	4.73696	-1.37096	0.0657	0.13323	down	hypothetical protein BVRB_1g011170 [Beta vulgaris subsp. vulgaris]
BVRB_1g011180	1:17676404-17696055	18.0316	14.6836	-0.296318	0.3656	0.494597	down	hypothetical protein BVRB_1g011180 isoform A [Beta vulgaris subsp. vulgaris]
BVRB_1g011190	1:17676404-17696055	0	0	0	1	1	down	hypothetical protein BVRB_1g011190 [Beta vulgaris subsp. vulgaris]
BVRB_1g011200	1:17730449-17732202	18.9857	19.5944	0.0455239	0.8625	0.906656	up	PREDICTED: reticuline oxidase-like protein [Beta vulgaris subsp. vulgaris] >gi|870868694|gb|KMT19497.1| hypothetical protein BVRB_1g011200 [Beta vulgaris subsp. vulgaris]
BVRB_1g011210	1:17813591-17819445	0	0	0	1	1	down	PREDICTED: NAC domain-containing protein 76-like [Beta vulgaris subsp. vulgaris] >gi|870868695|gb|KMT19498.1| hypothetical protein BVRB_1g011210 [Beta vulgaris subsp. vulgaris]
BVRB_1g011220	1:17838870-17842962	0	0.106406	inf	1	1	up	PREDICTED: NAC domain-containing protein 76-like [Beta vulgaris subsp. vulgaris] >gi|870868696|gb|KMT19499.1| hypothetical protein BVRB_1g011220 [Beta vulgaris subsp. vulgaris]
BVRB_1g011230	1:17939202-17947302	7.38275	12.7861	0.792349	0.002	0.0077417	up	PREDICTED: uncharacterized protein LOC104895565 [Beta vulgaris subsp. vulgaris] >gi|870868697|gb|KMT19500.1| hypothetical protein BVRB_1g011230 [Beta vulgaris subsp. vulgaris]
BVRB_1g011240	1:17977676-17987535	50.5081	72.0574	0.512631	0.0365	0.0834658	up	PREDICTED: uncharacterized protein LOC104895572 [Beta vulgaris subsp. vulgaris] >gi|870868698|gb|KMT19501.1| hypothetical protein BVRB_1g011240 [Beta vulgaris subsp. vulgaris]
BVRB_1g011250	1:17988245-17990072	0.0929346	0.0586293	-0.664593	1	1	down	hypothetical protein BVRB_1g011250 [Beta vulgaris subsp. vulgaris]
BVRB_1g011260	1:18017469-18019284	0	0	0	1	1	down	hypothetical protein BVRB_1g011260 [Beta vulgaris subsp. vulgaris]
BVRB_1g011270	1:18091108-18124243	0	0	0	1	1	down	hypothetical protein BVRB_1g011270 [Beta vulgaris subsp. vulgaris]
BVRB_1g011280	1:18124568-18125768	0	0	0	1	1	down	hypothetical protein BVRB_1g011280 [Beta vulgaris subsp. vulgaris]
BVRB_1g011290	1:18125788-18126384	0	0	0	1	1	down	hypothetical protein BVRB_1g011290 [Beta vulgaris subsp. vulgaris]
BVRB_1g011300	1:18232589-18234111	30.4404	60.5426	0.991965	0.0087	0.0262412	up	PREDICTED: extensin-1-like isoform X1 [Beta vulgaris subsp. vulgaris] >gi|870868704|gb|KMT19507.1| hypothetical protein BVRB_1g011300 [Beta vulgaris subsp. vulgaris]
BVRB_1g011310	1:18280720-18310895	8.22598	10.4343	0.343068	0.224	0.342854	up	hypothetical protein BVRB_1g011310 [Beta vulgaris subsp. vulgaris]
BVRB_1g011320	1:18377219-18382989	584.108	947.875	0.698461	0.04405	0.0970681	up	PREDICTED: serine decarboxylase [Beta vulgaris subsp. vulgaris] >gi|870868706|gb|KMT19509.1| hypothetical protein BVRB_1g011320 [Beta vulgaris subsp. vulgaris]
BVRB_1g011330	1:18429829-18440992	0.676532	0.74984	0.148424	0.7026	0.789099	up	PREDICTED: protein ROOT PRIMORDIUM DEFECTIVE 1 [Beta vulgaris subsp. vulgaris] >gi|731313488|ref|XP_010680501.1| PREDICTED: protein ROOT PRIMORDIUM DEFECTIVE 1 [Beta vulgaris subsp. vulgaris] >gi|731313490|ref|XP_010680510.1| PREDICTED: protein ROOT ...
BVRB_1g011340	1:18468189-18472594	7.93061	6.54146	-0.277819	0.3411	0.469298	down	PREDICTED: galactinol--sucrose galactosyltransferase-like [Beta vulgaris subsp. vulgaris] >gi|870868708|gb|KMT19511.1| hypothetical protein BVRB_1g011340 [Beta vulgaris subsp. vulgaris]
BVRB_1g011350	1:18474760-18486025	19.6548	34.4343	0.808965	0.0025	0.00933311	up	PREDICTED: transcription factor VIP1 [Beta vulgaris subsp. vulgaris] >gi|870868709|gb|KMT19512.1| hypothetical protein BVRB_1g011350 [Beta vulgaris subsp. vulgaris]
BVRB_1g011360	1:18569603-18570489	2.66107	2.1194	-0.328353	0.57555	0.688628	down	PREDICTED: vacuolar iron transporter homolog 4-like [Beta vulgaris subsp. vulgaris] >gi|870868710|gb|KMT19513.1| hypothetical protein BVRB_1g011360 [Beta vulgaris subsp. vulgaris]
BVRB_1g011370	1:18646023-18646863	0	0	0	1	1	down	PREDICTED: vacuolar iron transporter homolog 4-like [Beta vulgaris subsp. vulgaris] >gi|870868711|gb|KMT19514.1| hypothetical protein BVRB_1g011370 [Beta vulgaris subsp. vulgaris]
BVRB_1g011380	1:18700148-18701138	15.8076	1.13251	-3.80302	5.00E-05	0.000316398	down	PREDICTED: vacuolar iron transporter homolog 3-like [Beta vulgaris subsp. vulgaris] >gi|870868712|gb|KMT19515.1| hypothetical protein BVRB_1g011380 [Beta vulgaris subsp. vulgaris]
BVRB_1g011390	1:18724042-18724854	0	0	0	1	1	down	hypothetical protein BVRB_1g011390 [Beta vulgaris subsp. vulgaris]
BVRB_1g011400	1:18846267-18847444	0.755021	0.0240979	-4.96954	0.14925	0.25193	down	PREDICTED: vacuolar iron transporter homolog 2-like [Beta vulgaris subsp. vulgaris] >gi|870868714|gb|KMT19517.1| hypothetical protein BVRB_1g011400 [Beta vulgaris subsp. vulgaris]
BVRB_1g011410	1:18862837-18863594	0.0491098	0.109939	1.16262	1	1	up	hypothetical protein BVRB_1g011410 [Beta vulgaris subsp. vulgaris]
BVRB_1g011420	1:18873767-18882952	7.77857	9.03314	0.215722	0.5103	0.632621	up	PREDICTED: putative methyltransferase At1g22800 [Beta vulgaris subsp. vulgaris] >gi|870868716|gb|KMT19519.1| hypothetical protein BVRB_1g011420 [Beta vulgaris subsp. vulgaris]
BVRB_1g011430	1:18899478-18900213	4.67598	4.21921	-0.148296	0.8063	0.868537	down	hypothetical protein BVRB_1g011430 [Beta vulgaris subsp. vulgaris]
BVRB_1g011440	1:18913927-18932862	20.3765	30.1134	0.563496	0.02015	0.0518234	up	PREDICTED: protein FAM188A [Beta vulgaris subsp. vulgaris] >gi|870868718|gb|KMT19521.1| hypothetical protein BVRB_1g011440 [Beta vulgaris subsp. vulgaris]
BVRB_1g011450	1:18954617-18971682	0.0333101	0.0207145	-0.685317	1	1	down	hypothetical protein BVRB_1g011450 [Beta vulgaris subsp. vulgaris]
BVRB_1g011460	1:18971737-18977112	395.131	63.0036	-2.64883	5.00E-05	0.000316398	down	PREDICTED: fructose-1,6-bisphosphatase, cytosolic [Beta vulgaris subsp. vulgaris] >gi|870868720|gb|KMT19523.1| hypothetical protein BVRB_1g011460 [Beta vulgaris subsp. vulgaris]
BVRB_1g011470	1:19011457-19013719	0.399021	0.609552	0.611283	1	1	up	hypothetical protein BVRB_1g011470 [Beta vulgaris subsp. vulgaris]
BVRB_1g011480	1:19023260-19051704	33.3505	47.2164	0.501578	0.0351	0.0809642	up	PREDICTED: exocyst complex component SEC5A-like [Beta vulgaris subsp. vulgaris] >gi|870868722|gb|KMT19525.1| hypothetical protein BVRB_1g011480 [Beta vulgaris subsp. vulgaris]
BVRB_1g011490	1:19052927-19060386	42.5966	44.7524	0.0712256	0.7966	0.861882	up	PREDICTED: U6 snRNA-associated Sm-like protein LSm3 [Beta vulgaris subsp. vulgaris] >gi|870868723|gb|KMT19526.1| hypothetical protein BVRB_1g011490 [Beta vulgaris subsp. vulgaris]
BVRB_1g011500	1:19275828-19279373	25.3145	39.2239	0.631766	0.00965	0.0285495	up	PREDICTED: trihelix transcription factor GT-2-like [Beta vulgaris subsp. vulgaris] >gi|870868724|gb|KMT19527.1| hypothetical protein BVRB_1g011500 [Beta vulgaris subsp. vulgaris]
BVRB_1g011510	1:19474243-19478148	36.8651	24.6502	-0.580655	0.0157	0.0423251	down	PREDICTED: tubby-like F-box protein 8 [Beta vulgaris subsp. vulgaris] >gi|870868725|gb|KMT19528.1| hypothetical protein BVRB_1g011510 [Beta vulgaris subsp. vulgaris]
BVRB_1g011520	1:19478204-19488979	0.390673	0.216365	-0.852496	1	1	down	hypothetical protein BVRB_1g011520 [Beta vulgaris subsp. vulgaris]
BVRB_1g011530	1:19524538-19525899	0	0	0	1	1	down	PREDICTED: protein PELOTA 1-like [Beta vulgaris subsp. vulgaris] >gi|870868727|gb|KMT19530.1| hypothetical protein BVRB_1g011530 [Beta vulgaris subsp. vulgaris]
BVRB_1g011540	1:19537112-19537659	0	0	0	1	1	down	hypothetical protein BVRB_1g011540 [Beta vulgaris subsp. vulgaris]
BVRB_1g011550	1:19545305-19547971	0	0	0	1	1	down	hypothetical protein BVRB_1g011550 [Beta vulgaris subsp. vulgaris]
BVRB_1g011560	1:19545305-19547971	0.02139	0.105558	2.30303	1	1	up	hypothetical protein BVRB_1g011560 [Beta vulgaris subsp. vulgaris]
BVRB_1g011570	1:19545305-19547971	1.49714	2.68628	0.8434	0.24005	0.361586	up	hypothetical protein BVRB_1g011570 [Beta vulgaris subsp. vulgaris]
BVRB_1g011580	1:19571476-19576211	0.781444	2.01523	1.36673	0.3957	0.523679	up	hypothetical protein BVRB_1g011580 isoform C [Beta vulgaris subsp. vulgaris]
BVRB_1g011590	1:19690925-19692765	14.6102	18.4933	0.340023	0.2113	0.32757	up	PREDICTED: uncharacterized protein LOC104895802 [Beta vulgaris subsp. vulgaris] >gi|870868735|gb|KMT19538.1| hypothetical protein BVRB_1g011590 [Beta vulgaris subsp. vulgaris]
BVRB_1g011600	1:19761601-19774316	52.2697	37.9388	-0.462302	0.051	0.108962	down	PREDICTED: glucose-6-phosphate 1-dehydrogenase, cytoplasmic isoform 2-like [Beta vulgaris subsp. vulgaris] >gi|870868736|gb|KMT19539.1| hypothetical protein BVRB_1g011600 [Beta vulgaris subsp. vulgaris]
BVRB_1g011610	1:19786231-19786726	50.1618	111.729	1.15534	5.00E-05	0.000316398	up	histone H4 [Zea mays]
BVRB_1g011620	1:19788702-19789827	1.05462	1.54692	0.552674	0.3854	0.513954	up	PREDICTED: uncharacterized protein LOC104895826 isoform X2 [Beta vulgaris subsp. vulgaris]
BVRB_1g011630	1:19790411-19791157	1.30675	2.1678	0.730254	0.259	0.382057	up	hypothetical protein BVRB_1g011630 [Beta vulgaris subsp. vulgaris]
BVRB_1g011640	1:19796332-19799027	12.8416	23.3518	0.862707	0.0075	0.0232068	up	PREDICTED: early nodulin-like protein 1 [Beta vulgaris subsp. vulgaris] >gi|870868740|gb|KMT19543.1| hypothetical protein BVRB_1g011640 [Beta vulgaris subsp. vulgaris]
BVRB_1g011650	1:19813610-19827417	1.41341	18.092	3.6781	5.00E-05	0.000316398	up	PREDICTED: sterol 3-beta-glucosyltransferase UGT80B1-like [Beta vulgaris subsp. vulgaris] >gi|870868741|gb|KMT19544.1| hypothetical protein BVRB_1g011650 [Beta vulgaris subsp. vulgaris]
BVRB_1g011660	1:19859474-19865427	9.0178	10.5774	0.230134	0.428	0.554739	up	PREDICTED: uncharacterized protein LOC104895857 isoform X1 [Beta vulgaris subsp. vulgaris] >gi|870868742|gb|KMT19545.1| hypothetical protein BVRB_1g011660 [Beta vulgaris subsp. vulgaris]
BVRB_1g011670	1:19888067-19896052	7.58503	10.4321	0.459805	0.1477	0.25002	up	PREDICTED: G-box-binding factor 4-like [Beta vulgaris subsp. vulgaris]
BVRB_1g011680	1:19896147-19931622	1.12264	1.16067	0.0480662	0.85195	0.900488	up	hypothetical protein BVRB_1g011680 isoform B [Beta vulgaris subsp. vulgaris]
BVRB_1g011690	1:19952476-19958885	0.922247	0.60445	-0.609529	0.52595	0.645623	down	hypothetical protein BVRB_1g011690 [Beta vulgaris subsp. vulgaris]
BVRB_1g011700	1:19976506-19991461	10.6846	11.4766	0.103168	0.68215	0.773704	up	PREDICTED: sister-chromatid cohesion protein 3 [Beta vulgaris subsp. vulgaris] >gi|731313554|ref|XP_010680849.1| PREDICTED: sister-chromatid cohesion protein 3 [Beta vulgaris subsp. vulgaris] >gi|870868747|gb|KMT19550.1| hypothetical protein BVRB_1g0 ...
BVRB_1g011710	1:20078026-20102306	4.62093	11.2002	1.27726	0.0001	0.000587404	up	PREDICTED: sterol 3-beta-glucosyltransferase UGT80B1 isoform X1 [Beta vulgaris subsp. vulgaris] >gi|870868748|gb|KMT19551.1| hypothetical protein BVRB_1g011710 [Beta vulgaris subsp. vulgaris]
BVRB_1g011720	1:20105306-20106257	0.087465	0.0369233	-1.24418	1	1	down	hypothetical protein BVRB_1g011720 [Beta vulgaris subsp. vulgaris]
BVRB_1g011730	1:20151556-20157633	9.19538	12.2194	0.410191	0.2273	0.346709	up	hypothetical protein BVRB_1g011730 isoform A [Beta vulgaris subsp. vulgaris]
BVRB_1g011740	1:20210006-20219621	15.9086	30.6624	0.946662	0.0004	0.00196669	up	PREDICTED: uncharacterized protein LOC104895920 [Beta vulgaris subsp. vulgaris] >gi|870868752|gb|KMT19555.1| hypothetical protein BVRB_1g011740 [Beta vulgaris subsp. vulgaris]
BVRB_1g011750	1:20235085-20241129	263.116	267.71	0.0249727	0.91625	0.943901	up	PREDICTED: thioredoxin Y1, chloroplastic [Beta vulgaris subsp. vulgaris] >gi|870868753|gb|KMT19556.1| hypothetical protein BVRB_1g011750 [Beta vulgaris subsp. vulgaris]
BVRB_1g011760	1:20257035-20267852	3.42731	4.15584	0.278061	0.45515	0.580629	up	PREDICTED: protein SET DOMAIN GROUP 41 isoform X1 [Beta vulgaris subsp. vulgaris] >gi|870868754|gb|KMT19557.1| hypothetical protein BVRB_1g011760 [Beta vulgaris subsp. vulgaris]
BVRB_1g011770	1:20319505-20320980	1410.36	1770.69	0.328248	0.36855	0.497414	up	PREDICTED: uncharacterized protein At5g39570-like [Beta vulgaris subsp. vulgaris] >gi|870868755|gb|KMT19558.1| hypothetical protein BVRB_1g011770 [Beta vulgaris subsp. vulgaris]
BVRB_1g011780	1:20359875-20366508	224.718	337.234	0.585637	0.02865	0.068785	up	PREDICTED: glycine-rich cell wall structural protein 1.8-like [Beta vulgaris subsp. vulgaris] >gi|870868756|gb|KMT19559.1| hypothetical protein BVRB_1g011780 [Beta vulgaris subsp. vulgaris]
BVRB_1g011790	1:20417431-20419408	0.408215	17.5817	5.4286	0.02815	0.0678688	up	PREDICTED: abscisic stress-ripening protein 3-like [Beta vulgaris subsp. vulgaris] >gi|870868757|gb|KMT19560.1| hypothetical protein BVRB_1g011790 [Beta vulgaris subsp. vulgaris]
BVRB_1g011800	1:20438720-20440198	1.23715	21.1234	4.09375	0.00195	0.00758658	up	PREDICTED: abscisic stress-ripening protein 3-like [Beta vulgaris subsp. vulgaris] >gi|870868758|gb|KMT19561.1| hypothetical protein BVRB_1g011800 [Beta vulgaris subsp. vulgaris]
BVRB_1g011810	1:20459152-20459564	0	0.470493	inf	1	1	up	hypothetical protein BVRB_1g011810 [Beta vulgaris subsp. vulgaris]
BVRB_1g011820	1:20522632-20523875	21.5834	25.9302	0.264711	0.36175	0.490692	up	hypothetical protein BVRB_1g011820 [Beta vulgaris subsp. vulgaris]
BVRB_1g011830	1:20523883-20529998	5.04042	7.76918	0.624217	0.0293	0.0700643	up	hypothetical protein BVRB_1g011830 [Beta vulgaris subsp. vulgaris]
BVRB_1g011840	1:20557852-20559507	2523.25	1672.33	-0.593419	0.11585	0.207169	down	PREDICTED: abscisic stress-ripening protein 2-like [Beta vulgaris subsp. vulgaris] >gi|870868762|gb|KMT19565.1| hypothetical protein BVRB_1g011840 [Beta vulgaris subsp. vulgaris]
BVRB_1g011850	1:20565482-20567165	138.834	462.82	1.7371	5.00E-05	0.000316398	up	PREDICTED: abscisic stress-ripening protein 2-like [Beta vulgaris subsp. vulgaris] >gi|870868763|gb|KMT19566.1| hypothetical protein BVRB_1g011850 [Beta vulgaris subsp. vulgaris]
BVRB_1g011860	1:20577534-20584668	17.762	23.7362	0.418292	0.1044	0.191166	up	PREDICTED: glycosylphosphatidylinositol anchor attachment 1 protein [Beta vulgaris subsp. vulgaris] >gi|870868764|gb|KMT19567.1| hypothetical protein BVRB_1g011860 [Beta vulgaris subsp. vulgaris]
BVRB_1g011870	1:20664002-20670953	164.188	324.279	0.981884	0.0023	0.00871416	up	PREDICTED: cellulose synthase A catalytic subunit 2 [UDP-forming]-like [Beta vulgaris subsp. vulgaris] >gi|870868765|gb|KMT19568.1| hypothetical protein BVRB_1g011870 [Beta vulgaris subsp. vulgaris]
BVRB_1g011880	1:20694559-20701386	0.541389	0.198419	-1.44811	1	1	down	PREDICTED: uncharacterized protein LOC104896025 isoform X1 [Beta vulgaris subsp. vulgaris] >gi|870868768|gb|KMT19571.1| hypothetical protein BVRB_1g011880 isoform C [Beta vulgaris subsp. vulgaris]
BVRB_1g011890	1:20750390-20751597	1.24552	0.194973	-2.6754	0.10295	0.189115	down	hypothetical protein BVRB_1g011890 [Beta vulgaris subsp. vulgaris]
BVRB_1g011910	1:20805621-20806546	4.15725	6.27649	0.59433	0.25645	0.379557	up	hypothetical protein BVRB_1g011910 [Beta vulgaris subsp. vulgaris]
BVRB_1g011920	1:20806615-20807666	3.51864	5.12928	0.543737	0.3096	0.436838	up	hypothetical protein BVRB_1g011920 [Beta vulgaris subsp. vulgaris]
BVRB_1g011930	1:20821301-20832626	20.2295	24.7893	0.29326	0.23825	0.359308	up	PREDICTED: retinol dehydrogenase 11-like [Beta vulgaris subsp. vulgaris] >gi|731313602|ref|XP_010681053.1| PREDICTED: retinol dehydrogenase 11-like [Beta vulgaris subsp. vulgaris] >gi|731313604|ref|XP_010681063.1| PREDICTED: retinol dehydrogenase 11- ...
BVRB_1g011940	1:20857648-20870239	169.318	263.601	0.63862	0.0122	0.034591	up	PREDICTED: soluble inorganic pyrophosphatase 1, chloroplastic [Beta vulgaris subsp. vulgaris] >gi|870868774|gb|KMT19577.1| hypothetical protein BVRB_1g011940 [Beta vulgaris subsp. vulgaris]
BVRB_1g011950	1:20927268-20943443	43.0333	48.7413	0.179692	0.44715	0.572973	up	PREDICTED: polypyrimidine tract-binding protein homolog 3-like [Beta vulgaris subsp. vulgaris] >gi|870868775|gb|KMT19578.1| hypothetical protein BVRB_1g011950 [Beta vulgaris subsp. vulgaris]
BVRB_1g011960	1:20952358-20956213	53.2299	25.6973	-1.05062	5.00E-05	0.000316398	down	PREDICTED: 5-formyltetrahydrofolate cyclo-ligase-like protein COG0212 [Beta vulgaris subsp. vulgaris]
BVRB_1g011970	1:21012698-21017972	0.0326503	3.67297	6.81371	0.08605	0.164942	up	PREDICTED: ethylene-responsive transcription factor ABR1-like [Beta vulgaris subsp. vulgaris] >gi|870868777|gb|KMT19580.1| hypothetical protein BVRB_1g011970 [Beta vulgaris subsp. vulgaris]
BVRB_1g011980	1:21029532-21045167	9.33388	16.2016	0.795586	0.0055	0.0179638	up	PREDICTED: protein S-acyltransferase 8-like isoform X1 [Beta vulgaris subsp. vulgaris] >gi|870868778|gb|KMT19581.1| hypothetical protein BVRB_1g011980 [Beta vulgaris subsp. vulgaris]
BVRB_1g011990	1:21091262-21105777	34.6999	48.0866	0.470704	0.0539	0.11385	up	PREDICTED: 5'-3' exoribonuclease 3 isoform X1 [Beta vulgaris subsp. vulgaris] >gi|870868780|gb|KMT19583.1| hypothetical protein BVRB_1g011990 isoform B [Beta vulgaris subsp. vulgaris]
BVRB_1g012000	1:21183292-21188347	0	0.145136	inf	1	1	up	hypothetical protein BVRB_1g012000 [Beta vulgaris subsp. vulgaris]
BVRB_1g012010	1:21194751-21197393	23.2234	1.82988	-3.66576	5.00E-05	0.000316398	down	hypothetical protein BVRB_1g012010 [Beta vulgaris subsp. vulgaris]
BVRB_1g012020	1:21205484-21217657	11.3258	12.6094	0.154882	0.5856	0.697075	up	PREDICTED: histone-lysine N-methyltransferase ASHH1 [Beta vulgaris subsp. vulgaris] >gi|870868783|gb|KMT19586.1| hypothetical protein BVRB_1g012020 [Beta vulgaris subsp. vulgaris]
BVRB_1g012030	1:21263602-21270440	984.85	360.756	-1.44888	5.00E-05	0.000316398	down	PREDICTED: MLP-like protein 28 [Beta vulgaris subsp. vulgaris] >gi|870868784|gb|KMT19587.1| hypothetical protein BVRB_1g012030 [Beta vulgaris subsp. vulgaris]
BVRB_1g012040	1:21282766-21284520	6.11887	2.06336	-1.56827	0.00045	0.0021714	down	hypothetical protein BVRB_1g012040 [Beta vulgaris subsp. vulgaris]
BVRB_1g012050	1:21334634-21335560	0	0	0	1	1	down	hypothetical protein BVRB_1g012050 [Beta vulgaris subsp. vulgaris]
BVRB_1g012060	1:21385036-21389149	0.364659	0.33579	-0.118989	1	1	down	PREDICTED: peroxidase 12-like [Beta vulgaris subsp. vulgaris] >gi|870868787|gb|KMT19590.1| hypothetical protein BVRB_1g012060 [Beta vulgaris subsp. vulgaris]
BVRB_1g012070	1:21415344-21421089	1.64075	1.11233	-0.560768	0.34275	0.47105	down	PREDICTED: peroxidase 12-like [Beta vulgaris subsp. vulgaris] >gi|870868788|gb|KMT19591.1| hypothetical protein BVRB_1g012070 [Beta vulgaris subsp. vulgaris]
BVRB_1g012080	1:21506793-21511199	0.175866	0.58428	1.73219	1	1	up	PREDICTED: peroxidase 12-like [Beta vulgaris subsp. vulgaris] >gi|870868789|gb|KMT19592.1| hypothetical protein BVRB_1g012080 [Beta vulgaris subsp. vulgaris]
BVRB_1g012090	1:21568233-21573128	1.62459	4.64026	1.51413	0.00375	0.0131102	up	PREDICTED: peroxidase 12-like [Beta vulgaris subsp. vulgaris] >gi|870868790|gb|KMT19593.1| hypothetical protein BVRB_1g012090 [Beta vulgaris subsp. vulgaris]
BVRB_1g012100	1:21588243-21592139	0	0	0	1	1	down	hypothetical protein BVRB_1g012100 [Beta vulgaris subsp. vulgaris]
BVRB_1g012110	1:21613053-21617028	6.37422	11.6503	0.87005	0.01465	0.0400278	up	PREDICTED: peroxidase 12-like [Beta vulgaris subsp. vulgaris] >gi|870868792|gb|KMT19595.1| hypothetical protein BVRB_1g012110 [Beta vulgaris subsp. vulgaris]
BVRB_1g012120	1:21663648-21664089	0	0.353639	inf	1	1	up	hypothetical protein BVRB_1g012120 [Beta vulgaris subsp. vulgaris]
BVRB_1g012130	1:21682793-21683541	1.83755	0.731272	-1.32931	0.1382	0.237712	down	hypothetical protein BVRB_1g012130 [Beta vulgaris subsp. vulgaris]
BVRB_1g012140	1:21729593-21730266	5.44773	5.04376	-0.111155	0.82555	0.882241	down	hypothetical protein BVRB_1g012140 [Beta vulgaris subsp. vulgaris]
BVRB_1g012150	1:21738143-21740690	0	0.0480127	inf	1	1	up	hypothetical protein BVRB_1g012150 [Beta vulgaris subsp. vulgaris]
BVRB_1g012160	1:21743174-21750139	319.356	249.434	-0.356505	0.14015	0.240344	down	PREDICTED: sulfated surface glycoprotein 185 [Beta vulgaris subsp. vulgaris] >gi|870868797|gb|KMT19600.1| hypothetical protein BVRB_1g012160 [Beta vulgaris subsp. vulgaris]
BVRB_1g012170	1:21750808-21757849	20.1848	50.5567	1.32463	5.00E-05	0.000316398	up	PREDICTED: uncharacterized protein LOC104896217 [Beta vulgaris subsp. vulgaris] >gi|870868798|gb|KMT19601.1| hypothetical protein BVRB_1g012170 [Beta vulgaris subsp. vulgaris]
BVRB_1g012180	1:21797242-21801869	36.2287	43.1025	0.250639	0.3152	0.442651	up	PREDICTED: uncharacterized protein LOC104896231 isoform X2 [Beta vulgaris subsp. vulgaris] >gi|870868799|gb|KMT19602.1| hypothetical protein BVRB_1g012180 [Beta vulgaris subsp. vulgaris]
BVRB_1g012190	1:21919832-21937216	19.6014	44.4464	1.18111	5.00E-05	0.000316398	up	PREDICTED: protein GIGANTEA [Beta vulgaris subsp. vulgaris] >gi|731313655|ref|XP_010681268.1| PREDICTED: protein GIGANTEA [Beta vulgaris subsp. vulgaris] >gi|870868800|gb|KMT19603.1| hypothetical protein BVRB_1g012190 [Beta vulgaris subsp. vulgaris]
BVRB_1g012200	1:21939479-21939816	0	2.97818	inf	0.0015	0.00607105	up	hypothetical protein BVRB_1g012200 [Beta vulgaris subsp. vulgaris]
BVRB_1g012210	1:21944832-21964776	15.1593	12.2107	-0.312063	0.25535	0.378418	down	PREDICTED: carboxypeptidase D [Beta vulgaris subsp. vulgaris]
BVRB_1g012220	1:22004574-22008639	5.3154	7.4047	0.478263	0.0895	0.169804	up	PREDICTED: pentatricopeptide repeat-containing protein At1g20300, mitochondrial [Beta vulgaris subsp. vulgaris]
BVRB_1g012230	1:22031113-22052529	13.0041	6.62461	-0.973063	0.00705	0.0220776	down	PREDICTED: S-adenosylmethionine carrier 1, chloroplastic/mitochondrial-like [Beta vulgaris subsp. vulgaris] >gi|870868804|gb|KMT19607.1| hypothetical protein BVRB_1g012230 [Beta vulgaris subsp. vulgaris]
BVRB_1g012240	1:22091173-22095081	67.9044	51.2445	-0.406108	0.09255	0.174341	down	PREDICTED: probable choline kinase 1 [Beta vulgaris subsp. vulgaris] >gi|870868805|gb|KMT19608.1| hypothetical protein BVRB_1g012240 [Beta vulgaris subsp. vulgaris]
BVRB_1g012250	1:22150683-22155908	23.4606	14.5245	-0.691747	0.0179	0.0469764	down	PREDICTED: dehydrogenase/reductase SDR family member 12 [Beta vulgaris subsp. vulgaris]
BVRB_1g012260	1:22167401-22179736	44.2413	70.6166	0.674613	0.0053	0.0174306	up	PREDICTED: type I inositol 1,4,5-trisphosphate 5-phosphatase 1-like isoform X1 [Beta vulgaris subsp. vulgaris]
BVRB_1g012270	1:22236500-22237056	0	0.068076	inf	1	1	up	hypothetical protein BVRB_1g012270 [Beta vulgaris subsp. vulgaris]
BVRB_1g012280	1:22341270-22343069	51.4741	30.4621	-0.756829	0.00415	0.0142765	down	hypothetical protein BVRB_1g012280 [Beta vulgaris subsp. vulgaris]
BVRB_1g012290	1:22467876-22472576	4.75027	3.52912	-0.428703	0.3236	0.451497	down	PREDICTED: uncharacterized protein LOC104896307 [Beta vulgaris subsp. vulgaris] >gi|731313675|ref|XP_010681350.1| PREDICTED: uncharacterized protein LOC104896307 [Beta vulgaris subsp. vulgaris] >gi|870868811|gb|KMT19614.1| hypothetical protein BVRB_1 ...
BVRB_1g012300	1:22524077-22524925	0	0	0	1	1	down	PREDICTED: uncharacterized protein LOC104896321 [Beta vulgaris subsp. vulgaris] >gi|870868812|gb|KMT19615.1| hypothetical protein BVRB_1g012300 [Beta vulgaris subsp. vulgaris]
BVRB_1g012310	1:22552187-22556402	0.43071	0.104342	-2.04539	1	1	down	PREDICTED: probable LRR receptor-like serine/threonine-protein kinase At1g34110 [Beta vulgaris subsp. vulgaris]
BVRB_1g012320	1:22561476-22562183	28.0333	50.6197	0.852555	0.00295	0.0107193	up	PREDICTED: uncharacterized protein LOC104896338 [Beta vulgaris subsp. vulgaris] >gi|870868814|gb|KMT19617.1| hypothetical protein BVRB_1g012320 [Beta vulgaris subsp. vulgaris]
BVRB_1g012330	1:22620017-22620502	0.16898	0.748302	2.14677	0.28215	0.407382	up	PREDICTED: uncharacterized protein LOC104896347 [Beta vulgaris subsp. vulgaris] >gi|870868815|gb|KMT19618.1| hypothetical protein BVRB_1g012330 [Beta vulgaris subsp. vulgaris]
BVRB_1g012340	1:22620540-22630003	33.4637	41.0719	0.295557	0.2201	0.338012	up	hypothetical protein BVRB_1g012340 [Beta vulgaris subsp. vulgaris]
BVRB_1g012350	1:22695919-22711256	16.4703	19.7674	0.263251	0.2834	0.408758	up	hypothetical protein BVRB_1g012350 [Beta vulgaris subsp. vulgaris]
BVRB_1g012360	1:22737400-22739175	3.61872	1.39132	-1.37902	0.01705	0.0452812	down	PREDICTED: UPF0544 protein C5orf45 [Beta vulgaris subsp. vulgaris] >gi|731313693|ref|XP_010681434.1| PREDICTED: UPF0544 protein C5orf45 [Beta vulgaris subsp. vulgaris] >gi|731313695|ref|XP_010681437.1| PREDICTED: UPF0544 protein C5orf45 [Beta vulgari ...
BVRB_1g012370	1:22739667-22743946	0.138067	1.01897	2.88367	0.0025	0.00933311	up	PREDICTED: polyadenylate-binding protein 5 [Beta vulgaris subsp. vulgaris] >gi|870868819|gb|KMT19622.1| hypothetical protein BVRB_1g012370 [Beta vulgaris subsp. vulgaris]
BVRB_1g012380	1:22789631-22815966	37.3671	15.1521	-1.30225	0.00265	0.00980529	down	hypothetical protein BVRB_1g012380 isoform C [Beta vulgaris subsp. vulgaris]
BVRB_1g012390	1:22845706-22851171	25.7181	64.5045	1.32662	5.00E-05	0.000316398	up	PREDICTED: ras-related protein Rab7 [Beta vulgaris subsp. vulgaris] >gi|870868823|gb|KMT19626.1| hypothetical protein BVRB_1g012390 [Beta vulgaris subsp. vulgaris]
BVRB_1g012400	1:22854081-22854981	0	0	0	1	1	down	hypothetical protein BVRB_1g012400 [Beta vulgaris subsp. vulgaris]
BVRB_1g012410	1:22942992-22965961	15.5406	28.5137	0.875617	0.0004	0.00196669	up	PREDICTED: protein VACUOLELESS1 [Beta vulgaris subsp. vulgaris] >gi|870868825|gb|KMT19628.1| hypothetical protein BVRB_1g012410 [Beta vulgaris subsp. vulgaris]
BVRB_1g012420	1:23022248-23030216	18.9139	25.6296	0.438369	0.08845	0.16837	up	PREDICTED: C-type lectin receptor-like tyrosine-protein kinase At1g52310 [Beta vulgaris subsp. vulgaris] >gi|870868583|gb|KMT19392.1| hypothetical protein BVRB_1g012420 [Beta vulgaris subsp. vulgaris]
BVRB_1g012430	1:23044970-23046045	13.0305	17.5384	0.42862	0.20315	0.317909	up	PREDICTED: uncharacterized protein LOC104897792 [Beta vulgaris subsp. vulgaris] >gi|870868584|gb|KMT19393.1| hypothetical protein BVRB_1g012430 [Beta vulgaris subsp. vulgaris]
BVRB_1g012440	1:23047866-23057036	24.1372	24.2892	0.00906044	0.9722	0.980971	up	PREDICTED: uncharacterized GTP-binding protein At5g64813-like isoform X2 [Beta vulgaris subsp. vulgaris] >gi|870868585|gb|KMT19394.1| hypothetical protein BVRB_1g012440 [Beta vulgaris subsp. vulgaris]
BVRB_1g012450	1:23115680-23132718	6.79944	11.0235	0.697088	0.0117	0.0334213	up	PREDICTED: transducin beta-like protein 3 [Beta vulgaris subsp. vulgaris] >gi|870868586|gb|KMT19395.1| hypothetical protein BVRB_1g012450 [Beta vulgaris subsp. vulgaris]
BVRB_1g012460	1:23135220-23140026	0.0167664	0.0215001	0.35877	1	1	up	hypothetical protein BVRB_1g012460 [Beta vulgaris subsp. vulgaris]
BVRB_1g012470	1:23166258-23184742	6.2422	6.79697	0.122839	0.71785	0.800735	up	PREDICTED: tRNA pseudouridine(38/39) synthase isoform X2 [Beta vulgaris subsp. vulgaris] >gi|870868589|gb|KMT19398.1| hypothetical protein BVRB_1g012470 isoform B [Beta vulgaris subsp. vulgaris]
BVRB_1g012480	1:23210058-23215748	0.830309	1.45361	0.807918	0.0623	0.127748	up	hypothetical protein BVRB_1g012480 [Beta vulgaris subsp. vulgaris]
BVRB_1g012490	1:23219768-23242734	19.8303	25.6782	0.372837	0.13105	0.228209	up	PREDICTED: imidazole glycerol phosphate synthase hisHF, chloroplastic isoform X2 [Beta vulgaris subsp. vulgaris] >gi|870868591|gb|KMT19400.1| hypothetical protein BVRB_1g012490 [Beta vulgaris subsp. vulgaris]
BVRB_1g012500	1:23252652-23260984	0	0	0	1	1	down	PREDICTED: 11-beta-hydroxysteroid dehydrogenase-like 5 [Beta vulgaris subsp. vulgaris] >gi|870868592|gb|KMT19401.1| hypothetical protein BVRB_1g012500 [Beta vulgaris subsp. vulgaris]
BVRB_1g012510	1:23351011-23353520	2.46933	2.02455	-0.28652	0.50775	0.630426	down	PREDICTED: protein Rf1, mitochondrial-like [Beta vulgaris subsp. vulgaris] >gi|870868593|gb|KMT19402.1| hypothetical protein BVRB_1g012510 [Beta vulgaris subsp. vulgaris]
BVRB_1g012520	1:23353581-23354082	0.832344	1.23974	0.574783	0.56145	0.677354	up	hypothetical protein BVRB_1g012520 [Beta vulgaris subsp. vulgaris]
BVRB_1g012530	1:23397912-23400817	0	0	0	1	1	down	hypothetical protein BVRB_1g012530 [Beta vulgaris subsp. vulgaris]
BVRB_1g012550	1:23401791-23416249	85.8268	37.7409	-1.1853	5.00E-05	0.000316398	down	PREDICTED: uncharacterized protein LOC104897895 [Beta vulgaris subsp. vulgaris] >gi|870868597|gb|KMT19406.1| hypothetical protein BVRB_1g012550 [Beta vulgaris subsp. vulgaris]
BVRB_1g012560	1:23425252-23431177	0.603677	0.890774	0.561282	0.31955	0.447435	up	PREDICTED: probable serine/threonine-protein kinase At1g54610 [Beta vulgaris subsp. vulgaris] >gi|870868598|gb|KMT19407.1| hypothetical protein BVRB_1g012560 [Beta vulgaris subsp. vulgaris]
BVRB_1g012570	1:23515731-23518936	5.87643	2.48309	-1.2428	0.0069	0.0216621	down	PREDICTED: GDSL esterase/lipase At1g33811 [Beta vulgaris subsp. vulgaris] >gi|870868599|gb|KMT19408.1| hypothetical protein BVRB_1g012570 [Beta vulgaris subsp. vulgaris]
BVRB_1g012580	1:23530593-23536127	0.199978	0.112253	-0.833086	1	1	down	PREDICTED: GDSL esterase/lipase At1g71691 [Beta vulgaris subsp. vulgaris] >gi|870868600|gb|KMT19409.1| hypothetical protein BVRB_1g012580 [Beta vulgaris subsp. vulgaris]
BVRB_1g012590	1:23585026-23624147	0.482316	0.264846	-0.864824	1	1	down	PREDICTED: agamous-like MADS-box protein AGL12 isoform X1 [Beta vulgaris subsp. vulgaris] >gi|870868601|gb|KMT19410.1| hypothetical protein BVRB_1g012590 isoform A [Beta vulgaris subsp. vulgaris]
BVRB_1g012600	1:23697811-23703291	7.1269	7.66362	0.104752	0.73845	0.8163	up	PREDICTED: uncharacterized protein LOC104897967 isoform X2 [Beta vulgaris subsp. vulgaris] >gi|870868603|gb|KMT19412.1| hypothetical protein BVRB_1g012600 [Beta vulgaris subsp. vulgaris]
BVRB_1g012610	1:23707577-23712737	31.3126	16.1836	-0.95221	0.0029	0.0105739	down	PREDICTED: 12-oxophytodienoate reductase 2-like [Beta vulgaris subsp. vulgaris] >gi|870868604|gb|KMT19413.1| hypothetical protein BVRB_1g012610 [Beta vulgaris subsp. vulgaris]
BVRB_1g012620	1:23742882-23747387	0	0	0	1	1	down	hypothetical protein BVRB_1g012620 [Beta vulgaris subsp. vulgaris]
BVRB_1g012630	1:23825571-23829312	87.4945	241.165	1.46275	5.00E-05	0.000316398	up	PREDICTED: elongation factor 1-gamma 2-like [Beta vulgaris subsp. vulgaris] >gi|870868606|gb|KMT19415.1| hypothetical protein BVRB_1g012630 [Beta vulgaris subsp. vulgaris]
BVRB_1g012640	1:23829317-23885818	0.130238	0.127303	-0.0328812	1	1	down	PREDICTED: agamous-like MADS-box protein AGL11 [Beta vulgaris subsp. vulgaris] >gi|870868608|gb|KMT19417.1| hypothetical protein BVRB_1g012640 isoform A [Beta vulgaris subsp. vulgaris]
BVRB_1g012650	1:23829317-23885818	188.989	103.576	-0.867614	0.01725	0.0456538	down	hypothetical protein BVRB_1g012650 [Beta vulgaris subsp. vulgaris]
BVRB_1g012660	1:23949752-23963627	7.63606	9.17977	0.26563	0.3018	0.42838	up	PREDICTED: regulator of nonsense transcripts UPF3 isoform X1 [Beta vulgaris subsp. vulgaris] >gi|870868611|gb|KMT19420.1| hypothetical protein BVRB_1g012660 [Beta vulgaris subsp. vulgaris]
BVRB_1g012670	1:23963633-23973418	0.162985	0.18319	0.168597	1	1	up	hypothetical protein BVRB_1g012670 [Beta vulgaris subsp. vulgaris]
BVRB_1g012680	1:23985432-23989237	6.76435	4.90234	-0.464481	0.16935	0.276102	down	PREDICTED: F-box protein At1g49990-like isoform X1 [Beta vulgaris subsp. vulgaris] >gi|870868614|gb|KMT19423.1| hypothetical protein BVRB_1g012680 isoform B [Beta vulgaris subsp. vulgaris]
BVRB_1g012690	1:24008721-24013080	54.1349	59.2	0.129039	0.5967	0.707227	up	PREDICTED: protein AIG1-like [Beta vulgaris subsp. vulgaris] >gi|870868615|gb|KMT19424.1| hypothetical protein BVRB_1g012690 [Beta vulgaris subsp. vulgaris]
BVRB_1g012700	1:24014674-24021307	42.2069	60.0116	0.507765	0.0412	0.092026	up	PREDICTED: putative methylesterase 14, chloroplastic [Beta vulgaris subsp. vulgaris] >gi|870868616|gb|KMT19425.1| hypothetical protein BVRB_1g012700 [Beta vulgaris subsp. vulgaris]
BVRB_1g012710	1:24044092-24050537	13.1527	16.4135	0.319523	0.2535	0.376528	up	PREDICTED: uncharacterized protein At3g17611 [Beta vulgaris subsp. vulgaris] >gi|870868617|gb|KMT19426.1| hypothetical protein BVRB_1g012710 [Beta vulgaris subsp. vulgaris]
BVRB_1g012720	1:24151631-24173666	20.8454	19.9976	-0.059899	0.83055	0.885437	down	PREDICTED: protein phosphatase methylesterase 1 isoform X1 [Beta vulgaris subsp. vulgaris] >gi|870868618|gb|KMT19427.1| hypothetical protein BVRB_1g012720 [Beta vulgaris subsp. vulgaris]
BVRB_1g012730	1:24208438-24254855	9.93558	8.36274	-0.248629	0.3484	0.476693	down	PREDICTED: phospholipase SGR2 isoform X1 [Beta vulgaris subsp. vulgaris] >gi|870868620|gb|KMT19429.1| hypothetical protein BVRB_1g012730 isoform B [Beta vulgaris subsp. vulgaris]
BVRB_1g012740	1:24509503-24522751	39.9171	82.9123	1.05458	0.00025	0.00130969	up	PREDICTED: acetyl-CoA carboxylase 1-like isoform X3 [Beta vulgaris subsp. vulgaris] >gi|731313967|ref|XP_010683408.1| PREDICTED: acetyl-CoA carboxylase 1-like isoform X3 [Beta vulgaris subsp. vulgaris] >gi|870868621|gb|KMT19430.1| hypothetical protei ...
BVRB_1g012750	1:24538097-24546852	11.6243	14.8119	0.349612	0.2032	0.317915	up	PREDICTED: probable U3 small nucleolar RNA-associated protein 11 [Beta vulgaris subsp. vulgaris] >gi|731313971|ref|XP_010683419.1| PREDICTED: probable U3 small nucleolar RNA-associated protein 11 [Beta vulgaris subsp. vulgaris] >gi|870868622|gb|KMT19 ...
BVRB_1g012760	1:24569097-24607872	77.2387	17.831	-2.11494	5.00E-05	0.000316398	down	PREDICTED: lysosomal Pro-X carboxypeptidase [Beta vulgaris subsp. vulgaris]
BVRB_1g012770	1:24669456-24670051	0	0	0	1	1	down	hypothetical protein BVRB_1g012770 [Beta vulgaris subsp. vulgaris]
BVRB_1g012780	1:24713517-24716522	0.649245	1.12814	0.797117	0.1876	0.298844	up	hypothetical protein BVRB_1g012780 isoform B [Beta vulgaris subsp. vulgaris]
BVRB_1g012790	1:24767443-24771063	9.62469	6.23752	-0.625768	0.08975	0.170138	down	PREDICTED: sterol-4-alpha-carboxylate 3-dehydrogenase, decarboxylating [Beta vulgaris subsp. vulgaris] >gi|870868446|gb|KMT19271.1| hypothetical protein BVRB_1g012790 [Beta vulgaris subsp. vulgaris]
BVRB_1g012800	1:24822597-24838622	13.5112	14.3971	0.0916215	0.74015	0.817391	up	PREDICTED: uncharacterized protein LOC104898538 [Beta vulgaris subsp. vulgaris] >gi|731314033|ref|XP_010683941.1| PREDICTED: uncharacterized protein LOC104898538 [Beta vulgaris subsp. vulgaris] >gi|731314035|ref|XP_010683948.1| PREDICTED: uncharacter ...
BVRB_1g012810	1:24854377-24875242	0	0.00998354	inf	1	1	up	hypothetical protein BVRB_1g012810 [Beta vulgaris subsp. vulgaris]
BVRB_1g012820	1:24942688-24943462	0	0	0	1	1	down	hypothetical protein BVRB_1g012820 [Beta vulgaris subsp. vulgaris]
BVRB_1g012830	1:24944276-24954281	10.7575	6.55672	-0.714296	0.02195	0.0554066	down	PREDICTED: lysine histidine transporter-like 8 [Beta vulgaris subsp. vulgaris] >gi|870868450|gb|KMT19275.1| hypothetical protein BVRB_1g012830 [Beta vulgaris subsp. vulgaris]
BVRB_1g012840	1:24958056-24960365	10.6146	7.54068	-0.493281	0.1106	0.199597	down	hypothetical protein BVRB_1g012840 [Beta vulgaris subsp. vulgaris]
BVRB_1g012850	1:24961988-24963382	0.647109	1.94381	1.58681	0.02115	0.0538616	up	hypothetical protein BVRB_1g012850 [Beta vulgaris subsp. vulgaris]
BVRB_1g012860	1:24975766-24989055	17.1599	6.5933	-1.37997	5.00E-05	0.000316398	down	PREDICTED: B3 domain-containing protein Os01g0723500-like isoform X2 [Beta vulgaris subsp. vulgaris] >gi|870868454|gb|KMT19279.1| hypothetical protein BVRB_1g012860 isoform B [Beta vulgaris subsp. vulgaris]
BVRB_1g012870	1:25061180-25072865	21.6316	27.7965	0.361762	0.13395	0.23188	up	PREDICTED: uncharacterized protein LOC104898593 [Beta vulgaris subsp. vulgaris] >gi|870868455|gb|KMT19280.1| hypothetical protein BVRB_1g012870 [Beta vulgaris subsp. vulgaris]
BVRB_1g012880	1:25294632-25295215	0	0	0	1	1	down	hypothetical protein BVRB_1g012880 [Beta vulgaris subsp. vulgaris]
BVRB_1g012890	1:25301347-25306055	4.08635	1.29952	-1.65283	0.00185	0.00725911	down	PREDICTED: probable transcription factor KAN4 [Beta vulgaris subsp. vulgaris] >gi|870868457|gb|KMT19282.1| hypothetical protein BVRB_1g012890 [Beta vulgaris subsp. vulgaris]
BVRB_1g012900	1:25313289-25314191	0	0	0	1	1	down	hypothetical protein BVRB_1g012900 [Beta vulgaris subsp. vulgaris]
BVRB_1g012910	1:25353249-25365017	32.0525	61.4644	0.939312	0.00035	0.00176178	up	PREDICTED: transmembrane protein 147 [Beta vulgaris subsp. vulgaris] >gi|870868459|gb|KMT19284.1| hypothetical protein BVRB_1g012910 [Beta vulgaris subsp. vulgaris]
BVRB_1g012920	1:25366329-25367145	1392.38	775.396	-0.844545	0.00315	0.0113412	down	PREDICTED: uncharacterized protein LOC104898612 [Beta vulgaris subsp. vulgaris] >gi|870868460|gb|KMT19285.1| hypothetical protein BVRB_1g012920 [Beta vulgaris subsp. vulgaris]
BVRB_1g012930	1:25406769-25409139	0	0	0	1	1	down	hypothetical protein BVRB_1g012930 [Beta vulgaris subsp. vulgaris]
BVRB_1g012940	1:25471671-25510005	56.5418	42.1048	-0.425331	0.0722	0.14341	down	PREDICTED: 5'-nucleotidase domain-containing protein 4 [Beta vulgaris subsp. vulgaris] >gi|870868462|gb|KMT19287.1| hypothetical protein BVRB_1g012940 [Beta vulgaris subsp. vulgaris]
BVRB_1g012950	1:25577406-25600728	1.43182	0.654432	-1.12954	0.02715	0.0659432	down	hypothetical protein BVRB_1g012950 [Beta vulgaris subsp. vulgaris]
BVRB_1g012960	1:25641885-25661958	16.7366	17.2432	0.0430253	0.87825	0.918493	up	PREDICTED: lysophospholipid acyltransferase LPEAT1 isoform X1 [Beta vulgaris subsp. vulgaris] >gi|870868465|gb|KMT19290.1| hypothetical protein BVRB_1g012960 isoform B [Beta vulgaris subsp. vulgaris]
BVRB_1g012970	1:25745717-25777212	17.8101	11.2657	-0.660756	0.0095	0.0281845	down	PREDICTED: leishmanolysin-like peptidase [Beta vulgaris subsp. vulgaris] >gi|870868466|gb|KMT19291.1| hypothetical protein BVRB_1g012970 [Beta vulgaris subsp. vulgaris]
BVRB_1g012980	1:25908929-25920514	26.4555	71.8018	1.44045	5.00E-05	0.000316398	up	PREDICTED: probable sugar phosphate/phosphate translocator At1g48230 [Beta vulgaris subsp. vulgaris] >gi|870868467|gb|KMT19292.1| hypothetical protein BVRB_1g012980 [Beta vulgaris subsp. vulgaris]
BVRB_1g012990	1:25988124-25989975	0	0	0	1	1	down	PREDICTED: zinc finger protein ZAT5-like [Beta vulgaris subsp. vulgaris] >gi|870868468|gb|KMT19293.1| hypothetical protein BVRB_1g012990 [Beta vulgaris subsp. vulgaris]
BVRB_1g013000	1:26040022-26042355	0	0.0272702	inf	1	1	up	PREDICTED: zinc finger BED domain-containing protein RICESLEEPER 2-like [Beta vulgaris subsp. vulgaris] >gi|870868469|gb|KMT19294.1| hypothetical protein BVRB_1g013000 [Beta vulgaris subsp. vulgaris]
BVRB_1g013010	1:26067016-26071974	0	0	0	1	1	down	PREDICTED: probable clathrin heavy chain [Beta vulgaris subsp. vulgaris] >gi|870868470|gb|KMT19295.1| hypothetical protein BVRB_1g013010 [Beta vulgaris subsp. vulgaris]
BVRB_1g013020	1:26077778-26078382	0	0	0	1	1	down	hypothetical protein BVRB_1g013020 [Beta vulgaris subsp. vulgaris]
BVRB_1g013030	1:26117796-26119991	40.2909	34.572	-0.22085	0.3801	0.508661	down	PREDICTED: protein BRASSINAZOLE-RESISTANT 1-like [Beta vulgaris subsp. vulgaris] >gi|870868472|gb|KMT19297.1| hypothetical protein BVRB_1g013030 [Beta vulgaris subsp. vulgaris]
BVRB_1g013040	1:26120068-26121832	1.64188	1.74597	0.0886803	0.8591	0.904811	up	PREDICTED: serine/arginine repetitive matrix protein 1 [Beta vulgaris subsp. vulgaris] >gi|870868473|gb|KMT19298.1| hypothetical protein BVRB_1g013040 [Beta vulgaris subsp. vulgaris]
BVRB_1g013050	1:26121986-26123056	0.138135	0.180457	0.385579	1	1	up	hypothetical protein BVRB_1g013050 [Beta vulgaris subsp. vulgaris]
BVRB_1g013060	1:26166226-26167962	0.487925	0.454604	-0.102048	1	1	down	hypothetical protein BVRB_1g013060 [Beta vulgaris subsp. vulgaris]
BVRB_1g013070	1:26201035-26229762	14.0385	14.6736	0.0638362	0.79875	0.863393	up	PREDICTED: ubiquitin carboxyl-terminal hydrolase 5 [Beta vulgaris subsp. vulgaris] >gi|870868476|gb|KMT19301.1| hypothetical protein BVRB_1g013070 [Beta vulgaris subsp. vulgaris]
BVRB_1g013080	1:26242600-26243375	0	0	0	1	1	down	hypothetical protein BVRB_1g013080 [Beta vulgaris subsp. vulgaris]
BVRB_1g013090	1:26412473-26427628	12.9317	14.6365	0.178656	0.47275	0.596991	up	PREDICTED: uncharacterized protein LOC104898734 [Beta vulgaris subsp. vulgaris] >gi|870868478|gb|KMT19303.1| hypothetical protein BVRB_1g013090 [Beta vulgaris subsp. vulgaris]
BVRB_1g013100	1:26434893-26438362	0	0.0196274	inf	1	1	up	hypothetical protein BVRB_1g013100 [Beta vulgaris subsp. vulgaris]
BVRB_1g013110	1:26492894-26501419	11.0747	5.16155	-1.10139	0.00275	0.0101073	down	PREDICTED: probable inactive heme oxygenase 2, chloroplastic isoform X2 [Beta vulgaris subsp. vulgaris] >gi|870868480|gb|KMT19305.1| hypothetical protein BVRB_1g013110 [Beta vulgaris subsp. vulgaris]
BVRB_1g013120	1:26505043-26516826	0.0599786	0.0925957	0.626496	1	1	up	hypothetical protein BVRB_1g013120 [Beta vulgaris subsp. vulgaris]
BVRB_1g013130	1:26558093-26559390	5.97544	10.6282	0.830781	0.03635	0.0832197	up	PREDICTED: uncharacterized protein LOC104898767 [Beta vulgaris subsp. vulgaris] >gi|870868482|gb|KMT19307.1| hypothetical protein BVRB_1g013130 [Beta vulgaris subsp. vulgaris]
BVRB_1g013140	1:26560714-26562799	44.8307	46.8116	0.0623776	0.8024	0.865638	up	PREDICTED: 40S ribosomal protein S28 [Beta vulgaris subsp. vulgaris] >gi|731364157|ref|XP_010693821.1| PREDICTED: 40S ribosomal protein S28 [Beta vulgaris subsp. vulgaris] >gi|870846178|gb|KMS98773.1| hypothetical protein BVRB_3g068500 [Beta vulgaris ...
BVRB_1g013150	1:26564989-26574169	7.58064	10.0504	0.406862	0.11975	0.212678	up	PREDICTED: uncharacterized protein LOC104898785 isoform X1 [Beta vulgaris subsp. vulgaris] >gi|870868484|gb|KMT19309.1| hypothetical protein BVRB_1g013150 [Beta vulgaris subsp. vulgaris]
BVRB_1g013160	1:26614585-26614954	0	0	0	1	1	down	hypothetical protein BVRB_1g013160 [Beta vulgaris subsp. vulgaris]
BVRB_1g013170	1:26621605-26633250	20.8875	22.7402	0.122605	0.6436	0.744097	up	PREDICTED: uncharacterized protein LOC104898799 [Beta vulgaris subsp. vulgaris] >gi|870868486|gb|KMT19311.1| hypothetical protein BVRB_1g013170 [Beta vulgaris subsp. vulgaris]
BVRB_1g013180	1:26709036-26712251	0.873696	1.48125	0.761614	0.11	0.198774	up	PREDICTED: pentatricopeptide repeat-containing protein At4g30700-like [Beta vulgaris subsp. vulgaris] >gi|870868487|gb|KMT19312.1| hypothetical protein BVRB_1g013180 [Beta vulgaris subsp. vulgaris]
BVRB_1g013190	1:26802059-26809604	30.9239	47.4418	0.617439	0.01775	0.0466629	up	PREDICTED: uncharacterized protein LOC104898813 [Beta vulgaris subsp. vulgaris] >gi|870868488|gb|KMT19313.1| hypothetical protein BVRB_1g013190 [Beta vulgaris subsp. vulgaris]
BVRB_1g013200	1:26810810-26823465	10.1081	11.3399	0.165891	0.5444	0.662068	up	PREDICTED: probable E3 ubiquitin-protein ligase ARI2 isoform X1 [Beta vulgaris subsp. vulgaris] >gi|870868489|gb|KMT19314.1| hypothetical protein BVRB_1g013200 [Beta vulgaris subsp. vulgaris]
BVRB_1g013210	1:26873829-26878764	0.0175796	0.0253088	0.525736	1	1	up	PREDICTED: uncharacterized protein LOC104898841 isoform X1 [Beta vulgaris subsp. vulgaris] >gi|731314111|ref|XP_010684264.1| PREDICTED: uncharacterized protein LOC104898841 isoform X1 [Beta vulgaris subsp. vulgaris] >gi|731314113|ref|XP_010684272.1| ...
BVRB_1g013220	1:26878870-26879515	0	0	0	1	1	down	hypothetical protein BVRB_1g013220 [Beta vulgaris subsp. vulgaris]
BVRB_1g013230	1:26894289-26915294	0.848903	0.900891	0.0857514	0.88025	0.919798	up	hypothetical protein BVRB_1g013230 [Beta vulgaris subsp. vulgaris]
BVRB_1g013240	1:26917639-26931679	0.0573132	0.0400278	-0.517867	1	1	down	hypothetical protein BVRB_1g013240 [Beta vulgaris subsp. vulgaris]
BVRB_1g013250	1:26961747-26969602	10.9836	16.9523	0.626134	0.0147	0.0401246	up	PREDICTED: probable methyltransferase PMT28 [Beta vulgaris subsp. vulgaris] >gi|870868496|gb|KMT19321.1| hypothetical protein BVRB_1g013250 [Beta vulgaris subsp. vulgaris]
BVRB_1g013260	1:26979927-26985882	85.2599	61.6508	-0.467748	0.0579	0.120486	down	PREDICTED: uncharacterized protein LOC104898898 [Beta vulgaris subsp. vulgaris]
BVRB_1g013270	1:26986498-26987633	0.0672792	0.0637475	-0.0777923	1	1	down	hypothetical protein BVRB_1g013270 [Beta vulgaris subsp. vulgaris]
BVRB_1g013280	1:27002658-27023493	20.8598	39.6734	0.927449	0.00055	0.00258149	up	PREDICTED: LOW QUALITY PROTEIN: DUF21 domain-containing protein At1g47330 [Beta vulgaris subsp. vulgaris]
BVRB_1g013290	1:27056307-27061162	33.7957	27.0016	-0.323795	0.23225	0.352267	down	PREDICTED: outer envelope pore protein 24B, chloroplastic-like [Beta vulgaris subsp. vulgaris] >gi|870868500|gb|KMT19325.1| hypothetical protein BVRB_1g013290 [Beta vulgaris subsp. vulgaris]
BVRB_1g013300	1:27104525-27109772	10.5729	15.2616	0.529532	0.1085	0.196684	up	PREDICTED: F-box/FBD/LRR-repeat protein At1g13570-like isoform X2 [Beta vulgaris subsp. vulgaris] >gi|870868501|gb|KMT19326.1| hypothetical protein BVRB_1g013300 isoform A [Beta vulgaris subsp. vulgaris]
BVRB_1g013310	1:27136387-27145912	33.0779	81.2256	1.29607	5.00E-05	0.000316398	up	PREDICTED: UDP-galactose transporter 2-like [Beta vulgaris subsp. vulgaris] >gi|870868503|gb|KMT19328.1| hypothetical protein BVRB_1g013310 [Beta vulgaris subsp. vulgaris]
BVRB_1g013320	1:27233542-27235305	0.169789	0	#NAME?	1	1	down	hypothetical protein BVRB_1g013320 [Beta vulgaris subsp. vulgaris]
BVRB_1g013330	1:27324302-27340437	17.0698	19.9363	0.223949	0.3985	0.526069	up	PREDICTED: protein TRANSPARENT TESTA 12 [Beta vulgaris subsp. vulgaris] >gi|870868505|gb|KMT19330.1| hypothetical protein BVRB_1g013330 [Beta vulgaris subsp. vulgaris]
BVRB_1g013340	1:27355972-27356518	0	0	0	1	1	down	hypothetical protein BVRB_1g013340 [Beta vulgaris subsp. vulgaris]
BVRB_1g013350	1:27358341-27358958	0	0	0	1	1	down	hypothetical protein BVRB_1g013350 [Beta vulgaris subsp. vulgaris]
BVRB_1g013360	1:27404122-27420878	16.025	11.5959	-0.466711	0.1272	0.223115	down	PREDICTED: uroporphyrinogen-III synthase, chloroplastic [Beta vulgaris subsp. vulgaris] >gi|870868508|gb|KMT19333.1| hypothetical protein BVRB_1g013360 [Beta vulgaris subsp. vulgaris]
BVRB_1g013370	1:27465792-27466597	2.48092	1.21254	-1.03284	0.19205	0.304311	down	hypothetical protein BVRB_1g013370 [Beta vulgaris subsp. vulgaris]
BVRB_1g013380	1:27498083-27498658	0.0342568	0	#NAME?	1	1	down	hypothetical protein BVRB_1g013380 [Beta vulgaris subsp. vulgaris]
BVRB_1g013390	1:27506672-27507925	0.0850447	0	#NAME?	1	1	down	hypothetical protein BVRB_1g013390 [Beta vulgaris subsp. vulgaris]
BVRB_1g013400	1:27512412-27513593	0.0433405	0	#NAME?	1	1	down	PREDICTED: uncharacterized protein LOC104898995 [Beta vulgaris subsp. vulgaris] >gi|870868512|gb|KMT19337.1| hypothetical protein BVRB_1g013400 [Beta vulgaris subsp. vulgaris]
BVRB_1g013410	1:27546665-27580210	29.3619	26.882	-0.127306	0.60015	0.710033	down	PREDICTED: uncharacterized protein LOC104899002 isoform X1 [Beta vulgaris subsp. vulgaris] >gi|870868513|gb|KMT19338.1| hypothetical protein BVRB_1g013410 [Beta vulgaris subsp. vulgaris]
BVRB_1g013420	1:27590924-27606725	0	0	0	1	1	down	hypothetical protein BVRB_1g013420 [Beta vulgaris subsp. vulgaris]
BVRB_1g013430	1:27633834-27641409	0.264353	0.0146067	-4.17776	1	1	down	PREDICTED: pentatricopeptide repeat-containing protein At2g41080 [Beta vulgaris subsp. vulgaris] >gi|870868515|gb|KMT19340.1| hypothetical protein BVRB_1g013430 [Beta vulgaris subsp. vulgaris]
BVRB_1g013440	1:27633834-27641409	3.35202	2.24703	-0.577011	0.0575	0.119762	down	hypothetical protein BVRB_1g013440 [Beta vulgaris subsp. vulgaris]
BVRB_1g013450	1:27641464-27642959	11.6079	6.86715	-0.757323	0.0176	0.0463394	down	hypothetical protein BVRB_1g013450 [Beta vulgaris subsp. vulgaris]
BVRB_1g013460	1:27643014-27644895	29.0113	19.9806	-0.538012	0.05165	0.110128	down	hypothetical protein BVRB_1g013460 [Beta vulgaris subsp. vulgaris]
BVRB_1g013470	1:27721659-27738775	2.58854	2.9927	0.209305	0.90435	0.936058	up	hypothetical protein BVRB_1g013470 [Beta vulgaris subsp. vulgaris]
BVRB_1g013480	1:27721659-27738775	2.50772	2.80402	0.161118	0.57305	0.686472	up	PREDICTED: CST complex subunit CTC1 isoform X1 [Beta vulgaris subsp. vulgaris] >gi|731314164|ref|XP_010684455.1| PREDICTED: CST complex subunit CTC1 isoform X1 [Beta vulgaris subsp. vulgaris] >gi|731314166|ref|XP_010684461.1| PREDICTED: CST complex s ...
BVRB_1g013490	1:27757093-27766315	4.06753	5.12543	0.33352	0.31595	0.443432	up	hypothetical protein BVRB_1g013490 [Beta vulgaris subsp. vulgaris]
BVRB_1g013500	1:27766820-27776525	18.2861	13.7332	-0.413083	0.18165	0.291186	down	PREDICTED: protein OSB1, mitochondrial-like [Beta vulgaris subsp. vulgaris] >gi|870868522|gb|KMT19347.1| hypothetical protein BVRB_1g013500 isoform A [Beta vulgaris subsp. vulgaris]
BVRB_1g013510	1:27818458-27824605	0.0165882	0.00482541	-1.78143	1	1	down	hypothetical protein BVRB_1g013510 [Beta vulgaris subsp. vulgaris]
BVRB_1g013520	1:27880243-27895168	33.2031	48.441	0.544911	0.02985	0.0711569	up	PREDICTED: nucleobase-ascorbate transporter 3 [Beta vulgaris subsp. vulgaris] >gi|870868525|gb|KMT19350.1| hypothetical protein BVRB_1g013520 [Beta vulgaris subsp. vulgaris]
BVRB_1g013530	1:27967287-27971278	38.3456	42.546	0.149963	0.54215	0.659856	up	hypothetical protein BVRB_1g013530 [Beta vulgaris subsp. vulgaris]
BVRB_1g013540	1:28086041-28093746	1.86283	3.50511	0.911966	0.01005	0.0294793	up	PREDICTED: uncharacterized protein LOC104899099 [Beta vulgaris subsp. vulgaris] >gi|870868527|gb|KMT19352.1| hypothetical protein BVRB_1g013540 [Beta vulgaris subsp. vulgaris]
BVRB_1g013550	1:28145100-28177279	132.431	65.4403	-1.01699	0.00025	0.00130969	down	hypothetical protein BVRB_1g013550 [Beta vulgaris subsp. vulgaris]
BVRB_1g013560	1:28199752-28216291	0	0	0	1	1	down	hypothetical protein BVRB_1g013560 [Beta vulgaris subsp. vulgaris]
BVRB_1g013570	1:28263672-28275897	76.8712	140.611	0.871196	0.00035	0.00176178	up	PREDICTED: pyrophosphate--fructose 6-phosphate 1-phosphotransferase subunit alpha [Beta vulgaris subsp. vulgaris] >gi|870868530|gb|KMT19355.1| hypothetical protein BVRB_1g013570 [Beta vulgaris subsp. vulgaris]
BVRB_1g013580	1:28380597-28382876	0.528361	0.48667	-0.118581	1	1	down	hypothetical protein BVRB_1g013580 [Beta vulgaris subsp. vulgaris]
BVRB_1g013590	1:28405541-28420756	9.49791	6.6219	-0.520364	0.0364	0.0832787	down	PREDICTED: aarF domain-containing protein kinase 4 isoform X1 [Beta vulgaris subsp. vulgaris] >gi|731314198|ref|XP_010684576.1| PREDICTED: aarF domain-containing protein kinase 4 isoform X1 [Beta vulgaris subsp. vulgaris] >gi|870868532|gb|KMT19357.1| ...
BVRB_1g013600	1:28491590-28492405	0.21973	0.179811	-0.289254	1	1	down	hypothetical protein BVRB_1g013600 [Beta vulgaris subsp. vulgaris]
BVRB_1g013610	1:28549459-28597234	43.2241	18.8589	-1.19659	5.00E-05	0.000316398	down	hypothetical protein BVRB_1g013610 isoform B [Beta vulgaris subsp. vulgaris]
BVRB_1g013620	1:28626577-28652244	7.40983	6.10305	-0.279912	0.3283	0.456758	down	PREDICTED: DNA mismatch repair protein PMS1 isoform X1 [Beta vulgaris subsp. vulgaris] >gi|870868536|gb|KMT19361.1| hypothetical protein BVRB_1g013620 [Beta vulgaris subsp. vulgaris]
BVRB_1g013630	1:28876923-28919358	18.2462	19.9441	0.128365	0.597	0.707278	up	PREDICTED: uncharacterized protein LOC104899168 [Beta vulgaris subsp. vulgaris]
BVRB_1g013640	1:28938774-28957089	0.645071	3.30428	2.35681	5.00E-05	0.000316398	up	hypothetical protein BVRB_1g013640 isoform A [Beta vulgaris subsp. vulgaris]
BVRB_1g013650	1:28963892-28971099	3.79496	2.63783	-0.52473	0.10105	0.186396	down	PREDICTED: deSI-like protein At4g17486 isoform X1 [Beta vulgaris subsp. vulgaris] >gi|870868540|gb|KMT19365.1| hypothetical protein BVRB_1g013650 isoform A [Beta vulgaris subsp. vulgaris]
BVRB_1g013660	1:29009325-29018480	0.112258	0.0259929	-2.11062	1	1	down	hypothetical protein BVRB_1g013660 [Beta vulgaris subsp. vulgaris]
BVRB_1g013670	1:29175374-29202184	19.3561	21.6425	0.161084	0.52915	0.648278	up	hypothetical protein BVRB_1g013670 isoform A [Beta vulgaris subsp. vulgaris]
BVRB_1g013680	1:29257825-29273440	10.4772	10.0036	-0.0667267	0.8018	0.865126	down	PREDICTED: uncharacterized protein LOC104899221 [Beta vulgaris subsp. vulgaris] >gi|870868545|gb|KMT19370.1| hypothetical protein BVRB_1g013680 [Beta vulgaris subsp. vulgaris]
BVRB_1g013690	1:29408654-29431003	11.6294	24.6545	1.08407	5.00E-05	0.000316398	up	PREDICTED: chloride channel protein CLC-f [Beta vulgaris subsp. vulgaris] >gi|870868546|gb|KMT19371.1| hypothetical protein BVRB_1g013690 [Beta vulgaris subsp. vulgaris]
BVRB_1g013700	1:29433108-29436700	8.71775	7.90619	-0.140974	0.66745	0.763204	down	PREDICTED: amino acid permease 3-like [Beta vulgaris subsp. vulgaris] >gi|870868547|gb|KMT19372.1| hypothetical protein BVRB_1g013700 [Beta vulgaris subsp. vulgaris]
BVRB_1g013710	1:29446040-29450310	1.6163	1.33275	-0.278294	0.59975	0.709743	down	PREDICTED: cyclin-A1-4-like [Beta vulgaris subsp. vulgaris] >gi|870868548|gb|KMT19373.1| hypothetical protein BVRB_1g013710 isoform A [Beta vulgaris subsp. vulgaris]
BVRB_1g013720	1:29588334-29637170	25.4969	37.1818	0.544274	0.02995	0.0713582	up	PREDICTED: chaperone protein dnaJ 10-like [Beta vulgaris subsp. vulgaris] >gi|870868550|gb|KMT19375.1| hypothetical protein BVRB_1g013720 [Beta vulgaris subsp. vulgaris]
BVRB_1g013730	1:29696249-29707624	0.118747	0.163909	0.464996	1	1	up	hypothetical protein BVRB_1g013730 [Beta vulgaris subsp. vulgaris]
BVRB_1g013740	1:29696249-29707624	0.228215	0.303312	0.410409	1	1	up	hypothetical protein BVRB_1g013740 [Beta vulgaris subsp. vulgaris]
BVRB_1g013750	1:29718549-29722391	20.008	48.3936	1.27424	5.00E-05	0.000316398	up	PREDICTED: bZIP transcription factor 60 [Beta vulgaris subsp. vulgaris] >gi|870868553|gb|KMT19378.1| hypothetical protein BVRB_1g013750 [Beta vulgaris subsp. vulgaris]
BVRB_1g013760	1:29763299-29767194	1.48834	0.615304	-1.27433	0.05835	0.121312	down	PREDICTED: mitotic spindle checkpoint protein BUBR1 [Beta vulgaris subsp. vulgaris] >gi|870868554|gb|KMT19379.1| hypothetical protein BVRB_1g013760 [Beta vulgaris subsp. vulgaris]
BVRB_1g013770	1:29787119-29788459	3.666	4.13552	0.173865	0.68745	0.77767	up	PREDICTED: uncharacterized protein LOC104899283 [Beta vulgaris subsp. vulgaris] >gi|870868555|gb|KMT19380.1| hypothetical protein BVRB_1g013770 [Beta vulgaris subsp. vulgaris]
BVRB_1g013780	1:29788942-29789835	1.01174	0.55806	-0.858344	0.4547	0.580324	down	hypothetical protein BVRB_1g013780 [Beta vulgaris subsp. vulgaris]
BVRB_1g013790	1:29789910-29806175	110.46	45.7439	-1.27187	5.00E-05	0.000316398	down	PREDICTED: chlorophyll a-b binding protein 5, chloroplastic isoform X3 [Beta vulgaris subsp. vulgaris] >gi|870868558|gb|KMT19383.1| hypothetical protein BVRB_1g013790 isoform B [Beta vulgaris subsp. vulgaris]
BVRB_1g013800	1:29941117-29943712	5.08562	2.58335	-0.977178	0.03195	0.075083	down	PREDICTED: cell division control protein 2 homolog D [Beta vulgaris subsp. vulgaris] >gi|870868559|gb|KMT19384.1| hypothetical protein BVRB_1g013800 [Beta vulgaris subsp. vulgaris]
BVRB_1g013810	1:29965833-29968592	84.9421	16.4642	-2.36715	5.00E-05	0.000316398	down	PREDICTED: UDP-glycosyltransferase 74E1-like [Beta vulgaris subsp. vulgaris] >gi|870868560|gb|KMT19385.1| hypothetical protein BVRB_1g013810 [Beta vulgaris subsp. vulgaris]
BVRB_1g013820	1:29997438-30040438	9.76526	14.0282	0.522601	0.0408	0.0914146	up	PREDICTED: tetratricopeptide repeat protein 37 isoform X2 [Beta vulgaris subsp. vulgaris]
BVRB_1g013830	1:30061348-30077164	12.9115	20.4267	0.661799	0.0154	0.0416879	up	PREDICTED: uncharacterized protein LOC104899357 [Beta vulgaris subsp. vulgaris] >gi|870868562|gb|KMT19387.1| hypothetical protein BVRB_1g013830 [Beta vulgaris subsp. vulgaris]
BVRB_1g013840	1:30208219-30209041	0.216228	0.366263	0.760329	1	1	up	PREDICTED: dirigent protein 8 [Beta vulgaris subsp. vulgaris] >gi|870868563|gb|KMT19388.1| hypothetical protein BVRB_1g013840 [Beta vulgaris subsp. vulgaris]
BVRB_1g013850	1:30230535-30249435	0	0	0	1	1	down	hypothetical protein BVRB_1g013850 [Beta vulgaris subsp. vulgaris]
BVRB_1g013860	1:30249575-30251078	0	0	0	1	1	down	hypothetical protein BVRB_1g013860 [Beta vulgaris subsp. vulgaris]
BVRB_1g013870	1:30256902-30261441	92.0577	113.155	0.297686	0.22045	0.338437	up	PREDICTED: 30S ribosomal protein S9, chloroplastic [Beta vulgaris subsp. vulgaris] >gi|870868566|gb|KMT19391.1| hypothetical protein BVRB_1g013870 [Beta vulgaris subsp. vulgaris]
BVRB_1g013880	1:30376425-30377675	14.2871	17.037	0.253955	0.4389	0.565033	up	PREDICTED: uncharacterized protein LOC104900736 [Beta vulgaris subsp. vulgaris] >gi|870868369|gb|KMT19206.1| hypothetical protein BVRB_1g013880 [Beta vulgaris subsp. vulgaris]
BVRB_1g013890	1:30436413-30437565	0	0	0	1	1	down	hypothetical protein BVRB_1g013890 [Beta vulgaris subsp. vulgaris]
BVRB_1g013900	1:30466169-30475563	81.8621	80.0345	-0.0325743	0.89005	0.926555	down	PREDICTED: cinnamoyl-CoA reductase 2-like [Beta vulgaris subsp. vulgaris] >gi|870868371|gb|KMT19208.1| hypothetical protein BVRB_1g013900 [Beta vulgaris subsp. vulgaris]
BVRB_1g013910	1:30519610-30524313	0	0	0	1	1	down	hypothetical protein BVRB_1g013910 [Beta vulgaris subsp. vulgaris]
BVRB_1g013920	1:30593887-30607831	6.02899	9.063	0.588071	0.02975	0.0709554	up	PREDICTED: RNA-binding protein 24 isoform X2 [Beta vulgaris subsp. vulgaris] >gi|870868373|gb|KMT19210.1| hypothetical protein BVRB_1g013920 [Beta vulgaris subsp. vulgaris]
BVRB_1g013930	1:30633587-30638972	14.9051	16.9529	0.185729	0.47285	0.597063	up	PREDICTED: SWI/SNF complex subunit SWI3B [Beta vulgaris subsp. vulgaris] >gi|870868374|gb|KMT19211.1| hypothetical protein BVRB_1g013930 [Beta vulgaris subsp. vulgaris]
BVRB_1g013940	1:30639058-30641253	126.955	92.7873	-0.45232	0.06405	0.130674	down	PREDICTED: psbP domain-containing protein 3, chloroplastic isoform X1 [Beta vulgaris subsp. vulgaris] >gi|870868375|gb|KMT19212.1| hypothetical protein BVRB_1g013940 [Beta vulgaris subsp. vulgaris]
BVRB_1g013950	1:30750884-30763469	7.76612	9.44621	0.282541	0.32725	0.455527	up	PREDICTED: putative DNA-binding protein ESCAROLA isoform X1 [Beta vulgaris subsp. vulgaris] >gi|870868376|gb|KMT19213.1| hypothetical protein BVRB_1g013950 [Beta vulgaris subsp. vulgaris]
BVRB_1g013960	1:30771915-30772900	1.30912	1.19239	-0.134733	0.8348	0.888109	down	hypothetical protein BVRB_1g013960 [Beta vulgaris subsp. vulgaris]
BVRB_1g013970	1:30805626-30808228	0.667749	1.22802	0.878957	0.142	0.24273	up	PREDICTED: short-chain dehydrogenase/reductase family 42E member 1-like isoform X1 [Beta vulgaris subsp. vulgaris] >gi|870868378|gb|KMT19215.1| hypothetical protein BVRB_1g013970 [Beta vulgaris subsp. vulgaris]
BVRB_1g013980	1:30808342-30818688	17.8676	22.4061	0.326546	0.21425	0.331098	up	PREDICTED: short-chain dehydrogenase/reductase family 42E member 1-like [Beta vulgaris subsp. vulgaris] >gi|870868379|gb|KMT19216.1| hypothetical protein BVRB_1g013980 [Beta vulgaris subsp. vulgaris]
BVRB_1g013990	1:30871502-30876637	10.8661	9.71904	-0.160948	0.52075	0.641529	down	PREDICTED: uncharacterized protein LOC104900845 [Beta vulgaris subsp. vulgaris] >gi|870868380|gb|KMT19217.1| hypothetical protein BVRB_1g013990 [Beta vulgaris subsp. vulgaris]
BVRB_1g014000	1:30879027-30880658	0	0.0431303	inf	1	1	up	hypothetical protein BVRB_1g014000 [Beta vulgaris subsp. vulgaris]
BVRB_1g014010	1:30956494-30957008	1.16472	1.29622	0.154325	0.8597	0.905235	up	hypothetical protein BVRB_1g014010 [Beta vulgaris subsp. vulgaris]
BVRB_1g014020	1:30960592-30962908	9.43734	10.6037	0.168121	0.6256	0.730282	up	hypothetical protein BVRB_1g014020 [Beta vulgaris subsp. vulgaris]
BVRB_1g014030	1:30963292-30964267	9.40012	8.60523	-0.127465	0.73745	0.815588	down	hypothetical protein BVRB_1g014030 [Beta vulgaris subsp. vulgaris]
BVRB_1g014040	1:31052920-31053836	0.0817239	0.0613251	-0.41428	1	1	down	hypothetical protein BVRB_1g014040 [Beta vulgaris subsp. vulgaris]
BVRB_1g014050	1:31055101-31056546	7.25773	18.0583	1.31507	0.0001	0.000587404	up	PREDICTED: 60S ribosome subunit biogenesis protein NIP7 homolog isoform X1 [Beta vulgaris subsp. vulgaris] >gi|870868386|gb|KMT19223.1| hypothetical protein BVRB_1g014050 [Beta vulgaris subsp. vulgaris]
BVRB_1g014060	1:31066536-31068026	0.0322021	0.0253732	-0.343851	1	1	down	hypothetical protein BVRB_1g014060 [Beta vulgaris subsp. vulgaris]
BVRB_1g014070	1:31096300-31102435	25.7371	36.4929	0.503769	0.0623	0.127748	up	PREDICTED: peptidyl-prolyl cis-trans isomerase FKBP18, chloroplastic [Beta vulgaris subsp. vulgaris] >gi|870868388|gb|KMT19225.1| hypothetical protein BVRB_1g014070 [Beta vulgaris subsp. vulgaris]
BVRB_1g014080	1:31163910-31173356	0	0.0145308	inf	1	1	up	hypothetical protein BVRB_1g014080 [Beta vulgaris subsp. vulgaris]
BVRB_1g014090	1:31204747-31211396	37.612	37.1342	-0.0184409	0.9377	0.959531	down	PREDICTED: monosaccharide-sensing protein 2 [Beta vulgaris subsp. vulgaris] >gi|870868390|gb|KMT19227.1| hypothetical protein BVRB_1g014090 [Beta vulgaris subsp. vulgaris]
BVRB_1g014100	1:31259860-31261274	0	0	0	1	1	down	hypothetical protein BVRB_1g014100 [Beta vulgaris subsp. vulgaris]
BVRB_1g014110	1:31273656-31276126	0.084545	1.31243	3.95637	0.0985	0.182771	up	hypothetical protein BVRB_1g014110 [Beta vulgaris subsp. vulgaris]
BVRB_1g014120	1:31277840-31292750	1.23614	0.988125	-0.323077	0.3256	0.453736	down	hypothetical protein BVRB_1g014120 [Beta vulgaris subsp. vulgaris]
BVRB_1g014130	1:31296253-31298116	15.2551	13.1332	-0.216068	0.45135	0.577012	down	hypothetical protein BVRB_1g014130 [Beta vulgaris subsp. vulgaris]
BVRB_1g014140	1:31298570-31301406	25.4641	15.0799	-0.755841	0.00395	0.0136877	down	PREDICTED: uncharacterized protein LOC104900926 [Beta vulgaris subsp. vulgaris]
BVRB_1g014150	1:31353138-31355763	23.9725	20.0933	-0.254665	0.3466	0.474918	down	PREDICTED: uncharacterized protein LOC104900936 [Beta vulgaris subsp. vulgaris] >gi|870868396|gb|KMT19233.1| hypothetical protein BVRB_1g014150 [Beta vulgaris subsp. vulgaris]
BVRB_1g014160	1:31355764-31357174	26.6793	26.3504	-0.0178955	0.94975	0.966256	down	hypothetical protein BVRB_1g014160 [Beta vulgaris subsp. vulgaris]
BVRB_1g014170	1:31395942-31398934	0.0847805	0.0166025	-2.35234	1	1	down	hypothetical protein BVRB_1g014170 [Beta vulgaris subsp. vulgaris]
BVRB_1g014180	1:31553999-31554924	13.2766	14.1868	0.0956602	0.7802	0.848811	up	PREDICTED: RING-H2 finger protein ATL80 [Beta vulgaris subsp. vulgaris] >gi|870868399|gb|KMT19236.1| hypothetical protein BVRB_1g014180 [Beta vulgaris subsp. vulgaris]
BVRB_1g014190	1:31594279-31599554	28.0139	49.7992	0.829981	0.0038	0.013248	up	PREDICTED: outer envelope pore protein 21B, chloroplastic-like [Beta vulgaris subsp. vulgaris] >gi|870868400|gb|KMT19237.1| hypothetical protein BVRB_1g014190 [Beta vulgaris subsp. vulgaris]
BVRB_1g014200	1:31604538-31609414	0	0	0	1	1	down	hypothetical protein BVRB_1g014200 [Beta vulgaris subsp. vulgaris]
BVRB_1g014210	1:31615095-31622304	32.6922	96.1261	1.55598	5.00E-05	0.000316398	up	PREDICTED: dolichyl-diphosphooligosaccharide--protein glycosyltransferase subunit 1A [Beta vulgaris subsp. vulgaris] >gi|870868402|gb|KMT19239.1| hypothetical protein BVRB_1g014210 [Beta vulgaris subsp. vulgaris]
BVRB_1g014220	1:31753741-31759480	0	0.0100531	inf	1	1	up	PREDICTED: MLO-like protein 9 [Beta vulgaris subsp. vulgaris] >gi|870868403|gb|KMT19240.1| hypothetical protein BVRB_1g014220 [Beta vulgaris subsp. vulgaris]
BVRB_1g014230	1:31778645-31786990	3.64106	6.16601	0.759977	0.0202	0.0518938	up	PREDICTED: protein S-acyltransferase 21 [Beta vulgaris subsp. vulgaris] >gi|870868404|gb|KMT19241.1| hypothetical protein BVRB_1g014230 [Beta vulgaris subsp. vulgaris]
BVRB_1g014240	1:31850675-31853618	0.0244694	0.0479783	0.971406	1	1	up	hypothetical protein BVRB_1g014240 [Beta vulgaris subsp. vulgaris]
BVRB_1g014250	1:31859115-31867828	65.0447	108.963	0.744336	0.00225	0.00855771	up	PREDICTED: uncharacterized protein LOC104901002 [Beta vulgaris subsp. vulgaris] >gi|870868406|gb|KMT19243.1| hypothetical protein BVRB_1g014250 [Beta vulgaris subsp. vulgaris]
BVRB_1g014260	1:31868655-31874520	1649.75	1180.4	-0.482974	0.176	0.284483	down	PREDICTED: glyceraldehyde-3-phosphate dehydrogenase B, chloroplastic [Beta vulgaris subsp. vulgaris] >gi|870868407|gb|KMT19244.1| hypothetical protein BVRB_1g014260 [Beta vulgaris subsp. vulgaris]
BVRB_1g014270	1:31876275-31878100	3.14892	2.14375	-0.554722	0.42995	0.556532	down	hypothetical protein BVRB_1g014270 [Beta vulgaris subsp. vulgaris]
BVRB_1g014280	1:31904225-31911617	21.3501	37.6434	0.818153	0.0008	0.00358489	up	PREDICTED: serine/threonine-protein kinase/endoribonuclease IRE1a-like [Beta vulgaris subsp. vulgaris] >gi|870868409|gb|KMT19246.1| hypothetical protein BVRB_1g014280 [Beta vulgaris subsp. vulgaris]
BVRB_1g014290	1:31987583-31995051	18.4449	9.10318	-1.01878	0.0001	0.000587404	down	PREDICTED: glutamate receptor 3.3 [Beta vulgaris subsp. vulgaris] >gi|731314506|ref|XP_010686871.1| PREDICTED: glutamate receptor 3.3 [Beta vulgaris subsp. vulgaris] >gi|731314508|ref|XP_010686877.1| PREDICTED: glutamate receptor 3.3 [Beta vulgaris s ...
BVRB_1g014300	1:32041063-32046833	26.6327	49.0946	0.882367	0.0004	0.00196669	up	PREDICTED: elongation factor 1-gamma-like [Beta vulgaris subsp. vulgaris] >gi|870868411|gb|KMT19248.1| hypothetical protein BVRB_1g014300 [Beta vulgaris subsp. vulgaris]
BVRB_1g014310	1:32078153-32079138	0	0	0	1	1	down	hypothetical protein BVRB_1g014310 [Beta vulgaris subsp. vulgaris]
BVRB_1g014320	1:32117273-32118279	9.29907	4.41464	-1.07479	0.02135	0.0542505	down	hypothetical protein BVRB_1g014320 [Beta vulgaris subsp. vulgaris]
BVRB_1g014330	1:32118343-32120094	5.10281	2.83692	-0.846966	0.0601	0.124274	down	hypothetical protein BVRB_1g014330 [Beta vulgaris subsp. vulgaris]
BVRB_1g014340	1:32121804-32122739	8.43085	20.4797	1.28045	0.0007	0.003194	up	hypothetical protein BVRB_1g014340 [Beta vulgaris subsp. vulgaris]
BVRB_1g014350	1:32156063-32171975	0	0	0	1	1	down	hypothetical protein BVRB_1g014350 [Beta vulgaris subsp. vulgaris]
BVRB_1g014360	1:32255777-32257508	0	0.0335409	inf	1	1	up	hypothetical protein BVRB_1g014360 [Beta vulgaris subsp. vulgaris]
BVRB_1g014370	1:32261687-32266725	23.2878	32.1308	0.464383	0.06325	0.12933	up	PREDICTED: probable protein phosphatase 2C 27 [Beta vulgaris subsp. vulgaris]
BVRB_1g014380	1:32267488-32291383	27.4103	25.0237	-0.131424	0.6422	0.742977	down	PREDICTED: protein canopy-1 isoform X1 [Beta vulgaris subsp. vulgaris] >gi|870868419|gb|KMT19256.1| hypothetical protein BVRB_1g014380 [Beta vulgaris subsp. vulgaris]
BVRB_1g014390	1:32333187-32336232	9.51144	11.2039	0.236265	0.3817	0.510504	up	PREDICTED: F-box/kelch-repeat protein At5g42350-like [Beta vulgaris subsp. vulgaris] >gi|870868420|gb|KMT19257.1| hypothetical protein BVRB_1g014390 [Beta vulgaris subsp. vulgaris]
BVRB_1g014400	1:32336776-32347133	10.7058	11.175	0.0618884	0.7953	0.860881	up	PREDICTED: U-box domain-containing protein 44 [Beta vulgaris subsp. vulgaris] >gi|870868421|gb|KMT19258.1| hypothetical protein BVRB_1g014400 [Beta vulgaris subsp. vulgaris]
BVRB_1g014410	1:32349067-32351738	0	0	0	1	1	down	hypothetical protein BVRB_1g014410 [Beta vulgaris subsp. vulgaris]
BVRB_1g014420	1:32384752-32386650	10.9981	9.26039	-0.248107	0.4918	0.614951	down	hypothetical protein BVRB_1g014420 isoform A [Beta vulgaris subsp. vulgaris]
BVRB_1g014440	1:32415624-32426529	6.33366	5.66316	-0.161432	0.79925	0.863824	down	hypothetical protein BVRB_1g014440 [Beta vulgaris subsp. vulgaris]
BVRB_1g014450	1:32431118-32450580	19.2897	36.326	0.913174	0.00035	0.00176178	up	PREDICTED: epidermal growth factor receptor substrate 15-like 1 [Beta vulgaris subsp. vulgaris] >gi|870868426|gb|KMT19263.1| hypothetical protein BVRB_1g014450 [Beta vulgaris subsp. vulgaris]
BVRB_1g014460	1:32453348-32454120	0.0754059	0	#NAME?	1	1	down	hypothetical protein BVRB_1g014460 [Beta vulgaris subsp. vulgaris]
BVRB_1g014470	1:32457844-32459590	0.0702123	0	#NAME?	1	1	down	hypothetical protein BVRB_1g014470 isoform A [Beta vulgaris subsp. vulgaris]
BVRB_1g014480	1:32491764-32524230	0.760939	1.44265	0.92287	0.0325	0.0760767	up	PREDICTED: Fanconi anemia group J protein homolog isoform X1 [Beta vulgaris subsp. vulgaris] >gi|870868430|gb|KMT19267.1| hypothetical protein BVRB_1g014480 isoform A [Beta vulgaris subsp. vulgaris]
BVRB_1g014490	1:32569259-32569988	0.0368484	0.0310604	-0.246525	1	1	down	hypothetical protein BVRB_1g014490 [Beta vulgaris subsp. vulgaris]
BVRB_1g014500	1:32577222-32577817	0	0	0	1	1	down	hypothetical protein BVRB_1g014500 [Beta vulgaris subsp. vulgaris]
BVRB_1g014510	1:32605911-32627283	7.74189	3.44076	-1.16996	0.0049	0.0163258	down	PREDICTED: branched-chain-amino-acid aminotransferase 2, chloroplastic-like [Beta vulgaris subsp. vulgaris] >gi|870868200|gb|KMT19052.1| hypothetical protein BVRB_1g014510 [Beta vulgaris subsp. vulgaris]
BVRB_1g014520	1:32635011-32637375	0.0388551	0	#NAME?	1	1	down	hypothetical protein BVRB_1g014520 [Beta vulgaris subsp. vulgaris]
BVRB_1g014530	1:32639931-32646700	0.0359237	0.00425785	-3.07674	1	1	down	PREDICTED: uncharacterized protein LOC104901601 [Beta vulgaris subsp. vulgaris]
BVRB_1g014540	1:32656501-32665048	0.0117229	0.0208433	0.830251	1	1	up	hypothetical protein BVRB_1g014540 [Beta vulgaris subsp. vulgaris]
BVRB_1g014550	1:32691091-32692991	0	0	0	1	1	down	hypothetical protein BVRB_1g014550 [Beta vulgaris subsp. vulgaris]
BVRB_1g014560	1:32719871-32723689	47.0922	44.998	-0.0656273	0.8088	0.87029	down	PREDICTED: uncharacterized protein LOC104901624 [Beta vulgaris subsp. vulgaris] >gi|870868205|gb|KMT19057.1| hypothetical protein BVRB_1g014560 [Beta vulgaris subsp. vulgaris]
BVRB_1g014570	1:32725331-32744236	25.7334	23.4776	-0.132353	0.6069	0.714942	down	PREDICTED: uncharacterized protein LOC104901632 isoform X1 [Beta vulgaris subsp. vulgaris] >gi|870868206|gb|KMT19058.1| hypothetical protein BVRB_1g014570 [Beta vulgaris subsp. vulgaris]
BVRB_1g014580	1:32746105-32752687	416.548	6.4523	-6.01253	5.00E-05	0.000316398	down	PREDICTED: squalene monooxygenase [Beta vulgaris subsp. vulgaris] >gi|870868207|gb|KMT19059.1| hypothetical protein BVRB_1g014580 [Beta vulgaris subsp. vulgaris]
BVRB_1g014590	1:32764547-32767932	2.91466	0.857688	-1.7648	0.03635	0.0832197	down	PREDICTED: uncharacterized protein LOC104901651 [Beta vulgaris subsp. vulgaris] >gi|870868208|gb|KMT19060.1| hypothetical protein BVRB_1g014590 [Beta vulgaris subsp. vulgaris]
BVRB_1g014600	1:32793046-32798365	4.33225	4.56259	0.0747341	0.8292	0.884561	up	PREDICTED: sodium-coupled neutral amino acid transporter 2-like [Beta vulgaris subsp. vulgaris] >gi|870868209|gb|KMT19061.1| hypothetical protein BVRB_1g014600 [Beta vulgaris subsp. vulgaris]
BVRB_1g014610	1:32802073-32805392	13.1513	23.5044	0.837731	0.001	0.00431389	up	PREDICTED: probable xyloglucan glycosyltransferase 9 [Beta vulgaris subsp. vulgaris] >gi|870868210|gb|KMT19062.1| hypothetical protein BVRB_1g014610 [Beta vulgaris subsp. vulgaris]
BVRB_1g014620	1:32813537-32818772	25.042	24.0129	-0.0605421	0.80635	0.868537	down	PREDICTED: transcription factor bHLH74 [Beta vulgaris subsp. vulgaris] >gi|731314621|ref|XP_010687589.1| PREDICTED: transcription factor bHLH74 [Beta vulgaris subsp. vulgaris] >gi|870868211|gb|KMT19063.1| hypothetical protein BVRB_1g014620 [Beta vulg ...
BVRB_1g014630	1:32867797-32873682	4.26762	1.01954	-2.06551	0.00055	0.00258149	down	PREDICTED: AP2-like ethylene-responsive transcription factor ANT isoform X1 [Beta vulgaris subsp. vulgaris]
BVRB_1g014640	1:32886996-32887656	1.00937	0.217001	-2.21768	0.0786	0.153594	down	hypothetical protein BVRB_1g014640 [Beta vulgaris subsp. vulgaris]
BVRB_1g014650	1:32887766-32892321	0.140121	0.106085	-0.401455	1	1	down	hypothetical protein BVRB_1g014650 [Beta vulgaris subsp. vulgaris]
BVRB_1g014660	1:32887766-32892321	0.768342	0.478713	-0.682587	0.5308	0.649606	down	hypothetical protein BVRB_1g014660 [Beta vulgaris subsp. vulgaris]
BVRB_1g014670	1:32892697-32899522	146.158	128.911	-0.18116	0.44925	0.575022	down	PREDICTED: uncharacterized protein LOC104901710 [Beta vulgaris subsp. vulgaris] >gi|870868216|gb|KMT19068.1| hypothetical protein BVRB_1g014670 [Beta vulgaris subsp. vulgaris]
BVRB_1g014680	1:32912801-32914912	14.3299	21.3282	0.57374	0.03715	0.0846427	up	PREDICTED: RNA-binding protein 1 [Beta vulgaris subsp. vulgaris] >gi|870868217|gb|KMT19069.1| hypothetical protein BVRB_1g014680 [Beta vulgaris subsp. vulgaris]
BVRB_1g014690	1:32924976-32925536	1.52814	0.396316	-1.94706	0.0781	0.15279	down	hypothetical protein BVRB_1g014690 [Beta vulgaris subsp. vulgaris]
BVRB_1g014700	1:32925553-32930522	799.601	189.375	-2.07803	5.00E-05	0.000316398	down	PREDICTED: uncharacterized protein LOC104901742 [Beta vulgaris subsp. vulgaris] >gi|870868219|gb|KMT19071.1| hypothetical protein BVRB_1g014700 [Beta vulgaris subsp. vulgaris]
BVRB_1g014710	1:32958515-32960702	6.30658	0.867367	-2.86214	5.00E-05	0.000316398	down	PREDICTED: uncharacterized protein LOC104901752 [Beta vulgaris subsp. vulgaris] >gi|870868220|gb|KMT19072.1| hypothetical protein BVRB_1g014710 [Beta vulgaris subsp. vulgaris]
BVRB_1g014720	1:32975894-32984112	0.904198	1.54814	0.775829	0.14865	0.251318	up	PREDICTED: kinesin-related protein 11 [Beta vulgaris subsp. vulgaris] >gi|870868221|gb|KMT19073.1| hypothetical protein BVRB_1g014720 [Beta vulgaris subsp. vulgaris]
BVRB_1g014730	1:33002063-33002632	0.411108	0.141779	-1.53587	1	1	down	hypothetical protein BVRB_1g014730 [Beta vulgaris subsp. vulgaris]
BVRB_1g014740	1:33005847-33018812	24.7906	14.5734	-0.76645	0.00895	0.0268363	down	PREDICTED: uncharacterized protein LOC104901770 isoform X1 [Beta vulgaris subsp. vulgaris] >gi|870868224|gb|KMT19076.1| hypothetical protein BVRB_1g014740 isoform B [Beta vulgaris subsp. vulgaris]
BVRB_1g014750	1:33032182-33032712	0.459792	0.663152	0.528358	1	1	up	PREDICTED: uncharacterized protein LOC104901786 [Beta vulgaris subsp. vulgaris] >gi|870868225|gb|KMT19077.1| hypothetical protein BVRB_1g014750 [Beta vulgaris subsp. vulgaris]
BVRB_1g014760	1:33047826-33048411	19.3319	14.1262	-0.452617	0.3124	0.439616	down	PREDICTED: phytosulfokines-like [Beta vulgaris subsp. vulgaris] >gi|870868226|gb|KMT19078.1| hypothetical protein BVRB_1g014760 [Beta vulgaris subsp. vulgaris]
BVRB_1g014770	1:33051813-33054962	4.22626	3.64466	-0.213597	0.5222	0.64251	down	PREDICTED: uncharacterized protein LOC104901805 [Beta vulgaris subsp. vulgaris] >gi|870868227|gb|KMT19079.1| hypothetical protein BVRB_1g014770 [Beta vulgaris subsp. vulgaris]
BVRB_1g014780	1:33064777-33071812	10.3277	15.0248	0.540827	0.0617	0.126801	up	PREDICTED: uncharacterized protein LOC104901813 [Beta vulgaris subsp. vulgaris] >gi|870868228|gb|KMT19080.1| hypothetical protein BVRB_1g014780 [Beta vulgaris subsp. vulgaris]
BVRB_1g014790	1:33089396-33092161	5.35539	4.12073	-0.378093	0.24675	0.369413	down	PREDICTED: U-box domain-containing protein 30-like [Beta vulgaris subsp. vulgaris] >gi|870868229|gb|KMT19081.1| hypothetical protein BVRB_1g014790 [Beta vulgaris subsp. vulgaris]
BVRB_1g014800	1:33099409-33099834	0.110056	0	#NAME?	1	1	down	hypothetical protein BVRB_1g014800 [Beta vulgaris subsp. vulgaris]
BVRB_1g014810	1:33107014-33109764	16.1489	7.43584	-1.11887	0.00055	0.00258149	down	PREDICTED: lecithin-cholesterol acyltransferase-like 1 [Beta vulgaris subsp. vulgaris]
BVRB_1g014820	1:33119718-33120433	10.4159	1.52933	-2.76782	0.001	0.00431389	down	hypothetical protein BVRB_1g014820 [Beta vulgaris subsp. vulgaris]
BVRB_1g014830	1:33136958-33137921	2.63787	1.17042	-1.17234	0.0811	0.157473	down	PREDICTED: uncharacterized protein LOC104901855 [Beta vulgaris subsp. vulgaris] >gi|870868233|gb|KMT19085.1| hypothetical protein BVRB_1g014830 [Beta vulgaris subsp. vulgaris]
BVRB_1g014840	1:33142188-33168866	0.0146002	0	#NAME?	1	1	down	hypothetical protein BVRB_1g014840 [Beta vulgaris subsp. vulgaris]
BVRB_1g014850	1:33171298-33190110	8.69068	36.2402	2.06005	5.00E-05	0.000316398	up	PREDICTED: dynamin-related protein 1C [Beta vulgaris subsp. vulgaris] >gi|870868235|gb|KMT19087.1| hypothetical protein BVRB_1g014850 [Beta vulgaris subsp. vulgaris]
BVRB_1g014860	1:33191165-33192744	8.9867	11.2366	0.322338	0.4284	0.554996	up	PREDICTED: uncharacterized protein LOC104901877 [Beta vulgaris subsp. vulgaris] >gi|870868236|gb|KMT19088.1| hypothetical protein BVRB_1g014860 [Beta vulgaris subsp. vulgaris]
BVRB_1g014870	1:33206758-33215073	20.7032	29.7782	0.524403	0.03195	0.075083	up	PREDICTED: U3 small nucleolar RNA-associated protein 4 [Beta vulgaris subsp. vulgaris] >gi|870868237|gb|KMT19089.1| hypothetical protein BVRB_1g014870 [Beta vulgaris subsp. vulgaris]
BVRB_1g014880	1:33242794-33245153	18.406	16.4155	-0.165117	0.6063	0.7146	down	PREDICTED: uncharacterized protein LOC104901890 isoform X1 [Beta vulgaris subsp. vulgaris] >gi|870868238|gb|KMT19090.1| hypothetical protein BVRB_1g014880 [Beta vulgaris subsp. vulgaris]
BVRB_1g014890	1:33274065-33279413	17.4945	30.2989	0.79236	0.00185	0.00725911	up	PREDICTED: heptahelical transmembrane protein 4-like isoform X1 [Beta vulgaris subsp. vulgaris] >gi|870868239|gb|KMT19091.1| hypothetical protein BVRB_1g014890 [Beta vulgaris subsp. vulgaris]
BVRB_1g014900	1:33318297-33328422	0.64141	0.512268	-0.324347	1	1	down	hypothetical protein BVRB_1g014900 [Beta vulgaris subsp. vulgaris]
BVRB_1g014910	1:33328557-33329682	3.68781	1.89018	-0.964242	0.1061	0.193609	down	hypothetical protein BVRB_1g014910 [Beta vulgaris subsp. vulgaris]
BVRB_1g014920	1:33335367-33336933	0.170935	1.24304	2.86236	0.00405	0.0139814	up	PREDICTED: serum response factor homolog B [Beta vulgaris subsp. vulgaris] >gi|870868242|gb|KMT19094.1| hypothetical protein BVRB_1g014920 [Beta vulgaris subsp. vulgaris]
BVRB_1g014930	1:33349477-33351192	0.137079	0.447791	1.70782	1	1	up	hypothetical protein BVRB_1g014930 [Beta vulgaris subsp. vulgaris]
BVRB_1g014940	1:33354868-33361693	154.635	142.767	-0.115204	0.6268	0.731187	down	PREDICTED: NADH dehydrogenase [ubiquinone] iron-sulfur protein 4, mitochondrial [Beta vulgaris subsp. vulgaris] >gi|870868244|gb|KMT19096.1| hypothetical protein BVRB_1g014940 [Beta vulgaris subsp. vulgaris]
BVRB_1g014950	1:33372678-33381552	3.63746	0.700151	-2.37719	0.46355	0.588507	down	hypothetical protein BVRB_1g014950 [Beta vulgaris subsp. vulgaris]
BVRB_1g014960	1:33372678-33381552	0.912969	0.635857	-0.521862	0.47555	0.599317	down	PREDICTED: disease resistance protein RGA2-like [Beta vulgaris subsp. vulgaris]
BVRB_1g014970	1:33372678-33381552	0.732786	0.888427	0.277863	0.853	0.900853	up	hypothetical protein BVRB_1g014970 [Beta vulgaris subsp. vulgaris]
BVRB_1g014980	1:33372678-33381552	0	0	0	1	1	down	hypothetical protein BVRB_1g014980 [Beta vulgaris subsp. vulgaris]
BVRB_1g014990	1:33395459-33398219	137.621	85.5206	-0.686354	0.00445	0.0150896	down	PREDICTED: LIM domain-containing protein WLIM1 [Beta vulgaris subsp. vulgaris] >gi|870868250|gb|KMT19102.1| hypothetical protein BVRB_1g014990 [Beta vulgaris subsp. vulgaris]
BVRB_1g015000	1:33400225-33406645	16.3236	20.935	0.358957	0.1683	0.274911	up	PREDICTED: F-box protein At3g12350 [Beta vulgaris subsp. vulgaris] >gi|870868251|gb|KMT19103.1| hypothetical protein BVRB_1g015000 [Beta vulgaris subsp. vulgaris]
BVRB_1g015010	1:33412079-33420114	21.0876	11.7571	-0.84286	0.00505	0.0167404	down	PREDICTED: GPN-loop GTPase 2 [Beta vulgaris subsp. vulgaris] >gi|870868252|gb|KMT19104.1| hypothetical protein BVRB_1g015010 [Beta vulgaris subsp. vulgaris]
BVRB_1g015020	1:33421324-33422895	0.221199	0.239465	0.114468	1	1	up	PREDICTED: uncharacterized protein LOC104901991 [Beta vulgaris subsp. vulgaris] >gi|870868253|gb|KMT19105.1| hypothetical protein BVRB_1g015020 [Beta vulgaris subsp. vulgaris]
BVRB_1g015030	1:33429384-33429975	0	0	0	1	1	down	hypothetical protein BVRB_1g015030 [Beta vulgaris subsp. vulgaris]
BVRB_1g015040	1:33431519-33432219	0.132642	0.121506	-0.126513	1	1	down	PREDICTED: uncharacterized protein LOC104902850 [Beta vulgaris subsp. vulgaris] >gi|731314926|ref|XP_010689076.1| PREDICTED: uncharacterized protein LOC104902855 [Beta vulgaris subsp. vulgaris] >gi|870868255|gb|KMT19107.1| hypothetical protein BVRB_1 ...
BVRB_1g015060	1:33434970-33449575	8.25885	9.35958	0.180502	0.5655	0.680807	up	PREDICTED: A-kinase anchor protein 17B isoform X1 [Beta vulgaris subsp. vulgaris] >gi|870868256|gb|KMT19108.1| hypothetical protein BVRB_1g015060 [Beta vulgaris subsp. vulgaris]
BVRB_1g015070	1:33461569-33468830	2.94824	2.15369	-0.453043	0.1798	0.28913	down	PREDICTED: uncharacterized protein LOC104902019 [Beta vulgaris subsp. vulgaris] >gi|731314698|ref|XP_010687977.1| PREDICTED: uncharacterized protein LOC104902019 [Beta vulgaris subsp. vulgaris] >gi|870868257|gb|KMT19109.1| hypothetical protein BVRB_1 ...
BVRB_1g015080	1:33469790-33474055	8.18257	15.1351	0.887275	0.00095	0.00413843	up	PREDICTED: tetratricopeptide repeat protein 7B [Beta vulgaris subsp. vulgaris] >gi|731314702|ref|XP_010687997.1| PREDICTED: tetratricopeptide repeat protein 7B [Beta vulgaris subsp. vulgaris] >gi|731314704|ref|XP_010688005.1| PREDICTED: tetratricopep ...
BVRB_1g015090	1:33474149-33475095	4.33105	4.15941	-0.0583373	0.90625	0.93739	down	hypothetical protein BVRB_1g015090 [Beta vulgaris subsp. vulgaris]
BVRB_1g015100	1:33481523-33500735	1.18469	0.823172	-0.525242	0.49655	0.619601	down	PREDICTED: cinnamoyl-CoA reductase 1-like isoform X2 [Beta vulgaris subsp. vulgaris] >gi|870868260|gb|KMT19112.1| hypothetical protein BVRB_1g015100 isoform A [Beta vulgaris subsp. vulgaris]
BVRB_1g015110	1:33509037-33526105	0	0.0480499	inf	1	1	up	hypothetical protein BVRB_1g015110 [Beta vulgaris subsp. vulgaris]
BVRB_1g015120	1:33526720-33531175	175.426	62.5808	-1.48707	5.00E-05	0.000316398	down	PREDICTED: cinnamoyl-CoA reductase 1-like [Beta vulgaris subsp. vulgaris] >gi|870868263|gb|KMT19115.1| hypothetical protein BVRB_1g015120 [Beta vulgaris subsp. vulgaris]
BVRB_1g015130	1:33542649-33549591	5.3619	6.38047	0.250917	0.45255	0.578331	up	PREDICTED: DNA excision repair protein ERCC-8 isoform X1 [Beta vulgaris subsp. vulgaris] >gi|870868264|gb|KMT19116.1| hypothetical protein BVRB_1g015130 [Beta vulgaris subsp. vulgaris]
BVRB_1g015140	1:33551839-33553064	3.20344	5.10449	0.672144	0.15495	0.258726	up	PREDICTED: F-box/kelch-repeat protein At5g43190 [Beta vulgaris subsp. vulgaris] >gi|870868265|gb|KMT19117.1| hypothetical protein BVRB_1g015140 [Beta vulgaris subsp. vulgaris]
BVRB_1g015150	1:33582519-33590066	13.6105	14.5274	0.0940645	0.7336	0.812833	up	PREDICTED: U-box domain-containing protein 4-like [Beta vulgaris subsp. vulgaris] >gi|870868266|gb|KMT19118.1| hypothetical protein BVRB_1g015150 [Beta vulgaris subsp. vulgaris]
BVRB_1g015160	1:33620515-33625065	10.7438	26.3499	1.2943	0.0001	0.000587404	up	PREDICTED: probable strigolactone esterase DAD2 [Beta vulgaris subsp. vulgaris] >gi|870868267|gb|KMT19119.1| hypothetical protein BVRB_1g015160 [Beta vulgaris subsp. vulgaris]
BVRB_1g015170	1:33640649-33654373	20.9817	25.2881	0.269325	0.2613	0.384584	up	PREDICTED: calcium-transporting ATPase 1, chloroplastic [Beta vulgaris subsp. vulgaris] >gi|870868268|gb|KMT19120.1| hypothetical protein BVRB_1g015170 [Beta vulgaris subsp. vulgaris]
BVRB_1g015180	1:33657000-33659365	0.042712	0.683166	3.99952	1	1	up	hypothetical protein BVRB_1g015180 [Beta vulgaris subsp. vulgaris]
BVRB_1g015190	1:33663408-33670105	54.8881	78.6588	0.519115	0.03155	0.074359	up	PREDICTED: interferon-related developmental regulator 1 [Beta vulgaris subsp. vulgaris]
BVRB_1g015200	1:33674719-33688225	11.0026	16.8786	0.61735	0.0174	0.0459271	up	PREDICTED: activating signal cointegrator 1 complex subunit 2 [Beta vulgaris subsp. vulgaris] >gi|870868271|gb|KMT19123.1| hypothetical protein BVRB_1g015200 [Beta vulgaris subsp. vulgaris]
BVRB_1g015210	1:33691909-33705886	11.6914	10.4789	-0.15796	0.5209	0.641612	down	PREDICTED: uncharacterized protein LOC104902159 [Beta vulgaris subsp. vulgaris] >gi|870868272|gb|KMT19124.1| hypothetical protein BVRB_1g015210 [Beta vulgaris subsp. vulgaris]
BVRB_1g015220	1:33721519-33724135	0	0	0	1	1	down	hypothetical protein BVRB_1g015220 [Beta vulgaris subsp. vulgaris]
BVRB_1g015230	1:33751716-33753509	0.147145	0.0994494	-0.565204	1	1	down	PREDICTED: transcription factor bHLH54-like [Beta vulgaris subsp. vulgaris] >gi|870868274|gb|KMT19126.1| hypothetical protein BVRB_1g015230 [Beta vulgaris subsp. vulgaris]
BVRB_1g015240	1:33770253-33805258	0.145512	0.172095	0.242071	1	1	up	hypothetical protein BVRB_1g015240 [Beta vulgaris subsp. vulgaris]
BVRB_1g015250	1:33770253-33805258	47.4669	48.6551	0.0356669	0.88185	0.920945	up	PREDICTED: SNF1-related protein kinase catalytic subunit alpha KIN10-like [Beta vulgaris subsp. vulgaris] >gi|870868276|gb|KMT19128.1| hypothetical protein BVRB_1g015250 [Beta vulgaris subsp. vulgaris]
BVRB_1g015260	1:33806884-33811909	193.495	200.088	0.0483343	0.8448	0.895923	up	PREDICTED: adenine phosphoribosyltransferase 1-like [Beta vulgaris subsp. vulgaris]
BVRB_1g015270	1:33836183-33837428	7.10235	5.91695	-0.263443	0.4829	0.606801	down	PREDICTED: zinc finger protein ZAT10 [Beta vulgaris subsp. vulgaris] >gi|870868278|gb|KMT19130.1| hypothetical protein BVRB_1g015270 [Beta vulgaris subsp. vulgaris]
BVRB_1g015280	1:33846425-33850119	0.293514	0.657602	1.16379	1	1	up	hypothetical protein BVRB_1g015280 [Beta vulgaris subsp. vulgaris]
BVRB_1g015290	1:33872444-33901529	3.99131	0.993011	-2.00698	0.00035	0.00176178	down	PREDICTED: F-box-like/WD repeat-containing protein TBL1Y isoform X3 [Beta vulgaris subsp. vulgaris] >gi|870868280|gb|KMT19132.1| hypothetical protein BVRB_1g015290 [Beta vulgaris subsp. vulgaris]
BVRB_1g015300	1:33907742-33908239	0	0	0	1	1	down	hypothetical protein BVRB_1g015300 [Beta vulgaris subsp. vulgaris]
BVRB_1g015310	1:33913383-33915820	1.17316	3.66783	1.64453	0.00685	0.0215395	up	hypothetical protein BVRB_1g015310 [Beta vulgaris subsp. vulgaris]
BVRB_1g015320	1:33922554-33927740	0	0.0133122	inf	1	1	up	hypothetical protein BVRB_1g015320 isoform A [Beta vulgaris subsp. vulgaris]
BVRB_1g015330	1:33949234-33956059	5.97615	10.328	0.789272	0.01255	0.0354009	up	PREDICTED: metal transporter Nramp2-like [Beta vulgaris subsp. vulgaris] >gi|870868285|gb|KMT19137.1| hypothetical protein BVRB_1g015330 [Beta vulgaris subsp. vulgaris]
BVRB_1g015340	1:33962222-33964300	17.0497	48.4509	1.50677	5.00E-05	0.000316398	up	PREDICTED: peamaclein [Beta vulgaris subsp. vulgaris] >gi|870868286|gb|KMT19138.1| hypothetical protein BVRB_1g015340 [Beta vulgaris subsp. vulgaris]
BVRB_1g015350	1:34027154-34029197	0	0	0	1	1	down	PREDICTED: uncharacterized protein LOC104902916 [Beta vulgaris subsp. vulgaris] >gi|870868287|gb|KMT19139.1| hypothetical protein BVRB_1g015350 [Beta vulgaris subsp. vulgaris]
BVRB_1g015360	1:34043267-34052780	9.62494	17.6172	0.872135	0.00225	0.00855771	up	PREDICTED: uncharacterized protein LOC104902297 isoform X1 [Beta vulgaris subsp. vulgaris] >gi|870868288|gb|KMT19140.1| hypothetical protein BVRB_1g015360 [Beta vulgaris subsp. vulgaris]
BVRB_1g015370	1:34061994-34063333	1.25885	0.503604	-1.32174	0.09145	0.172837	down	hypothetical protein BVRB_1g015370 [Beta vulgaris subsp. vulgaris]
BVRB_1g015380	1:34063355-34064460	0.530001	0.851299	0.68367	0.39835	0.525972	up	hypothetical protein BVRB_1g015380 [Beta vulgaris subsp. vulgaris]
BVRB_1g015390	1:34064724-34070659	5.54453	9.15438	0.723397	0.0141	0.0388725	up	hypothetical protein BVRB_1g015390 [Beta vulgaris subsp. vulgaris]
BVRB_1g015400	1:34075284-34085419	41.0005	40.0983	-0.0321011	0.9039	0.935921	down	PREDICTED: protein arginine N-methyltransferase 2 [Beta vulgaris subsp. vulgaris] >gi|870868292|gb|KMT19144.1| hypothetical protein BVRB_1g015400 [Beta vulgaris subsp. vulgaris]
BVRB_1g015410	1:34086167-34088880	18.6988	6.25976	-1.57876	5.00E-05	0.000316398	down	PREDICTED: subtilisin-like protease [Beta vulgaris subsp. vulgaris]
BVRB_1g015420	1:34106978-34107939	0.0683042	0.226642	1.73037	1	1	up	hypothetical protein BVRB_1g015420 [Beta vulgaris subsp. vulgaris]
BVRB_1g015430	1:34108371-34112844	9.20466	6.68383	-0.461689	0.17745	0.286255	down	PREDICTED: acyl-CoA-binding domain-containing protein 3 [Beta vulgaris subsp. vulgaris] >gi|870868295|gb|KMT19147.1| hypothetical protein BVRB_1g015430 [Beta vulgaris subsp. vulgaris]
BVRB_1g015440	1:34135698-34143343	1.69599	3.87103	1.19058	0.0418	0.0929888	up	PREDICTED: protein sym-1 [Beta vulgaris subsp. vulgaris] >gi|870868296|gb|KMT19148.1| hypothetical protein BVRB_1g015440 [Beta vulgaris subsp. vulgaris]
BVRB_1g015450	1:34146268-34150333	5.75689	6.76082	0.231909	0.5802	0.692565	up	PREDICTED: uncharacterized protein LOC104902355 isoform X2 [Beta vulgaris subsp. vulgaris] >gi|870868298|gb|KMT19150.1| hypothetical protein BVRB_1g015450 isoform B [Beta vulgaris subsp. vulgaris]
BVRB_1g015460	1:34158998-34167703	18.5074	18.1706	-0.0264974	0.91715	0.944545	down	PREDICTED: uncharacterized WD repeat-containing protein C17D11.16-like [Beta vulgaris subsp. vulgaris] >gi|870868299|gb|KMT19151.1| hypothetical protein BVRB_1g015460 [Beta vulgaris subsp. vulgaris]
BVRB_1g015470	1:34170108-34176031	23.4251	16.2414	-0.528378	0.03555	0.0817282	down	PREDICTED: nuclear cap-binding protein subunit 2 [Beta vulgaris subsp. vulgaris] >gi|870868300|gb|KMT19152.1| hypothetical protein BVRB_1g015470 [Beta vulgaris subsp. vulgaris]
BVRB_1g015490	1:34181895-34182674	0	0	0	1	1	down	hypothetical protein BVRB_1g015490 [Beta vulgaris subsp. vulgaris]
BVRB_1g015500	1:34184008-34184868	62.6975	107.079	0.772201	0.0021	0.00807878	up	PREDICTED: MFP1 attachment factor 1 [Beta vulgaris subsp. vulgaris] >gi|870868302|gb|KMT19154.1| hypothetical protein BVRB_1g015500 [Beta vulgaris subsp. vulgaris]
BVRB_1g015510	1:34195919-34196494	0.12994	0.705067	2.43992	1	1	up	hypothetical protein BVRB_1g015510 [Beta vulgaris subsp. vulgaris]
BVRB_1g015520	1:34208354-34208834	0	0	0	1	1	down	hypothetical protein BVRB_1g015520 [Beta vulgaris subsp. vulgaris]
BVRB_1g015530	1:34214518-34223888	0.39782	0.268434	-0.567546	1	1	down	hypothetical protein BVRB_1g015530 [Beta vulgaris subsp. vulgaris]
BVRB_1g015540	1:34246348-34275323	13.678	7.43354	-0.879735	0.0133	0.0371132	down	hypothetical protein BVRB_1g015540 isoform C [Beta vulgaris subsp. vulgaris]
BVRB_1g015550	1:34275340-34276114	0.220766	11.7218	5.73053	0.00795	0.0243744	up	PREDICTED: uncharacterized protein LOC104902448 [Beta vulgaris subsp. vulgaris] >gi|870868309|gb|KMT19161.1| hypothetical protein BVRB_1g015550 [Beta vulgaris subsp. vulgaris]
BVRB_1g015560	1:34278462-34281690	0.796036	1.06339	0.417765	0.53745	0.655702	up	PREDICTED: microtubule-associated protein RP/EB family member 1C-like [Beta vulgaris subsp. vulgaris] >gi|870868310|gb|KMT19162.1| hypothetical protein BVRB_1g015560 [Beta vulgaris subsp. vulgaris]
BVRB_1g015570	1:34313384-34317911	2.20266	6.4083	1.54069	0.00115	0.00486038	up	PREDICTED: probable carbohydrate esterase At4g34215 [Beta vulgaris subsp. vulgaris] >gi|870868311|gb|KMT19163.1| hypothetical protein BVRB_1g015570 [Beta vulgaris subsp. vulgaris]
BVRB_1g015580	1:34322994-34324794	0	0	0	1	1	down	PREDICTED: probable carbohydrate esterase At4g34215 [Beta vulgaris subsp. vulgaris] >gi|870868312|gb|KMT19164.1| hypothetical protein BVRB_1g015580 [Beta vulgaris subsp. vulgaris]
BVRB_1g015590	1:34327014-34338159	41.4685	27.8658	-0.573521	0.0323	0.0757503	down	PREDICTED: mannose-P-dolichol utilization defect 1 protein homolog 2 [Beta vulgaris subsp. vulgaris] >gi|870868313|gb|KMT19165.1| hypothetical protein BVRB_1g015590 [Beta vulgaris subsp. vulgaris]
BVRB_1g015600	1:34344295-34346060	11.4243	19.9527	0.804476	0.0054	0.0176876	up	PREDICTED: putative F-box/LRR-repeat protein 8 [Beta vulgaris subsp. vulgaris] >gi|870868314|gb|KMT19166.1| hypothetical protein BVRB_1g015600 [Beta vulgaris subsp. vulgaris]
BVRB_1g015610	1:34352234-34358511	33.5868	43.1073	0.360041	0.2045	0.319186	up	PREDICTED: protein DCL, chloroplastic-like [Beta vulgaris subsp. vulgaris] >gi|870868315|gb|KMT19167.1| hypothetical protein BVRB_1g015610 [Beta vulgaris subsp. vulgaris]
BVRB_1g015620	1:34360694-34366133	24.4238	14.1702	-0.785425	0.007	0.021936	down	PREDICTED: protein DCL, chloroplastic-like [Beta vulgaris subsp. vulgaris] >gi|870868316|gb|KMT19168.1| hypothetical protein BVRB_1g015620 [Beta vulgaris subsp. vulgaris]
BVRB_1g015630	1:34367444-34369685	29.5321	43.6129	0.56247	0.02735	0.0663119	up	hypothetical protein BVRB_1g015630 [Beta vulgaris subsp. vulgaris]
BVRB_1g015640	1:34370252-34370840	0.132306	0.420651	1.66875	1	1	up	hypothetical protein BVRB_1g015640 [Beta vulgaris subsp. vulgaris]
BVRB_1g015650	1:34374834-34378239	2.30331	0.955155	-1.2699	0.0277	0.0669835	down	PREDICTED: probable isoaspartyl peptidase/L-asparaginase 2 [Beta vulgaris subsp. vulgaris] >gi|870868319|gb|KMT19171.1| hypothetical protein BVRB_1g015650 [Beta vulgaris subsp. vulgaris]
BVRB_1g015660	1:34383814-34391435	221.257	65.6955	-1.75186	5.00E-05	0.000316398	down	PREDICTED: low-temperature-induced cysteine proteinase-like [Beta vulgaris subsp. vulgaris] >gi|870868320|gb|KMT19172.1| hypothetical protein BVRB_1g015660 [Beta vulgaris subsp. vulgaris]
BVRB_1g015670	1:34418744-34421395	22.7048	12.7192	-0.83599	0.0019	0.00742354	down	PREDICTED: probable WRKY transcription factor 7 [Beta vulgaris subsp. vulgaris] >gi|870868321|gb|KMT19173.1| hypothetical protein BVRB_1g015670 [Beta vulgaris subsp. vulgaris]
BVRB_1g015680	1:34437154-34438629	12.3281	9.60566	-0.359993	0.2599	0.383015	down	hypothetical protein BVRB_1g015680 [Beta vulgaris subsp. vulgaris]
BVRB_1g015690	1:34441164-34442391	32.8158	17.7815	-0.884012	0.0071	0.0221988	down	hypothetical protein BVRB_1g015690 [Beta vulgaris subsp. vulgaris]
BVRB_1g015700	1:34464055-34465020	0	0	0	1	1	down	hypothetical protein BVRB_1g015700 [Beta vulgaris subsp. vulgaris]
BVRB_1g015710	1:34471386-34476800	2.18194	4.029	0.884808	0.02445	0.0605506	up	PREDICTED: probable inactive receptor kinase At5g67200 [Beta vulgaris subsp. vulgaris] >gi|870868325|gb|KMT19177.1| hypothetical protein BVRB_1g015710 [Beta vulgaris subsp. vulgaris]
BVRB_1g015720	1:34482784-34487042	8.59022	11.0511	0.363429	0.3143	0.441793	up	PREDICTED: cell wall protein DAN4-like [Beta vulgaris subsp. vulgaris] >gi|870868326|gb|KMT19178.1| hypothetical protein BVRB_1g015720 [Beta vulgaris subsp. vulgaris]
BVRB_1g015730	1:34495834-34498764	0.225463	0.10354	-1.1227	1	1	down	PREDICTED: A-agglutinin anchorage subunit-like [Beta vulgaris subsp. vulgaris] >gi|870868327|gb|KMT19179.1| hypothetical protein BVRB_1g015730 [Beta vulgaris subsp. vulgaris]
BVRB_1g015740	1:34499276-34517640	10.4268	26.6282	1.35265	5.00E-05	0.000316398	up	PREDICTED: chromosome-associated kinesin KIF4A isoform X1 [Beta vulgaris subsp. vulgaris] >gi|731314846|ref|XP_010688670.1| PREDICTED: chromosome-associated kinesin KIF4A isoform X1 [Beta vulgaris subsp. vulgaris] >gi|870868328|gb|KMT19180.1| hypothe ...
BVRB_1g015750	1:34521360-34536320	21.19	23.5807	0.154222	0.55545	0.671765	up	PREDICTED: isocitrate dehydrogenase [NADP] [Beta vulgaris subsp. vulgaris] >gi|870868329|gb|KMT19181.1| hypothetical protein BVRB_1g015750 [Beta vulgaris subsp. vulgaris]
BVRB_1g015760	1:34543676-34549120	0.379843	0.429796	0.17825	1	1	up	PREDICTED: uncharacterized protein LOC104902580 [Beta vulgaris subsp. vulgaris] >gi|870868330|gb|KMT19182.1| hypothetical protein BVRB_1g015760 [Beta vulgaris subsp. vulgaris]
BVRB_1g015770	1:34567450-34573620	5.47999	8.22793	0.586356	0.1594	0.264137	up	hypothetical protein BVRB_1g015770 isoform B [Beta vulgaris subsp. vulgaris]
BVRB_1g015780	1:34592594-34616410	5.26471	6.9095	0.392227	0.1458	0.247534	up	hypothetical protein BVRB_1g015780 isoform B [Beta vulgaris subsp. vulgaris]
BVRB_1g015790	1:34621773-34633758	8.26388	10.8932	0.39854	0.1675	0.274028	up	PREDICTED: NAC transcription factor 29-like isoform X2 [Beta vulgaris subsp. vulgaris]
BVRB_1g015800	1:34635102-34636007	0	0.0371873	inf	1	1	up	hypothetical protein BVRB_1g015800 [Beta vulgaris subsp. vulgaris]
BVRB_1g015810	1:34636343-34640528	177.059	453.277	1.35617	5.00E-05	0.000316398	up	PREDICTED: polyadenylate-binding protein 2-like [Beta vulgaris subsp. vulgaris] >gi|870868337|gb|KMT19189.1| hypothetical protein BVRB_1g015810 [Beta vulgaris subsp. vulgaris]
BVRB_1g015820	1:34662572-34674307	26.373	30.7507	0.221557	0.34945	0.477491	up	PREDICTED: E3 ubiquitin-protein ligase MBR2-like [Beta vulgaris subsp. vulgaris] >gi|870868338|gb|KMT19190.1| hypothetical protein BVRB_1g015820 [Beta vulgaris subsp. vulgaris]
BVRB_1g015830	1:34677411-34684788	17.4621	22.2332	0.348483	0.18695	0.298015	up	PREDICTED: uncharacterized protein LOC104902651 [Beta vulgaris subsp. vulgaris] >gi|870868339|gb|KMT19191.1| hypothetical protein BVRB_1g015830 [Beta vulgaris subsp. vulgaris]
BVRB_1g015840	1:34690792-34691543	17.195	28.7621	0.742183	0.01595	0.0428479	up	PREDICTED: coiled-coil domain-containing protein 86-like [Beta vulgaris subsp. vulgaris] >gi|870868340|gb|KMT19192.1| hypothetical protein BVRB_1g015840 [Beta vulgaris subsp. vulgaris]
BVRB_1g015850	1:34708172-34714547	11.1176	21.7867	0.970606	0.00215	0.00823887	up	PREDICTED: transcription factor ALC-like [Beta vulgaris subsp. vulgaris] >gi|870868341|gb|KMT19193.1| hypothetical protein BVRB_1g015850 [Beta vulgaris subsp. vulgaris]
BVRB_1g015860	1:34726132-34732139	17.1459	87.1365	2.34541	5.00E-05	0.000316398	up	PREDICTED: probable serine/threonine-protein kinase At1g01540 [Beta vulgaris subsp. vulgaris] >gi|870868342|gb|KMT19194.1| hypothetical protein BVRB_1g015860 [Beta vulgaris subsp. vulgaris]
BVRB_1g015870	1:34742982-34744521	42.7836	520.123	3.60372	5.00E-05	0.000316398	up	PREDICTED: uncharacterized protein LOC104902677 [Beta vulgaris subsp. vulgaris] >gi|870868343|gb|KMT19195.1| hypothetical protein BVRB_1g015870 [Beta vulgaris subsp. vulgaris]
BVRB_1g015880	1:34771572-34772744	0	0	0	1	1	down	hypothetical protein BVRB_1g015880 [Beta vulgaris subsp. vulgaris]
BVRB_1g015890	1:34774412-34777238	0.244824	0.375804	0.618234	1	1	up	hypothetical protein BVRB_1g015890 [Beta vulgaris subsp. vulgaris]
BVRB_1g015900	1:34786846-34788159	0	0	0	1	1	down	PREDICTED: transcription factor HEC1-like [Beta vulgaris subsp. vulgaris] >gi|870868346|gb|KMT19198.1| hypothetical protein BVRB_1g015900 [Beta vulgaris subsp. vulgaris]
BVRB_1g015910	1:34830606-34836569	4.31579	8.61889	0.997879	0.00035	0.00176178	up	PREDICTED: uncharacterized protein LOC104902690 [Beta vulgaris subsp. vulgaris] >gi|870868347|gb|KMT19199.1| hypothetical protein BVRB_1g015910 [Beta vulgaris subsp. vulgaris]
BVRB_1g015920	1:34844933-34862155	23.8449	59.5044	1.31931	5.00E-05	0.000316398	up	PREDICTED: protein DCL, chloroplastic [Beta vulgaris subsp. vulgaris] >gi|870868348|gb|KMT19200.1| hypothetical protein BVRB_1g015920 [Beta vulgaris subsp. vulgaris]
BVRB_1g015930	1:34868193-34872768	0.15272	0.357463	1.22691	1	1	up	hypothetical protein BVRB_1g015930 [Beta vulgaris subsp. vulgaris]
BVRB_1g015940	1:34876613-34877148	0	0	0	1	1	down	hypothetical protein BVRB_1g015940 [Beta vulgaris subsp. vulgaris]
BVRB_1g015950	1:34892243-34901118	34.7352	18.129	-0.938099	0.00035	0.00176178	down	PREDICTED: sugar transporter ERD6-like 6 [Beta vulgaris subsp. vulgaris] >gi|1209756|gb|AAB53155.1| integral membrane protein [Beta vulgaris] >gi|870868351|gb|KMT19203.1| hypothetical protein BVRB_1g015950 [Beta vulgaris subsp. vulgaris]
BVRB_1g015960	1:34911965-34923129	4.12612	2.60695	-0.662423	0.0343	0.0793851	down	PREDICTED: ABC transporter G family member 31-like [Beta vulgaris subsp. vulgaris] >gi|870868352|gb|KMT19204.1| hypothetical protein BVRB_1g015960 [Beta vulgaris subsp. vulgaris]
BVRB_1g015970	1:34929044-34934099	10.1865	4.24056	-1.26433	0.00025	0.00130969	down	PREDICTED: protein DAMAGED DNA-BINDING 2 [Beta vulgaris subsp. vulgaris] >gi|870868353|gb|KMT19205.1| hypothetical protein BVRB_1g015970 [Beta vulgaris subsp. vulgaris]
BVRB_2g023390	2:7035-11720	2.74304	1.32957	-1.04482	0.02305	0.0576963	down	PREDICTED: uncharacterized protein LOC104903067 [Beta vulgaris subsp. vulgaris] >gi|731314962|ref|XP_010689349.1| PREDICTED: uncharacterized protein LOC104903067 [Beta vulgaris subsp. vulgaris] >gi|731314964|ref|XP_010689358.1| PREDICTED: uncharacter ...
BVRB_2g023400	2:11724-14631	12.92	17.0478	0.399981	0.1383	0.237824	up	hypothetical protein BVRB_2g023400 [Beta vulgaris subsp. vulgaris]
BVRB_2g023410	2:21386-35271	0.145176	0.00965235	-3.91078	1	1	down	hypothetical protein BVRB_2g023410 [Beta vulgaris subsp. vulgaris]
BVRB_2g023420	2:48725-49795	0	0	0	1	1	down	PREDICTED: L-ornithine N5-acetyltransferase NATA1-like [Beta vulgaris subsp. vulgaris] >gi|870867298|gb|KMT18167.1| hypothetical protein BVRB_2g023420 [Beta vulgaris subsp. vulgaris]
BVRB_2g023430	2:55911-56941	0	0	0	1	1	down	hypothetical protein BVRB_2g023430 [Beta vulgaris subsp. vulgaris]
BVRB_2g023440	2:63605-64495	0.125201	0.748974	2.58067	0.08955	0.169852	up	PREDICTED: LOB domain-containing protein 21 [Beta vulgaris subsp. vulgaris] >gi|870867300|gb|KMT18169.1| hypothetical protein BVRB_2g023440 [Beta vulgaris subsp. vulgaris]
BVRB_2g023450	2:69836-71711	37.0849	43.3099	0.223862	0.44605	0.572097	up	PREDICTED: trihelix transcription factor ASIL2 isoform X3 [Beta vulgaris subsp. vulgaris] >gi|870867302|gb|KMT18171.1| hypothetical protein BVRB_2g023450 isoform B [Beta vulgaris subsp. vulgaris]
BVRB_2g023460	2:87045-88500	0.122095	0.221566	0.85973	1	1	up	PREDICTED: omega-hydroxypalmitate O-feruloyl transferase [Beta vulgaris subsp. vulgaris] >gi|870867303|gb|KMT18172.1| hypothetical protein BVRB_2g023460 [Beta vulgaris subsp. vulgaris]
BVRB_2g023470	2:102485-103957	0	0	0	1	1	down	hypothetical protein BVRB_2g023470 [Beta vulgaris subsp. vulgaris]
BVRB_2g023480	2:117545-118300	16.1112	18.4023	0.191827	0.6139	0.720476	up	PREDICTED: RING-H2 finger protein ATL66 [Beta vulgaris subsp. vulgaris] >gi|870867305|gb|KMT18174.1| hypothetical protein BVRB_2g023480 [Beta vulgaris subsp. vulgaris]
BVRB_2g023490	2:123851-125091	0.599468	0.165765	-1.85455	1	1	down	hypothetical protein BVRB_2g023490 [Beta vulgaris subsp. vulgaris]
BVRB_2g023500	2:126260-127271	0.0409144	0.0403806	-0.0189454	1	1	down	PREDICTED: myb protein-like [Beta vulgaris subsp. vulgaris] >gi|870867307|gb|KMT18176.1| hypothetical protein BVRB_2g023500 [Beta vulgaris subsp. vulgaris]
BVRB_2g023510	2:130716-133171	24.4119	3.86521	-2.65896	0.0001	0.000587404	down	hypothetical protein BVRB_2g023510 [Beta vulgaris subsp. vulgaris]
BVRB_2g023520	2:140502-144311	84.3391	105.03	0.316524	0.20405	0.318809	up	PREDICTED: uncharacterized protein LOC104903165 isoform X1 [Beta vulgaris subsp. vulgaris] >gi|870867309|gb|KMT18178.1| hypothetical protein BVRB_2g023520 isoform A [Beta vulgaris subsp. vulgaris]
BVRB_2g023530	2:146706-154421	33.3151	32.3124	-0.0440881	0.85235	0.900512	down	PREDICTED: probable zinc metalloprotease EGY2, chloroplastic [Beta vulgaris subsp. vulgaris] >gi|870867311|gb|KMT18180.1| hypothetical protein BVRB_2g023530 [Beta vulgaris subsp. vulgaris]
BVRB_2g023540	2:155700-160661	9.04195	8.46077	-0.0958456	0.7584	0.831472	down	PREDICTED: GDP-Man:Man(3)GlcNAc(2)-PP-Dol alpha-1,2-mannosyltransferase [Beta vulgaris subsp. vulgaris] >gi|870867312|gb|KMT18181.1| hypothetical protein BVRB_2g023540 [Beta vulgaris subsp. vulgaris]
BVRB_2g023550	2:161936-179641	21.7379	67.0283	1.62456	5.00E-05	0.000316398	up	PREDICTED: clathrin heavy chain 1 [Beta vulgaris subsp. vulgaris] >gi|870867313|gb|KMT18182.1| hypothetical protein BVRB_2g023550 [Beta vulgaris subsp. vulgaris]
BVRB_2g023560	2:181676-184961	0.0831	0	#NAME?	1	1	down	PREDICTED: probable protein phosphatase 2C 2 [Beta vulgaris subsp. vulgaris] >gi|870867314|gb|KMT18183.1| hypothetical protein BVRB_2g023560 [Beta vulgaris subsp. vulgaris]
BVRB_2g023570	2:192607-194270	0.586557	0.381693	-0.619858	1	1	down	PREDICTED: em-like protein GEA6 [Beta vulgaris subsp. vulgaris] >gi|870867315|gb|KMT18184.1| hypothetical protein BVRB_2g023570 [Beta vulgaris subsp. vulgaris]
BVRB_2g023580	2:197377-226509	4.04348	2.69723	-0.584118	0.0484	0.104626	down	PREDICTED: anaphase-promoting complex subunit 1 [Beta vulgaris subsp. vulgaris] >gi|870867316|gb|KMT18185.1| hypothetical protein BVRB_2g023580 [Beta vulgaris subsp. vulgaris]
BVRB_2g023590	2:226760-232263	0	0	0	1	1	down	hypothetical protein BVRB_2g023590 [Beta vulgaris subsp. vulgaris]
BVRB_2g023600	2:234922-239993	18.3044	13.9871	-0.388096	0.15535	0.259237	down	PREDICTED: protein ESKIMO 1 [Beta vulgaris subsp. vulgaris] >gi|870867318|gb|KMT18187.1| hypothetical protein BVRB_2g023600 [Beta vulgaris subsp. vulgaris]
BVRB_2g023610	2:245394-249673	2.38355	2.74482	0.203599	0.6674	0.763204	up	hypothetical protein BVRB_2g023610 [Beta vulgaris subsp. vulgaris]
BVRB_2g023620	2:253668-259513	12.7816	24.3346	0.928938	0.00115	0.00486038	up	PREDICTED: UPF0160 protein-like [Beta vulgaris subsp. vulgaris] >gi|870867320|gb|KMT18189.1| hypothetical protein BVRB_2g023620 [Beta vulgaris subsp. vulgaris]
BVRB_2g023630	2:266497-280748	17.3343	16.1107	-0.105615	0.67145	0.766312	down	PREDICTED: uncharacterized protein LOC104903240 isoform X2 [Beta vulgaris subsp. vulgaris] >gi|870867322|gb|KMT18191.1| hypothetical protein BVRB_2g023630 isoform B [Beta vulgaris subsp. vulgaris]
BVRB_2g023640	2:293947-297934	190.54	222.45	0.223393	0.40825	0.535804	up	PREDICTED: omega-3 fatty acid desaturase, chloroplastic [Beta vulgaris subsp. vulgaris] >gi|870867323|gb|KMT18192.1| hypothetical protein BVRB_2g023640 [Beta vulgaris subsp. vulgaris]
BVRB_2g023650	2:303437-307362	5.56489	34.1243	2.61637	5.00E-05	0.000316398	up	PREDICTED: omega-3 fatty acid desaturase, chloroplastic-like [Beta vulgaris subsp. vulgaris] >gi|870867324|gb|KMT18193.1| hypothetical protein BVRB_2g023650 [Beta vulgaris subsp. vulgaris]
BVRB_2g023660	2:320989-323373	25.6207	39.7695	0.634349	0.0132	0.036879	up	PREDICTED: zinc finger CCCH domain-containing protein 29 [Beta vulgaris subsp. vulgaris] >gi|870867325|gb|KMT18194.1| hypothetical protein BVRB_2g023660 [Beta vulgaris subsp. vulgaris]
BVRB_2g023670	2:362437-368897	12.3204	4.5328	-1.44258	0.0012	0.00503151	down	PREDICTED: flavonol synthase/flavanone 3-hydroxylase-like [Beta vulgaris subsp. vulgaris] >gi|870867326|gb|KMT18195.1| hypothetical protein BVRB_2g023670 [Beta vulgaris subsp. vulgaris]
BVRB_2g023680	2:382955-388307	7.99284	2.07382	-1.94642	5.00E-05	0.000316398	down	PREDICTED: uncharacterized protein LOC104903287 [Beta vulgaris subsp. vulgaris] >gi|870867327|gb|KMT18196.1| hypothetical protein BVRB_2g023680 [Beta vulgaris subsp. vulgaris]
BVRB_2g023690	2:404711-409929	8.31818	4.49928	-0.886574	0.00655	0.0207623	down	PREDICTED: dual specificity tyrosine-phosphorylation-regulated kinase 3 [Beta vulgaris subsp. vulgaris] >gi|870867328|gb|KMT18197.1| hypothetical protein BVRB_2g023690 [Beta vulgaris subsp. vulgaris]
BVRB_2g023700	2:411632-416287	3.86658	5.8435	0.595772	0.13435	0.232485	up	PREDICTED: 39S ribosomal protein L28, mitochondrial-like [Beta vulgaris subsp. vulgaris] >gi|870867329|gb|KMT18198.1| hypothetical protein BVRB_2g023700 [Beta vulgaris subsp. vulgaris]
BVRB_2g023710	2:424581-429935	55.2824	94.8987	0.779568	0.00135	0.00556213	up	PREDICTED: CTD nuclear envelope phosphatase 1 homolog [Beta vulgaris subsp. vulgaris] >gi|870867330|gb|KMT18199.1| hypothetical protein BVRB_2g023710 [Beta vulgaris subsp. vulgaris]
BVRB_2g023720	2:434491-437197	9.30143	6.54572	-0.5069	0.09	0.170565	down	PREDICTED: putative serine/threonine-protein kinase-like protein CCR3 [Beta vulgaris subsp. vulgaris] >gi|870867331|gb|KMT18200.1| hypothetical protein BVRB_2g023720 [Beta vulgaris subsp. vulgaris]
BVRB_2g023730	2:443643-451797	7.08456	10.9382	0.626622	0.02165	0.0548406	up	PREDICTED: NF-X1-type zinc finger protein NFXL2 [Beta vulgaris subsp. vulgaris] >gi|870867332|gb|KMT18201.1| hypothetical protein BVRB_2g023730 isoform A [Beta vulgaris subsp. vulgaris]
BVRB_2g023740	2:453402-461467	55.9467	88.4432	0.660699	0.00505	0.0167404	up	PREDICTED: phosphoinositide phospholipase C 2 [Beta vulgaris subsp. vulgaris] >gi|870867334|gb|KMT18203.1| hypothetical protein BVRB_2g023740 [Beta vulgaris subsp. vulgaris]
BVRB_2g023750	2:465531-467083	0	0.0898471	inf	1	1	up	PREDICTED: aspartic proteinase CDR1-like [Beta vulgaris subsp. vulgaris] >gi|870867335|gb|KMT18204.1| hypothetical protein BVRB_2g023750 [Beta vulgaris subsp. vulgaris]
BVRB_2g023760	2:467591-473527	8.04489	33.532	2.0594	5.00E-05	0.000316398	up	PREDICTED: phosphoinositide phospholipase C 6 [Beta vulgaris subsp. vulgaris]
BVRB_2g023770	2:477331-484479	16.6803	22.8373	0.453246	0.099	0.183377	up	PREDICTED: peptidyl-prolyl cis-trans isomerase CYP20-1-like [Beta vulgaris subsp. vulgaris] >gi|870867337|gb|KMT18206.1| hypothetical protein BVRB_2g023770 [Beta vulgaris subsp. vulgaris]
BVRB_2g023780	2:487410-488137	0.0929964	0.279635	1.5883	1	1	up	PREDICTED: protein EARLY FLOWERING 4-like [Beta vulgaris subsp. vulgaris]
BVRB_2g023790	2:493311-495659	3.57531	8.47974	1.24595	0.00845	0.0256389	up	PREDICTED: nascent polypeptide-associated complex subunit alpha-like protein 4 [Beta vulgaris subsp. vulgaris] >gi|870867339|gb|KMT18208.1| hypothetical protein BVRB_2g023790 [Beta vulgaris subsp. vulgaris]
BVRB_2g023800	2:497690-498377	0.104981	0.251537	1.26065	1	1	up	PREDICTED: protein EARLY FLOWERING 4-like [Beta vulgaris subsp. vulgaris] >gi|870867340|gb|KMT18209.1| hypothetical protein BVRB_2g023800 [Beta vulgaris subsp. vulgaris]
BVRB_2g023810	2:507551-519129	0.731917	5.60884	2.93795	5.00E-05	0.000316398	up	PREDICTED: probable ATP-dependent DNA helicase HFM1 [Beta vulgaris subsp. vulgaris] >gi|870867341|gb|KMT18210.1| hypothetical protein BVRB_2g023810 isoform A [Beta vulgaris subsp. vulgaris]
BVRB_2g023820	2:519132-537307	11.2812	11.6235	0.043126	0.9132	0.941393	up	PREDICTED: GDSL esterase/lipase CPRD49 [Beta vulgaris subsp. vulgaris] >gi|870867343|gb|KMT18212.1| hypothetical protein BVRB_2g023820 [Beta vulgaris subsp. vulgaris]
BVRB_2g023830	2:519132-537307	5.62995	14.9519	1.40913	0.02305	0.0576963	up	hypothetical protein BVRB_2g023830 isoform A [Beta vulgaris subsp. vulgaris]
BVRB_2g023850	2:537401-538456	2.83215	4.60122	0.700117	0.2729	0.397069	up	hypothetical protein BVRB_2g023850 [Beta vulgaris subsp. vulgaris]
BVRB_2g023860	2:543292-546227	4.1103	14.043	1.77254	0.00025	0.00130969	up	hypothetical protein BVRB_2g023860 [Beta vulgaris subsp. vulgaris]
BVRB_2g023870	2:547370-557277	0.389265	0.389066	-0.00073607	1	1	down	hypothetical protein BVRB_2g023870 [Beta vulgaris subsp. vulgaris]
BVRB_2g023880	2:558374-561437	0.695599	0.581371	-0.258795	0.737	0.815287	down	PREDICTED: probable indole-3-pyruvate monooxygenase YUCCA10 [Beta vulgaris subsp. vulgaris] >gi|870867349|gb|KMT18218.1| hypothetical protein BVRB_2g023880 [Beta vulgaris subsp. vulgaris]
BVRB_2g023890	2:570609-574215	18.4907	19.5327	0.0790924	0.794	0.859948	up	PREDICTED: DAG protein, chloroplastic-like [Beta vulgaris subsp. vulgaris] >gi|870867350|gb|KMT18219.1| hypothetical protein BVRB_2g023890 [Beta vulgaris subsp. vulgaris]
BVRB_2g023900	2:583539-591311	0.61252	0.422618	-0.535402	1	1	down	hypothetical protein BVRB_2g023900 [Beta vulgaris subsp. vulgaris]
BVRB_2g023910	2:593719-604810	13.0246	15.5285	0.253676	0.31915	0.446966	up	PREDICTED: nuclear pore complex protein NUP88 [Beta vulgaris subsp. vulgaris] >gi|870867352|gb|KMT18221.1| hypothetical protein BVRB_2g023910 [Beta vulgaris subsp. vulgaris]
BVRB_2g023920	2:606452-618235	31.02	27.2792	-0.1854	0.5266	0.646017	down	hypothetical protein BVRB_2g023920 isoform B [Beta vulgaris subsp. vulgaris]
BVRB_2g023930	2:635099-638430	52.1072	15.372	-1.76117	5.00E-05	0.000316398	down	PREDICTED: protein yippee-like [Beta vulgaris subsp. vulgaris] >gi|731315074|ref|XP_010689804.1| PREDICTED: protein yippee-like [Beta vulgaris subsp. vulgaris] >gi|870867355|gb|KMT18224.1| hypothetical protein BVRB_2g023930 [Beta vulgaris subsp. vulg ...
BVRB_2g023940	2:641455-645595	0.899393	1.38081	0.618492	0.234	0.354375	up	hypothetical protein BVRB_2g023940 isoform B [Beta vulgaris subsp. vulgaris]
BVRB_2g023950	2:646438-654445	10.7262	12.5376	0.225128	0.39515	0.523102	up	PREDICTED: arginyl-tRNA--protein transferase 1 [Beta vulgaris subsp. vulgaris] >gi|870867358|gb|KMT18227.1| hypothetical protein BVRB_2g023950 [Beta vulgaris subsp. vulgaris]
BVRB_2g023960	2:657429-662814	9.44459	15.566	0.720839	0.0064	0.0203713	up	PREDICTED: cell wall protein RBR3 [Beta vulgaris subsp. vulgaris] >gi|870867359|gb|KMT18228.1| hypothetical protein BVRB_2g023960 [Beta vulgaris subsp. vulgaris]
BVRB_2g023970	2:663250-667225	180.282	217.081	0.267975	0.2684	0.392431	up	PREDICTED: clathrin light chain 2 [Beta vulgaris subsp. vulgaris] >gi|870867360|gb|KMT18229.1| hypothetical protein BVRB_2g023970 [Beta vulgaris subsp. vulgaris]
BVRB_2g023980	2:668769-669885	27.4616	43.18	0.652948	0.0158	0.042528	up	PREDICTED: pleckstrin homology domain-containing protein 1 [Beta vulgaris subsp. vulgaris] >gi|870867361|gb|KMT18230.1| hypothetical protein BVRB_2g023980 [Beta vulgaris subsp. vulgaris]
BVRB_2g023990	2:672770-674815	284.833	312.224	0.132465	0.5876	0.69897	up	PREDICTED: 30S ribosomal protein S31, chloroplastic [Beta vulgaris subsp. vulgaris] >gi|870867362|gb|KMT18231.1| hypothetical protein BVRB_2g023990 [Beta vulgaris subsp. vulgaris]
BVRB_2g024000	2:684199-687913	3.54776	2.98641	-0.248497	0.60715	0.715117	down	PREDICTED: uncharacterized protein LOC104903512 isoform X1 [Beta vulgaris subsp. vulgaris] >gi|870867364|gb|KMT18233.1| hypothetical protein BVRB_2g024000 isoform B [Beta vulgaris subsp. vulgaris]
BVRB_2g024010	2:690850-700875	49.9129	20.9319	-1.25371	5.00E-05	0.000316398	down	PREDICTED: auxin transporter-like protein 2 [Beta vulgaris subsp. vulgaris] >gi|870867365|gb|KMT18234.1| hypothetical protein BVRB_2g024010 [Beta vulgaris subsp. vulgaris]
BVRB_2g024020	2:714260-718365	7.30924	20.068	1.4571	5.00E-05	0.000316398	up	PREDICTED: syntaxin-31 [Beta vulgaris subsp. vulgaris] >gi|870867366|gb|KMT18235.1| hypothetical protein BVRB_2g024020 [Beta vulgaris subsp. vulgaris]
BVRB_2g024030	2:721479-724164	184.55	454.518	1.30032	5.00E-05	0.000316398	up	PREDICTED: 60S acidic ribosomal protein P0 [Beta vulgaris subsp. vulgaris] >gi|870867367|gb|KMT18236.1| hypothetical protein BVRB_2g024030 [Beta vulgaris subsp. vulgaris]
BVRB_2g024040	2:747739-749490	44.7153	38.0346	-0.233456	0.36525	0.49427	down	hypothetical protein BVRB_2g024040 [Beta vulgaris subsp. vulgaris]
BVRB_2g024050	2:762188-764583	28.3809	16.7612	-0.759791	0.00715	0.0223196	down	PREDICTED: uncharacterized protein LOC104903552 [Beta vulgaris subsp. vulgaris] >gi|870867369|gb|KMT18238.1| hypothetical protein BVRB_2g024050 [Beta vulgaris subsp. vulgaris]
BVRB_2g024060	2:765029-766054	0.0285703	0.030243	0.0820832	1	1	up	hypothetical protein BVRB_2g024060 [Beta vulgaris subsp. vulgaris]
BVRB_2g024070	2:766431-777384	24.7216	16.5957	-0.574967	0.0336	0.0782256	down	PREDICTED: glycosyltransferase family 64 protein C4 isoform X1 [Beta vulgaris subsp. vulgaris] >gi|870867371|gb|KMT18240.1| hypothetical protein BVRB_2g024070 [Beta vulgaris subsp. vulgaris]
BVRB_2g024080	2:804788-808743	1383.96	3029.79	1.13042	0.00225	0.00855771	up	hypothetical protein BVRB_2g024080 [Beta vulgaris subsp. vulgaris]
BVRB_2g024090	2:812259-813064	0.0809451	0.826941	3.35277	0.25445	0.377572	up	PREDICTED: oleosin 18.2 kDa-like [Beta vulgaris subsp. vulgaris] >gi|870867373|gb|KMT18242.1| hypothetical protein BVRB_2g024090 [Beta vulgaris subsp. vulgaris]
BVRB_2g024100	2:827448-832328	3.09237	18.4008	2.57298	5.00E-05	0.000316398	up	PREDICTED: uncharacterized protein LOC104903578 [Beta vulgaris subsp. vulgaris] >gi|870867374|gb|KMT18243.1| hypothetical protein BVRB_2g024100 [Beta vulgaris subsp. vulgaris]
BVRB_2g024110	2:843268-847023	0	0	0	1	1	down	PREDICTED: uncharacterized protein LOC104903583 [Beta vulgaris subsp. vulgaris] >gi|731315116|ref|XP_010689959.1| PREDICTED: uncharacterized protein LOC104903583 [Beta vulgaris subsp. vulgaris] >gi|870867375|gb|KMT18244.1| hypothetical protein BVRB_2 ...
BVRB_2g024120	2:852918-853614	25.5743	51.0236	0.996472	0.0015	0.00607105	up	PREDICTED: 17.8 kDa class I heat shock protein-like [Beta vulgaris subsp. vulgaris] >gi|870867376|gb|KMT18245.1| hypothetical protein BVRB_2g024120 [Beta vulgaris subsp. vulgaris]
BVRB_2g024130	2:854576-857624	0.351128	0.267185	-0.394159	1	1	down	PREDICTED: caffeine synthase 1-like [Beta vulgaris subsp. vulgaris] >gi|870867377|gb|KMT18246.1| hypothetical protein BVRB_2g024130 [Beta vulgaris subsp. vulgaris]
BVRB_2g024140	2:861668-868086	22.2712	17.4287	-0.353709	0.2863	0.412206	down	PREDICTED: PHD finger protein ING1 isoform X2 [Beta vulgaris subsp. vulgaris] >gi|870867378|gb|KMT18247.1| hypothetical protein BVRB_2g024140 isoform A [Beta vulgaris subsp. vulgaris]
BVRB_2g024150	2:877928-879299	0.162935	0	#NAME?	1	1	down	PREDICTED: WUSCHEL-related homeobox 5-like [Beta vulgaris subsp. vulgaris] >gi|870867380|gb|KMT18249.1| hypothetical protein BVRB_2g024150 [Beta vulgaris subsp. vulgaris]
BVRB_2g024160	2:884818-893123	68.1658	113.17	0.73137	0.0021	0.00807878	up	PREDICTED: 26S proteasome non-ATPase regulatory subunit 7 homolog A [Beta vulgaris subsp. vulgaris] >gi|870867381|gb|KMT18250.1| hypothetical protein BVRB_2g024160 [Beta vulgaris subsp. vulgaris]
BVRB_2g024170	2:896084-896424	0.519211	0.310112	-0.74353	1	1	down	hypothetical protein BVRB_2g024170 [Beta vulgaris subsp. vulgaris]
BVRB_2g024180	2:897568-901595	19.8378	24.6166	0.311379	0.1992	0.312938	up	hypothetical protein BVRB_2g024180 [Beta vulgaris subsp. vulgaris]
BVRB_2g024190	2:903340-906684	0.309238	0.335537	0.117756	1	1	up	hypothetical protein BVRB_2g024190 [Beta vulgaris subsp. vulgaris]
BVRB_2g024200	2:942622-944377	41.2788	34.013	-0.279312	0.25635	0.37945	down	PREDICTED: uncharacterized acetyltransferase At3g50280 [Beta vulgaris subsp. vulgaris] >gi|870867385|gb|KMT18254.1| hypothetical protein BVRB_2g024200 [Beta vulgaris subsp. vulgaris]
BVRB_2g024210	2:945915-951528	0	0.135739	inf	1	1	up	hypothetical protein BVRB_2g024210 [Beta vulgaris subsp. vulgaris]
BVRB_2g024220	2:945915-951528	3.86639	1.95595	-0.983119	0.00465	0.0156139	down	PREDICTED: uncharacterized protein LOC104903656 [Beta vulgaris subsp. vulgaris] >gi|731315136|ref|XP_010690039.1| PREDICTED: uncharacterized protein LOC104903656 [Beta vulgaris subsp. vulgaris] >gi|870867387|gb|KMT18256.1| hypothetical protein BVRB_2 ...
BVRB_2g024230	2:957422-968757	2.76116	3.89408	0.496005	0.22205	0.340627	up	PREDICTED: peroxisomal nicotinamide adenine dinucleotide carrier [Beta vulgaris subsp. vulgaris] >gi|870867388|gb|KMT18257.1| hypothetical protein BVRB_2g024230 [Beta vulgaris subsp. vulgaris]
BVRB_2g024240	2:971082-976210	47.9652	43.2897	-0.147964	0.54045	0.658486	down	PREDICTED: uncharacterized protein LOC104903675 [Beta vulgaris subsp. vulgaris] >gi|870867389|gb|KMT18258.1| hypothetical protein BVRB_2g024240 [Beta vulgaris subsp. vulgaris]
BVRB_2g024250	2:994102-1004857	5.34443	6.34176	0.246847	0.33745	0.466282	up	PREDICTED: coronatine-insensitive protein 1 [Beta vulgaris subsp. vulgaris]
BVRB_2g024260	2:1016585-1018168	59.4743	12.2945	-2.27426	5.00E-05	0.000316398	down	PREDICTED: transcription factor DIVARICATA-like [Beta vulgaris subsp. vulgaris] >gi|870867391|gb|KMT18260.1| hypothetical protein BVRB_2g024260 [Beta vulgaris subsp. vulgaris]
BVRB_2g024270	2:1018392-1019134	13.4853	3.164	-2.09157	0.001	0.00431389	down	hypothetical protein BVRB_2g024270 [Beta vulgaris subsp. vulgaris]
BVRB_2g024280	2:1030037-1035628	0.199541	4.34702	4.44527	5.00E-05	0.000316398	up	PREDICTED: laccase-4-like [Beta vulgaris subsp. vulgaris] >gi|870867393|gb|KMT18262.1| hypothetical protein BVRB_2g024280 [Beta vulgaris subsp. vulgaris]
BVRB_2g024290	2:1037776-1042388	1254.99	826.683	-0.602267	0.0574	0.119626	down	PREDICTED: sedoheptulose-1,7-bisphosphatase, chloroplastic [Beta vulgaris subsp. vulgaris] >gi|870867394|gb|KMT18263.1| hypothetical protein BVRB_2g024290 [Beta vulgaris subsp. vulgaris]
BVRB_2g024300	2:1049300-1049988	5339.43	1960.21	-1.44568	0.0001	0.000587404	down	PREDICTED: ferredoxin-1, chloroplastic-like [Beta vulgaris subsp. vulgaris]
BVRB_2g024310	2:1050602-1057552	12.3476	11.4104	-0.113879	0.65985	0.757726	down	PREDICTED: uncharacterized protein At2g39910 isoform X2 [Beta vulgaris subsp. vulgaris] >gi|870867397|gb|KMT18266.1| hypothetical protein BVRB_2g024310 isoform B [Beta vulgaris subsp. vulgaris]
BVRB_2g024320	2:1066369-1068958	3.59123	3.57137	-0.00799955	0.9824	0.988059	down	hypothetical protein BVRB_2g024320 [Beta vulgaris subsp. vulgaris]
BVRB_2g024330	2:1073782-1078219	3.84292	4.55824	0.246275	0.5255	0.645185	up	hypothetical protein BVRB_2g024330 [Beta vulgaris subsp. vulgaris]
BVRB_2g024340	2:1080682-1082158	0	0	0	1	1	down	PREDICTED: glucan endo-1,3-beta-glucosidase 12 [Beta vulgaris subsp. vulgaris] >gi|870867400|gb|KMT18269.1| hypothetical protein BVRB_2g024340 [Beta vulgaris subsp. vulgaris]
BVRB_2g024350	2:1083421-1088748	4.0597	3.39996	-0.255856	0.4136	0.54071	down	hypothetical protein BVRB_2g024350 [Beta vulgaris subsp. vulgaris]
BVRB_2g024360	2:1089742-1094167	33.1343	50.9021	0.619399	0.01885	0.0489837	up	PREDICTED: ER membrane protein complex subunit 8/9 homolog [Beta vulgaris subsp. vulgaris] >gi|870867402|gb|KMT18271.1| hypothetical protein BVRB_2g024360 [Beta vulgaris subsp. vulgaris]
BVRB_2g024370	2:1112173-1114974	55.1668	36.3691	-0.601085	0.0123	0.0348458	down	hypothetical protein BVRB_2g024370 [Beta vulgaris subsp. vulgaris]
BVRB_2g024380	2:1115884-1128979	13.3193	3.02339	-2.13928	5.00E-05	0.000316398	down	hypothetical protein BVRB_2g024380 isoform A [Beta vulgaris subsp. vulgaris]
BVRB_2g024390	2:1115884-1128979	2.31462	0.528161	-2.13173	0.0127	0.0357215	down	hypothetical protein BVRB_2g024390 [Beta vulgaris subsp. vulgaris]
BVRB_2g024400	2:1131174-1134549	0.478434	0.439211	-0.123407	1	1	down	PREDICTED: ubiquitin-like [Beta vulgaris subsp. vulgaris] >gi|870867407|gb|KMT18276.1| hypothetical protein BVRB_2g024400 [Beta vulgaris subsp. vulgaris]
BVRB_2g024410	2:1136713-1139511	0	0	0	1	1	down	PREDICTED: 24-methylenesterol C-methyltransferase 3-like [Beta vulgaris subsp. vulgaris] >gi|870867408|gb|KMT18277.1| hypothetical protein BVRB_2g024410 [Beta vulgaris subsp. vulgaris]
BVRB_2g024420	2:1140074-1149589	0.0323099	0.0480114	0.5714	1	1	up	hypothetical protein BVRB_2g024420 isoform B [Beta vulgaris subsp. vulgaris]
BVRB_2g024430	2:1152253-1155266	0.723915	4.5364	2.64765	0.0001	0.000587404	up	PREDICTED: proliferating cell nuclear antigen-like [Beta vulgaris subsp. vulgaris] >gi|870867411|gb|KMT18280.1| hypothetical protein BVRB_2g024430 [Beta vulgaris subsp. vulgaris]
BVRB_2g024440	2:1156951-1161409	35.0903	70.9032	1.01478	5.00E-05	0.000316398	up	PREDICTED: probable sugar phosphate/phosphate translocator At3g11320 [Beta vulgaris subsp. vulgaris] >gi|870867412|gb|KMT18281.1| hypothetical protein BVRB_2g024440 [Beta vulgaris subsp. vulgaris]
BVRB_2g024450	2:1170734-1172979	78.8874	177.004	1.16591	5.00E-05	0.000316398	up	PREDICTED: 60S ribosomal protein L35a-3 [Beta vulgaris subsp. vulgaris] >gi|870867413|gb|KMT18282.1| hypothetical protein BVRB_2g024450 [Beta vulgaris subsp. vulgaris]
BVRB_2g024460	2:1178303-1179503	0	0	0	1	1	down	PREDICTED: uncharacterized protein LOC104883431 [Beta vulgaris subsp. vulgaris] >gi|870867414|gb|KMT18283.1| hypothetical protein BVRB_2g024460 [Beta vulgaris subsp. vulgaris]
BVRB_2g024470	2:1192863-1193937	0	0	0	1	1	down	PREDICTED: uncharacterized protein LOC104883452 [Beta vulgaris subsp. vulgaris]
BVRB_2g024480	2:1197223-1198228	0	0	0	1	1	down	PREDICTED: uncharacterized protein LOC104883461 [Beta vulgaris subsp. vulgaris] >gi|870867416|gb|KMT18285.1| hypothetical protein BVRB_2g024480 [Beta vulgaris subsp. vulgaris]
BVRB_2g024490	2:1210343-1211476	0.500327	3.34742	2.74211	0.00375	0.0131102	up	PREDICTED: uncharacterized protein LOC104903877 [Beta vulgaris subsp. vulgaris] >gi|870867417|gb|KMT18286.1| hypothetical protein BVRB_2g024490 [Beta vulgaris subsp. vulgaris]
BVRB_2g024500	2:1225743-1226784	0	0	0	1	1	down	hypothetical protein BVRB_2g024500 [Beta vulgaris subsp. vulgaris]
BVRB_2g024510	2:1227444-1232029	15.6761	17.3536	0.146667	0.59515	0.705878	up	PREDICTED: syntaxin-81 [Beta vulgaris subsp. vulgaris] >gi|870867419|gb|KMT18288.1| hypothetical protein BVRB_2g024510 [Beta vulgaris subsp. vulgaris]
BVRB_2g024520	2:1239309-1240539	475.476	251.236	-0.92033	0.00015	0.000845371	down	hypothetical protein BVRB_2g024520 [Beta vulgaris subsp. vulgaris]
BVRB_2g024530	2:1240586-1244999	353.648	148.351	-1.2533	5.00E-05	0.000316398	down	hypothetical protein BVRB_2g024530 [Beta vulgaris subsp. vulgaris]
BVRB_2g024540	2:1287834-1289399	28.4951	111.951	1.97408	5.00E-05	0.000316398	up	PREDICTED: probable L-type lectin-domain containing receptor kinase S.7 [Beta vulgaris subsp. vulgaris] >gi|870867422|gb|KMT18291.1| hypothetical protein BVRB_2g024540 [Beta vulgaris subsp. vulgaris]
BVRB_2g024550	2:1305153-1309408	3.63952	3.34307	-0.122577	0.82875	0.884287	down	hypothetical protein BVRB_2g024550 [Beta vulgaris subsp. vulgaris]
BVRB_2g024560	2:1328669-1336879	4.81296	10.6066	1.13996	5.00E-05	0.000316398	up	hypothetical protein BVRB_2g024560 isoform B [Beta vulgaris subsp. vulgaris]
BVRB_2g024580	2:1348423-1351219	0.162014	0.280085	0.789743	1	1	up	hypothetical protein BVRB_2g024580 [Beta vulgaris subsp. vulgaris]
BVRB_2g024590	2:1373913-1378008	7.62831	6.10634	-0.321055	0.33305	0.461732	down	PREDICTED: uncharacterized protein LOC104903953 [Beta vulgaris subsp. vulgaris] >gi|870867428|gb|KMT18297.1| hypothetical protein BVRB_2g024590 [Beta vulgaris subsp. vulgaris]
BVRB_2g024600	2:1389343-1394209	22.7611	25.4326	0.160106	0.55385	0.670419	up	PREDICTED: uncharacterized protein LOC104903962 [Beta vulgaris subsp. vulgaris] >gi|870867429|gb|KMT18298.1| hypothetical protein BVRB_2g024600 [Beta vulgaris subsp. vulgaris]
BVRB_2g024610	2:1406013-1409170	1.50971	2.93006	0.956661	0.0582	0.121055	up	PREDICTED: uncharacterized protein LOC104903972 [Beta vulgaris subsp. vulgaris] >gi|870867430|gb|KMT18299.1| hypothetical protein BVRB_2g024610 [Beta vulgaris subsp. vulgaris]
BVRB_2g024620	2:1410574-1415809	5.58367	4.63697	-0.268031	0.3673	0.496311	down	hypothetical protein BVRB_2g024620 isoform A [Beta vulgaris subsp. vulgaris]
BVRB_2g024630	2:1417723-1418487	13.227	35.941	1.44214	5.00E-05	0.000316398	up	PREDICTED: 18.2 kDa class I heat shock protein-like [Beta vulgaris subsp. vulgaris] >gi|870867433|gb|KMT18302.1| hypothetical protein BVRB_2g024630 [Beta vulgaris subsp. vulgaris]
BVRB_2g024640	2:1428153-1433388	0.168735	0.0701746	-1.26574	1	1	down	PREDICTED: protein At-4/1 [Beta vulgaris subsp. vulgaris] >gi|870867434|gb|KMT18303.1| hypothetical protein BVRB_2g024640 [Beta vulgaris subsp. vulgaris]
BVRB_2g024650	2:1433443-1438128	80.0656	140.559	0.811926	0.0014	0.00573038	up	PREDICTED: very-long-chain enoyl-CoA reductase [Beta vulgaris subsp. vulgaris] >gi|870867435|gb|KMT18304.1| hypothetical protein BVRB_2g024650 [Beta vulgaris subsp. vulgaris]
BVRB_2g024660	2:1440643-1444195	1.91985	3.67495	0.936733	0.0188	0.0488907	up	PREDICTED: actin-1 [Beta vulgaris subsp. vulgaris] >gi|731315235|ref|XP_010690505.1| PREDICTED: actin-1 [Beta vulgaris subsp. vulgaris] >gi|870867436|gb|KMT18305.1| hypothetical protein BVRB_2g024660 [Beta vulgaris subsp. vulgaris]
BVRB_2g024670	2:1446344-1461279	17.1023	31.4597	0.879319	0.00185	0.00725911	up	PREDICTED: dolichyl-phosphate beta-glucosyltransferase [Beta vulgaris subsp. vulgaris] >gi|870867437|gb|KMT18306.1| hypothetical protein BVRB_2g024670 [Beta vulgaris subsp. vulgaris]
BVRB_2g024680	2:1471051-1472002	7.61912	8.15072	0.0973021	0.8163	0.875212	up	PREDICTED: uncharacterized protein LOC104904051 [Beta vulgaris subsp. vulgaris] >gi|870867438|gb|KMT18307.1| hypothetical protein BVRB_2g024680 [Beta vulgaris subsp. vulgaris]
BVRB_2g024690	2:1478179-1482142	12.8374	194.802	3.92358	5.00E-05	0.000316398	up	PREDICTED: glucan endo-1,3-beta-glucosidase isoform X2 [Beta vulgaris subsp. vulgaris] >gi|870867439|gb|KMT18308.1| hypothetical protein BVRB_2g024690 [Beta vulgaris subsp. vulgaris]
BVRB_2g024700	2:1489823-1493842	2.85342	5.82476	1.02951	0.00315	0.0113412	up	PREDICTED: uncharacterized protein LOC104904075 [Beta vulgaris subsp. vulgaris] >gi|731315249|ref|XP_010690570.1| PREDICTED: uncharacterized protein LOC104904075 [Beta vulgaris subsp. vulgaris] >gi|870867440|gb|KMT18309.1| hypothetical protein BVRB_2 ...
BVRB_2g024710	2:1496946-1499801	0	0.0408665	inf	1	1	up	hypothetical protein BVRB_2g024710 isoform B [Beta vulgaris subsp. vulgaris]
BVRB_2g024720	2:1505096-1514217	0	0.0772974	inf	1	1	up	PREDICTED: probable xyloglucan endotransglucosylase/hydrolase protein 23 [Beta vulgaris subsp. vulgaris] >gi|870867443|gb|KMT18312.1| hypothetical protein BVRB_2g024720 [Beta vulgaris subsp. vulgaris]
BVRB_2g024730	2:1516386-1518489	888.907	887.254	-0.00268561	0.9924	0.994424	down	hypothetical protein BVRB_2g024730 [Beta vulgaris subsp. vulgaris]
BVRB_2g024740	2:1518536-1519411	963.635	987.338	0.0350578	0.89675	0.931748	up	hypothetical protein BVRB_2g024740 [Beta vulgaris subsp. vulgaris]
BVRB_2g024750	2:1528486-1533002	31.209	26.064	-0.259907	0.30255	0.429356	down	PREDICTED: uncharacterized protein LOC104904106 [Beta vulgaris subsp. vulgaris] >gi|870867446|gb|KMT18315.1| hypothetical protein BVRB_2g024750 [Beta vulgaris subsp. vulgaris]
BVRB_2g024760	2:1535286-1536586	3.37425	2.07116	-0.704129	0.1421	0.242811	down	PREDICTED: uncharacterized protein LOC104883500 [Beta vulgaris subsp. vulgaris] >gi|870867447|gb|KMT18316.1| hypothetical protein BVRB_2g024760 [Beta vulgaris subsp. vulgaris]
BVRB_2g024770	2:1551868-1559092	2.89207	2.06852	-0.483504	0.25395	0.377033	down	PREDICTED: DNA replication complex GINS protein PSF2 [Beta vulgaris subsp. vulgaris] >gi|870867448|gb|KMT18317.1| hypothetical protein BVRB_2g024770 [Beta vulgaris subsp. vulgaris]
BVRB_2g024780	2:1561066-1566621	540.013	870.768	0.689294	0.0155	0.0419173	up	PREDICTED: triosephosphate isomerase, cytosolic [Beta vulgaris subsp. vulgaris] >gi|870867449|gb|KMT18318.1| hypothetical protein BVRB_2g024780 [Beta vulgaris subsp. vulgaris]
BVRB_2g024790	2:1586006-1590056	29.5264	15.1143	-0.966087	0.0004	0.00196669	down	PREDICTED: probable serine/threonine-protein kinase NAK [Beta vulgaris subsp. vulgaris] >gi|870867450|gb|KMT18319.1| hypothetical protein BVRB_2g024790 [Beta vulgaris subsp. vulgaris]
BVRB_2g024800	2:1592186-1598111	13.3695	14.9864	0.164707	0.5514	0.668336	up	PREDICTED: uncharacterized protein LOC104904143 [Beta vulgaris subsp. vulgaris] >gi|870867451|gb|KMT18320.1| hypothetical protein BVRB_2g024800 [Beta vulgaris subsp. vulgaris]
BVRB_2g024810	2:1598316-1603674	73.0491	87.8795	0.266661	0.3173	0.444964	up	PREDICTED: serine/arginine-rich SC35-like splicing factor SCL30 isoform X1 [Beta vulgaris subsp. vulgaris] >gi|731315268|ref|XP_010690651.1| PREDICTED: serine/arginine-rich SC35-like splicing factor SCL30 isoform X1 [Beta vulgaris subsp. vulgaris] >g ...
BVRB_2g024820	2:1609146-1612281	1.47529	0.0291894	-5.65941	0.20335	0.318077	down	PREDICTED: elicitor-responsive protein 1 isoform X1 [Beta vulgaris subsp. vulgaris] >gi|870867455|gb|KMT18324.1| hypothetical protein BVRB_2g024820 isoform B [Beta vulgaris subsp. vulgaris]
BVRB_2g024830	2:1615045-1619571	2.99108	1.89712	-0.656854	0.51075	0.633122	down	hypothetical protein BVRB_2g024830 [Beta vulgaris subsp. vulgaris]
BVRB_2g024840	2:1615045-1619571	5.0111	3.75411	-0.416658	0.4276	0.554377	down	hypothetical protein BVRB_2g024840 isoform B [Beta vulgaris subsp. vulgaris]
BVRB_2g024850	2:1615045-1619571	6.80866	6.50347	-0.0661621	0.91035	0.939652	down	hypothetical protein BVRB_2g024850 isoform B [Beta vulgaris subsp. vulgaris]
BVRB_2g024870	2:1619807-1634662	12.1556	12.247	0.0108074	0.9629	0.974374	up	PREDICTED: AP3-complex subunit beta-A isoform X1 [Beta vulgaris subsp. vulgaris] >gi|870867461|gb|KMT18330.1| hypothetical protein BVRB_2g024870 [Beta vulgaris subsp. vulgaris]
BVRB_2g024880	2:1638633-1645674	10.9359	14.2303	0.379901	0.1234	0.217866	up	PREDICTED: protein INVOLVED IN DE NOVO 2 [Beta vulgaris subsp. vulgaris] >gi|731315294|ref|XP_010690724.1| PREDICTED: protein INVOLVED IN DE NOVO 2 [Beta vulgaris subsp. vulgaris] >gi|870867462|gb|KMT18331.1| hypothetical protein BVRB_2g024880 [Beta ...
BVRB_2g024890	2:1647373-1655208	0.871182	1.16491	0.419173	0.33165	0.460069	up	hypothetical protein BVRB_2g024890 [Beta vulgaris subsp. vulgaris]
BVRB_2g024900	2:1655273-1658182	1.70759	1.80527	0.0802534	0.87015	0.912676	up	hypothetical protein BVRB_2g024900 [Beta vulgaris subsp. vulgaris]
BVRB_2g024910	2:1660033-1665297	12.4733	7.9988	-0.640983	0.03415	0.0791578	down	PREDICTED: factor of DNA methylation 1-like isoform X1 [Beta vulgaris subsp. vulgaris] >gi|870867465|gb|KMT18334.1| hypothetical protein BVRB_2g024910 [Beta vulgaris subsp. vulgaris]
BVRB_2g024920	2:1667303-1670649	0.0538939	0.0773374	0.521044	1	1	up	PREDICTED: arginine decarboxylase-like [Beta vulgaris subsp. vulgaris] >gi|870867466|gb|KMT18335.1| hypothetical protein BVRB_2g024920 [Beta vulgaris subsp. vulgaris]
BVRB_2g024930	2:1671473-1676017	0.0544803	0.0362566	-0.587492	1	1	down	hypothetical protein BVRB_2g024930 [Beta vulgaris subsp. vulgaris]
BVRB_2g024940	2:1683663-1684752	1.81725	0.360253	-2.33468	0.02245	0.0564512	down	hypothetical protein BVRB_2g024940 [Beta vulgaris subsp. vulgaris]
BVRB_2g024950	2:1686075-1689959	70.5118	23.2006	-1.6037	5.00E-05	0.000316398	down	PREDICTED: expansin-A4 [Beta vulgaris subsp. vulgaris] >gi|870867469|gb|KMT18338.1| hypothetical protein BVRB_2g024950 [Beta vulgaris subsp. vulgaris]
BVRB_2g024960	2:1711203-1716271	10.4706	11.713	0.161774	0.52905	0.648271	up	PREDICTED: telomere repeat-binding protein 3 [Beta vulgaris subsp. vulgaris] >gi|870867470|gb|KMT18339.1| hypothetical protein BVRB_2g024960 [Beta vulgaris subsp. vulgaris]
BVRB_2g024970	2:1729673-1734319	10.3708	5.51231	-0.911794	0.00065	0.00299466	down	PREDICTED: scarecrow-like protein 33 [Beta vulgaris subsp. vulgaris] >gi|870867471|gb|KMT18340.1| hypothetical protein BVRB_2g024970 [Beta vulgaris subsp. vulgaris]
BVRB_2g024980	2:1734963-1736687	4.16375	5.95151	0.515371	0.2651	0.388887	up	PREDICTED: rRNA methyltransferase 2, mitochondrial [Beta vulgaris subsp. vulgaris] >gi|870867472|gb|KMT18341.1| hypothetical protein BVRB_2g024980 [Beta vulgaris subsp. vulgaris]
BVRB_2g024990	2:1736742-1740979	3.29613	0.801206	-2.04053	0.0013	0.00538191	down	PREDICTED: protein FIZZY-RELATED 3 isoform X1 [Beta vulgaris subsp. vulgaris] >gi|870867473|gb|KMT18342.1| hypothetical protein BVRB_2g024990 [Beta vulgaris subsp. vulgaris]
BVRB_2g025000	2:1742844-1761219	9.83514	9.10617	-0.111101	0.67155	0.766312	down	hypothetical protein BVRB_2g025000 [Beta vulgaris subsp. vulgaris]
BVRB_2g025010	2:1793803-1796092	0.768565	0.159818	-2.26574	0.28415	0.409582	down	hypothetical protein BVRB_2g025010 [Beta vulgaris subsp. vulgaris]
BVRB_2g025020	2:1793803-1796092	0	0.239656	inf	1	1	up	hypothetical protein BVRB_2g025020 [Beta vulgaris subsp. vulgaris]
BVRB_2g025030	2:1793803-1796092	1.88262	0.875338	-1.10483	0.10745	0.195398	down	hypothetical protein BVRB_2g025030 [Beta vulgaris subsp. vulgaris]
BVRB_2g025040	2:1796544-1804259	1.51161	0.667077	-1.18016	0.1019	0.187662	down	hypothetical protein BVRB_2g025040 [Beta vulgaris subsp. vulgaris]
BVRB_2g025050	2:1818613-1819830	0	0	0	1	1	down	hypothetical protein BVRB_2g025050 [Beta vulgaris subsp. vulgaris]
BVRB_2g025060	2:1830084-1830909	61.8197	6.03583	-3.35644	5.00E-05	0.000316398	down	PREDICTED: uncharacterized protein LOC104904325 [Beta vulgaris subsp. vulgaris] >gi|870867480|gb|KMT18349.1| hypothetical protein BVRB_2g025060 [Beta vulgaris subsp. vulgaris]
BVRB_2g025070	2:1845974-1860820	1.49971	0.36806	-2.02667	0.13285	0.230353	down	hypothetical protein BVRB_2g025070 [Beta vulgaris subsp. vulgaris]
BVRB_2g025080	2:1845974-1860820	0.0298268	0	#NAME?	1	1	down	hypothetical protein BVRB_2g025080 [Beta vulgaris subsp. vulgaris]
BVRB_2g025090	2:1845974-1860820	2.6074	1.73646	-0.58646	0.41335	0.540538	down	hypothetical protein BVRB_2g025090 [Beta vulgaris subsp. vulgaris]
BVRB_2g025100	2:1861544-1863050	3.47187	0.550867	-2.65594	0.0005	0.00238423	down	hypothetical protein BVRB_2g025100 [Beta vulgaris subsp. vulgaris]
BVRB_2g025110	2:1871544-1876289	17.7236	16.795	-0.0776395	0.7709	0.841488	down	PREDICTED: protein CHLOROPLAST IMPORT APPARATUS 2-like isoform X1 [Beta vulgaris subsp. vulgaris] >gi|870867485|gb|KMT18354.1| hypothetical protein BVRB_2g025110 isoform A [Beta vulgaris subsp. vulgaris]
BVRB_2g025120	2:1878774-1883066	13.846	13.9074	0.00638857	0.98175	0.987781	up	PREDICTED: peptidyl-prolyl cis-trans isomerase FKBP20-1 [Beta vulgaris subsp. vulgaris] >gi|870867487|gb|KMT18356.1| hypothetical protein BVRB_2g025120 [Beta vulgaris subsp. vulgaris]
BVRB_2g025130	2:1883084-1893420	17.7729	16.2871	-0.125954	0.62555	0.730282	down	PREDICTED: laccase-17-like [Beta vulgaris subsp. vulgaris] >gi|870867488|gb|KMT18357.1| hypothetical protein BVRB_2g025130 [Beta vulgaris subsp. vulgaris]
BVRB_2g025140	2:1883084-1893420	0.368228	0.312098	-0.238603	1	1	down	hypothetical protein BVRB_2g025140 isoform A [Beta vulgaris subsp. vulgaris]
BVRB_2g025150	2:1913133-1916050	2.24052	22.1358	3.30447	5.00E-05	0.000316398	up	PREDICTED: laccase-17-like [Beta vulgaris subsp. vulgaris] >gi|870867491|gb|KMT18360.1| hypothetical protein BVRB_2g025150 [Beta vulgaris subsp. vulgaris]
BVRB_2g025160	2:1919652-1925310	30.2384	27.7558	-0.123593	0.68395	0.775035	down	PREDICTED: E3 ubiquitin-protein ligase SDIR1 isoform X2 [Beta vulgaris subsp. vulgaris] >gi|870867493|gb|KMT18362.1| hypothetical protein BVRB_2g025160 isoform B [Beta vulgaris subsp. vulgaris]
BVRB_2g025170	2:1941073-1942860	95.8419	36.3861	-1.39727	5.00E-05	0.000316398	down	hypothetical protein BVRB_2g025170 [Beta vulgaris subsp. vulgaris]
BVRB_2g025180	2:1973472-1975340	22.5723	21.937	-0.0411875	0.87265	0.914531	down	PREDICTED: E3 ubiquitin-protein ligase RING1-like [Beta vulgaris subsp. vulgaris] >gi|870867495|gb|KMT18364.1| hypothetical protein BVRB_2g025180 [Beta vulgaris subsp. vulgaris]
BVRB_2g025190	2:1993245-1995510	0	0	0	1	1	down	PREDICTED: glycerol-3-phosphate acyltransferase 5-like [Beta vulgaris subsp. vulgaris] >gi|870867496|gb|KMT18365.1| hypothetical protein BVRB_2g025190 [Beta vulgaris subsp. vulgaris]
BVRB_2g025200	2:2011936-2020885	30.2099	36.4385	0.270441	0.254	0.377067	up	PREDICTED: pumilio homolog 1-like [Beta vulgaris subsp. vulgaris] >gi|870867497|gb|KMT18366.1| hypothetical protein BVRB_2g025200 [Beta vulgaris subsp. vulgaris]
BVRB_2g025210	2:2023296-2024484	7.85735	12.3151	0.648312	0.0544	0.114677	up	PREDICTED: transcription factor PCL1-like [Beta vulgaris subsp. vulgaris] >gi|870867498|gb|KMT18367.1| hypothetical protein BVRB_2g025210 [Beta vulgaris subsp. vulgaris]
BVRB_2g025220	2:2024686-2025631	0.151675	0.622146	2.03627	1	1	up	hypothetical protein BVRB_2g025220 [Beta vulgaris subsp. vulgaris]
BVRB_2g025230	2:2025907-2026322	0	0	0	1	1	down	hypothetical protein BVRB_2g025230 [Beta vulgaris subsp. vulgaris]
BVRB_2g025240	2:2026487-2028382	0.139278	0.287264	1.04441	1	1	up	hypothetical protein BVRB_2g025240 [Beta vulgaris subsp. vulgaris]
BVRB_2g025250	2:2028959-2031402	1.27709	2.26792	0.82851	0.083	0.1601	up	PREDICTED: uncharacterized protein LOC104904445 [Beta vulgaris subsp. vulgaris] >gi|870867502|gb|KMT18371.1| hypothetical protein BVRB_2g025250 [Beta vulgaris subsp. vulgaris]
BVRB_2g025260	2:2031676-2035845	13.6734	6.94114	-0.97813	0.0004	0.00196669	down	PREDICTED: uncharacterized protein LOC104904473 isoform X1 [Beta vulgaris subsp. vulgaris] >gi|870867503|gb|KMT18372.1| hypothetical protein BVRB_2g025260 isoform A [Beta vulgaris subsp. vulgaris]
BVRB_2g025270	2:2035947-2038272	3.73621	12.2609	1.71442	5.00E-05	0.000316398	up	hypothetical protein BVRB_2g025270 [Beta vulgaris subsp. vulgaris]
BVRB_2g025280	2:2053336-2066031	11.2907	12.3687	0.131559	0.57815	0.690957	up	PREDICTED: probable splicing factor 3A subunit 1 [Beta vulgaris subsp. vulgaris] >gi|870867506|gb|KMT18375.1| hypothetical protein BVRB_2g025280 [Beta vulgaris subsp. vulgaris]
BVRB_2g025290	2:2066086-2067580	1.2919	0.725799	-0.831848	0.29935	0.426002	down	hypothetical protein BVRB_2g025290 [Beta vulgaris subsp. vulgaris]
BVRB_2g025300	2:2069107-2072782	4979.81	3529.55	-0.496606	0.36725	0.496293	down	PREDICTED: ribulose bisphosphate carboxylase/oxygenase activase, chloroplastic isoform X2 [Beta vulgaris subsp. vulgaris] >gi|870867508|gb|KMT18377.1| hypothetical protein BVRB_2g025300 [Beta vulgaris subsp. vulgaris]
BVRB_2g025310	2:2094596-2106745	0.187446	0.0878594	-1.09321	1	1	down	hypothetical protein BVRB_2g025310 [Beta vulgaris subsp. vulgaris]
BVRB_2g025320	2:2111966-2113381	0.912825	0.673232	-0.439236	0.4964	0.619521	down	PREDICTED: inversin-B-like [Beta vulgaris subsp. vulgaris]
BVRB_2g025330	2:2113387-2114432	0.688858	0.974917	0.501073	0.56765	0.682559	up	hypothetical protein BVRB_2g025330 [Beta vulgaris subsp. vulgaris]
BVRB_2g025340	2:2115007-2117002	6.32088	9.56881	0.598214	0.0696	0.139372	up	hypothetical protein BVRB_2g025340 [Beta vulgaris subsp. vulgaris]
BVRB_2g025350	2:2119779-2121612	0.71294	1.10856	0.63684	0.28925	0.415107	up	PREDICTED: putative DNA-binding protein ESCAROLA [Beta vulgaris subsp. vulgaris] >gi|870867513|gb|KMT18382.1| hypothetical protein BVRB_2g025350 [Beta vulgaris subsp. vulgaris]
BVRB_2g025360	2:2126236-2134568	211.98	163.168	-0.377566	0.1124	0.202208	down	PREDICTED: thylakoid lumenal 15 kDa protein 1, chloroplastic [Beta vulgaris subsp. vulgaris] >gi|731315375|ref|XP_010691153.1| PREDICTED: thylakoid lumenal 15 kDa protein 1, chloroplastic [Beta vulgaris subsp. vulgaris] >gi|731315377|ref|XP_010691161 ...
BVRB_2g025370	2:2135164-2136592	1.33657	1.24419	-0.103334	0.87375	0.915335	down	hypothetical protein BVRB_2g025370 [Beta vulgaris subsp. vulgaris]
BVRB_2g025380	2:2137319-2141412	17.7783	0.555107	-5.00121	5.00E-05	0.000316398	down	hypothetical protein BVRB_2g025380 [Beta vulgaris subsp. vulgaris]
BVRB_2g025390	2:2142214-2148412	18.6462	21.0165	0.172646	0.495	0.617998	up	PREDICTED: uncharacterized protein LOC104904586 isoform X1 [Beta vulgaris subsp. vulgaris] >gi|731315382|ref|XP_010691187.1| PREDICTED: uncharacterized protein LOC104904586 isoform X1 [Beta vulgaris subsp. vulgaris] >gi|870867517|gb|KMT18386.1| hypot ...
BVRB_2g025400	2:2165246-2172871	49.0565	64.0704	0.385213	0.13	0.226927	up	hypothetical protein BVRB_2g025400 isoform B [Beta vulgaris subsp. vulgaris]
BVRB_2g025410	2:2186452-2188497	196.066	120.874	-0.697833	0.0075	0.0232068	down	PREDICTED: protein phosphatase 2C 37 [Beta vulgaris subsp. vulgaris] >gi|870867520|gb|KMT18389.1| hypothetical protein BVRB_2g025410 [Beta vulgaris subsp. vulgaris]
BVRB_2g025420	2:2198012-2205167	13.513	12.0539	-0.164848	0.5316	0.650353	down	PREDICTED: poly(A) RNA polymerase cid11 isoform X2 [Beta vulgaris subsp. vulgaris] >gi|870867521|gb|KMT18390.1| hypothetical protein BVRB_2g025420 [Beta vulgaris subsp. vulgaris]
BVRB_2g025430	2:2205684-2213688	15.5879	29.7173	0.930879	0.00015	0.000845371	up	PREDICTED: probable methyltransferase PMT11 [Beta vulgaris subsp. vulgaris] >gi|870867522|gb|KMT18391.1| hypothetical protein BVRB_2g025430 [Beta vulgaris subsp. vulgaris]
BVRB_2g025440	2:2215352-2220329	35.2556	29.1195	-0.275869	0.26405	0.387719	down	PREDICTED: BTB/POZ and MATH domain-containing protein 3 isoform X1 [Beta vulgaris subsp. vulgaris] >gi|870867523|gb|KMT18392.1| hypothetical protein BVRB_2g025440 [Beta vulgaris subsp. vulgaris]
BVRB_2g025450	2:2225073-2225548	0.10692	0	#NAME?	1	1	down	hypothetical protein BVRB_2g025450 [Beta vulgaris subsp. vulgaris]
BVRB_2g025460	2:2231322-2237557	123.535	66.6908	-0.889355	0.0003	0.00153996	down	hypothetical protein BVRB_2g025460 isoform B [Beta vulgaris subsp. vulgaris]
BVRB_2g025470	2:2240232-2243838	0.0727265	0.637971	3.13294	1	1	up	PREDICTED: uncharacterized protein LOC104904693 isoform X1 [Beta vulgaris subsp. vulgaris] >gi|870867528|gb|KMT18397.1| hypothetical protein BVRB_2g025470 [Beta vulgaris subsp. vulgaris]
BVRB_2g025480	2:2248742-2258195	0.0772989	0.241998	1.64648	1	1	up	hypothetical protein BVRB_2g025480 [Beta vulgaris subsp. vulgaris]
BVRB_2g025490	2:2265602-2268617	47.5126	85.5457	0.848387	0.0004	0.00196669	up	PREDICTED: mannose-1-phosphate guanylyltransferase 1 [Beta vulgaris subsp. vulgaris] >gi|870867530|gb|KMT18399.1| hypothetical protein BVRB_2g025490 [Beta vulgaris subsp. vulgaris]
BVRB_2g025500	2:2270302-2280659	3.01746	6.72008	1.15514	0.0124	0.0350641	up	hypothetical protein BVRB_2g025500 [Beta vulgaris subsp. vulgaris]
BVRB_2g025510	2:2281742-2283994	8.53272	19.546	1.19579	0.00105	0.00449855	up	PREDICTED: uncharacterized protein At2g39795, mitochondrial-like [Beta vulgaris subsp. vulgaris] >gi|870867532|gb|KMT18401.1| hypothetical protein BVRB_2g025510 [Beta vulgaris subsp. vulgaris]
BVRB_2g025520	2:2284074-2287288	281.077	150.623	-0.900025	0.00055	0.00258149	down	hypothetical protein BVRB_2g025520 [Beta vulgaris subsp. vulgaris]
BVRB_2g025530	2:2290367-2291648	859.892	186.323	-2.20635	5.00E-05	0.000316398	down	hypothetical protein BVRB_2g025530 [Beta vulgaris subsp. vulgaris]
BVRB_2g025540	2:2293763-2305258	34.581	833.766	4.59159	5.00E-05	0.000316398	up	PREDICTED: delta-1-pyrroline-5-carboxylate synthase isoform X2 [Beta vulgaris subsp. vulgaris] >gi|870867536|gb|KMT18405.1| hypothetical protein BVRB_2g025540 isoform B [Beta vulgaris subsp. vulgaris]
BVRB_2g025550	2:2323123-2331128	10.5105	20.9381	0.994304	0.00175	0.00693797	up	PREDICTED: protein YIPF1 homolog [Beta vulgaris subsp. vulgaris] >gi|870867537|gb|KMT18406.1| hypothetical protein BVRB_2g025550 [Beta vulgaris subsp. vulgaris]
BVRB_2g025560	2:2366630-2370795	11.3029	11.692	0.0488258	0.86805	0.911098	up	PREDICTED: U6 snRNA-associated Sm-like protein LSm2 [Beta vulgaris subsp. vulgaris] >gi|870867538|gb|KMT18407.1| hypothetical protein BVRB_2g025560 [Beta vulgaris subsp. vulgaris]
BVRB_2g025570	2:2372480-2373925	7.23546	2.55477	-1.50189	0.00395	0.0136877	down	PREDICTED: probable glycosyltransferase At5g11130 [Beta vulgaris subsp. vulgaris]
BVRB_2g025580	2:2375990-2387095	41.5757	40.7385	-0.0293474	0.90625	0.93739	down	PREDICTED: folylpolyglutamate synthase [Beta vulgaris subsp. vulgaris] >gi|870867540|gb|KMT18409.1| hypothetical protein BVRB_2g025580 [Beta vulgaris subsp. vulgaris]
BVRB_2g025590	2:2387911-2394236	12.3482	16.6873	0.434444	0.0965	0.179982	up	PREDICTED: serine/threonine-protein phosphatase PP1 isozyme 4 [Beta vulgaris subsp. vulgaris] >gi|870867541|gb|KMT18410.1| hypothetical protein BVRB_2g025590 isoform A [Beta vulgaris subsp. vulgaris]
BVRB_2g025600	2:2408290-2414433	16.4455	8.32061	-0.982932	0.001	0.00431389	down	PREDICTED: protein DA1-related 2 isoform X1 [Beta vulgaris subsp. vulgaris] >gi|870867543|gb|KMT18412.1| hypothetical protein BVRB_2g025600 isoform A [Beta vulgaris subsp. vulgaris]
BVRB_2g025610	2:2414767-2420646	39.5874	23.7706	-0.735864	0.07525	0.148269	down	PREDICTED: mitochondrial substrate carrier family protein B-like [Beta vulgaris subsp. vulgaris]
BVRB_2g025620	2:2469071-2475136	20.2513	12.2692	-0.722973	0.00745	0.0230937	down	PREDICTED: protein NRT1/ PTR FAMILY 5.6-like [Beta vulgaris subsp. vulgaris] >gi|870867547|gb|KMT18416.1| hypothetical protein BVRB_2g025620 [Beta vulgaris subsp. vulgaris]
BVRB_2g025630	2:2483416-2486386	0.077465	0.308178	1.99215	1	1	up	PREDICTED: ras-related protein Rab2BV-like [Beta vulgaris subsp. vulgaris] >gi|870867548|gb|KMT18417.1| hypothetical protein BVRB_2g025630 isoform A [Beta vulgaris subsp. vulgaris]
BVRB_2g025640	2:2488826-2498356	10.7896	5.08782	-1.08453	0.00025	0.00130969	down	PREDICTED: protein N-terminal asparagine amidohydrolase [Beta vulgaris subsp. vulgaris] >gi|731315476|ref|XP_010691665.1| PREDICTED: protein N-terminal asparagine amidohydrolase [Beta vulgaris subsp. vulgaris] >gi|731315478|ref|XP_010691668.1| PREDIC ...
BVRB_2g025650	2:2507910-2515935	4.63377	6.69797	0.531537	0.26275	0.386305	up	hypothetical protein BVRB_2g025650 [Beta vulgaris subsp. vulgaris]
BVRB_2g025660	2:2531810-2539206	1.25902	5.39664	2.09977	0.00015	0.000845371	up	PREDICTED: uncharacterized protein DDB_G0271670 [Beta vulgaris subsp. vulgaris] >gi|870867552|gb|KMT18421.1| hypothetical protein BVRB_2g025660 [Beta vulgaris subsp. vulgaris]
BVRB_2g025670	2:2539641-2541006	1.87168	0.525049	-1.83381	0.01915	0.0496133	down	PREDICTED: uncharacterized protein LOC104904979 [Beta vulgaris subsp. vulgaris] >gi|870867553|gb|KMT18422.1| hypothetical protein BVRB_2g025670 [Beta vulgaris subsp. vulgaris]
BVRB_2g025680	2:2542531-2543306	8.88047	14.3816	0.695514	0.1032	0.189524	up	PREDICTED: uncharacterized protein LOC104904987 [Beta vulgaris subsp. vulgaris] >gi|870867554|gb|KMT18423.1| hypothetical protein BVRB_2g025680 [Beta vulgaris subsp. vulgaris]
BVRB_2g025690	2:2545230-2549086	1.50831	1.74543	0.210643	0.6692	0.764633	up	PREDICTED: rop guanine nucleotide exchange factor 7 [Beta vulgaris subsp. vulgaris] >gi|870867555|gb|KMT18424.1| hypothetical protein BVRB_2g025690 [Beta vulgaris subsp. vulgaris]
BVRB_2g025700	2:2556442-2564256	9.43967	11.964	0.341888	0.20365	0.318474	up	PREDICTED: DEAD-box ATP-dependent RNA helicase 18-like isoform X2 [Beta vulgaris subsp. vulgaris] >gi|870867556|gb|KMT18425.1| hypothetical protein BVRB_2g025700 [Beta vulgaris subsp. vulgaris]
BVRB_2g025710	2:2565420-2574277	12.3083	8.44369	-0.543682	0.0616	0.126652	down	PREDICTED: protein GUCD1 isoform X1 [Beta vulgaris subsp. vulgaris] >gi|870867557|gb|KMT18426.1| hypothetical protein BVRB_2g025710 [Beta vulgaris subsp. vulgaris]
BVRB_2g025720	2:2576390-2582455	29.148	28.9839	-0.00814477	0.9695	0.97918	down	PREDICTED: crooked neck-like protein 1 [Beta vulgaris subsp. vulgaris] >gi|731315511|ref|XP_010691797.1| PREDICTED: crooked neck-like protein 1 [Beta vulgaris subsp. vulgaris] >gi|870867558|gb|KMT18427.1| hypothetical protein BVRB_2g025720 [Beta vulg ...
BVRB_2g025730	2:2615530-2618083	26.4113	20.0809	-0.395333	0.12115	0.214472	down	PREDICTED: uncharacterized protein LOC104905055 [Beta vulgaris subsp. vulgaris] >gi|870867559|gb|KMT18428.1| hypothetical protein BVRB_2g025730 [Beta vulgaris subsp. vulgaris]
BVRB_2g025740	2:2636471-2644086	19.8311	22.9091	0.208157	0.3908	0.519041	up	hypothetical protein BVRB_2g025740 [Beta vulgaris subsp. vulgaris]
BVRB_2g025750	2:2646428-2647196	276.59	479.319	0.793236	0.0058	0.0187478	up	PREDICTED: 18.3 kDa class I heat shock protein-like [Beta vulgaris subsp. vulgaris] >gi|870867561|gb|KMT18430.1| hypothetical protein BVRB_2g025750 [Beta vulgaris subsp. vulgaris]
BVRB_2g025760	2:2657310-2664147	2.19616	1.59615	-0.460384	0.3	0.426689	down	hypothetical protein BVRB_2g025760 [Beta vulgaris subsp. vulgaris]
BVRB_2g025770	2:2665180-2667857	10.4058	3.48489	-1.5782	0.00015	0.000845371	down	PREDICTED: UDP-glycosyltransferase 76F1-like isoform X1 [Beta vulgaris subsp. vulgaris] >gi|870867563|gb|KMT18432.1| hypothetical protein BVRB_2g025770 [Beta vulgaris subsp. vulgaris]
BVRB_2g025780	2:2668740-2669505	3.42582	4.48537	0.388777	0.54475	0.662318	up	hypothetical protein BVRB_2g025780 [Beta vulgaris subsp. vulgaris]
BVRB_2g025790	2:2669690-2670106	2.16135	3.65641	0.758493	0.34625	0.474486	up	hypothetical protein BVRB_2g025790 [Beta vulgaris subsp. vulgaris]
BVRB_2g025800	2:2672430-2674372	41.5464	22.9953	-0.853383	0.0013	0.00538191	down	PREDICTED: UDP-glycosyltransferase 76C4-like [Beta vulgaris subsp. vulgaris] >gi|870867566|gb|KMT18435.1| hypothetical protein BVRB_2g025800 [Beta vulgaris subsp. vulgaris]
BVRB_2g025810	2:2675600-2678958	0.265957	0.365746	0.45965	1	1	up	PREDICTED: UDP-glycosyltransferase 76C2-like [Beta vulgaris subsp. vulgaris] >gi|870867567|gb|KMT18436.1| hypothetical protein BVRB_2g025810 [Beta vulgaris subsp. vulgaris]
BVRB_2g025820	2:2680710-2682673	5.12243	7.05452	0.461721	0.21625	0.333477	up	PREDICTED: UDP-glycosyltransferase 76C4-like isoform X3 [Beta vulgaris subsp. vulgaris] >gi|870867568|gb|KMT18437.1| hypothetical protein BVRB_2g025820 [Beta vulgaris subsp. vulgaris]
BVRB_2g025830	2:2693554-2694543	0.0505257	0.037963	-0.412424	1	1	down	PREDICTED: 17.4 kDa class I heat shock protein-like [Beta vulgaris subsp. vulgaris] >gi|870867569|gb|KMT18438.1| hypothetical protein BVRB_2g025830 [Beta vulgaris subsp. vulgaris]
BVRB_2g025840	2:2695797-2696620	10.0505	38.7167	1.94569	5.00E-05	0.000316398	up	PREDICTED: 18.2 kDa class I heat shock protein-like [Beta vulgaris subsp. vulgaris] >gi|870867570|gb|KMT18439.1| hypothetical protein BVRB_2g025840 [Beta vulgaris subsp. vulgaris]
BVRB_2g025850	2:2698801-2701720	0.140307	0.471148	1.74759	1	1	up	hypothetical protein BVRB_2g025850 [Beta vulgaris subsp. vulgaris]
BVRB_2g025860	2:2702803-2705860	9.44267	4.17089	-1.17884	0.00295	0.0107193	down	PREDICTED: uncharacterized protein LOC104905146 [Beta vulgaris subsp. vulgaris] >gi|870867572|gb|KMT18441.1| hypothetical protein BVRB_2g025860 [Beta vulgaris subsp. vulgaris]
BVRB_2g025870	2:2707902-2712310	33.4722	25.7441	-0.378722	0.12215	0.215964	down	PREDICTED: uncharacterized protein LOC104905152 [Beta vulgaris subsp. vulgaris] >gi|870867573|gb|KMT18442.1| hypothetical protein BVRB_2g025870 [Beta vulgaris subsp. vulgaris]
BVRB_2g025880	2:2713717-2715880	0	0	0	1	1	down	PREDICTED: stress-induced protein KIN2 [Beta vulgaris subsp. vulgaris] >gi|870867574|gb|KMT18443.1| hypothetical protein BVRB_2g025880 [Beta vulgaris subsp. vulgaris]
BVRB_2g025890	2:2720397-2721880	0	0.421109	inf	1	1	up	hypothetical protein BVRB_2g025890 [Beta vulgaris subsp. vulgaris]
BVRB_2g025900	2:2725035-2728120	18.1576	20.4481	0.17139	0.5556	0.671828	up	PREDICTED: proline dehydrogenase 2, mitochondrial-like [Beta vulgaris subsp. vulgaris]
BVRB_2g025910	2:2735034-2741780	17.4035	24.2917	0.481085	0.0572	0.119336	up	PREDICTED: ATP-dependent zinc metalloprotease FTSH 2, chloroplastic [Beta vulgaris subsp. vulgaris] >gi|870867577|gb|KMT18446.1| hypothetical protein BVRB_2g025910 [Beta vulgaris subsp. vulgaris]
BVRB_2g025920	2:2742725-2749790	0.10272	0.335027	1.70555	1	1	up	hypothetical protein BVRB_2g025920 [Beta vulgaris subsp. vulgaris]
[truncated: 16,908 more rows]
